# Supplementary material for: Proximity Labeling To Map Host-Pathogen Interactions at the Membrane of a Bacterium-Containing Vacuole in Chlamydia trachomatis-Infected Human Cells
Source: Infect Immun. 2019 Oct 18;87(11):e00537-19. doi: 10.1128/IAI.00537-19 (PMC6803327; doi:10.1128/IAI.00537-19)
Supplement: Supplemental file 2 [file IAI.00537-19-sd002.xlsx]

## Sheet: Table of Contents
	Table of Contents
1)	Samples report	Report file exported from scaffold; used to make the three files for Significance Analysis of Interactome (SAINT)
2)	Bait	SAINT file used to designate the replicate number, name/condition, and test or control sample
3)	Prey	SAINT file containg amino acid length and protein identification; protein identification was obtained from scaffold list
4)	Interaction	SAINT file containing replicate name, condition/name, protein identification list, and spectral counts (obtained from scaffold list).
5)	SAINT results	Results file output from SAINT organized by Bayesian False Discovery Rate (BFDR) calculated; bait samples are color coded based on bait name.
	Table S1. Complete SAINT analysis of C. trachomatis L2 proteins identified by mass spectrometry
	The completed Mascot database search files were uploaded into Scaffold (v 4.8.7) and the samples report containing protein identification and spectral abundance data was exported to excel. Three files (bait, prey, interaction) were created for input into the SAINT program. The SAINT results file organized by Bayesian False Discovery Rate (BFDR). The bait proteins are color coded, and the statisti…

## Sheet: 1) Samples Report
Experiment: 20190225_N5_CTR
	Peak List Generator: unknown
		Version: unknown
		Charge States Calculated: unknown
		Deisotoped: unknown
		Textual Annotation: unknown
	Database Set: 2 Databases
		Database Name: the ChlamydiaTrachomatisL2434BU_20180330.fasta database
			Version: unknown
			Taxonomy: All Entries
			Number of Proteins: 889
		Database Name: the uniprot-chlamydia_trachomatis_serovarL2_20181126 database
			Version: unknown
			Taxonomy: All Entries
			Number of Proteins: 1132
		Explain Database w/ < 1000 entries:
		Does database contain common contaminants?: unknown
	Search Engine Set: 2 Search Engines
		Search Engine: Mascot
			Version: 2.6.1
			Samples: 17Nov17_Olsen_M1 (F002470), 17Nov17_Olsen_M2 (F002471), 17Nov17_Olsen_M3 (F002472), 17Nov17_Olsen_M4 (F002473), 17Nov17_Olsen_M5 (F002474), 17Nov17_Olsen_M6 (F002475), 17Nov17_Olsen_M7 (F002476), 17Nov17_Olsen_M8 (F002477), 17Nov17_Olsen_M9 (F002478), 17Nov17_Olsen_M10 (F002479), 17Nov17_Olsen_M11 (F002480), 17Nov17_Olsen_M12 (F002481), 17Nov17_Olsen_M13 (F002482), 17Nov17_Olsen_M14 (F00…
			Fragment Tolerance: 0.80 Da (Monoisotopic)
			Parent Tolerance: 0.60 Da (Monoisotopic)
			Fixed Modifications: +57 on C (Carbamidomethyl)
			Variable Modifications: +16 on M (Oxidation), +361 on CHW (APEX2 Biotin Phenol), +361 on Y (Biotin-tyramide)
			Database: the ChlamydiaTrachomatisL2434BU_20180330.fasta database (unknown version, 889 entries)
			Digestion Enzyme: Trypsin
			Max Missed Cleavages: 4
			Probability Model:
				17Nov17_Olsen_M1 (F002470): Peptide Prophet with Delta Mass Correction (No decoys found) [all charge states]
				17Nov17_Olsen_M2 (F002471): Peptide Prophet with Delta Mass Correction (No decoys found) [all charge states]
				17Nov17_Olsen_M3 (F002472): Peptide Prophet with Delta Mass Correction (No decoys found) [all charge states]
				17Nov17_Olsen_M4 (F002473): Peptide Prophet with Delta Mass Correction (No decoys found) [all charge states]
				17Nov17_Olsen_M5 (F002474): Peptide Prophet with Delta Mass Correction (No decoys found) [all charge states]
				17Nov17_Olsen_M6 (F002475): Peptide Prophet with Delta Mass Correction (No decoys found) [all charge states]
				17Nov17_Olsen_M7 (F002476): Peptide Prophet with Delta Mass Correction (No decoys found) [all charge states]
				17Nov17_Olsen_M8 (F002477): Peptide Prophet with Delta Mass Correction (No decoys found) [all charge states]
				17Nov17_Olsen_M9 (F002478): Peptide Prophet with Delta Mass Correction (No decoys found) [all charge states]
				17Nov17_Olsen_M10 (F002479): Peptide Prophet with Delta Mass Correction (No decoys found) [all charge states]
				17Nov17_Olsen_M11 (F002480): Peptide Prophet with Delta Mass Correction (No decoys found) [all charge states]
				17Nov17_Olsen_M12 (F002481): Peptide Prophet with Delta Mass Correction (No decoys found) [all charge states]
				17Nov17_Olsen_M13 (F002482): Peptide Prophet with Delta Mass Correction (No decoys found) [all charge states]
				17Nov17_Olsen_M14 (F002483): Peptide Prophet with Delta Mass Correction (No decoys found) [all charge states]
				17Nov17_Olsen_M15 (F002484): Peptide Prophet with Delta Mass Correction (No decoys found) [all charge states]
				17Nov17_Olsen_M16 (F002485): Peptide Prophet with Delta Mass Correction (No decoys found) [all charge states]
				17Nov17_Olsen_M17 (F002486): Peptide Prophet with Delta Mass Correction (No decoys found) [all charge states]
				17Nov17_Olsen_M18 (F002487): Peptide Prophet with Delta Mass Correction (No decoys found) [all charge states]
				17Nov17_Olsen_M19 (F002488): Peptide Prophet with Delta Mass Correction (No decoys found) [all charge states]
				17Nov17_Olsen_M20 (F002489): Peptide Prophet with Delta Mass Correction (No decoys found) [all charge states]
		Search Engine: Mascot
			Version: 2.6.2
			Samples: 7Sep18_Olson_F1.raw (F001506), 7Sep18_Olson_F2.raw (F001507), 7Sep18_Olson_F3.raw (F001508), 7Sep18_Olson_F4.raw (F001509), 7Sep18_Olson_F5.raw (F001510), 7Sep18_Olson_F6.raw (F001511), 7Sep18_Olson_Atm7.raw (F001495), 7Sep18_Olson_Atm8.raw (F001497), 7Sep18_Olson_Atm9.raw (F001498), 7Sep18_Olson_Atm10.raw (F001499), 7Sep18_Olson_Atm11.raw (F001500), 7Sep18_Olson_Atm12.raw (F001501), 20S…
			Fragment Tolerance: 0.60 Da (Monoisotopic)
			Parent Tolerance: 0.60 Da (Monoisotopic)
			Fixed Modifications: +57 on C (Carbamidomethyl)
			Variable Modifications: +16 on M (Oxidation), +361 on CHW (APEX2 Biotin Phenol), +361 on Y (Biotin-tyramide)
			Database: the uniprot-chlamydia_trachomatis_serovarL2_20181126 database (unknown version, 1132 entries)
			Digestion Enzyme: Trypsin
			Max Missed Cleavages: 1
			Probability Model:
				7Sep18_Olson_F1.raw (F001506): Peptide Prophet with Delta Mass Correction (No decoys found) [all charge states]
				7Sep18_Olson_F2.raw (F001507): Peptide Prophet with Delta Mass Correction (No decoys found) [all charge states]
				7Sep18_Olson_F3.raw (F001508): Peptide Prophet with Delta Mass Correction (No decoys found) [all charge states]
				7Sep18_Olson_F4.raw (F001509): Peptide Prophet with Delta Mass Correction (No decoys found) [all charge states]
				7Sep18_Olson_F5.raw (F001510): Peptide Prophet with Delta Mass Correction (No decoys found) [all charge states]
				7Sep18_Olson_F6.raw (F001511): Peptide Prophet with Delta Mass Correction (No decoys found) [all charge states]
				7Sep18_Olson_Atm7.raw (F001495): Peptide Prophet with Delta Mass Correction (No decoys found) [all charge states]
				7Sep18_Olson_Atm8.raw (F001497): Peptide Prophet with Delta Mass Correction (No decoys found) [all charge states]
				7Sep18_Olson_Atm9.raw (F001498): Peptide Prophet with Delta Mass Correction (No decoys found) [all charge states]
				7Sep18_Olson_Atm10.raw (F001499): Peptide Prophet with Delta Mass Correction (No decoys found) [all charge states]
				7Sep18_Olson_Atm11.raw (F001500): Peptide Prophet with Delta Mass Correction (No decoys found) [all charge states]
				7Sep18_Olson_Atm12.raw (F001501): Peptide Prophet with Delta Mass Correction (No decoys found) [all charge states]
				20Sep18_Olson_SA1.raw (F001488): Peptide Prophet with Delta Mass Correction (No decoys found) [all charge states]
				20Sep18_Olson_SA2.raw (F001489): Peptide Prophet with Delta Mass Correction (No decoys found) [all charge states]
				20Sep18_Olson_SA3.raw (F001491): Peptide Prophet with Delta Mass Correction (No decoys found) [all charge states]
				20Sep18_Olson_SA4.raw (F001492): Peptide Prophet with Delta Mass Correction (No decoys found) [all charge states]
				20Sep18_Olson_SA5_20181017101409.raw (F001493): Peptide Prophet with Delta Mass Correction (No decoys found) [all charge states]
				20Sep18_Olson_SA6.raw (F001427): Peptide Prophet with Delta Mass Correction (No decoys found) [all charge states]
				7Sep18_Olson_Ax13.raw (F001502): Peptide Prophet with Delta Mass Correction (No decoys found) [all charge states]
				7Sep18_Olson_Ax14.raw (F001503): Peptide Prophet with Delta Mass Correction (No decoys found) [all charge states]
				7Sep18_Olson_Ax15.raw (F001504): Peptide Prophet with Delta Mass Correction (No decoys found) [all charge states]
				7Sep18_Olson_Ax16.raw (F001505): Peptide Prophet with Delta Mass Correction (No decoys found) [all charge states]
				7Sep18_Olson_WT17.raw (F001520): Peptide Prophet with Delta Mass Correction (No decoys found) [all charge states]
				7Sep18_Olson_WT18.raw (F001522): Peptide Prophet with Delta Mass Correction (No decoys found) [all charge states]
				7Sep18_Olson_WT19.raw (F001523): Peptide Prophet with Delta Mass Correction (No decoys found) [all charge states]
				7Sep18_Olson_WT20.raw (F001524_1): Peptide Prophet with Delta Mass Correction (No decoys found) [all charge states]
				7Sep18_Olson_WT21.raw (F001525_1): Peptide Prophet with Delta Mass Correction (No decoys found) [all charge states]
				7Sep18_Olson_WT22.raw (F001526_1): Peptide Prophet with Delta Mass Correction (No decoys found) [all charge states]
				7Sep18_Olson_WT23.raw (F001527_1): Peptide Prophet with Delta Mass Correction (No decoys found) [all charge states]
				7Sep18_Olson_WT24.raw (F001494): Peptide Prophet with Delta Mass Correction (No decoys found) [all charge states]
				7Sep18_Olson_Hela25.raw (F001512): Peptide Prophet with Delta Mass Correction (No decoys found) [all charge states]
				7Sep18_Olson_Hela26.raw (F001513): Peptide Prophet with Delta Mass Correction (No decoys found) [all charge states]
				7Sep18_Olson_Hela27.raw (F001514): Peptide Prophet with Delta Mass Correction (No decoys found) [all charge states]
				7Sep18_Olson_Hela28.raw (F001515): Peptide Prophet with Delta Mass Correction (No decoys found) [all charge states]
				7Sep18_Olson_Hela29.raw (F001516): Peptide Prophet with Delta Mass Correction (No decoys found) [all charge states]
				7Sep18_Olson_Hela30.raw (F001517): Peptide Prophet with Delta Mass Correction (No decoys found) [all charge states]
				7Sep18_Olson_Hela31.raw (F001518): Peptide Prophet with Delta Mass Correction (No decoys found) [all charge states]
				7Sep18_Olson_Hela32.raw (F001519): Peptide Prophet with Delta Mass Correction (No decoys found) [all charge states]
				14Sep18_Olson_S01.raw (F001428): Peptide Prophet with Delta Mass Correction (No decoys found) [all charge states]
				14Sep18_Olson_S02.raw (F001429): Peptide Prophet with Delta Mass Correction (No decoys found) [all charge states]
				14Sep18_Olson_S03.raw (F001430): Peptide Prophet with Delta Mass Correction (No decoys found) [all charge states]
				14Sep18_Olson_S04.raw (F001431): Peptide Prophet with Delta Mass Correction (No decoys found) [all charge states]
				14Sep18_Olson_S05.raw (F001432): Peptide Prophet with Delta Mass Correction (No decoys found) [all charge states]
				14Sep18_Olson_S06.raw (F001433): Peptide Prophet with Delta Mass Correction (No decoys found) [all charge states]
				14Sep18_Olson_S07.raw (F001434): Peptide Prophet with Delta Mass Correction (No decoys found) [all charge states]
				14Sep18_Olson_S08.raw (F001435): Peptide Prophet with Delta Mass Correction (No decoys found) [all charge states]
				14Sep18_Olson_S09.raw (F001436): Peptide Prophet with Delta Mass Correction (No decoys found) [all charge states]
				14Sep18_Olson_S10.raw (F001437): Peptide Prophet with Delta Mass Correction (No decoys found) [all charge states]
				17Sep18_Olson_S11.raw (F001438): Peptide Prophet with Delta Mass Correction (No decoys found) [all charge states]
				17Sep18_Olson_S12.raw (F001439): Peptide Prophet with Delta Mass Correction (No decoys found) [all charge states]
				17Sep18_Olson_S13.raw (F001440): Peptide Prophet with Delta Mass Correction (No decoys found) [all charge states]
				17Sep18_Olson_S14.raw (F001441): Peptide Prophet with Delta Mass Correction (No decoys found) [all charge states]
				17Sep18_Olson_S15.raw (F001442): Peptide Prophet with Delta Mass Correction (No decoys found) [all charge states]
				17Sep18_Olson_S16.raw (F001443): Peptide Prophet with Delta Mass Correction (No decoys found) [all charge states]
				17Sep18_Olson_S17.raw (F001444): Peptide Prophet with Delta Mass Correction (No decoys found) [all charge states]
				17Sep18_Olson_S18.raw (F001445): Peptide Prophet with Delta Mass Correction (No decoys found) [all charge states]
				17Sep18_Olson_S19.raw (F001446): Peptide Prophet with Delta Mass Correction (No decoys found) [all charge states]
				17Sep18_Olson_S20.raw (F001447): Peptide Prophet with Delta Mass Correction (No decoys found) [all charge states]
				20Sep18_Olson_S21.raw (F001448): Peptide Prophet with Delta Mass Correction (No decoys found) [all charge states]
				20Sep18_Olson_S22.raw (F001449): Peptide Prophet with Delta Mass Correction (No decoys found) [all charge states]
				20Sep18_Olson_S23.raw (F001450): Peptide Prophet with Delta Mass Correction (No decoys found) [all charge states]
				20Sep18_Olson_S24.raw (F001451): Peptide Prophet with Delta Mass Correction (No decoys found) [all charge states]
				20Sep18_Olson_S25.raw (F001452): Peptide Prophet with Delta Mass Correction (No decoys found) [all charge states]
				20Sep18_Olson_S26.raw (F001453): Peptide Prophet with Delta Mass Correction (No decoys found) [all charge states]
				20Sep18_Olson_S27.raw (F001454): Peptide Prophet with Delta Mass Correction (No decoys found) [all charge states]
				20Sep18_Olson_S28.raw (F001455): Peptide Prophet with Delta Mass Correction (No decoys found) [all charge states]
				20Sep18_Olson_S29.raw (F001456): Peptide Prophet with Delta Mass Correction (No decoys found) [all charge states]
				20Sep18_Olson_S30.raw (F001457): Peptide Prophet with Delta Mass Correction (No decoys found) [all charge states]
				20Sep18_Olson_S31.raw (F001458): Peptide Prophet with Delta Mass Correction (No decoys found) [all charge states]
				20Sep18_Olson_S32.raw (F001459): Peptide Prophet with Delta Mass Correction (No decoys found) [all charge states]
				20Sep18_Olson_S33.raw (F001460): Peptide Prophet with Delta Mass Correction (No decoys found) [all charge states]
				20Sep18_Olson_S34.raw (F001461): Peptide Prophet with Delta Mass Correction (No decoys found) [all charge states]
				20Sep18_Olson_S35.raw (F001462): Peptide Prophet with Delta Mass Correction (No decoys found) [all charge states]
				20Sep18_Olson_S36.raw (F001463): Peptide Prophet with Delta Mass Correction (No decoys found) [all charge states]
				20Sep18_Olson_S37.raw (F001464): Peptide Prophet with Delta Mass Correction (No decoys found) [all charge states]
				20Sep18_Olson_S38.raw (F001465): Peptide Prophet with Delta Mass Correction (No decoys found) [all charge states]
				20Sep18_Olson_S39.raw (F001466): Peptide Prophet with Delta Mass Correction (No decoys found) [all charge states]
				20Sep18_Olson_S40.raw (F001467): Peptide Prophet with Delta Mass Correction (No decoys found) [all charge states]
				20Sep18_Olson_S41.raw (F001468): Peptide Prophet with Delta Mass Correction (No decoys found) [all charge states]
				20Sep18_Olson_S42.raw (F001469): Peptide Prophet with Delta Mass Correction (No decoys found) [all charge states]
				20Sep18_Olson_S43.raw (F001470): Peptide Prophet with Delta Mass Correction (No decoys found) [all charge states]
				20Sep18_Olson_S44.raw (F001471): Peptide Prophet with Delta Mass Correction (No decoys found) [all charge states]
				20Sep18_Olson_S45.raw (F001472): Peptide Prophet with Delta Mass Correction (No decoys found) [all charge states]
				20Sep18_Olson_S46.raw (F001473): Peptide Prophet with Delta Mass Correction (No decoys found) [all charge states]
				20Sep18_Olson_S47.raw (F001474): Peptide Prophet with Delta Mass Correction (No decoys found) [all charge states]
				20Sep18_Olson_S48.raw (F001475): Peptide Prophet with Delta Mass Correction (No decoys found) [all charge states]
				20Sep18_Olson_S49.raw (F001476): Peptide Prophet with Delta Mass Correction (No decoys found) [all charge states]
				20Sep18_Olson_S50.raw (F001477): Peptide Prophet with Delta Mass Correction (No decoys found) [all charge states]
				20Sep18_Olson_S51.raw (F001478): Peptide Prophet with Delta Mass Correction (No decoys found) [all charge states]
				20Sep18_Olson_S52.raw (F001479): Peptide Prophet with Delta Mass Correction (No decoys found) [all charge states]
				20Sep18_Olson_S53.raw (F001480): Peptide Prophet with Delta Mass Correction (No decoys found) [all charge states]
				20Sep18_Olson_S54.raw (F001481): Peptide Prophet with Delta Mass Correction (No decoys found) [all charge states]
				20Sep18_Olson_S55.raw (F001482): Peptide Prophet with Delta Mass Correction (No decoys found) [all charge states]
				20Sep18_Olson_S56.raw (F001483): Peptide Prophet with Delta Mass Correction (No decoys found) [all charge states]
				20Sep18_Olson_S57.raw (F001484): Peptide Prophet with Delta Mass Correction (No decoys found) [all charge states]
				20Sep18_Olson_S58.raw (F001485): Peptide Prophet with Delta Mass Correction (No decoys found) [all charge states]
				20Sep18_Olson_S59.raw (F001486): Peptide Prophet with Delta Mass Correction (No decoys found) [all charge states]
				20Sep18_Olson_S60.raw (F001487): Peptide Prophet with Delta Mass Correction (No decoys found) [all charge states]
				18May18_Olson_FAPEX1.raw (F001558): Peptide Prophet with Delta Mass Correction (No decoys found) [all charge states]
				18May18_Olson_FAPEX2.raw (F001559): Peptide Prophet with Delta Mass Correction (No decoys found) [all charge states]
				18May18_Olson_FAPEX3.raw (F001560): Peptide Prophet with Delta Mass Correction (No decoys found) [all charge states]
				18May18_Olson_FAPEX4.raw (F001561): Peptide Prophet with Delta Mass Correction (No decoys found) [all charge states]
				18May18_Olson_FAPEX5 (1).raw (F001581): Peptide Prophet with Delta Mass Correction (No decoys found) [all charge states]
				18May18_Olson_FAPEX6.raw (F001562): Peptide Prophet with Delta Mass Correction (No decoys found) [all charge states]
				18May18_Olson_AtmAPEX1.raw (F001563): Peptide Prophet with Delta Mass Correction (No decoys found) [all charge states]
				18May18_Olson_AtmAPEX2.raw (F001564): Peptide Prophet with Delta Mass Correction (No decoys found) [all charge states]
				18May18_Olson_AtmAPEX3.raw (F001565): Peptide Prophet with Delta Mass Correction (No decoys found) [all charge states]
				18May18_Olson_AtmAPEX4.raw (F001566): Peptide Prophet with Delta Mass Correction (No decoys found) [all charge states]
				18May18_Olson_AtmAPEX5.raw (F001567): Peptide Prophet with Delta Mass Correction (No decoys found) [all charge states]
				18May18_Olson_AtmAPEX6.raw (F001568): Peptide Prophet with Delta Mass Correction (No decoys found) [all charge states]
				18May18_Olson_AAPEX1.raw (F001584): Peptide Prophet with Delta Mass Correction (No decoys found) [all charge states]
				18May18_Olson_AAPEX2.raw (F001583): Peptide Prophet with Delta Mass Correction (No decoys found) [all charge states]
				18May18_Olson_AAPEX3_180522131947.raw (F001582): Peptide Prophet with Delta Mass Correction (No decoys found) [all charge states]
				18May18_Olson_AAPEX4.raw (F001585): Peptide Prophet with Delta Mass Correction (No decoys found) [all charge states]
				18May18_Olson_AAPEX5.raw (F001586): Peptide Prophet with Delta Mass Correction (No decoys found) [all charge states]
				18May18_Olson_AAPEX6.raw (F001587): Peptide Prophet with Delta Mass Correction (No decoys found) [all charge states]
				18May18_Olson_APEX1.raw (F001580): Peptide Prophet with Delta Mass Correction (No decoys found) [all charge states]
				18May18_Olson_APEX2.raw (F001578): Peptide Prophet with Delta Mass Correction (No decoys found) [all charge states]
				18May18_Olson_APEX3.raw (F001577): Peptide Prophet with Delta Mass Correction (No decoys found) [all charge states]
				18May18_Olson_APEX4.raw (F001579): Peptide Prophet with Delta Mass Correction (No decoys found) [all charge states]
				18May18_Olson_WT1.raw (F001573): Peptide Prophet with Delta Mass Correction (No decoys found) [all charge states]
				18May18_Olson_WT2.raw (F001574): Peptide Prophet with Delta Mass Correction (No decoys found) [all charge states]
				18May18_Olson_WT3.raw (F001575): Peptide Prophet with Delta Mass Correction (No decoys found) [all charge states]
				18May18_Olson_WT4.raw (F001576): Peptide Prophet with Delta Mass Correction (No decoys found) [all charge states]
				18May18_Olson_Hela1.raw (F001569): Peptide Prophet with Delta Mass Correction (No decoys found) [all charge states]
				18May18_Olson_Hela2.raw (F001570): Peptide Prophet with Delta Mass Correction (No decoys found) [all charge states]
				18May18_Olson_Hela3.raw (F001571): Peptide Prophet with Delta Mass Correction (No decoys found) [all charge states]
				18May18_Olson_Hela4.raw (F001572): Peptide Prophet with Delta Mass Correction (No decoys found) [all charge states]
				20190208_Rucks_F1.raw (F002103): Peptide Prophet with Delta Mass Correction (No decoys found) [all charge states]
				20190208_Rucks_F2.raw (F002104): Peptide Prophet with Delta Mass Correction (No decoys found) [all charge states]
				20190208_Rucks_F3.raw (F002105): Peptide Prophet with Delta Mass Correction (No decoys found) [all charge states]
				20190208_Rucks_F4.raw (F002106): Peptide Prophet with Delta Mass Correction (No decoys found) [all charge states]
				20190208_Rucks_F5.raw (F002107): Peptide Prophet with Delta Mass Correction (No decoys found) [all charge states]
				20190208_Rucks_F6.raw (F002108): Peptide Prophet with Delta Mass Correction (No decoys found) [all charge states]
				20190206_Rucks_atm1.raw (F002115): Peptide Prophet with Delta Mass Correction (No decoys found) [all charge states]
				20190206_Rucks_atm2.raw (F002116): Peptide Prophet with Delta Mass Correction (No decoys found) [all charge states]
				20190213_Rucks_atm3.raw (F002117): Peptide Prophet with Delta Mass Correction (No decoys found) [all charge states]
				20190213_Rucks_atm4.raw (F002118): Peptide Prophet with Delta Mass Correction (No decoys found) [all charge states]
				20190213_Rucks_atm5.raw (F002119): Peptide Prophet with Delta Mass Correction (No decoys found) [all charge states]
				20190213_Rucks_atm6.raw (F002120): Peptide Prophet with Delta Mass Correction (No decoys found) [all charge states]
				20190213_Rucks_A7.raw (F002109): Peptide Prophet with Delta Mass Correction (No decoys found) [all charge states]
				20190213_Rucks_A8.raw (F002110): Peptide Prophet with Delta Mass Correction (No decoys found) [all charge states]
				20190213_Rucks_A9.raw (F002111): Peptide Prophet with Delta Mass Correction (No decoys found) [all charge states]
				20190213_Rucks_A10.raw (F002112): Peptide Prophet with Delta Mass Correction (No decoys found) [all charge states]
				20190213_Rucks_A11.raw (F002113): Peptide Prophet with Delta Mass Correction (No decoys found) [all charge states]
				20190213_Rucks_A12.raw (F002114): Peptide Prophet with Delta Mass Correction (No decoys found) [all charge states]
				20190214_Rucks_Ax13.raw (F002121): Peptide Prophet with Delta Mass Correction (No decoys found) [all charge states]
				20190214_Rucks_Ax14.raw (F002122): Peptide Prophet with Delta Mass Correction (No decoys found) [all charge states]
				20190214_Rucks_Ax15.raw (F002123): Peptide Prophet with Delta Mass Correction (No decoys found) [all charge states]
				20190214_Rucks_Ax16.raw (F002124): Peptide Prophet with Delta Mass Correction (No decoys found) [all charge states]
				20190214_Rucks_Wt17_1.raw (F002125): Peptide Prophet with Delta Mass Correction (No decoys found) [all charge states]
				20190214_Rucks_Wt18.raw (F002126): Peptide Prophet with Delta Mass Correction (No decoys found) [all charge states]
				20190214_Rucks_Wt19.raw (F002127): Peptide Prophet with Delta Mass Correction (No decoys found) [all charge states]
				20190213_Rucks_Hela_20.raw (F002128): Peptide Prophet with Delta Mass Correction (No decoys found) [all charge states]
				20190213_Rucks_Hela_21.raw (F002129): Peptide Prophet with Delta Mass Correction (No decoys found) [all charge states]
				20190213_Rucks_Hela_22.raw (F002130): Peptide Prophet with Delta Mass Correction (No decoys found) [all charge states]
				20190213_Rucks_Hela_23.raw (F002131): Peptide Prophet with Delta Mass Correction (No decoys found) [all charge states]
20190225_N5_CTR
20190225_N5_CTR, Samples report created on 02/25/2019
	Scaffold: Version: Scaffold_4.8.7
		Modification Metadata Set: 2334 modifications
		Protein Grouping Strategy: Experiment-wide grouping with protein cluster analysis
		Protein FDR: 0.6% (Prophet)
		GO Annotation Source(s):
		Alternate ID Source(s):
		Peptide Thresholds: 95.0% minimum
		Protein Thresholds: 95.0% minimum and 1 peptide minimum
		Peptide FDR: 1.7% (Prophet)
#	Visible?	Starred?	Identified Proteins (857/872)	Accession Number	Alternate ID	Molecular Weight	Protein Grouping Ambiguity	Taxonomy	IncF-APEX2_N1	IncAtm-APEX2_N1	IncA-APEX2_N1	APEX2_N1	WTL2_N1	HeLa_N1	IncF-APEX2_N2	IncAtm_APEX2_N2	IncA-APEX2_N2	APEX2_N2	WTL2_N2	WTL2_N	HELA_N2	HELA_N	IncF-APEX2_n3	IncAtm-APEX2_N3	IncA-APEX2_N3	APEX2_N3	WTL2_N3	HELA_N3	IncF-APEX2_N4	IncAtm-APEX2_N4	IncA-APEX2_N4	APEX2_N4	WTL2_N4	HELA_N4	IncF-APEX2_N5	IncAtm_APEX2_N5	IncA_APEX2_N5	APEX2_N5	WTL2_N5	HeLa_N5
1	TRUE	Empty	UvrABC system protein C OS=Chlamydia trachomatis serovar L2 (strain 434/Bu / ATCC VR-902B) OX=471472 GN=uvrC PE=3 SV=1	A0A0H3MGC7_CHLT2		67 kDa		unknown	80	59	115	89	131	100	11	6	2	4	3	0	0	0	9	40	10	3	10	9	7	9	16	6	4	12	1	44	2	1	36	22
2.1	TRUE	Empty	DNA-directed RNA polymerase subunit beta' OS=Chlamydia trachomatis serovar L2 (strain 434/Bu / ATCC VR-902B) OX=471472 GN=rpoC PE=3 SV=1	RPOC_CHLT2		155 kDa	TRUE	unknown	84	50	63	220	14	7	2	4	39	45	3	1	3	2	4	2	7	102	6	11	6	3	3	88	4	11	30	17	24	137	6	2
3	TRUE	Empty	DNA-directed RNA polymerase subunit beta OS=Chlamydia trachomatis serovar L2 (strain 434/Bu / ATCC VR-902B) OX=471472 GN=rpoB PE=3 SV=1	RPOB_CHLT2		140 kDa		unknown	63	35	48	187	14	3	1	5	56	54	0	0	0	0	4	4	4	96	2	5	1	6	5	104	2	3	29	14	19	106	9	1
4.2	TRUE	Empty	Elongation factor G OS=Chlamydia trachomatis serovar L2 (strain 434/Bu / ATCC VR-902B) OX=471472 GN=fusA PE=3 SV=1	EFG_CHLT2		76 kDa	TRUE	unknown	32	18	41	98	9	3	4	8	37	35	17	1	2	7	14	5	4	32	7	3	10	2	2	42	0	12	7	7	7	27	5	0
5	TRUE	Empty	Polymorphic outer membrane protein OS=Chlamydia trachomatis serovar L2 (strain 434/Bu / ATCC VR-902B) OX=471472 GN=pmpB PE=4 SV=1	A0A0H3MCD1_CHLT2		183 kDa	TRUE	unknown	3	9	4	3	4	2	1	0	5	0	0	1	0	0	0	0	0	0	2	2	0	0	0	0	2	2	1	2	1	0	0	1
6	TRUE	Empty	Putative integral membrane protein OS=Chlamydia trachomatis serovar L2 (strain 434/Bu / ATCC VR-902B) OX=471472 GN=CTL0402 PE=4 SV=1	A0A0H3MGT3_CHLT2		162 kDa		unknown	166	33	30	4	5	4	1	5	24	0	0	0	0	0	5	1	7	8	2	8	0	7	4	4	3	6	59	23	14	17	1	0
7	TRUE	Empty	ATP-dependent Clp protease OS=Chlamydia trachomatis serovar L2 (strain 434/Bu / ATCC VR-902B) OX=471472 GN=clpC PE=4 SV=1	A0A0H3MDC5_CHLT2		95 kDa	TRUE	unknown	26	10	15	64	18	18	5	8	24	32	13	12	9	2	21	20	9	18	13	8	16	9	6	20	22	8	4	6	3	33	3	0
8	TRUE	Empty	Ribonucleoside-diphosphate reductase OS=Chlamydia trachomatis serovar L2 (strain 434/Bu / ATCC VR-902B) OX=471472 GN=nrdA PE=3 SV=1	A0A0H3MCP2_CHLT2		119 kDa		unknown	27	6	10	60	5	2	2	5	12	12	0	0	0	1	4	4	8	29	6	10	4	2	4	35	2	11	14	3	7	46	1	1
9	TRUE	Empty	UDP-N-acetylmuramoyl-tripeptide--D-alanyl-D-alanine ligase OS=Chlamydia trachomatis serovar L2 (strain 434/Bu / ATCC VR-902B) OX=471472 GN=murF PE=4 SV=1	A0A0H3MGA7_CHLT2		49 kDa		unknown	1	0	0	0	0	3	38	25	9	5	42	42	29	48	17	10	7	2	16	17	21	19	5	0	22	20	0	0	1	3	0	0
10	TRUE	Empty	60 kDa chaperonin OS=Chlamydia trachomatis serovar L2 (strain 434/Bu / ATCC VR-902B) OX=471472 GN=groL PE=3 SV=1	CH60_CHLT2		58 kDa		unknown	69	62	56	194	15	3	7	6	40	38	0	0	0	0	6	5	5	98	2	3	0	11	8	87	2	4	10	9	8	52	8	0
11	TRUE	Empty	Chaperone-protease ClpB OS=Chlamydia trachomatis serovar L2 (strain 434/Bu / ATCC VR-902B) OX=471472 GN=clpB PE=3 SV=1	A0A0H3MBP8_CHLT2		97 kDa	TRUE	unknown	17	13	23	72	1	1	11	7	26	15	16	13	8	2	4	1	14	33	7	11	2	23	14	28	19	5	11	10	5	47	4	1
12	TRUE	Empty	DNA mismatch repair protein MutL OS=Chlamydia trachomatis serovar L2 (strain 434/Bu / ATCC VR-902B) OX=471472 GN=mutL PE=3 SV=1	MUTL_CHLT2		64 kDa		unknown	1	4	0	0	1	0	1	0	1	0	0	0	0	0	0	0	2	0	0	1	0	0	0	0	0	4	1	0	0	0	0	0
13	TRUE	Empty	Transcription-repair-coupling factor OS=Chlamydia trachomatis serovar L2 (strain 434/Bu / ATCC VR-902B) OX=471472 GN=mfd PE=3 SV=1	A0A0H3MB96_CHLT2		121 kDa		unknown	1	6	4	12	6	3	2	6	1	1	0	1	5	2	2	1	9	3	9	10	0	7	1	4	7	8	2	2	2	17	2	0
14	TRUE	Empty	Biotin carboxyl carrier protein of acetyl-CoA carboxylase OS=Chlamydia trachomatis serovar L2 (strain 434/Bu / ATCC VR-902B) OX=471472 GN=accB PE=4 SV=1	A0A0H3MGR8_CHLT2		18 kDa		unknown	117	53	69	88	67	4	39	38	93	38	33	14	1	0	89	32	46	63	84	0	86	31	37	55	57	1	20	14	23	8	18	4
15	TRUE	Empty	DNA-directed DNA polymerase OS=Chlamydia trachomatis serovar L2 (strain 434/Bu / ATCC VR-902B) OX=471472 GN=dnaE PE=3 SV=1	A0A0H3MCM4_CHLT2		139 kDa		unknown	3	2	3	1	2	1	2	3	4	2	1	0	3	2	2	0	3	3	5	4	5	2	2	2	1	3	2	0	1	12	1	1
16	TRUE	Empty	Uncharacterized protein OS=Chlamydia trachomatis serovar L2 (strain 434/Bu / ATCC VR-902B) OX=471472 GN=CTL0338 PE=4 SV=1	A0A0H3MBD2_CHLT2		60 kDa		unknown	17	24	19	13	30	34	1	0	5	0	1	0	0	0	0	0	11	1	1	9	0	5	2	0	3	5	0	0	1	0	1	1
17	TRUE	Empty	DNA topoisomerase 1 OS=Chlamydia trachomatis serovar L2 (strain 434/Bu / ATCC VR-902B) OX=471472 GN=topA PE=3 SV=1	A0A0H3MCD9_CHLT2		97 kDa		unknown	4	4	2	5	1	3	3	1	9	2	0	2	2	0	7	13	2	3	7	6	4	2	1	6	3	6	3	1	1	6	0	0
18	TRUE	Empty	Alanine--tRNA ligase OS=Chlamydia trachomatis serovar L2 (strain 434/Bu / ATCC VR-902B) OX=471472 GN=alaS PE=3 SV=1	SYA_CHLT2		98 kDa		unknown	29	35	30	112	9	10	2	8	20	25	0	0	0	2	4	3	11	46	4	12	0	15	5	54	14	15	3	13	4	41	0	0
19	TRUE	Empty	UvrABC system protein B OS=Chlamydia trachomatis serovar L2 (strain 434/Bu / ATCC VR-902B) OX=471472 GN=uvrB PE=3 SV=1	A0A0H3MHL0_CHLT2		76 kDa		unknown	1	1	2	0	2	2	7	3	3	3	10	3	2	1	4	1	1	2	1	2	2	0	0	6	2	5	0	0	0	3	0	0
20	TRUE	Empty	DNA primase OS=Chlamydia trachomatis serovar L2 (strain 434/Bu / ATCC VR-902B) OX=471472 GN=dnaG PE=3 SV=1	A0A0H3MCL4_CHLT2		68 kDa		unknown	5	2	4	1	2	6	9	9	1	4	2	3	1	4	5	0	2	1	4	2	3	9	2	1	8	2	0	1	1	4	0	0
21	TRUE	Empty	Chaperone protein DnaK OS=Chlamydia trachomatis serovar L2 (strain 434/Bu / ATCC VR-902B) OX=471472 GN=dnaK PE=3 SV=1	DNAK_CHLT2		71 kDa		unknown	16	10	14	64	3	3	2	1	5	11	0	1	0	0	3	0	1	28	12	2	1	7	0	23	7	2	7	1	3	21	0	0
22	TRUE	Empty	Protein TolB homolog OS=Chlamydia trachomatis serovar L2 (strain 434/Bu / ATCC VR-902B) OX=471472 GN=tolB PE=3 SV=1	TOLB_CHLT2		48 kDa		unknown	2	0	0	0	1	5	5	3	5	0	7	3	0	0	2	0	5	1	21	40	1	19	3	4	24	46	1	0	0	0	0	0
23	TRUE	Empty	Protein translocase subunit SecA OS=Chlamydia trachomatis serovar L2 (strain 434/Bu / ATCC VR-902B) OX=471472 GN=secA PE=3 SV=1	SECA_CHLT2		110 kDa		unknown	12	10	10	62	4	8	3	0	7	2	0	0	0	0	0	0	2	16	1	8	0	2	2	17	2	4	7	5	6	29	3	0
24	TRUE	Empty	Protein translocase (SecFG fusion protein) OS=Chlamydia trachomatis serovar L2 (strain 434/Bu / ATCC VR-902B) OX=471472 GN=secF PE=4 SV=1	A0A0H3MDM2_CHLT2		157 kDa		unknown	2	1	5	1	3	2	0	1	3	0	1	0	0	0	1	1	1	0	1	3	0	2	1	0	2	4	3	1	3	2	0	0
25	TRUE	Empty	Type III secretion structural protein (Outer membrane ring) OS=Chlamydia trachomatis serovar L2 (strain 434/Bu / ATCC VR-902B) OX=471472 GN=CTL0043 PE=3 SV=1	A0A0H3MG59_CHLT2		100 kDa		unknown	39	39	62	5	1	3	1	2	26	0	0	0	1	0	5	5	12	1	5	5	1	4	9	4	8	9	9	7	6	2	1	0
26	TRUE	Empty	Elongation factor Tu OS=Chlamydia trachomatis serovar L2 (strain 434/Bu / ATCC VR-902B) OX=471472 GN=tuf PE=1 SV=1	EFTU_CHLT2		43 kDa		unknown	57	24	31	18	7	2	0	3	19	21	0	0	0	0	5	4	8	27	10	2	6	6	8	25	3	0	14	5	13	20	7	1
27	TRUE	Empty	DNA polymerase I OS=Chlamydia trachomatis serovar L2 (strain 434/Bu / ATCC VR-902B) OX=471472 GN=polA PE=3 SV=1	A0A0H3MLC3_CHLT2		97 kDa		unknown	9	6	9	11	6	6	0	1	3	1	0	0	0	0	4	1	1	5	4	5	0	1	2	8	5	4	1	0	1	15	1	1
28.1	TRUE	Empty	Major outer membrane porin OS=Chlamydia trachomatis serovar L2 (strain 434/Bu / ATCC VR-902B) OX=471472 GN=ompA PE=1 SV=1	MOMP_CHLT2		43 kDa	TRUE	unknown	230	200	213	32	12	0	25	10	80	14	0	0	0	0	23	47	37	20	13	0	10	35	32	23	9	0	47	14	39	11	5	1
29	TRUE	Empty	Translation initiation factor IF-2 OS=Chlamydia trachomatis serovar L2 (strain 434/Bu / ATCC VR-902B) OX=471472 GN=infB PE=3 SV=1	IF2_CHLT2		97 kDa		unknown	12	5	8	42	1	1	1	2	9	2	0	0	0	0	1	2	1	25	0	4	2	3	3	26	0	3	6	9	5	40	1	0
30	TRUE	Empty	Putative helicase OS=Chlamydia trachomatis serovar L2 (strain 434/Bu / ATCC VR-902B) OX=471472 GN=CTL0077 PE=4 SV=1	A0A0H3MAP3_CHLT2		133 kDa		unknown	12	2	5	26	4	2	1	0	6	1	2	0	1	0	3	3	0	5	3	5	0	2	0	9	2	6	9	0	3	20	1	0
31	TRUE	Empty	Putative exported protein OS=Chlamydia trachomatis serovar L2 (strain 434/Bu / ATCC VR-902B) OX=471472 GN=CTL0386 PE=4 SV=1	A0A0H3MGS2_CHLT2		127 kDa		unknown	2	3	8	1	13	5	10	5	4	2	0	5	3	1	13	1	8	5	8	13	11	6	7	8	6	20	0	1	0	0	0	0
32	TRUE	Empty	UvrABC system protein A OS=Chlamydia trachomatis serovar L2 (strain 434/Bu / ATCC VR-902B) OX=471472 GN=uvrA PE=3 SV=1	A0A0H3MDE5_CHLT2		197 kDa		unknown	5	2	2	1	3	5	4	2	6	1	1	0	0	0	1	0	4	1	4	2	1	3	5	1	2	2	1	4	1	7	1	0
33	TRUE	Empty	DNA gyrase subunit A OS=Chlamydia trachomatis serovar L2 (strain 434/Bu / ATCC VR-902B) OX=471472 GN=gyrA PE=3 SV=1	A0A0H3MGV6_CHLT2		94 kDa		unknown	11	5	13	47	5	2	3	1	4	5	0	0	0	0	4	3	4	13	4	5	3	1	1	12	3	9	6	1	1	23	0	0
34	TRUE	Empty	DNA ligase OS=Chlamydia trachomatis serovar L2 (strain 434/Bu / ATCC VR-902B) OX=471472 GN=ligA PE=3 SV=1	DNLJ_CHLT2		73 kDa		unknown	2	3	2	3	5	6	6	12	5	15	3	15	11	11	12	14	8	5	6	7	16	13	10	9	4	6	2	0	0	8	0	1
35	TRUE	Empty	Lon protease OS=Chlamydia trachomatis serovar L2 (strain 434/Bu / ATCC VR-902B) OX=471472 GN=lon PE=2 SV=1	A0A0H3MH55_CHLT2		92 kDa		unknown	0	4	2	7	0	2	1	0	2	0	0	0	0	0	1	0	2	1	6	2	0	0	1	1	1	2	1	1	1	8	1	1
36	TRUE	Empty	ATP-dependent zinc metalloprotease FtsH OS=Chlamydia trachomatis serovar L2 (strain 434/Bu / ATCC VR-902B) OX=471472 GN=ftsH PE=3 SV=1	FTSH_CHLT2		102 kDa		unknown	2	0	1	6	1	0	4	1	4	3	2	0	1	0	3	0	8	2	2	5	4	7	9	2	3	4	4	2	4	5	1	0
37	TRUE	Empty	Uncharacterized protein OS=Chlamydia trachomatis serovar L2 (strain 434/Bu / ATCC VR-902B) OX=471472 GN=CTL0137 PE=4 SV=1	A0A0H3MBA6_CHLT2		64 kDa		unknown	7	4	5	18	1	2	0	0	8	12	0	1	0	1	1	1	0	34	1	2	0	3	3	25	3	1	2	4	6	18	0	0
38	TRUE	Empty	Leucine--tRNA ligase OS=Chlamydia trachomatis serovar L2 (strain 434/Bu / ATCC VR-902B) OX=471472 GN=leuS PE=3 SV=1	SYL_CHLT2		93 kDa		unknown	3	0	2	10	0	1	0	0	5	1	1	2	1	0	7	1	1	7	1	7	4	3	1	8	0	7	0	1	0	7	1	0
39	TRUE	Empty	Penicillin-binding protein OS=Chlamydia trachomatis serovar L2 (strain 434/Bu / ATCC VR-902B) OX=471472 GN=pbpB PE=4 SV=1	A0A0H3MG63_CHLT2		124 kDa		unknown	0	5	10	5	2	4	2	0	3	0	0	0	0	1	1	0	1	0	1	2	0	0	0	0	5	2	4	1	2	1	0	0
40	TRUE	Empty	Putative exported protease OS=Chlamydia trachomatis serovar L2 (strain 434/Bu / ATCC VR-902B) OX=471472 GN=cpa PE=4 SV=1	A0A0H3MKA6_CHLT2		67 kDa		unknown	4	4	18	0	3	1	1	2	5	4	0	3	1	1	3	1	3	1	3	5	5	4	2	5	4	4	11	0	7	4	1	0
41	TRUE	Empty	2-amino-4-hydroxy-6-hydroxymethyldihydropteridi ne pyrophosphokinase OS=Chlamydia trachomatis serovar L2 (strain 434/Bu / ATCC VR-902B) OX=471472 GN=folP PE=4 SV=1	A0A0H3MCU2_CHLT2		50 kDa		unknown	13	13	15	25	2	1	0	5	21	31	5	0	0	0	2	7	29	36	2	4	3	15	7	32	0	0	16	6	6	36	6	0
42	TRUE	Empty	Ribonucleoside-diphosphate reductase subunit beta OS=Chlamydia trachomatis serovar L2 (strain 434/Bu / ATCC VR-902B) OX=471472 GN=nrdB PE=3 SV=1	A0A0H3MK81_CHLT2		41 kDa		unknown	20	35	29	19	25	43	43	42	52	17	9	12	11	8	38	21	48	26	33	47	26	50	41	17	55	37	0	2	0	6	0	0
43	TRUE	Empty	Alpha-1,4 glucan phosphorylase OS=Chlamydia trachomatis serovar L2 (strain 434/Bu / ATCC VR-902B) OX=471472 GN=glgP PE=3 SV=1	A0A0H3MBU3_CHLT2		93 kDa		unknown	3	6	10	4	7	6	5	8	8	5	0	1	0	1	0	0	5	4	4	9	0	4	4	4	14	13	2	8	3	6	4	0
44	TRUE	Empty	DNA recombination protein OS=Chlamydia trachomatis serovar L2 (strain 434/Bu / ATCC VR-902B) OX=471472 GN=rmuC PE=4 SV=1	A0A0H3MAY1_CHLT2		49 kDa		unknown	1	0	4	2	1	0	1	1	3	0	0	0	1	1	8	3	9	8	7	9	2	9	2	12	5	7	1	0	0	4	0	0
45	TRUE	Empty	Putative membrane protein OS=Chlamydia trachomatis serovar L2 (strain 434/Bu / ATCC VR-902B) OX=471472 GN=CTL0016 PE=4 SV=1	A0A0H3MCE3_CHLT2		48 kDa		unknown	86	108	72	71	48	9	29	0	2	0	0	0	0	0	5	2	7	2	3	7	1	2	0	1	2	41	0	0	1	0	1	1
46	TRUE	Empty	Uncharacterized protein OS=Chlamydia trachomatis serovar L2 (strain 434/Bu / ATCC VR-902B) OX=471472 GN=CTL0080 PE=4 SV=1	A0A0H3MJT5_CHLT2		86 kDa		unknown	7	7	15	4	2	13	0	1	9	0	0	0	0	0	0	0	2	0	7	7	0	2	0	0	4	3	0	0	0	0	0	0
47	TRUE	Empty	Metalloprotease-insulinase OS=Chlamydia trachomatis serovar L2 (strain 434/Bu / ATCC VR-902B) OX=471472 GN=CTL0196 PE=4 SV=1	A0A0H3MBE2_CHLT2		109 kDa		unknown	6	9	14	4	9	10	3	1	9	0	0	0	1	0	0	0	0	2	1	5	0	1	1	2	2	2	3	2	2	6	1	0
48	TRUE	Empty	Transcription elongation factor GreA OS=Chlamydia trachomatis serovar L2 (strain 434/Bu / ATCC VR-902B) OX=471472 GN=greA PE=3 SV=1	A0A0H3MAD9_CHLT2		81 kDa		unknown	10	14	16	80	6	6	1	0	4	10	0	0	0	0	2	1	1	15	5	3	0	1	0	30	1	4	7	5	6	27	0	2
49	TRUE	Empty	Polyribonucleotide nucleotidyltransferase OS=Chlamydia trachomatis serovar L2 (strain 434/Bu / ATCC VR-902B) OX=471472 GN=pnp PE=3 SV=1	PNP_CHLT2		75 kDa		unknown	6	7	3	3	1	1	0	1	5	1	0	0	0	1	1	0	0	4	1	4	0	1	0	4	2	3	3	0	0	5	0	0
50	TRUE	Empty	Polymorphic outer membrane protein OS=Chlamydia trachomatis serovar L2 (strain 434/Bu / ATCC VR-902B) OX=471472 GN=pmpC PE=4 SV=1	A0A0H3MC50_CHLT2		187 kDa	TRUE	unknown	2	3	0	1	2	2	0	1	4	0	0	1	1	1	2	1	4	3	2	5	2	4	4	2	4	5	0	0	2	6	0	0
51	TRUE	Empty	Signal recognition particle, subunit FFH/SRP54 OS=Chlamydia trachomatis serovar L2 (strain 434/Bu / ATCC VR-902B) OX=471472 GN=ffh PE=4 SV=1	A0A0H3MKD7_CHLT2		50 kDa		unknown	1	1	1	0	2	2	0	0	4	2	3	1	2	0	8	6	4	0	4	5	11	2	2	5	10	6	0	0	0	4	0	1
52	TRUE	Empty	Single-stranded-DNA-specific exonuclease OS=Chlamydia trachomatis serovar L2 (strain 434/Bu / ATCC VR-902B) OX=471472 GN=recJ PE=4 SV=1	A0A0H3MHD5_CHLT2		65 kDa		unknown	5	5	9	3	3	0	1	0	9	1	0	0	0	0	0	0	3	2	6	8	0	0	4	5	3	4	1	2	1	6	0	0
53	TRUE	Empty	Trigger factor OS=Chlamydia trachomatis serovar L2 (strain 434/Bu / ATCC VR-902B) OX=471472 GN=tig PE=3 SV=1	TIG_CHLT2		50 kDa		unknown	21	26	13	44	2	2	1	0	18	32	0	0	0	0	3	4	3	68	2	4	1	9	1	56	0	5	4	5	1	22	3	0
54	TRUE	Empty	Large cysteine-rich periplasmic protein OmcB OS=Chlamydia trachomatis serovar L2 (strain 434/Bu / ATCC VR-902B) OX=471472 GN=omcB PE=1 SV=2	OMCB_CHLT2		59 kDa		unknown	104	150	105	1	8	1	2	4	35	3	0	0	0	0	3	13	18	1	1	1	0	14	24	2	0	4	10	7	15	1	0	0
55	TRUE	Empty	MAC/perforin family protein OS=Chlamydia trachomatis serovar L2 (strain 434/Bu / ATCC VR-902B) OX=471472 GN=CTL0408 PE=4 SV=1	A0A0H3MGT6_CHLT2		91 kDa		unknown	11	5	21	46	3	2	4	2	13	16	1	2	2	1	2	2	8	27	10	7	3	13	7	33	5	9	3	4	2	15	1	0
56	TRUE	Empty	Lysine--tRNA ligase OS=Chlamydia trachomatis serovar L2 (strain 434/Bu / ATCC VR-902B) OX=471472 GN=lysS PE=3 SV=1	SYK_CHLT2		60 kDa		unknown	4	6	5	3	1	10	2	0	1	2	0	0	0	0	0	0	0	4	0	1	0	2	0	3	0	4	1	0	2	2	0	0
57	TRUE	Empty	Uncharacterized protein OS=Chlamydia trachomatis serovar L2 (strain 434/Bu / ATCC VR-902B) OX=471472 GN=CTL0369 PE=4 SV=1	A0A0H3MBF5_CHLT2		55 kDa		unknown	2	1	2	1	4	1	4	13	3	3	3	3	3	5	8	7	4	4	5	14	8	6	2	2	9	14	1	0	0	0	0	0
58	TRUE	Empty	ATP synthase (Predicted TTSS protein) OS=Chlamydia trachomatis serovar L2 (strain 434/Bu / ATCC VR-902B) OX=471472 GN=sctN PE=4 SV=1	A0A0H3MG55_CHLT2		48 kDa		unknown	1	2	9	1	0	1	2	1	7	0	0	0	0	0	2	3	2	2	1	11	1	2	3	3	6	4	0	0	3	3	1	0
59	TRUE	Empty	Candidate inclusion membrane protein OS=Chlamydia trachomatis serovar L2 (strain 434/Bu / ATCC VR-902B) OX=471472 GN=CTL0476 PE=4 SV=1	A0A0H3MKT3_CHLT2		30 kDa		unknown	50	27	45	0	1	0	15	12	124	0	0	0	0	0	41	6	29	1	0	1	20	9	30	2	0	1	24	4	20	2	0	0
60	TRUE	Empty	Probable cytosol aminopeptidase OS=Chlamydia trachomatis serovar L2 (strain 434/Bu / ATCC VR-902B) OX=471472 GN=pepA PE=3 SV=1	AMPA_CHLT2		54 kDa		unknown	16	4	8	1	0	1	1	1	2	1	0	0	0	0	0	1	2	2	3	5	1	0	1	4	1	0	6	4	3	9	3	0
61.1	TRUE	Empty	4-hydroxy-3-methylbut-2-enyl diphosphate reductase OS=Chlamydia trachomatis serovar L2 (strain 434/Bu / ATCC VR-902B) OX=471472 GN=ispH PE=3 SV=1	ISPH_CHLT2		34 kDa	TRUE	unknown	18	9	9	33	0	0	3	0	16	11	0	0	0	0	0	0	2	31	0	0	0	3	3	26	1	1	11	1	2	25	4	0
62	TRUE	Empty	Uncharacterized protein OS=Chlamydia trachomatis serovar L2 (strain 434/Bu / ATCC VR-902B) OX=471472 GN=CTL0643 PE=4 SV=1	A0A0H3MH86_CHLT2		77 kDa		unknown	5	2	3	6	2	4	7	9	5	5	0	1	2	1	7	1	1	3	1	5	6	3	1	1	0	8	2	0	0	2	0	0
63	TRUE	Empty	50S ribosomal protein L14 OS=Chlamydia trachomatis serovar L2 (strain 434/Bu / ATCC VR-902B) OX=471472 GN=rplN PE=3 SV=1	RL14_CHLT2		13 kDa		unknown	0	0	2	0	0	0	1	1	5	3	1	3	2	0	6	1	4	4	7	2	4	2	3	5	4	5	1	0	1	0	0	1
64	TRUE	Empty	DNA gyrase subunit B OS=Chlamydia trachomatis serovar L2 (strain 434/Bu / ATCC VR-902B) OX=471472 GN=gyrB2 PE=3 SV=1	A0A0H3MD47_CHLT2		90 kDa		unknown	7	6	11	61	4	2	1	0	16	18	0	0	0	1	0	2	1	21	1	2	0	2	0	32	3	3	3	4	2	23	2	0
65	TRUE	Empty	Low calcium response protein D (Predicted to be part of the TTSS apparatus) OS=Chlamydia trachomatis serovar L2 (strain 434/Bu / ATCC VR-902B) OX=471472 GN=lcrD PE=4 SV=1	A0A0H3MCY4_CHLT2		78 kDa		unknown	4	1	1	1	3	1	1	3	4	2	0	0	0	0	1	2	4	2	4	6	0	2	1	8	3	3	4	0	1	11	0	0
66	TRUE	Empty	Polymorphic outer membrane protein OS=Chlamydia trachomatis serovar L2 (strain 434/Bu / ATCC VR-902B) OX=471472 GN=pmpD PE=4 SV=1	A0A0H3MK65_CHLT2		161 kDa		unknown	11	4	7	0	4	3	2	1	22	0	0	0	0	1	0	0	2	1	0	5	2	1	5	0	0	6	8	2	0	5	0	0
67	TRUE	Empty	Acetyltransferase component of pyruvate dehydrogenase complex OS=Chlamydia trachomatis serovar L2 (strain 434/Bu / ATCC VR-902B) OX=471472 GN=pdhC PE=3 SV=1	A0A0H3MBZ6_CHLT2		46 kDa		unknown	14	9	2	15	5	0	1	2	5	4	0	1	1	0	2	4	1	7	2	6	2	4	1	8	4	8	0	1	2	9	0	1
68	TRUE	Empty	Glutamyl-tRNA(Gln) amidotransferase subunit A OS=Chlamydia trachomatis serovar L2 (strain 434/Bu / ATCC VR-902B) OX=471472 GN=gatA PE=3 SV=1	GATA_CHLT2		54 kDa		unknown	15	15	11	4	4	3	3	5	12	6	0	0	0	0	7	2	6	6	2	5	7	7	5	6	6	3	4	2	1	9	2	0
69	TRUE	Empty	Candidate inclusion membrane protein OS=Chlamydia trachomatis serovar L2 (strain 434/Bu / ATCC VR-902B) OX=471472 GN=CTL0466 PE=4 SV=1	A0A0H3MBX4_CHLT2		60 kDa		unknown	6	2	1	2	1	4	7	3	5	0	0	1	0	0	4	4	4	2	6	6	4	4	3	2	0	7	0	0	1	0	0	0
70	TRUE	Empty	Aspartate--tRNA(Asp/Asn) ligase OS=Chlamydia trachomatis serovar L2 (strain 434/Bu / ATCC VR-902B) OX=471472 GN=aspS PE=3 SV=1	SYDND_CHLT2		66 kDa		unknown	11	5	7	15	6	4	2	5	9	7	0	1	0	0	4	0	2	12	5	9	1	3	1	15	7	9	2	6	7	21	4	3
71	TRUE	Empty	General secretion pathway protein F OS=Chlamydia trachomatis serovar L2 (strain 434/Bu / ATCC VR-902B) OX=471472 GN=gspF PE=4 SV=1	A0A0H3MLG3_CHLT2		44 kDa		unknown	3	3	3	0	5	6	3	2	5	0	0	0	0	0	3	1	3	0	0	3	1	4	0	1	1	6	0	1	0	0	0	1
72	TRUE	Empty	Putative helicase (SWF/SNF family) OS=Chlamydia trachomatis serovar L2 (strain 434/Bu / ATCC VR-902B) OX=471472 GN=CTL0818 PE=4 SV=1	A0A0H3MCN3_CHLT2		136 kDa		unknown	8	7	8	20	4	3	2	2	9	0	0	0	0	0	1	2	1	3	3	5	1	2	2	10	1	3	2	2	1	16	3	1
73	TRUE	Empty	Dihydrolipoamide succinyltransferase component (E2) of 2-oxoglutarate dehydrogenase complex OS=Chlamydia trachomatis serovar L2 (strain 434/Bu / ATCC VR-902B) OX=471472 GN=sucB PE=4 SV=1	A0A0H3MBK1_CHLT2		40 kDa		unknown	9	3	4	1	4	3	0	0	2	3	0	0	0	0	8	7	2	4	3	6	4	3	2	3	5	5	4	1	4	3	1	1
74	TRUE	Empty	Uncharacterized protein OS=Chlamydia trachomatis serovar L2 (strain 434/Bu / ATCC VR-902B) OX=471472 GN=CTL0886 PE=1 SV=1	A0A0H3MDV9_CHLT2		69 kDa		unknown	2	1	1	3	0	1	0	0	2	0	0	0	0	1	0	1	2	0	2	4	0	4	0	0	2	3	1	2	1	0	0	0
75	TRUE	Empty	DNA topoisomerase (ATP-hydrolyzing) OS=Chlamydia trachomatis serovar L2 (strain 434/Bu / ATCC VR-902B) OX=471472 GN=gyrB PE=4 SV=1	A0A0H3MB39_CHLT2		68 kDa		unknown	3	6	9	2	11	14	2	1	6	2	2	0	1	0	0	0	7	0	4	7	0	5	5	2	5	5	3	1	1	5	1	1
76	TRUE	Empty	Isoleucine--tRNA ligase OS=Chlamydia trachomatis serovar L2 (strain 434/Bu / ATCC VR-902B) OX=471472 GN=ileS PE=3 SV=1	SYI_CHLT2		119 kDa		unknown	6	9	10	31	2	2	0	0	8	1	0	0	0	0	1	0	1	8	2	3	0	2	1	10	3	4	7	0	3	27	1	1
77	TRUE	Empty	Glycine--tRNA ligase OS=Chlamydia trachomatis serovar L2 (strain 434/Bu / ATCC VR-902B) OX=471472 GN=glyQS PE=3 SV=1	SYG_CHLT2		113 kDa		unknown	3	1	3	20	3	3	1	1	6	0	0	0	0	0	3	2	1	5	4	5	0	0	1	7	3	4	3	0	0	19	0	0
78	TRUE	Empty	Putative exported protein OS=Chlamydia trachomatis serovar L2 (strain 434/Bu / ATCC VR-902B) OX=471472 GN=CTL0102 PE=4 SV=1	A0A0H3MG91_CHLT2		50 kDa		unknown	15	15	18	2	7	11	4	8	13	8	2	1	1	2	5	1	10	7	9	6	0	9	9	6	10	8	8	2	4	2	0	0
79	TRUE	Empty	Coproporphyrinogen-III oxidase OS=Chlamydia trachomatis serovar L2 (strain 434/Bu / ATCC VR-902B) OX=471472 GN=hemN PE=3 SV=1	A0A0H3MJY5_CHLT2		53 kDa		unknown	7	11	8	5	6	9	4	11	6	5	0	0	0	0	1	1	4	7	6	1	6	2	2	8	5	7	2	2	0	8	0	0
80	TRUE	Empty	Transcription termination/antitermination protein NusA OS=Chlamydia trachomatis serovar L2 (strain 434/Bu / ATCC VR-902B) OX=471472 GN=nusA PE=3 SV=1	A0A0H3MGQ1_CHLT2		49 kDa		unknown	10	10	4	10	1	0	0	0	2	11	0	0	0	0	0	0	0	18	0	1	0	1	0	11	1	1	0	1	0	15	0	0
81.1	TRUE	Empty	Valine--tRNA ligase OS=Chlamydia trachomatis serovar L2 (strain 434/Bu / ATCC VR-902B) OX=471472 GN=valS PE=3 SV=1	SYV_CHLT2		107 kDa	TRUE	unknown	1	1	1	11	2	0	1	0	4	2	1	0	0	0	1	0	1	6	1	3	3	1	0	7	2	3	2	3	1	25	0	1
82	TRUE	Empty	Polymorphic outer membrane protein OS=Chlamydia trachomatis serovar L2 (strain 434/Bu / ATCC VR-902B) OX=471472 GN=pmpI PE=4 SV=1	A0A0H3MB26_CHLT2		96 kDa		unknown	13	5	10	2	1	0	1	0	3	1	0	1	2	1	3	1	2	0	3	6	1	2	1	2	6	6	7	5	8	5	1	0
83.2	TRUE	Empty	Deubiquitinase and deneddylase Dub1 OS=Chlamydia trachomatis serovar L2 (strain 434/Bu / ATCC VR-902B) OX=471472 GN=cdu1 PE=1 SV=1	CDUB1_CHLT2		45 kDa	TRUE	unknown	23	2	4	0	0	0	0	0	5	1	0	0	0	0	0	4	1	3	3	1	4	4	1	2	2	2	8	4	6	4	0	1
84	TRUE	Empty	Uncharacterized protein OS=Chlamydia trachomatis serovar L2 (strain 434/Bu / ATCC VR-902B) OX=471472 GN=CTL0684 PE=4 SV=1	A0A0H3MCF9_CHLT2		70 kDa		unknown	7	9	10	19	2	1	1	0	8	10	1	0	0	0	2	0	0	21	2	1	1	1	2	22	1	3	2	1	4	17	0	0
85	TRUE	Empty	ADP,ATP carrier protein OS=Chlamydia trachomatis serovar L2 (strain 434/Bu / ATCC VR-902B) OX=471472 GN=CTL0321 PE=3 SV=1	A0A0H3MGN2_CHLT2		58 kDa		unknown	12	7	11	9	12	8	7	7	5	12	0	0	4	3	4	3	3	18	4	5	3	7	2	14	8	5	2	1	3	5	0	0
86	TRUE	Empty	Inclusion membrane protein A OS=Chlamydia trachomatis serovar L2 (strain 434/Bu / ATCC VR-902B) OX=471472 GN=incA PE=4 SV=1	A0A0H3MD02_CHLT2		27 kDa		unknown	20	16	84	0	0	0	4	6	62	0	0	0	0	0	1	7	21	0	0	0	1	6	29	1	0	0	11	5	42	1	0	0
87	TRUE	Empty	30S ribosomal protein S2 OS=Chlamydia trachomatis serovar L2 (strain 434/Bu / ATCC VR-902B) OX=471472 GN=rpsB PE=3 SV=1	A0A0H3MAM7_CHLT2		31 kDa		unknown	24	14	13	38	1	0	0	1	11	14	0	0	0	0	0	0	6	39	0	0	0	5	1	36	0	1	8	3	3	25	1	0
88	TRUE	Empty	DNA repair protein RadA OS=Chlamydia trachomatis serovar L2 (strain 434/Bu / ATCC VR-902B) OX=471472 GN=radA PE=3 SV=1	A0A0H3MH33_CHLT2		50 kDa		unknown	2	4	6	0	2	0	0	1	41	0	0	0	0	0	0	3	7	0	15	142	1	54	0	0	62	120	0	0	0	3	0	0
89	TRUE	Empty	Recombination protein RecR OS=Chlamydia trachomatis serovar L2 (strain 434/Bu / ATCC VR-902B) OX=471472 GN=recR PE=3 SV=1	RECR_CHLT2		22 kDa		unknown	17	10	6	17	15	7	11	0	30	1	0	1	2	0	2	3	13	1	2	6	2	9	11	5	7	12	0	0	0	0	0	0
90	TRUE	Empty	Transketolase OS=Chlamydia trachomatis serovar L2 (strain 434/Bu / ATCC VR-902B) OX=471472 GN=tktB PE=3 SV=1	A0A0H3MAQ5_CHLT2		73 kDa		unknown	8	5	5	4	11	5	1	0	2	0	0	0	0	2	1	0	0	2	1	4	0	1	2	2	0	4	0	0	1	4	1	0
92	TRUE	Empty	Aspartyl/glutamyl-tRNA(Asn/Gln) amidotransferase subunit B OS=Chlamydia trachomatis serovar L2 (strain 434/Bu / ATCC VR-902B) OX=471472 GN=gatB PE=3 SV=1	GATB_CHLT2		55 kDa		unknown	9	3	3	5	5	2	1	1	6	1	0	0	0	0	1	0	0	4	2	6	3	2	0	7	1	3	2	2	3	11	3	1
94.1	TRUE	Empty	Putative serine/threonine-protein kinase (TTSS effector protein) OS=Chlamydia trachomatis serovar L2 (strain 434/Bu / ATCC VR-902B) OX=471472 GN=pkn5 PE=4 SV=1	A0A0H3MAM5_CHLT2		56 kDa	TRUE	unknown	0	1	0	0	0	4	0	0	0	0	0	0	0	0	0	1	0	0	2	0	0	1	0	0	0	0	0	0	0	0	1	0
95	TRUE	Empty	2-oxoisovalerate dehydrogenase alpha subunit OS=Chlamydia trachomatis serovar L2 (strain 434/Bu / ATCC VR-902B) OX=471472 GN=CTL0594 PE=4 SV=1	A0A0H3MC66_CHLT2		74 kDa		unknown	3	1	2	4	1	2	0	1	3	2	0	0	0	0	0	0	2	3	3	3	0	0	0	8	2	3	0	2	0	9	0	2
96	TRUE	Empty	Phosphoglucomutase OS=Chlamydia trachomatis serovar L2 (strain 434/Bu / ATCC VR-902B) OX=471472 GN=mrsA PE=3 SV=1	A0A0H3MC40_CHLT2		67 kDa		unknown	2	1	2	5	1	1	0	0	4	2	0	0	0	0	0	0	2	9	3	2	0	1	0	7	1	0	0	1	0	6	0	1
97	TRUE	Empty	Uncharacterized protein OS=Chlamydia trachomatis serovar L2 (strain 434/Bu / ATCC VR-902B) OX=471472 GN=CTL0209 PE=4 SV=1	A0A0H3MBF6_CHLT2		76 kDa		unknown	2	2	1	5	1	1	0	1	1	1	0	0	0	0	1	1	2	0	2	3	0	0	0	0	1	3	3	1	1	0	0	0
98	TRUE	Empty	Uncharacterized protein OS=Chlamydia trachomatis serovar L2 (strain 434/Bu / ATCC VR-902B) OX=471472 GN=CTL0685 PE=4 SV=1	A0A0H3MC60_CHLT2		41 kDa		unknown	3	1	1	1	0	0	1	0	0	1	0	0	0	0	1	0	1	4	1	0	0	1	0	2	1	2	0	0	2	2	0	0
99	TRUE	Empty	ATP-dependent RecD-like DNA helicase OS=Chlamydia trachomatis serovar L2 (strain 434/Bu / ATCC VR-902B) OX=471472 GN=recD PE=3 SV=1	A0A0H3MGL0_CHLT2		84 kDa		unknown	1	0	2	3	0	4	1	2	1	0	0	0	0	1	1	0	7	1	3	3	1	1	1	1	0	4	2	0	0	3	1	0
101	TRUE	Empty	Exported insulinase/protease OS=Chlamydia trachomatis serovar L2 (strain 434/Bu / ATCC VR-902B) OX=471472 GN=ptr PE=4 SV=1	A0A0H3MCL9_CHLT2		108 kDa		unknown	5	21	24	9	6	2	2	0	15	5	0	0	0	0	3	0	4	1	1	2	0	1	4	5	3	4	5	3	8	8	0	0
102	TRUE	Empty	Periplasmic serine endoprotease DegP-like OS=Chlamydia trachomatis serovar L2 (strain 434/Bu / ATCC VR-902B) OX=471472 GN=htrA PE=3 SV=1	A0A0H3MK76_CHLT2		53 kDa		unknown	4	1	7	0	1	2	3	2	5	0	0	0	1	1	3	0	1	0	4	5	0	1	2	0	2	4	2	0	4	0	0	0
103	TRUE	Empty	DNA-directed RNA polymerase subunit alpha OS=Chlamydia trachomatis serovar L2 (strain 434/Bu / ATCC VR-902B) OX=471472 GN=rpoA PE=3 SV=1	RPOA_CHLT2		42 kDa		unknown	39	15	13	49	1	1	0	2	12	14	0	0	0	0	0	7	8	25	4	0	2	7	4	31	4	2	7	5	3	17	2	0
104	TRUE	Empty	Uncharacterized protein OS=Chlamydia trachomatis serovar L2 (strain 434/Bu / ATCC VR-902B) OX=471472 GN=CTL0303 PE=4 SV=1	A0A0H3MGL8_CHLT2		36 kDa		unknown	0	2	0	0	0	0	0	0	3	0	0	0	0	1	0	0	2	0	2	2	2	0	1	0	2	0	1	0	1	0	2	0
105	TRUE	Empty	Uncharacterized protein OS=Chlamydia trachomatis serovar L2 (strain 434/Bu / ATCC VR-902B) OX=471472 GN=CTL0897 PE=4 SV=1	A0A0H3MCV6_CHLT2		61 kDa		unknown	1	2	1	2	0	0	0	2	3	1	0	0	0	0	2	0	0	11	0	8	0	1	1	8	3	2	0	1	1	7	0	0
106	TRUE	Empty	Putative protease OS=Chlamydia trachomatis serovar L2 (strain 434/Bu / ATCC VR-902B) OX=471472 GN=CTL0328 PE=4 SV=1	A0A0H3MCX3_CHLT2		69 kDa		unknown	0	0	3	0	4	3	2	0	3	0	1	0	0	0	1	0	0	0	0	1	0	0	0	0	0	1	3	4	3	3	1	1
107	TRUE	Empty	Uncharacterized protein OS=Chlamydia trachomatis serovar L2 (strain 434/Bu / ATCC VR-902B) OX=471472 GN=CTL0853 PE=4 SV=1	A0A0H3MCS4_CHLT2		109 kDa		unknown	3	1	1	0	0	0	0	0	4	0	0	0	0	0	2	1	2	1	4	4	0	5	1	1	1	2	0	0	0	1	0	0
108	TRUE	Empty	General secretion pathway protein D OS=Chlamydia trachomatis serovar L2 (strain 434/Bu / ATCC VR-902B) OX=471472 GN=gspD PE=3 SV=1	A0A0H3MCE5_CHLT2		84 kDa		unknown	1	1	1	0	1	3	2	1	0	1	0	0	2	2	0	1	2	0	0	6	0	0	1	0	0	4	1	0	2	0	0	0
109	TRUE	Empty	3-oxoacyl-[acyl-carrier-protein] synthase 2 OS=Chlamydia trachomatis serovar L2 (strain 434/Bu / ATCC VR-902B) OX=471472 GN=fabF PE=3 SV=1	A0A0H3MGB3_CHLT2		45 kDa		unknown	12	8	8	14	2	5	2	1	2	3	0	0	0	0	0	0	5	6	3	3	0	1	2	11	2	2	3	1	3	15	2	0
110	TRUE	Empty	Phosphopeptide binding protein (Predicted to be a TTSS protein) OS=Chlamydia trachomatis serovar L2 (strain 434/Bu / ATCC VR-902B) OX=471472 GN=CTL0033 PE=4 SV=1	A0A0H3MG51_CHLT2		90 kDa		unknown	8	7	7	4	2	4	0	1	15	1	0	0	0	0	0	2	0	3	3	6	0	1	1	4	2	2	3	0	3	7	0	1
111	TRUE	Empty	Uncharacterized protein OS=Chlamydia trachomatis serovar L2 (strain 434/Bu / ATCC VR-902B) OX=471472 GN=CTL0535 PE=4 SV=1	A0A0H3MC29_CHLT2		80 kDa		unknown	2	2	3	2	0	3	0	0	1	0	0	0	0	0	0	1	0	0	2	1	0	3	1	0	0	2	1	1	0	0	0	0
112	TRUE	Empty	PTS-family membrane transport protein IIA component OS=Chlamydia trachomatis serovar L2 (strain 434/Bu / ATCC VR-902B) OX=471472 GN=CTL0542 PE=4 SV=1	A0A0H3MBX9_CHLT2		26 kDa		unknown	3	0	2	0	2	0	3	3	19	4	0	1	0	1	1	10	9	4	7	46	1	23	6	8	10	26	0	0	0	6	0	0
113	TRUE	Empty	Uncharacterized protein OS=Chlamydia trachomatis serovar L2 (strain 434/Bu / ATCC VR-902B) OX=471472 GN=CTL0037 PE=4 SV=1	A0A0H3MAM1_CHLT2		24 kDa		unknown	0	0	0	1	3	1	0	2	0	1	2	0	0	0	0	0	0	0	0	0	0	0	1	0	1	2	1	0	2	0	0	0
114	TRUE	Empty	Phosphoglucosamine mutase OS=Chlamydia trachomatis serovar L2 (strain 434/Bu / ATCC VR-902B) OX=471472 GN=glmM PE=3 SV=1	GLMM_CHLT2		49 kDa		unknown	4	4	3	2	7	7	5	5	5	1	0	0	0	0	0	1	0	5	3	9	0	2	2	12	6	5	1	1	1	1	2	0
115	TRUE	Empty	Lipoprotein releasing systen, inner membrane component OS=Chlamydia trachomatis serovar L2 (strain 434/Bu / ATCC VR-902B) OX=471472 GN=CTL0406 PE=4 SV=1	A0A0H3MBT1_CHLT2		56 kDa		unknown	1	2	3	0	0	0	1	0	5	0	0	0	0	0	0	2	0	1	0	2	0	0	2	0	2	1	0	1	0	0	0	0
116	TRUE	Empty	Phosphoenolpyruvate carboxykinase [GTP] OS=Chlamydia trachomatis serovar L2 (strain 434/Bu / ATCC VR-902B) OX=471472 GN=pckA PE=3 SV=1	A0A0H3MCG6_CHLT2		66 kDa		unknown	0	3	5	0	4	1	2	2	4	2	0	0	0	0	3	3	3	1	2	0	0	1	4	1	2	4	0	0	0	2	1	0
117	TRUE	Empty	RNA polymerase sigma factor SigA OS=Chlamydia trachomatis serovar L2 (strain 434/Bu / ATCC VR-902B) OX=471472 GN=rpoD PE=3 SV=1	A0A0H3MHM6_CHLT2		66 kDa		unknown	0	2	1	5	0	1	1	0	1	2	0	1	0	1	0	0	0	7	0	0	0	0	0	5	0	1	2	0	0	11	0	1
118.1	TRUE	Empty	Serine/threonine-protein kinase PknD OS=Chlamydia trachomatis serovar L2 (strain 434/Bu / ATCC VR-902B) OX=471472 GN=pknD PE=3 SV=1	PKND_CHLT2		108 kDa	TRUE	unknown	0	0	1	1	0	0	0	0	2	0	0	0	0	0	0	2	0	0	2	3	0	3	2	2	1	5	2	1	0	1	0	1
119	TRUE	Empty	Succinate dehydrogenase flavoprotein subunit OS=Chlamydia trachomatis serovar L2 (strain 434/Bu / ATCC VR-902B) OX=471472 GN=sdhA PE=4 SV=1	A0A0H3MHL4_CHLT2		70 kDa		unknown	2	3	4	3	4	1	2	1	0	0	1	0	0	1	2	1	0	0	0	3	0	2	4	1	2	1	1	0	1	0	0	0
120.1	TRUE	Empty	Elongation factor Ts OS=Chlamydia trachomatis serovar L2 (strain 434/Bu / ATCC VR-902B) OX=471472 GN=tsf PE=3 SV=1	EFTS_CHLT2		31 kDa	TRUE	unknown	11	7	8	14	4	7	0	1	8	0	0	2	0	0	32	0	5	11	2	3	0	5	3	14	2	2	4	2	3	9	0	1
121	TRUE	Empty	SSU ribosomal protein S1P OS=Chlamydia trachomatis serovar L2 (strain 434/Bu / ATCC VR-902B) OX=471472 GN=rpsA PE=4 SV=1	A0A0H3MCY7_CHLT2		63 kDa		unknown	8	7	5	27	2	0	2	1	18	12	0	0	0	0	1	0	0	23	0	2	0	2	0	26	1	1	2	2	3	18	0	0
122	TRUE	Empty	tRNA uridine 5-carboxymethylaminomethyl modification enzyme MnmG OS=Chlamydia trachomatis serovar L2 (strain 434/Bu / ATCC VR-902B) OX=471472 GN=mnmG PE=3 SV=1	MNMG_CHLT2		67 kDa		unknown	3	1	3	0	2	1	2	0	1	1	0	1	1	0	1	3	2	5	2	1	1	1	0	5	1	0	1	0	1	8	0	0
123	TRUE	Empty	Polymorphic outer membrane protein OS=Chlamydia trachomatis serovar L2 (strain 434/Bu / ATCC VR-902B) OX=471472 GN=pmpH PE=4 SV=1	A0A0H3MKB6_CHLT2		107 kDa		unknown	11	6	9	2	2	2	0	0	15	0	0	0	0	0	0	0	2	1	3	2	0	5	1	0	1	2	3	1	1	0	0	0
124.1	TRUE	Empty	4-hydroxy-3-methylbut-2-en-1-yl diphosphate synthase (flavodoxin) OS=Chlamydia trachomatis serovar L2 (strain 434/Bu / ATCC VR-902B) OX=471472 GN=ispG PE=3 SV=1	ISPG_CHLT2		67 kDa	TRUE	unknown	9	1	6	1	6	6	0	1	3	0	0	0	0	0	2	0	2	0	4	3	0	0	1	0	0	1	0	2	0	1	0	0
125	TRUE	Empty	Pyruvate kinase OS=Chlamydia trachomatis serovar L2 (strain 434/Bu / ATCC VR-902B) OX=471472 GN=pyk PE=3 SV=1	KPYK_CHLT2		54 kDa		unknown	13	11	4	5	3	3	1	0	4	7	0	4	0	0	5	3	1	7	1	2	1	2	1	8	1	4	2	2	1	11	1	0
126	TRUE	Empty	ATP-dependent Clp protease ATP-binding subunit ClpX OS=Chlamydia trachomatis serovar L2 (strain 434/Bu / ATCC VR-902B) OX=471472 GN=clpX PE=3 SV=1	CLPX_CHLT2		46 kDa		unknown	6	5	2	5	3	3	6	4	5	6	0	0	0	0	3	2	2	10	6	6	1	4	1	16	4	5	2	3	4	15	2	3
127	TRUE	Empty	Glutamate--tRNA ligase OS=Chlamydia trachomatis serovar L2 (strain 434/Bu / ATCC VR-902B) OX=471472 GN=gltX PE=3 SV=1	SYE_CHLT2		59 kDa		unknown	2	4	3	9	3	0	16	3	3	8	0	0	0	0	1	1	1	13	1	3	1	2	0	18	3	1	0	2	0	19	0	0
128	TRUE	Empty	Lipoyl synthase OS=Chlamydia trachomatis serovar L2 (strain 434/Bu / ATCC VR-902B) OX=471472 GN=lipA PE=3 SV=1	LIPA_CHLT2		35 kDa		unknown	2	4	1	2	3	3	1	1	1	3	0	0	1	1	0	0	0	1	1	1	1	2	0	0	0	1	0	0	0	1	0	1
129	TRUE	Empty	DNA mismatch repair protein MutS OS=Chlamydia trachomatis serovar L2 (strain 434/Bu / ATCC VR-902B) OX=471472 GN=mutS PE=3 SV=1	MUTS_CHLT2		92 kDa		unknown	8	6	9	35	5	0	0	0	5	2	0	0	0	0	0	0	2	4	1	1	0	0	0	2	0	0	2	2	2	20	1	0
131	TRUE	Empty	Oligopeptide transport system membrane permease OS=Chlamydia trachomatis serovar L2 (strain 434/Bu / ATCC VR-902B) OX=471472 GN=oppB2 PE=3 SV=1	A0A0H3MCA5_CHLT2		53 kDa		unknown	3	3	5	0	2	0	0	0	0	0	0	0	0	0	5	3	2	0	3	2	0	1	1	0	0	4	2	0	2	0	0	0
132	TRUE	Empty	ABC transporter, ATP-binding component OS=Chlamydia trachomatis serovar L2 (strain 434/Bu / ATCC VR-902B) OX=471472 GN=CTL0602 PE=4 SV=1	A0A0H3ML11_CHLT2		59 kDa		unknown	8	6	5	19	2	1	0	1	5	11	0	0	0	0	0	0	1	20	0	4	4	2	1	16	1	3	2	2	4	16	1	0
133	TRUE	Empty	Glycogen synthase OS=Chlamydia trachomatis serovar L2 (strain 434/Bu / ATCC VR-902B) OX=471472 GN=glgA PE=3 SV=1	GLGA_CHLT2		53 kDa		unknown	12	10	4	6	7	9	7	2	3	1	4	5	1	2	1	1	4	5	4	6	3	5	4	5	5	7	3	2	0	6	0	0
134	TRUE	Empty	N6-adenine-specific DNA methylase OS=Chlamydia trachomatis serovar L2 (strain 434/Bu / ATCC VR-902B) OX=471472 GN=CTL0661 PE=3 SV=1	A0A0H3MDJ2_CHLT2		31 kDa		unknown	0	1	3	1	2	0	2	4	1	3	16	59	59	25	1	7	1	9	0	2	0	0	0	9	0	0	0	0	0	0	0	0
135	TRUE	Empty	Transcription termination factor Rho OS=Chlamydia trachomatis serovar L2 (strain 434/Bu / ATCC VR-902B) OX=471472 GN=rho PE=3 SV=1	A0A0H3MHG4_CHLT2		52 kDa		unknown	2	3	2	3	2	0	1	2	3	5	0	2	2	5	4	4	2	15	3	3	5	3	2	15	3	3	6	3	2	13	0	0
136	TRUE	Empty	Riboflavin biosynthesis protein RibBA OS=Chlamydia trachomatis serovar L2 (strain 434/Bu / ATCC VR-902B) OX=471472 GN=ribA PE=3 SV=1	A0A0H3MAQ1_CHLT2		47 kDa		unknown	1	1	2	0	0	4	0	1	1	1	0	0	0	0	2	1	1	2	2	2	1	0	0	2	0	1	3	0	0	4	0	0
137	TRUE	Empty	Carboxy-terminal processing protease OS=Chlamydia trachomatis serovar L2 (strain 434/Bu / ATCC VR-902B) OX=471472 GN=tsp PE=1 SV=1	A0A0H3MDM0_CHLT2		74 kDa		unknown	1	1	1	0	0	0	0	1	3	0	0	1	0	0	5	1	3	2	2	1	2	2	3	1	3	3	0	0	1	0	0	1
138	TRUE	Empty	Oligopeptide transport system ATP-binding protein OS=Chlamydia trachomatis serovar L2 (strain 434/Bu / ATCC VR-902B) OX=471472 GN=oppF PE=4 SV=1	A0A0H3MD56_CHLT2		27 kDa		unknown	0	1	0	1	0	0	1	0	0	0	0	0	0	0	0	0	0	0	0	1	1	0	0	0	2	1	0	1	0	1	1	1
139	TRUE	Empty	Pyruvate dehydrogenase E1 component beta subunit OS=Chlamydia trachomatis serovar L2 (strain 434/Bu / ATCC VR-902B) OX=471472 GN=pdhB PE=4 SV=1	A0A0H3MKV4_CHLT2		36 kDa		unknown	1	8	6	3	3	8	1	0	7	0	0	0	1	0	9	2	3	6	5	8	1	3	6	1	4	9	2	3	4	3	4	2
140	TRUE	Empty	Oligopeptide transport system binding protein OS=Chlamydia trachomatis serovar L2 (strain 434/Bu / ATCC VR-902B) OX=471472 GN=oppA3 PE=4 SV=1	A0A0H3MKR3_CHLT2		59 kDa		unknown	5	1	3	1	5	5	0	1	2	0	0	0	0	1	4	21	9	9	11	10	4	9	6	7	13	22	2	0	4	0	0	0
141	TRUE	Empty	Glyceraldehyde-3-phosphate dehydrogenase OS=Chlamydia trachomatis serovar L2 (strain 434/Bu / ATCC VR-902B) OX=471472 GN=gap PE=3 SV=1	G3P_CHLT2		36 kDa		unknown	1	0	1	5	3	1	3	0	1	2	0	0	0	0	1	1	1	3	0	3	0	0	0	3	0	1	2	3	0	4	0	0
142	TRUE	Empty	Virulence plasmid integrase pGP7-D OS=Chlamydia trachomatis serovar L2 (strain 434/Bu / ATCC VR-902B) OX=471472 GN=pL2-01 PE=3 SV=2	GP7D_CHLT2		35 kDa		unknown	0	0	0	0	0	1	0	1	0	0	0	0	0	0	0	0	0	2	0	2	0	1	0	1	0	0	0	0	1	0	1	0
143	TRUE	Empty	Putative membrane transport protein OS=Chlamydia trachomatis serovar L2 (strain 434/Bu / ATCC VR-902B) OX=471472 GN=CTL0486 PE=4 SV=1	A0A0H3MBY7_CHLT2		106 kDa		unknown	1	0	0	3	3	0	0	0	2	0	1	0	1	0	1	2	0	0	2	4	0	0	1	1	1	2	4	1	0	0	0	0
144	TRUE	Empty	Putative exported protein OS=Chlamydia trachomatis serovar L2 (strain 434/Bu / ATCC VR-902B) OX=471472 GN=CTL0609 PE=4 SV=1	A0A0H3MDF7_CHLT2		40 kDa		unknown	1	0	0	0	2	0	1	0	1	0	0	0	0	0	2	1	2	0	1	2	0	2	0	0	0	3	2	0	1	0	0	0
145	TRUE	Empty	UDP-N-acetylglucosamine 1-carboxyvinyltransferase OS=Chlamydia trachomatis serovar L2 (strain 434/Bu / ATCC VR-902B) OX=471472 GN=murA PE=3 SV=1	A0A0H3ML95_CHLT2		48 kDa		unknown	1	3	2	2	1	1	1	0	3	2	1	0	0	0	3	0	0	5	1	4	0	1	0	4	0	6	1	3	0	15	0	0
146	TRUE	Empty	Proline--tRNA ligase OS=Chlamydia trachomatis serovar L2 (strain 434/Bu / ATCC VR-902B) OX=471472 GN=proS PE=3 SV=1	SYP_CHLT2		66 kDa		unknown	3	3	2	3	1	1	2	1	3	1	0	0	2	2	2	1	4	0	0	2	2	2	2	0	0	2	1	0	0	9	1	0
147	TRUE	Empty	Elongation factor 4 OS=Chlamydia trachomatis serovar L2 (strain 434/Bu / ATCC VR-902B) OX=471472 GN=lepA PE=3 SV=1	LEPA_CHLT2		67 kDa		unknown	3	2	2	7	1	1	0	0	2	2	0	1	0	0	6	1	6	7	1	3	0	1	1	10	1	6	2	0	0	7	1	0
148	TRUE	Empty	Uncharacterized protein OS=Chlamydia trachomatis serovar L2 (strain 434/Bu / ATCC VR-902B) OX=471472 GN=CTL0496 PE=4 SV=1	A0A0H3MGZ6_CHLT2		46 kDa		unknown	1	0	1	0	0	0	0	0	0	0	0	0	0	0	0	0	0	0	0	1	1	3	0	0	0	1	0	0	0	1	0	0
149	TRUE	Empty	Uncharacterized protein OS=Chlamydia trachomatis serovar L2 (strain 434/Bu / ATCC VR-902B) OX=471472 GN=CTL0123 PE=4 SV=1	A0A0H3MBA0_CHLT2		33 kDa		unknown	0	0	0	0	1	1	8	10	0	0	3	3	6	9	11	17	1	2	4	4	13	9	0	1	3	3	1	1	0	0	0	0
150	TRUE	Empty	Probable ATP-dependent 6-phosphofructokinase OS=Chlamydia trachomatis serovar L2 (strain 434/Bu / ATCC VR-902B) OX=471472 GN=pfkA PE=3 SV=1	A0A0H3MBP7_CHLT2		62 kDa		unknown	9	4	1	2	1	1	0	0	1	1	0	0	0	2	0	3	1	2	0	2	2	0	0	5	2	2	0	2	0	5	1	0
151	TRUE	Empty	V-type sodium ATP synthase subunit I OS=Chlamydia trachomatis serovar L2 (strain 434/Bu / ATCC VR-902B) OX=471472 GN=atpI PE=4 SV=1	A0A0H3MBY5_CHLT2		73 kDa		unknown	1	1	0	0	0	0	0	0	0	0	0	0	1	0	0	0	0	0	0	0	0	0	0	1	0	0	1	0	0	4	0	0
152	TRUE	Empty	Polymorphic outer membrane protein OS=Chlamydia trachomatis serovar L2 (strain 434/Bu / ATCC VR-902B) OX=471472 GN=pmpE PE=4 SV=1	A0A0H3MB21_CHLT2		105 kDa		unknown	8	1	4	0	2	1	1	1	1	0	0	0	0	1	2	1	0	0	0	5	0	0	1	0	1	1	1	3	1	0	0	0
153	TRUE	Empty	Protein RecA OS=Chlamydia trachomatis serovar L2 (strain 434/Bu / ATCC VR-902B) OX=471472 GN=recA PE=3 SV=1	RECA_CHLT2		38 kDa		unknown	25	18	18	45	1	0	1	1	4	10	0	0	0	0	3	0	1	25	4	8	3	4	1	22	3	4	8	5	7	18	1	0
154	TRUE	Empty	Outer membrane protein (Variable surface antigen) OS=Chlamydia trachomatis serovar L2 (strain 434/Bu / ATCC VR-902B) OX=471472 GN=CTL0493 PE=4 SV=1	A0A0H3MBZ2_CHLT2		89 kDa		unknown	7	1	6	0	2	2	1	2	7	3	0	0	0	0	0	0	2	1	0	0	1	2	1	0	0	3	6	0	7	3	1	0
155	TRUE	Empty	Uncharacterized protein OS=Chlamydia trachomatis serovar L2 (strain 434/Bu / ATCC VR-902B) OX=471472 GN=CTL0640 PE=4 SV=1	A0A0H3ML33_CHLT2		60 kDa		unknown	1	1	1	0	2	1	0	0	1	0	0	0	0	0	2	1	4	0	0	1	0	2	1	0	0	2	0	0	1	0	0	0
156	TRUE	Empty	50S ribosomal protein L3 OS=Chlamydia trachomatis serovar L2 (strain 434/Bu / ATCC VR-902B) OX=471472 GN=rplC PE=3 SV=1	RL3_CHLT2		23 kDa		unknown	2	2	3	2	2	1	2	4	4	1	0	0	0	0	0	0	4	10	3	2	2	3	4	8	0	1	2	0	0	0	0	0
157	TRUE	Empty	tRNA-dihydrouridine synthase OS=Chlamydia trachomatis serovar L2 (strain 434/Bu / ATCC VR-902B) OX=471472 GN=CTL0012 PE=3 SV=1	A0A0H3MJP1_CHLT2		37 kDa		unknown	1	0	2	1	0	0	3	4	1	2	0	2	6	7	1	2	3	1	3	5	3	3	1	0	0	2	0	0	0	0	0	0
158	TRUE	Empty	Methionyl-tRNA formyltransferase OS=Chlamydia trachomatis serovar L2 (strain 434/Bu / ATCC VR-902B) OX=471472 GN=fmt PE=3 SV=1	FMT_CHLT2		34 kDa		unknown	0	0	0	1	0	0	1	0	1	1	0	0	0	0	0	0	0	3	3	3	0	1	2	1	1	1	0	0	2	2	3	1
159	TRUE	Empty	Macromolecule transporter OS=Chlamydia trachomatis serovar L2 (strain 434/Bu / ATCC VR-902B) OX=471472 GN=exbB PE=3 SV=1	A0A0H3MCS8_CHLT2		26 kDa		unknown	0	0	1	0	3	0	1	1	0	0	0	0	0	2	4	0	0	0	0	0	15	0	0	0	0	2	0	0	0	0	1	0
160	TRUE	Empty	Glutamine--fructose-6-phosphate aminotransferase [isomerizing] OS=Chlamydia trachomatis serovar L2 (strain 434/Bu / ATCC VR-902B) OX=471472 GN=glmS PE=3 SV=1	A0A0H3MCN0_CHLT2		67 kDa		unknown	7	7	6	9	1	0	0	1	4	11	1	2	1	0	0	1	1	17	0	2	0	1	3	20	0	1	6	3	4	21	2	0
161	TRUE	Empty	Polymorphic outer membrane protein OS=Chlamydia trachomatis serovar L2 (strain 434/Bu / ATCC VR-902B) OX=471472 GN=pmpF PE=4 SV=1	A0A0H3MGI5_CHLT2		113 kDa		unknown	4	4	1	1	0	1	0	0	1	0	0	2	2	0	1	0	1	0	1	1	1	2	0	0	1	2	0	2	1	0	0	0
162	TRUE	Empty	Uncharacterized protein OS=Chlamydia trachomatis serovar L2 (strain 434/Bu / ATCC VR-902B) OX=471472 GN=CTL0306 PE=4 SV=1	A0A0H3MBJ8_CHLT2		59 kDa		unknown	0	0	1	0	1	2	1	4	3	0	1	0	0	0	0	0	1	0	1	1	0	3	1	0	2	5	2	4	2	2	1	0
163	TRUE	Empty	DNA helicase OS=Chlamydia trachomatis serovar L2 (strain 434/Bu / ATCC VR-902B) OX=471472 GN=uvrD PE=3 SV=1	A0A0H3MCT6_CHLT2		73 kDa		unknown	5	4	7	10	0	2	0	0	1	6	0	0	0	0	0	1	1	14	1	1	0	3	0	10	1	2	4	0	0	21	0	0
164	TRUE	Empty	Dihydrolipoyl dehydrogenase OS=Chlamydia trachomatis serovar L2 (strain 434/Bu / ATCC VR-902B) OX=471472 GN=lpdA PE=3 SV=1	A0A0H3MHJ2_CHLT2		49 kDa		unknown	7	2	1	0	3	1	0	3	1	5	0	1	2	2	1	0	5	6	7	2	1	4	1	5	3	3	2	1	1	13	1	0
165.2	TRUE	Empty	Na(+)-translocating NADH-quinone reductase subunit A OS=Chlamydia trachomatis serovar L2 (strain 434/Bu / ATCC VR-902B) OX=471472 GN=nqrA PE=3 SV=1	NQRA_CHLT2		52 kDa	TRUE	unknown	2	1	1	0	1	0	2	1	0	0	0	0	1	1	0	1	0	0	0	0	0	1	1	5	0	1	3	3	1	5	2	1
166	TRUE	Empty	Peptidoglycan-associated lipoprotein OS=Chlamydia trachomatis serovar L2 (strain 434/Bu / ATCC VR-902B) OX=471472 GN=pal PE=3 SV=1	A0A0H3MDU9_CHLT2		22 kDa		unknown	3	3	8	2	0	0	0	2	4	0	0	0	0	0	2	4	12	3	2	0	4	6	5	1	3	3	5	0	4	0	0	0
167	TRUE	Empty	Uncharacterized protein OS=Chlamydia trachomatis serovar L2 (strain 434/Bu / ATCC VR-902B) OX=471472 GN=CTL0443 PE=4 SV=1	A0A0H3MKR0_CHLT2		13 kDa		unknown	1	0	0	0	1	0	0	0	0	0	0	0	0	0	0	0	0	1	0	0	0	0	2	0	0	0	0	0	1	0	0	0
168	TRUE	Empty	Uncharacterized protein OS=Chlamydia trachomatis serovar L2 (strain 434/Bu / ATCC VR-902B) OX=471472 GN=CTL0688 PE=4 SV=1	A0A0H3MDK6_CHLT2		39 kDa		unknown	4	3	2	11	0	1	2	1	2	5	0	0	1	0	2	1	2	11	0	6	1	4	2	13	1	0	2	2	0	15	0	0
169	TRUE	Empty	Sigma regulatory family protein-PP2C phosphatase OS=Chlamydia trachomatis serovar L2 (strain 434/Bu / ATCC VR-902B) OX=471472 GN=rbsU PE=4 SV=1	A0A0H3MDU0_CHLT2		73 kDa		unknown	0	0	2	0	1	3	3	3	4	0	0	0	0	0	1	1	2	2	5	6	0	4	2	1	8	4	3	0	4	2	1	0
170	TRUE	Empty	DNA polymerase III subunit gamma/tau OS=Chlamydia trachomatis serovar L2 (strain 434/Bu / ATCC VR-902B) OX=471472 GN=dnaX PE=3 SV=1	A0A0H3ML03_CHLT2		52 kDa		unknown	3	0	4	0	7	2	0	0	2	0	0	0	0	0	0	0	1	2	0	1	0	0	1	0	2	1	3	0	2	4	2	0
171	TRUE	Empty	Phenylalanine--tRNA ligase beta subunit OS=Chlamydia trachomatis serovar L2 (strain 434/Bu / ATCC VR-902B) OX=471472 GN=pheT PE=3 SV=1	A0A0H3MHF2_CHLT2		87 kDa		unknown	1	1	6	11	0	1	0	0	3	2	0	0	0	0	0	0	0	5	1	1	0	2	0	6	0	1	8	1	3	13	1	0
172	TRUE	Empty	Uncharacterized protein OS=Chlamydia trachomatis serovar L2 (strain 434/Bu / ATCC VR-902B) OX=471472 GN=CTL0885 PE=4 SV=1	A0A0H3MHM9_CHLT2		93 kDa		unknown	3	1	1	2	1	0	0	0	1	0	0	0	0	0	0	1	1	0	2	0	0	0	1	0	1	2	2	0	1	1	2	0
173	TRUE	Empty	Glycerol-3-phosphate acyltransferase OS=Chlamydia trachomatis serovar L2 (strain 434/Bu / ATCC VR-902B) OX=471472 GN=plsB PE=4 SV=1	A0A0H3MK57_CHLT2		38 kDa		unknown	0	0	1	4	0	0	1	2	2	0	1	0	0	0	1	0	1	1	2	2	0	1	1	2	1	1	2	2	1	2	1	0
174	TRUE	Empty	Polymorphic outer membrane protein OS=Chlamydia trachomatis serovar L2 (strain 434/Bu / ATCC VR-902B) OX=471472 GN=pmpG PE=4 SV=1	A0A0H3MCS2_CHLT2		107 kDa		unknown	18	14	16	2	4	0	0	0	9	0	0	0	0	0	0	2	2	0	1	2	0	1	1	0	0	0	4	2	3	0	0	0
175	TRUE	Empty	Ribonuclease E OS=Chlamydia trachomatis serovar L2 (strain 434/Bu / ATCC VR-902B) OX=471472 GN=cafE PE=4 SV=1	A0A0H3MBC8_CHLT2		59 kDa		unknown	6	7	5	3	3	0	0	0	5	3	0	0	0	0	0	1	1	9	4	2	13	3	3	9	1	4	3	3	5	10	0	0
176	TRUE	Empty	DNA topoisomerase (ATP-hydrolyzing) OS=Chlamydia trachomatis serovar L2 (strain 434/Bu / ATCC VR-902B) OX=471472 GN=gyrA2 PE=3 SV=1	A0A0H3MJQ4_CHLT2		55 kDa		unknown	2	1	0	0	0	1	0	1	0	0	0	2	0	1	4	6	0	0	5	2	1	1	2	0	1	1	1	1	0	1	0	0
177	TRUE	Empty	Cysteine--tRNA ligase OS=Chlamydia trachomatis serovar L2 (strain 434/Bu / ATCC VR-902B) OX=471472 GN=cysS PE=3 SV=1	A0A0H3MGC2_CHLT2		57 kDa		unknown	3	0	0	1	1	1	0	2	1	1	2	0	0	0	1	0	3	6	5	7	2	3	1	6	2	9	0	0	0	7	0	0
178	TRUE	Empty	Uncharacterized protein OS=Chlamydia trachomatis serovar L2 (strain 434/Bu / ATCC VR-902B) OX=471472 GN=CTL0304 PE=4 SV=1	A0A0H3MCV5_CHLT2		26 kDa		unknown	13	10	14	4	9	8	2	1	3	0	0	0	0	0	3	0	0	1	1	1	0	2	1	1	2	8	1	1	0	0	0	0
179	TRUE	Empty	50S ribosomal protein L17 OS=Chlamydia trachomatis serovar L2 (strain 434/Bu / ATCC VR-902B) OX=471472 GN=rplQ PE=3 SV=1	RL17_CHLT2		16 kDa		unknown	0	5	5	0	4	2	1	1	5	0	0	0	0	0	0	1	4	1	3	3	0	1	3	3	3	3	1	0	0	0	0	0
180	TRUE	Empty	UDP-N-acetylmuramoyl-L-alanyl-D-glutamate--2,6-diaminopimelate ligase OS=Chlamydia trachomatis serovar L2 (strain 434/Bu / ATCC VR-902B) OX=471472 GN=murE PE=3 SV=1	A0A0H3MBW4_CHLT2		53 kDa		unknown	5	3	1	4	0	1	1	1	4	3	0	0	0	0	1	0	2	4	1	4	0	1	3	6	0	4	0	0	0	9	0	0
181	TRUE	Empty	GTPase Obg OS=Chlamydia trachomatis serovar L2 (strain 434/Bu / ATCC VR-902B) OX=471472 GN=obg PE=3 SV=1	OBG_CHLT2		37 kDa		unknown	2	2	4	1	0	0	1	1	6	1	0	1	1	2	2	0	1	2	2	1	0	0	0	1	3	0	1	1	3	1	0	0
182	TRUE	Empty	Nucleoside diphosphate kinase OS=Chlamydia trachomatis serovar L2 (strain 434/Bu / ATCC VR-902B) OX=471472 GN=ndk PE=3 SV=1	NDK_CHLT2		15 kDa		unknown	5	7	5	5	11	10	5	3	2	0	1	1	3	1	2	1	7	0	8	11	2	6	7	1	13	9	2	2	1	0	4	2
183	TRUE	Empty	Uncharacterized protein OS=Chlamydia trachomatis serovar L2 (strain 434/Bu / ATCC VR-902B) OX=471472 GN=CTL0065 PE=4 SV=1	A0A0H3MB65_CHLT2		46 kDa		unknown	1	0	0	0	4	1	0	0	2	0	0	0	1	0	1	0	0	0	0	2	0	0	0	0	0	0	0	0	0	0	0	0
184	TRUE	Empty	D-alanyl-D-alanine carboxypeptidase OS=Chlamydia trachomatis serovar L2 (strain 434/Bu / ATCC VR-902B) OX=471472 GN=dacC PE=4 SV=1	A0A0H3MCD3_CHLT2		49 kDa		unknown	2	2	1	0	0	2	1	1	0	0	0	0	2	1	0	1	0	0	5	2	0	2	2	0	2	1	1	1	0	0	0	0
185	TRUE	Empty	Putative exported protein OS=Chlamydia trachomatis serovar L2 (strain 434/Bu / ATCC VR-902B) OX=471472 GN=CTL0266 PE=4 SV=1	A0A0H3MKC9_CHLT2		48 kDa		unknown	7	7	9	4	6	4	5	4	12	2	1	0	4	2	3	1	5	4	5	3	3	4	6	3	2	3	7	3	4	1	1	2
186	TRUE	Empty	Phosphoenolpyruvate-protein phosphotransferase OS=Chlamydia trachomatis serovar L2 (strain 434/Bu / ATCC VR-902B) OX=471472 GN=ptsI PE=3 SV=1	A0A0H3MC62_CHLT2		64 kDa		unknown	3	2	4	0	4	2	0	0	2	0	0	0	1	0	1	0	0	2	3	2	3	1	2	5	5	3	0	0	0	4	0	0
187	TRUE	Empty	2-oxoglutarate dehydrogenase E1 component OS=Chlamydia trachomatis serovar L2 (strain 434/Bu / ATCC VR-902B) OX=471472 GN=sucA PE=4 SV=1	A0A0H3MKF4_CHLT2		103 kDa		unknown	1	0	0	0	0	1	0	1	4	0	0	0	0	0	0	2	1	0	0	2	0	1	1	0	1	3	2	0	0	1	0	1
188	TRUE	Empty	3-deoxy-manno-octulosonate cytidylyltransferase OS=Chlamydia trachomatis serovar L2 (strain 434/Bu / ATCC VR-902B) OX=471472 GN=kdsB PE=3 SV=1	KDSB_CHLT2		28 kDa		unknown	0	0	1	0	0	0	0	0	0	0	0	0	0	0	0	0	0	0	1	0	0	1	0	0	0	0	0	0	0	0	0	0
189	TRUE	Empty	Methionine--tRNA ligase OS=Chlamydia trachomatis serovar L2 (strain 434/Bu / ATCC VR-902B) OX=471472 GN=metG PE=3 SV=1	SYM_CHLT2		63 kDa		unknown	1	1	1	3	0	2	1	3	1	4	0	2	1	0	0	1	3	8	3	9	1	4	0	10	1	4	0	0	0	6	0	1
190	TRUE	Empty	Translocated actin-recruiting phosphoprotein OS=Chlamydia trachomatis serovar L2 (strain 434/Bu / ATCC VR-902B) OX=471472 GN=tarP PE=1 SV=1	TARP_CHLT2		103 kDa		unknown	4	5	5	0	1	0	1	0	3	0	0	0	0	0	2	0	1	0	1	2	0	0	1	0	1	3	0	1	0	0	0	0
191	TRUE	Empty	Signal peptidase I OS=Chlamydia trachomatis serovar L2 (strain 434/Bu / ATCC VR-902B) OX=471472 GN=lepB PE=3 SV=1	A0A0H3MGK5_CHLT2		72 kDa		unknown	1	1	1	0	1	0	0	1	0	0	0	0	0	0	1	0	0	0	0	3	1	0	1	0	0	5	0	0	0	0	1	0
192	TRUE	Empty	Conserved hyporthetical protein OS=Chlamydia trachomatis serovar L2 (strain 434/Bu / ATCC VR-902B) OX=471472 GN=CTL0105 PE=4 SV=1	A0A0H3MB88_CHLT2		17 kDa		unknown	0	0	1	0	1	0	3	0	4	2	0	1	0	0	2	1	2	1	6	0	0	2	2	1	2	3	0	1	0	0	0	0
193	TRUE	Empty	Succinate--CoA ligase [ADP-forming] subunit beta OS=Chlamydia trachomatis serovar L2 (strain 434/Bu / ATCC VR-902B) OX=471472 GN=sucC PE=3 SV=1	SUCC_CHLT2		42 kDa		unknown	1	2	1	0	1	0	3	3	4	0	1	1	1	0	6	1	2	1	3	3	0	6	4	3	3	2	0	0	0	0	0	0
194	TRUE	Empty	Thioredoxin peroxidase OS=Chlamydia trachomatis serovar L2 (strain 434/Bu / ATCC VR-902B) OX=471472 GN=ahpC PE=4 SV=1	A0A0H3MCJ5_CHLT2		22 kDa		unknown	6	10	9	41	0	1	1	2	10	12	0	0	0	0	3	1	3	16	0	1	0	7	3	13	0	0	5	3	3	7	1	1
195	TRUE	Empty	RNA polymerase sigma-54 factor OS=Chlamydia trachomatis serovar L2 (strain 434/Bu / ATCC VR-902B) OX=471472 GN=rpoN PE=4 SV=1	A0A0H3MCK1_CHLT2		49 kDa		unknown	0	0	0	0	0	0	0	0	0	0	0	0	0	0	0	0	0	1	0	2	0	0	0	0	0	0	2	0	0	0	0	0
196	TRUE	Empty	Probable plasmid replicative DNA helicase OS=Chlamydia trachomatis serovar L2 (strain 434/Bu / ATCC VR-902B) OX=471472 GN=pL2-03 PE=3 SV=1	GP1D_CHLT2		51 kDa		unknown	15	2	8	5	2	1	0	0	3	3	0	0	0	0	3	0	0	17	0	2	1	0	0	20	1	0	2	3	7	15	2	0
197	TRUE	Empty	General secretion pathway protein E OS=Chlamydia trachomatis serovar L2 (strain 434/Bu / ATCC VR-902B) OX=471472 GN=gspE PE=4 SV=1	A0A0H3MCP6_CHLT2		56 kDa		unknown	0	0	2	1	0	0	1	0	0	1	0	0	0	0	1	1	0	1	1	6	0	1	0	0	4	1	1	0	2	3	1	0
198	TRUE	Empty	Cell shape determining protein OS=Chlamydia trachomatis serovar L2 (strain 434/Bu / ATCC VR-902B) OX=471472 GN=mreB PE=4 SV=1	A0A0H3MG77_CHLT2		40 kDa		unknown	1	1	1	0	0	0	1	3	5	0	1	0	0	0	7	2	2	3	2	0	5	3	0	1	7	1	0	0	1	0	1	0
199.1	TRUE	Empty	Peptide chain release factor 2 OS=Chlamydia trachomatis serovar L2 (strain 434/Bu / ATCC VR-902B) OX=471472 GN=prfB PE=3 SV=1	RF2_CHLT2		42 kDa	TRUE	unknown	0	0	0	0	0	0	0	1	1	0	0	0	0	0	2	0	2	0	2	3	1	0	0	1	5	1	1	0	0	1	0	0
200	TRUE	Empty	Biotin carboxylase OS=Chlamydia trachomatis serovar L2 (strain 434/Bu / ATCC VR-902B) OX=471472 GN=accC PE=4 SV=1	A0A0H3MD08_CHLT2		50 kDa		unknown	3	2	0	0	0	1	0	0	1	0	0	0	0	0	0	0	0	0	1	1	0	0	1	1	0	2	1	1	1	1	0	0
201	TRUE	Empty	Membrane protein insertase YidC OS=Chlamydia trachomatis serovar L2 (strain 434/Bu / ATCC VR-902B) OX=471472 GN=oxaA PE=3 SV=1	A0A0H3MKV9_CHLT2		88 kDa		unknown	4	0	4	1	2	1	0	0	2	0	0	0	0	0	0	0	1	0	0	1	0	0	1	1	0	2	7	2	7	3	1	0
202	TRUE	Empty	Putative exported protein OS=Chlamydia trachomatis serovar L2 (strain 434/Bu / ATCC VR-902B) OX=471472 GN=CTL0113 PE=4 SV=1	A0A0H3MGA0_CHLT2		95 kDa		unknown	1	1	1	0	0	0	0	0	2	0	0	0	0	0	0	0	1	0	7	2	0	6	0	0	0	0	0	0	1	0	1	1
203	TRUE	Empty	Uncharacterized protein OS=Chlamydia trachomatis serovar L2 (strain 434/Bu / ATCC VR-902B) OX=471472 GN=CTL0648 PE=4 SV=1	A0A0H3MCB6_CHLT2		41 kDa		unknown	0	5	2	0	2	2	0	1	1	0	0	0	0	0	1	1	3	1	3	1	0	3	3	1	2	2	2	0	2	1	2	1
204	TRUE	Empty	Primosomal protein N' OS=Chlamydia trachomatis serovar L2 (strain 434/Bu / ATCC VR-902B) OX=471472 GN=priA PE=3 SV=1	A0A0H3MK26_CHLT2		85 kDa		unknown	1	1	1	1	1	1	0	0	2	0	0	0	0	0	2	0	1	0	4	3	0	1	0	0	0	2	0	0	2	0	1	0
205.1	TRUE	Empty	Serine-threonine-protein kinase OS=Chlamydia trachomatis serovar L2 (strain 434/Bu / ATCC VR-902B) OX=471472 GN=pkn1 PE=4 SV=1	A0A0H3MBJ2_CHLT2		70 kDa	TRUE	unknown	9	5	2	9	0	0	0	1	4	3	0	0	0	0	1	0	0	7	2	2	2	1	0	9	0	2	4	3	2	20	0	0
206	TRUE	Empty	ABC transporter, ATP-binding component OS=Chlamydia trachomatis serovar L2 (strain 434/Bu / ATCC VR-902B) OX=471472 GN=CTL0385 PE=4 SV=1	A0A0H3MBH3_CHLT2		26 kDa	TRUE	unknown	12	4	12	1	1	0	0	0	4	0	0	0	0	0	1	0	0	0	2	0	0	0	0	0	0	1	0	0	1	0	0	0
207	TRUE	Empty	Uncharacterized protein OS=Chlamydia trachomatis serovar L2 (strain 434/Bu / ATCC VR-902B) OX=471472 GN=CTL0884 PE=4 SV=1	A0A0H3MCL0_CHLT2		93 kDa		unknown	2	0	1	0	3	1	0	2	1	0	1	0	0	0	0	1	3	0	0	6	0	1	1	0	0	3	1	0	1	0	1	0
208	TRUE	Empty	Uncharacterized protein OS=Chlamydia trachomatis serovar L2 (strain 434/Bu / ATCC VR-902B) OX=471472 GN=CTL0883 PE=4 SV=1	A0A0H3MCU7_CHLT2		97 kDa		unknown	0	1	3	0	3	0	0	0	1	1	0	0	0	0	1	0	1	0	0	0	0	1	0	0	0	2	0	0	0	0	0	0
209	TRUE	Empty	3-deoxy-D-manno-octulosonic acid transferase OS=Chlamydia trachomatis serovar L2 (strain 434/Bu / ATCC VR-902B) OX=471472 GN=waaA PE=1 SV=1	KDTA_CHLT2		49 kDa		unknown	0	1	0	0	1	1	0	0	1	0	0	2	0	1	1	3	1	0	2	2	2	0	1	0	1	2	0	0	0	0	0	1
210	TRUE	Empty	Uncharacterized protein OS=Chlamydia trachomatis serovar L2 (strain 434/Bu / ATCC VR-902B) OX=471472 GN=CTL0874 PE=4 SV=1	A0A0H3MHM3_CHLT2		27 kDa		unknown	12	17	18	40	0	0	4	1	34	7	0	0	0	0	4	0	5	25	0	0	1	7	5	26	0	1	1	2	4	8	1	0
211	TRUE	Empty	Transaldolase OS=Chlamydia trachomatis serovar L2 (strain 434/Bu / ATCC VR-902B) OX=471472 GN=tal PE=3 SV=1	A0A0H3MC52_CHLT2		36 kDa		unknown	15	8	8	25	1	2	1	1	3	10	0	0	0	0	0	1	0	18	1	1	0	1	1	11	2	2	5	2	2	11	0	0
212	TRUE	Empty	Protoporphyrinogen oxidase OS=Chlamydia trachomatis serovar L2 (strain 434/Bu / ATCC VR-902B) OX=471472 GN=hemG PE=4 SV=1	A0A0H3MCI1_CHLT2		47 kDa		unknown	3	3	2	0	3	1	2	0	4	0	0	0	0	0	1	0	3	0	1	2	0	1	0	0	1	5	1	0	0	2	0	0
213	TRUE	Empty	Oligopeptide transport system, binding protein OS=Chlamydia trachomatis serovar L2 (strain 434/Bu / ATCC VR-902B) OX=471472 GN=oppA4 PE=4 SV=1	A0A0H3MHF5_CHLT2		80 kDa		unknown	2	1	5	2	0	0	0	0	6	0	1	0	0	0	1	0	5	0	0	1	0	0	0	0	0	2	4	1	1	1	1	1
214	TRUE	Empty	Polymorphic outer membrane protein OS=Chlamydia trachomatis serovar L2 (strain 434/Bu / ATCC VR-902B) OX=471472 GN=pmpA PE=4 SV=1	A0A0H3ML49_CHLT2		106 kDa		unknown	0	2	1	1	0	1	0	1	2	0	1	1	0	0	1	1	1	0	1	1	0	4	2	1	1	1	0	0	0	0	0	0
215.2	TRUE	Empty	1,4-alpha-glucan branching enzyme GlgB OS=Chlamydia trachomatis serovar L2 (strain 434/Bu / ATCC VR-902B) OX=471472 GN=glgB PE=3 SV=1	GLGB_CHLT2		85 kDa	TRUE	unknown	1	0	1	2	1	1	1	0	0	3	0	0	0	1	0	0	0	6	2	1	1	0	0	4	1	0	0	0	0	4	0	0
216	TRUE	Empty	Uncharacterized protein OS=Chlamydia trachomatis serovar L2 (strain 434/Bu / ATCC VR-902B) OX=471472 GN=CTL0255 PE=4 SV=1	A0A0H3MGJ2_CHLT2		66 kDa		unknown	4	3	1	0	1	1	0	0	2	0	0	0	0	0	0	0	1	0	2	0	0	0	1	1	0	1	6	1	4	3	2	0
217	TRUE	Empty	Uncharacterized protein OS=Chlamydia trachomatis serovar L2 (strain 434/Bu / ATCC VR-902B) OX=471472 GN=CTL0244 PE=4 SV=1	A0A0H3MBH2_CHLT2		37 kDa		unknown	3	1	0	2	1	1	0	1	0	3	0	0	0	0	0	1	0	8	1	3	0	3	0	5	3	3	3	0	2	9	0	0
218	TRUE	Empty	Threonine--tRNA ligase OS=Chlamydia trachomatis serovar L2 (strain 434/Bu / ATCC VR-902B) OX=471472 GN=thrS PE=3 SV=1	SYT_CHLT2		73 kDa		unknown	0	1	2	4	0	1	1	0	1	0	0	0	0	0	0	0	0	1	2	0	2	0	0	3	1	2	0	0	0	12	0	0
219	TRUE	Empty	1-deoxy-D-xylulose-5-phosphate synthase OS=Chlamydia trachomatis serovar L2 (strain 434/Bu / ATCC VR-902B) OX=471472 GN=dxs PE=3 SV=1	DXS_CHLT2		71 kDa		unknown	6	4	5	0	7	4	1	0	0	0	0	0	1	0	0	1	1	1	1	6	0	0	1	1	1	5	0	0	0	0	0	0
220	TRUE	Empty	Cation transporting ATPase OS=Chlamydia trachomatis serovar L2 (strain 434/Bu / ATCC VR-902B) OX=471472 GN=CTL0096 PE=3 SV=1	A0A0H3MCG9_CHLT2		70 kDa		unknown	1	1	1	2	1	2	0	1	1	0	0	0	0	1	1	0	0	2	2	2	0	1	1	5	2	3	1	1	0	2	0	0
221	TRUE	Empty	Penicillin-binding protein OS=Chlamydia trachomatis serovar L2 (strain 434/Bu / ATCC VR-902B) OX=471472 GN=pbp PE=4 SV=1	A0A0H3MH14_CHLT2		73 kDa		unknown	1	0	2	1	1	0	0	0	0	0	0	0	0	0	1	0	0	0	1	1	1	0	0	0	0	0	0	2	0	0	1	0
222	TRUE	Empty	Putative membrane transport protein OS=Chlamydia trachomatis serovar L2 (strain 434/Bu / ATCC VR-902B) OX=471472 GN=CTL0211 PE=4 SV=1	A0A0H3MGG0_CHLT2		40 kDa		unknown	2	2	2	2	5	3	0	0	3	0	2	0	0	0	5	0	3	0	1	3	1	3	2	0	1	5	0	0	0	0	0	0
223	TRUE	Empty	Putative inner membrane protein OS=Chlamydia trachomatis serovar L2 (strain 434/Bu / ATCC VR-902B) OX=471472 GN=CTL0613 PE=4 SV=1	A0A0H3MC14_CHLT2		21 kDa		unknown	0	0	0	0	0	0	0	0	0	1	0	0	0	0	0	0	0	0	0	0	0	0	0	0	0	0	0	0	0	0	0	0
224	TRUE	Empty	GTPase Der OS=Chlamydia trachomatis serovar L2 (strain 434/Bu / ATCC VR-902B) OX=471472 GN=der PE=3 SV=1	DER_CHLT2		56 kDa		unknown	0	1	2	0	1	0	1	0	2	0	0	0	1	0	0	1	0	3	1	1	0	2	0	3	1	0	1	0	0	3	0	0
225	TRUE	Empty	Uncharacterized protein OS=Chlamydia trachomatis serovar L2 (strain 434/Bu / ATCC VR-902B) OX=471472 GN=CTL0610 PE=4 SV=1	A0A0H3ML15_CHLT2		80 kDa		unknown	0	0	1	0	2	3	0	1	0	0	0	0	0	1	0	0	1	0	0	0	0	1	0	0	0	4	2	1	0	0	0	0
226	TRUE	Empty	Replicative DNA helicase OS=Chlamydia trachomatis serovar L2 (strain 434/Bu / ATCC VR-902B) OX=471472 GN=dnaB PE=3 SV=1	A0A0H3MLC8_CHLT2		53 kDa		unknown	0	0	0	1	1	0	6	1	1	0	0	0	0	0	0	1	2	2	0	0	0	0	0	1	0	1	2	0	1	10	0	0
227	TRUE	Empty	V-type ATP synthase beta chain OS=Chlamydia trachomatis serovar L2 (strain 434/Bu / ATCC VR-902B) OX=471472 GN=atpB PE=3 SV=1	VATB_CHLT2		49 kDa		unknown	2	1	0	0	3	2	0	1	2	1	0	0	0	0	0	0	0	5	0	2	0	1	0	5	0	1	3	0	4	2	0	0
228	TRUE	Empty	Oligoendopeptidase F OS=Chlamydia trachomatis serovar L2 (strain 434/Bu / ATCC VR-902B) OX=471472 GN=pepF PE=3 SV=1	A0A0H3MKK2_CHLT2		69 kDa		unknown	4	6	5	6	1	0	0	0	6	9	0	0	0	0	0	0	1	10	0	0	0	0	1	14	2	2	9	4	4	18	1	0
229	TRUE	Empty	Leucine dehydrogenase OS=Chlamydia trachomatis serovar L2 (strain 434/Bu / ATCC VR-902B) OX=471472 GN=ldh PE=3 SV=1	A0A0H3MK22_CHLT2		37 kDa		unknown	8	3	6	6	0	0	0	1	0	5	0	0	0	0	0	2	1	9	2	1	1	0	2	7	0	3	1	1	1	3	1	1
230	TRUE	Empty	Virulence plasmid protein pGP3-D OS=Chlamydia trachomatis serovar L2 (strain 434/Bu / ATCC VR-902B) OX=471472 GN=pL2-05 PE=1 SV=1	GP3D_CHLT2		28 kDa		unknown	9	5	0	49	0	0	2	3	2	10	2	1	0	0	1	2	0	21	0	5	0	7	0	18	1	4	8	4	0	13	1	0
231	TRUE	Empty	Serine hydroxymethyltransferase OS=Chlamydia trachomatis serovar L2 (strain 434/Bu / ATCC VR-902B) OX=471472 GN=glyA PE=3 SV=1	GLYA_CHLT2		54 kDa		unknown	4	1	1	0	0	0	4	1	2	1	0	0	0	0	1	0	1	4	2	0	0	2	0	2	3	0	3	2	1	7	1	0
232	TRUE	Empty	Glutamyl-tRNA reductase OS=Chlamydia trachomatis serovar L2 (strain 434/Bu / ATCC VR-902B) OX=471472 GN=hemA PE=3 SV=1	HEM1_CHLT2		39 kDa		unknown	0	0	0	0	0	0	0	0	1	0	0	0	0	0	0	0	2	0	1	1	1	0	0	1	0	0	1	0	0	1	0	0
233	TRUE	Empty	Arginine--tRNA ligase OS=Chlamydia trachomatis serovar L2 (strain 434/Bu / ATCC VR-902B) OX=471472 GN=argS PE=3 SV=1	A0A0H3MDM7_CHLT2		63 kDa		unknown	0	0	2	0	0	0	0	0	0	0	0	0	0	0	0	0	0	5	1	3	0	1	1	4	0	0	1	0	0	6	0	0
234	TRUE	Empty	Putative lipoprotein OS=Chlamydia trachomatis serovar L2 (strain 434/Bu / ATCC VR-902B) OX=471472 GN=CTL0604 PE=4 SV=1	A0A0H3MC71_CHLT2		63 kDa		unknown	0	0	0	1	1	0	0	1	0	0	0	0	0	0	1	1	0	0	3	8	0	0	1	4	3	2	0	1	0	0	0	0
235	TRUE	Empty	Exodeoxyribonuclease V gamma chain OS=Chlamydia trachomatis serovar L2 (strain 434/Bu / ATCC VR-902B) OX=471472 GN=recC PE=4 SV=1	A0A0H3MB23_CHLT2		115 kDa		unknown	0	0	2	1	2	0	2	0	0	0	0	0	0	0	0	0	2	0	2	1	0	3	1	1	2	9	0	0	1	1	1	1
236	TRUE	Empty	Candidate inclusion membrane protein OS=Chlamydia trachomatis serovar L2 (strain 434/Bu / ATCC VR-902B) OX=471472 GN=CTL0540 PE=4 SV=1	A0A0H3MKY3_CHLT2		64 kDa		unknown	7	4	1	0	1	0	1	0	2	0	0	0	0	0	1	2	4	0	2	1	0	1	1	0	1	2	7	4	1	0	4	1
237	TRUE	Empty	Arginine transport substrate-binding protein OS=Chlamydia trachomatis serovar L2 (strain 434/Bu / ATCC VR-902B) OX=471472 GN=artJ PE=4 SV=1	A0A0H3MC99_CHLT2		29 kDa		unknown	2	2	2	2	6	8	0	3	1	2	0	0	1	1	2	2	3	3	9	8	2	1	4	0	7	7	1	0	1	1	0	1
238	TRUE	Empty	6-phosphogluconate dehydrogenase, decarboxylating OS=Chlamydia trachomatis serovar L2 (strain 434/Bu / ATCC VR-902B) OX=471472 GN=gnd PE=3 SV=1	A0A0H3MBB5_CHLT2		53 kDa		unknown	4	1	0	4	0	0	1	0	2	0	0	0	0	0	0	0	0	0	0	1	1	1	0	1	0	2	6	1	0	9	1	0
239	TRUE	Empty	50S ribosomal protein L5 OS=Chlamydia trachomatis serovar L2 (strain 434/Bu / ATCC VR-902B) OX=471472 GN=rplE PE=3 SV=1	RL5_CHLT2		20 kDa		unknown	1	1	0	4	2	2	1	0	3	3	1	0	0	2	0	0	0	10	1	0	0	2	1	7	0	4	5	4	2	11	2	1
240	TRUE	Empty	Type III secretion component, basal body OS=Chlamydia trachomatis serovar L2 (strain 434/Bu / ATCC VR-902B) OX=471472 GN=sctQ PE=4 SV=1	A0A0H3MB47_CHLT2		41 kDa		unknown	5	4	9	4	2	1	2	1	12	6	0	0	0	0	2	2	2	7	2	3	1	3	0	3	0	3	0	2	2	2	1	0
241	TRUE	Empty	Uncharacterized protein OS=Chlamydia trachomatis serovar L2 (strain 434/Bu / ATCC VR-902B) OX=471472 GN=CTL0307 PE=4 SV=1	A0A0H3MB79_CHLT2		61 kDa		unknown	0	0	1	0	0	1	0	0	1	0	0	1	0	1	4	0	1	0	2	3	0	1	2	0	1	4	1	0	0	2	0	0
242	TRUE	Empty	50S ribosomal protein L25 OS=Chlamydia trachomatis serovar L2 (strain 434/Bu / ATCC VR-902B) OX=471472 GN=rplY PE=3 SV=1	RL25_CHLT2		20 kDa		unknown	4	4	9	12	0	2	1	0	11	7	0	0	0	0	5	2	8	19	3	2	4	5	3	16	0	0	11	7	8	8	1	0
243	TRUE	Empty	ABC transporter, ATP-binding and membrane components OS=Chlamydia trachomatis serovar L2 (strain 434/Bu / ATCC VR-902B) OX=471472 GN=CTL0516 PE=4 SV=1	A0A0H3MH10_CHLT2		72 kDa		unknown	0	0	1	0	2	1	0	2	0	0	0	0	3	1	0	1	0	0	0	3	0	0	0	1	2	2	2	1	1	2	1	0
244	TRUE	Empty	Putative chromosome partitioning protein OS=Chlamydia trachomatis serovar L2 (strain 434/Bu / ATCC VR-902B) OX=471472 GN=parB PE=3 SV=1	A0A0H3MCG3_CHLT2		32 kDa		unknown	2	4	0	1	1	0	1	0	1	1	0	0	0	0	0	1	0	2	3	1	0	5	0	0	0	1	0	1	2	2	0	1
245	TRUE	Empty	Protein-arginine kinase OS=Chlamydia trachomatis serovar L2 (strain 434/Bu / ATCC VR-902B) OX=471472 GN=aspC PE=3 SV=1	A0A0H3MCG1_CHLT2		40 kDa		unknown	0	0	1	0	1	0	0	0	0	0	0	0	0	0	0	0	0	0	0	0	1	0	0	0	0	1	0	0	0	0	0	0
246	TRUE	Empty	Apolipoprotein N-acyltransferase OS=Chlamydia trachomatis serovar L2 (strain 434/Bu / ATCC VR-902B) OX=471472 GN=cutE PE=3 SV=1	A0A0H3MCC3_CHLT2		61 kDa		unknown	0	1	0	2	1	0	0	0	1	0	0	0	0	0	1	1	0	0	1	0	0	0	0	0	0	0	0	0	1	0	0	0
247	TRUE	Empty	Uncharacterized protein OS=Chlamydia trachomatis serovar L2 (strain 434/Bu / ATCC VR-902B) OX=471472 GN=CTL0800 PE=4 SV=1	A0A0H3MCM1_CHLT2		27 kDa		unknown	3	2	1	10	5	1	0	6	1	4	1	0	0	0	0	0	1	15	1	1	0	1	0	13	2	6	2	1	3	10	0	0
248	TRUE	Empty	Fructose-bisphosphate aldolase OS=Chlamydia trachomatis serovar L2 (strain 434/Bu / ATCC VR-902B) OX=471472 GN=dhnA PE=4 SV=1	A0A0H3MBQ3_CHLT2		38 kDa		unknown	4	0	1	1	2	2	0	1	0	0	0	1	0	0	1	0	1	3	3	3	0	0	0	2	3	2	2	1	0	4	1	0
249	TRUE	Empty	2-acylglycerophosphoethanolamine acyltransferase OS=Chlamydia trachomatis serovar L2 (strain 434/Bu / ATCC VR-902B) OX=471472 GN=aas PE=4 SV=1	A0A0H3MGB6_CHLT2		59 kDa		unknown	4	3	1	2	0	0	0	1	11	0	0	0	0	0	0	0	0	3	2	3	1	1	0	3	1	0	2	1	1	7	0	0
250	TRUE	Empty	Uncharacterized protein OS=Chlamydia trachomatis serovar L2 (strain 434/Bu / ATCC VR-902B) OX=471472 GN=CTL0875 PE=4 SV=1	A0A0H3MDV4_CHLT2		27 kDa		unknown	5	9	11	7	9	10	4	4	6	1	2	1	1	2	10	18	4	7	4	4	7	3	5	7	5	6	3	0	2	1	1	2
251	TRUE	Empty	Exodeoxyribonuclease V beta chain OS=Chlamydia trachomatis serovar L2 (strain 434/Bu / ATCC VR-902B) OX=471472 GN=recB PE=3 SV=1	A0A0H3MJN8_CHLT2		118 kDa		unknown	0	1	2	0	1	0	0	0	2	1	0	0	0	0	1	0	0	0	1	1	0	0	0	0	0	0	0	0	0	0	0	0
252	TRUE	Empty	ABC transport protein, ATP-binding component OS=Chlamydia trachomatis serovar L2 (strain 434/Bu / ATCC VR-902B) OX=471472 GN=CTL0324 PE=4 SV=1	A0A0H3MBK9_CHLT2		29 kDa		unknown	4	2	4	8	0	0	0	1	1	4	0	0	0	0	0	0	4	10	1	1	0	0	1	6	2	2	3	1	3	2	1	0
254	TRUE	Empty	Putative membrane protein OS=Chlamydia trachomatis serovar L2 (strain 434/Bu / ATCC VR-902B) OX=471472 GN=CTL0419 PE=4 SV=1	A0A0H3MBL3_CHLT2		59 kDa		unknown	1	0	2	0	0	0	1	0	1	0	0	0	0	0	0	0	0	0	0	3	0	0	0	0	0	2	2	0	2	0	0	0
255	TRUE	Empty	Uncharacterized protein OS=Chlamydia trachomatis serovar L2 (strain 434/Bu / ATCC VR-902B) OX=471472 GN=CTL0238 PE=4 SV=1	A0A0H3MCR8_CHLT2		54 kDa		unknown	0	1	2	4	1	1	0	0	3	1	0	0	0	0	0	0	0	5	0	1	0	1	0	7	0	0	1	0	0	10	0	1
256	TRUE	Empty	Phosphoglycerate kinase OS=Chlamydia trachomatis serovar L2 (strain 434/Bu / ATCC VR-902B) OX=471472 GN=pgk PE=3 SV=1	PGK_CHLT2		43 kDa		unknown	13	2	0	1	1	1	0	0	1	1	0	0	0	0	0	0	0	1	2	1	0	1	0	1	3	1	0	0	0	2	0	1
257	TRUE	Empty	Putative exported lipoprotein OS=Chlamydia trachomatis serovar L2 (strain 434/Bu / ATCC VR-902B) OX=471472 GN=CTL0019 PE=4 SV=1	A0A0H3MB29_CHLT2		70 kDa		unknown	0	1	0	0	0	0	1	1	1	0	0	0	1	0	1	0	0	0	2	0	0	1	1	0	1	2	0	0	0	0	0	0
258	TRUE	Empty	Outer membrane protein OS=Chlamydia trachomatis serovar L2 (strain 434/Bu / ATCC VR-902B) OX=471472 GN=ompH PE=4 SV=1	A0A0H3MBT5_CHLT2		19 kDa		unknown	0	0	1	0	0	0	2	3	1	0	1	0	0	2	2	1	4	0	3	2	1	6	3	0	3	1	0	0	0	0	0	0
259	TRUE	Empty	GTPase HflX OS=Chlamydia trachomatis serovar L2 (strain 434/Bu / ATCC VR-902B) OX=471472 GN=hflX PE=3 SV=1	A0A0H3MDH3_CHLT2		51 kDa		unknown	1	1	2	0	0	0	0	0	1	0	0	0	0	0	1	1	0	0	2	3	0	0	0	0	3	2	2	0	1	4	0	0
260	TRUE	Empty	Poly(A) polymerase I OS=Chlamydia trachomatis serovar L2 (strain 434/Bu / ATCC VR-902B) OX=471472 GN=pcnB PE=3 SV=1	A0A0H3MHA1_CHLT2		49 kDa		unknown	1	1	1	0	5	3	0	1	3	0	0	0	0	0	1	0	0	2	2	4	0	0	0	0	1	4	2	1	1	6	0	0
261	TRUE	Empty	Tyrosine--tRNA ligase OS=Chlamydia trachomatis serovar L2 (strain 434/Bu / ATCC VR-902B) OX=471472 GN=tyrS PE=3 SV=1	SYY_CHLT2		45 kDa		unknown	2	1	1	3	2	1	1	0	0	1	0	1	0	0	1	0	0	3	3	1	0	0	0	6	0	1	1	0	0	4	1	0
262	TRUE	Empty	Putative exported protein OS=Chlamydia trachomatis serovar L2 (strain 434/Bu / ATCC VR-902B) OX=471472 GN=CTL0836 PE=4 SV=1	A0A0H3MHK3_CHLT2		46 kDa		unknown	1	1	4	0	2	3	0	1	1	0	0	0	0	0	0	0	0	0	1	1	2	2	0	2	1	4	0	0	1	0	0	0
263	TRUE	Empty	Malonyl CoA-acyl carrier protein transacylase OS=Chlamydia trachomatis serovar L2 (strain 434/Bu / ATCC VR-902B) OX=471472 GN=fabD PE=3 SV=1	A0A0H3MD88_CHLT2		33 kDa		unknown	4	2	2	3	1	1	1	0	1	4	1	2	0	0	2	0	3	10	3	1	1	5	3	5	6	1	6	3	6	7	1	1
264	TRUE	Empty	Serine--tRNA ligase OS=Chlamydia trachomatis serovar L2 (strain 434/Bu / ATCC VR-902B) OX=471472 GN=serS PE=3 SV=1	SYS_CHLT2		48 kDa		unknown	3	1	3	0	1	1	0	0	2	0	0	0	0	0	1	0	1	0	1	2	0	1	0	1	2	1	3	0	1	1	1	0
265	TRUE	Empty	Chromosomal replication initiator protein DnaA OS=Chlamydia trachomatis serovar L2 (strain 434/Bu / ATCC VR-902B) OX=471472 GN=dnaA2 PE=3 SV=1	A0A0H3MBX1_CHLT2		51 kDa		unknown	6	2	2	5	2	1	0	1	2	2	0	1	0	0	0	0	1	8	0	1	2	0	0	6	2	1	0	1	2	8	0	0
266	TRUE	Empty	PolyA polymerase OS=Chlamydia trachomatis serovar L2 (strain 434/Bu / ATCC VR-902B) OX=471472 GN=pcnB PE=3 SV=1	A0A0H3MJT0_CHLT2		47 kDa		unknown	3	1	1	0	0	0	0	0	1	1	0	0	0	0	0	0	0	3	6	2	3	0	2	0	0	3	2	1	2	0	0	0
267	TRUE	Empty	30S ribosomal protein S5 OS=Chlamydia trachomatis serovar L2 (strain 434/Bu / ATCC VR-902B) OX=471472 GN=rpsE PE=3 SV=1	A0A0H3MLD3_CHLT2		18 kDa		unknown	2	1	3	5	0	0	0	0	6	2	0	1	0	0	3	0	1	19	3	0	1	0	0	9	0	1	6	4	5	7	2	0
268	TRUE	Empty	Bifunctional protein FolD OS=Chlamydia trachomatis serovar L2 (strain 434/Bu / ATCC VR-902B) OX=471472 GN=folD PE=3 SV=1	FOLD_CHLT2		31 kDa		unknown	0	1	1	0	1	1	1	0	1	1	0	0	0	1	1	1	2	1	1	2	0	1	0	2	0	0	0	1	1	2	0	0
269	TRUE	Empty	Ribonuclease R OS=Chlamydia trachomatis serovar L2 (strain 434/Bu / ATCC VR-902B) OX=471472 GN=vacB PE=3 SV=1	A0A0H3MC37_CHLT2		78 kDa		unknown	2	0	0	4	0	0	0	0	0	0	0	0	0	0	0	0	0	1	1	0	0	1	0	1	1	1	1	0	0	7	0	0
270	TRUE	Empty	60 kDa chaperonin OS=Chlamydia trachomatis serovar L2 (strain 434/Bu / ATCC VR-902B) OX=471472 GN=groEL2 PE=3 SV=1	A0A0H3MHM1_CHLT2		59 kDa		unknown	0	2	2	2	0	1	3	2	3	1	1	1	1	0	3	2	3	4	2	5	0	2	5	2	1	1	0	0	1	1	0	0
272	TRUE	Empty	Beta sliding clamp OS=Chlamydia trachomatis serovar L2 (strain 434/Bu / ATCC VR-902B) OX=471472 GN=dnaN PE=3 SV=1	A0A0H3MBL2_CHLT2		47 kDa		unknown	6	2	2	2	0	2	0	0	1	1	0	1	0	0	0	0	2	3	1	0	0	0	3	5	0	2	2	0	1	7	0	0
273	TRUE	Empty	Phenylalanine--tRNA ligase alpha subunit OS=Chlamydia trachomatis serovar L2 (strain 434/Bu / ATCC VR-902B) OX=471472 GN=pheS PE=3 SV=1	A0A0H3MK87_CHLT2		39 kDa		unknown	4	1	2	3	0	1	0	0	2	1	0	0	0	0	0	0	1	5	0	0	0	0	0	2	0	0	0	0	2	5	0	0
274.1	TRUE	Empty	50S ribosomal protein L1 OS=Chlamydia trachomatis serovar L2 (strain 434/Bu / ATCC VR-902B) OX=471472 GN=rplA PE=3 SV=1	RL1_CHLT2		25 kDa	TRUE	unknown	1	0	1	1	2	0	0	1	1	0	0	0	1	0	0	0	1	6	1	1	0	1	2	3	2	2	0	1	1	2	0	0
275	TRUE	Empty	Aspartokinase OS=Chlamydia trachomatis serovar L2 (strain 434/Bu / ATCC VR-902B) OX=471472 GN=lysC PE=3 SV=1	A0A0H3ML20_CHLT2		48 kDa		unknown	1	2	5	3	2	3	0	0	0	1	0	0	0	0	0	0	0	2	1	2	0	1	1	2	2	1	0	0	0	7	0	0
276	TRUE	Empty	Ribulose-phosphate 3-epimerase OS=Chlamydia trachomatis serovar L2 (strain 434/Bu / ATCC VR-902B) OX=471472 GN=araD PE=3 SV=1	A0A0H3MBQ2_CHLT2		25 kDa		unknown	10	10	13	4	4	7	4	2	5	1	1	1	2	0	0	2	3	2	1	6	0	4	1	2	4	5	1	0	1	0	0	0
277	TRUE	Empty	Uncharacterized protein OS=Chlamydia trachomatis serovar L2 (strain 434/Bu / ATCC VR-902B) OX=471472 GN=CTL0455 PE=4 SV=1	A0A0H3MKR8_CHLT2		28 kDa		unknown	5	3	5	2	11	12	1	2	0	1	0	0	0	0	0	0	0	1	0	0	0	0	0	2	0	4	1	0	0	0	1	0
278	TRUE	Empty	Uncharacterized protein OS=Chlamydia trachomatis serovar L2 (strain 434/Bu / ATCC VR-902B) OX=471472 GN=CTL0025 PE=4 SV=1	A0A0H3MB34_CHLT2		11 kDa		unknown	0	1	1	5	10	9	0	1	0	0	0	0	0	0	0	0	0	0	0	0	0	1	1	0	0	1	0	0	0	0	0	0
279	TRUE	Empty	Phosphatidylcholine-hydrolyzing phospholipase D (PLD) protein OS=Chlamydia trachomatis serovar L2 (strain 434/Bu / ATCC VR-902B) OX=471472 GN=CTL0411 PE=4 SV=1	A0A0H3MD25_CHLT2		35 kDa		unknown	0	0	1	0	0	1	1	0	2	1	0	0	0	0	0	3	2	1	1	2	1	2	1	2	2	2	0	0	0	0	0	0
280	TRUE	Empty	Putative phospholipase-carboxylesterase family protein OS=Chlamydia trachomatis serovar L2 (strain 434/Bu / ATCC VR-902B) OX=471472 GN=CTL0391 PE=4 SV=1	A0A0H3MGS6_CHLT2		27 kDa		unknown	2	2	7	5	6	9	3	4	5	3	0	1	2	4	14	11	7	5	9	7	8	6	7	7	6	4	0	1	0	1	1	0
281	TRUE	Empty	Glucose-6-phosphate isomerase OS=Chlamydia trachomatis serovar L2 (strain 434/Bu / ATCC VR-902B) OX=471472 GN=pgi PE=3 SV=1	G6PI_CHLT2		58 kDa		unknown	5	1	3	1	0	0	1	0	1	0	0	0	0	0	0	0	2	1	2	0	0	0	0	2	0	0	1	0	1	8	0	0
282	TRUE	Empty	Low calcium response protein E (TTSS effector protein) OS=Chlamydia trachomatis serovar L2 (strain 434/Bu / ATCC VR-902B) OX=471472 GN=lcrE PE=4 SV=1	A0A0H3MGP7_CHLT2		45 kDa		unknown	0	0	0	0	1	1	0	1	1	0	0	0	0	0	0	0	0	0	0	2	0	0	0	0	1	2	1	1	0	0	2	1
283	TRUE	Empty	Delta-aminolevulinic acid dehydratase OS=Chlamydia trachomatis serovar L2 (strain 434/Bu / ATCC VR-902B) OX=471472 GN=hemB PE=3 SV=1	A0A0H3MJK6_CHLT2		38 kDa		unknown	0	1	1	1	4	1	0	0	1	0	0	0	0	0	0	0	0	0	0	1	0	1	0	1	1	2	1	0	0	2	0	0
284	TRUE	Empty	Putative membrane protein OS=Chlamydia trachomatis serovar L2 (strain 434/Bu / ATCC VR-902B) OX=471472 GN=CTL0399 PE=4 SV=1	A0A0H3MBS6_CHLT2		31 kDa		unknown	1	2	0	0	1	1	0	0	2	1	0	0	0	0	0	0	0	0	1	2	0	1	0	0	2	2	1	0	0	1	0	0
285	TRUE	Empty	Two component system response regulator OS=Chlamydia trachomatis serovar L2 (strain 434/Bu / ATCC VR-902B) OX=471472 GN=atoC PE=4 SV=1	A0A0H3MHE7_CHLT2		43 kDa		unknown	2	2	0	0	0	0	2	1	0	0	0	4	1	2	0	1	3	0	1	2	0	3	2	1	0	2	0	0	0	0	0	0
286	TRUE	Empty	Dihydrolipoamide acetyltransferase component of pyruvate dehydrogenase complex OS=Chlamydia trachomatis serovar L2 (strain 434/Bu / ATCC VR-902B) OX=471472 GN=sucB PE=3 SV=1	A0A0H3ML42_CHLT2		43 kDa		unknown	0	1	2	1	1	1	0	0	1	0	0	0	1	0	0	0	0	0	3	2	0	0	1	2	0	0	2	1	3	4	2	1
287	TRUE	Empty	1-deoxy-D-xylulose 5-phosphate reductoisomerase OS=Chlamydia trachomatis serovar L2 (strain 434/Bu / ATCC VR-902B) OX=471472 GN=dxr PE=3 SV=1	DXR_CHLT2		42 kDa		unknown	0	0	1	1	2	1	0	1	2	0	0	0	0	0	4	0	0	3	1	3	0	3	1	6	2	3	3	1	2	7	0	0
288	TRUE	Empty	Magnesium transporter MgtE OS=Chlamydia trachomatis serovar L2 (strain 434/Bu / ATCC VR-902B) OX=471472 GN=mgtE PE=3 SV=1	A0A0H3MBN8_CHLT2		51 kDa		unknown	3	3	3	0	1	3	1	1	1	0	0	0	0	0	1	0	1	1	1	3	0	0	0	0	2	2	0	0	0	1	0	0
289	TRUE	Empty	Putative exported protein OS=Chlamydia trachomatis serovar L2 (strain 434/Bu / ATCC VR-902B) OX=471472 GN=CTL0605 PE=4 SV=1	A0A0H3MC06_CHLT2		80 kDa		unknown	0	1	1	0	0	0	0	1	2	3	0	0	0	0	2	3	2	3	2	2	3	5	1	2	1	2	0	0	0	0	0	0
290	TRUE	Empty	Putative integral membrane protein OS=Chlamydia trachomatis serovar L2 (strain 434/Bu / ATCC VR-902B) OX=471472 GN=CTL0880 PE=4 SV=1	A0A0H3MDV6_CHLT2		50 kDa		unknown	2	0	0	0	1	2	1	0	0	0	0	0	1	0	0	0	0	0	0	0	0	1	1	0	0	3	0	0	1	5	0	0
291	TRUE	Empty	Ribonuclease Z OS=Chlamydia trachomatis serovar L2 (strain 434/Bu / ATCC VR-902B) OX=471472 GN=rnz PE=3 SV=1	RNZ_CHLT2		35 kDa		unknown	1	0	0	0	0	0	1	1	0	0	0	0	0	0	0	0	1	1	0	2	0	0	1	0	1	1	0	0	1	0	0	0
292	TRUE	Empty	Flagellar biosynthesis protein (Export) OS=Chlamydia trachomatis serovar L2 (strain 434/Bu / ATCC VR-902B) OX=471472 GN=flhA PE=4 SV=1	A0A0H3MKF9_CHLT2		67 kDa		unknown	2	1	2	2	1	4	0	0	3	1	0	0	1	0	0	0	0	0	0	1	0	2	0	0	0	0	2	0	1	0	0	0
293	TRUE	Empty	Putative type III secretion system protein OS=Chlamydia trachomatis serovar L2 (strain 434/Bu / ATCC VR-902B) OX=471472 GN=copD PE=4 SV=1	A0A0H3MHK7_CHLT2		44 kDa		unknown	1	0	2	1	4	2	2	0	2	0	0	0	0	1	0	0	0	0	1	1	1	1	0	0	2	3	2	0	0	0	0	0
294	TRUE	Empty	Glucose-6-phosphate 1-dehydrogenase OS=Chlamydia trachomatis serovar L2 (strain 434/Bu / ATCC VR-902B) OX=471472 GN=zwf PE=3 SV=1	A0A0H3MKQ6_CHLT2		59 kDa		unknown	6	6	4	2	2	0	0	1	1	0	0	0	0	0	0	0	0	6	0	1	0	0	1	10	1	1	2	1	1	6	1	0
295	TRUE	Empty	Thiol:disulfide interchange protein OS=Chlamydia trachomatis serovar L2 (strain 434/Bu / ATCC VR-902B) OX=471472 GN=dsdD PE=4 SV=1	A0A0H3MLI0_CHLT2		76 kDa		unknown	0	0	0	0	1	0	0	0	1	0	0	0	0	0	0	0	0	0	0	0	0	1	0	0	4	0	1	0	2	1	0	0
296	TRUE	Empty	Tryptophan--tRNA ligase OS=Chlamydia trachomatis serovar L2 (strain 434/Bu / ATCC VR-902B) OX=471472 GN=trpS PE=3 SV=1	A0A0H3MCF4_CHLT2		39 kDa		unknown	10	6	6	30	0	1	0	1	0	6	0	0	0	0	0	0	0	11	0	1	1	1	0	13	0	2	1	2	3	9	0	0
297	TRUE	Empty	3-dehydroquinate dehydratase OS=Chlamydia trachomatis serovar L2 (strain 434/Bu / ATCC VR-902B) OX=471472 GN=aroE PE=3 SV=1	A0A0H3ML24_CHLT2		53 kDa		unknown	1	0	0	0	2	0	1	0	0	0	0	0	0	0	1	1	2	0	0	2	0	2	0	0	1	2	0	0	0	4	0	0
298	TRUE	Empty	Proline dipeptidase OS=Chlamydia trachomatis serovar L2 (strain 434/Bu / ATCC VR-902B) OX=471472 GN=pepP PE=4 SV=1	A0A0H3MDT2_CHLT2		39 kDa		unknown	2	0	1	0	0	0	0	0	4	0	0	0	0	1	0	0	1	0	0	0	0	0	0	0	0	2	0	0	0	2	1	0
299	TRUE	Empty	Putative exported protein OS=Chlamydia trachomatis serovar L2 (strain 434/Bu / ATCC VR-902B) OX=471472 GN=CTL0868 PE=4 SV=1	A0A0H3MDV1_CHLT2		46 kDa		unknown	0	0	1	0	1	0	0	0	0	0	0	0	0	0	0	0	0	0	0	2	0	1	0	1	0	0	1	0	0	0	0	0
300.1	TRUE	Empty	50S ribosomal protein L6 OS=Chlamydia trachomatis serovar L2 (strain 434/Bu / ATCC VR-902B) OX=471472 GN=rplF PE=3 SV=1	RL6_CHLT2		20 kDa	TRUE	unknown	2	1	4	2	0	0	0	0	1	1	0	0	0	0	3	0	0	9	1	0	2	2	1	10	1	1	7	0	5	6	1	0
301	TRUE	Empty	Uncharacterized protein OS=Chlamydia trachomatis serovar L2 (strain 434/Bu / ATCC VR-902B) OX=471472 GN=CTL0808 PE=4 SV=1	A0A0H3MCC9_CHLT2		33 kDa		unknown	0	0	1	0	0	0	0	0	1	0	0	0	0	0	0	0	1	0	0	1	0	1	0	0	0	4	0	0	2	0	2	0
302	TRUE	Empty	Uncharacterized protein OS=Chlamydia trachomatis serovar L2 (strain 434/Bu / ATCC VR-902B) OX=471472 GN=CTL0398 PE=4 SV=1	A0A0H3MKM7_CHLT2		31 kDa		unknown	0	0	0	0	0	1	1	0	0	0	0	0	0	0	1	10	5	0	10	11	0	6	4	0	7	38	2	0	1	1	0	0
303	TRUE	Empty	6-phosphofructokinase OS=Chlamydia trachomatis serovar L2 (strain 434/Bu / ATCC VR-902B) OX=471472 GN=pfkA_2 PE=3 SV=1	A0A0H3MD63_CHLT2		61 kDa		unknown	0	1	1	1	0	0	0	1	0	0	0	0	0	0	24	0	2	1	0	4	0	0	0	1	0	2	1	0	0	2	0	0
304	TRUE	Empty	Cell division protein OS=Chlamydia trachomatis serovar L2 (strain 434/Bu / ATCC VR-902B) OX=471472 GN=ftsK PE=3 SV=1	A0A0H3MCH8_CHLT2		88 kDa		unknown	0	0	0	0	1	0	0	1	2	0	0	0	0	0	0	0	0	2	0	1	0	0	0	1	1	0	3	0	0	2	0	0
305	TRUE	Empty	Acyl-CoA hydrolase OS=Chlamydia trachomatis serovar L2 (strain 434/Bu / ATCC VR-902B) OX=471472 GN=CTL0797 PE=4 SV=1	A0A0H3MHH5_CHLT2		19 kDa		unknown	0	2	0	0	0	0	0	0	1	1	0	0	0	0	0	0	1	1	0	0	0	0	0	2	0	1	0	0	0	0	0	2
306	TRUE	Empty	Protein phosphatase 2C OS=Chlamydia trachomatis serovar L2 (strain 434/Bu / ATCC VR-902B) OX=471472 GN=CTL0511 PE=4 SV=1	A0A0H3MH06_CHLT2		28 kDa		unknown	1	2	2	0	3	0	1	0	0	0	0	0	0	1	1	1	0	0	1	0	0	0	0	0	0	2	0	0	0	0	0	0
307	TRUE	Empty	Putative decarboxylase OS=Chlamydia trachomatis serovar L2 (strain 434/Bu / ATCC VR-902B) OX=471472 GN=CTL0340 PE=3 SV=1	A0A0H3MKI2_CHLT2		65 kDa		unknown	1	0	0	0	0	2	0	0	0	0	3	0	0	0	1	0	1	1	1	1	0	4	0	1	1	2	0	0	1	1	0	0
308	TRUE	Empty	Uncharacterized protein OS=Chlamydia trachomatis serovar L2 (strain 434/Bu / ATCC VR-902B) OX=471472 GN=CTL0053 PE=4 SV=1	A0A0H3MJR8_CHLT2		54 kDa		unknown	3	1	0	0	1	0	0	0	6	2	0	0	0	0	0	1	0	4	1	8	1	2	0	3	8	20	0	0	0	7	0	0
309	TRUE	Empty	ABC transport protein, ATPase component OS=Chlamydia trachomatis serovar L2 (strain 434/Bu / ATCC VR-902B) OX=471472 GN=dppD PE=3 SV=1	A0A0H3MB62_CHLT2		36 kDa		unknown	2	1	0	0	0	4	0	0	1	1	0	0	0	0	0	1	0	2	0	3	2	1	0	1	0	0	3	0	2	2	0	0
310	TRUE	Empty	Multifunctional fusion protein OS=Chlamydia trachomatis serovar L2 (strain 434/Bu / ATCC VR-902B) OX=471472 GN=murC PE=3 SV=1	A0A0H3MBA4_CHLT2		89 kDa		unknown	0	4	0	3	0	2	0	0	1	0	0	2	0	0	0	0	0	2	0	1	0	1	0	1	0	3	3	1	2	7	0	1
311	TRUE	Empty	Malate dehydrogenase OS=Chlamydia trachomatis serovar L2 (strain 434/Bu / ATCC VR-902B) OX=471472 GN=mdh PE=3 SV=1	MDH_CHLT2		36 kDa		unknown	3	0	4	0	1	1	0	0	1	0	0	0	0	0	0	0	1	0	0	1	0	0	0	0	1	0	1	1	2	0	1	0
312	TRUE	Empty	Uncharacterized protein OS=Chlamydia trachomatis serovar L2 (strain 434/Bu / ATCC VR-902B) OX=471472 GN=CTL0064 PE=4 SV=1	A0A0H3MJS5_CHLT2		44 kDa		unknown	0	1	1	0	0	1	1	0	0	0	0	0	1	0	0	0	0	0	1	0	0	1	0	0	0	1	0	0	1	0	0	0
313	TRUE	Empty	UPF0109 protein CTL0132 OS=Chlamydia trachomatis serovar L2 (strain 434/Bu / ATCC VR-902B) OX=471472 GN=CTL0132 PE=3 SV=1	A0A0H3MAQ7_CHLT2		15 kDa		unknown	2	3	2	18	0	0	2	1	4	4	0	0	0	0	0	0	1	15	1	3	0	1	0	13	0	1	2	3	2	10	1	0
314	TRUE	Empty	Chromosomal replication initiator protein DnaA OS=Chlamydia trachomatis serovar L2 (strain 434/Bu / ATCC VR-902B) OX=471472 GN=dnaA PE=3 SV=1	A0A0H3MD98_CHLT2		52 kDa		unknown	6	1	1	1	0	0	0	0	1	1	0	0	0	0	0	1	0	4	2	2	0	1	0	5	0	0	2	0	0	7	1	0
315	TRUE	Empty	Candidate inclusion membrane protein OS=Chlamydia trachomatis serovar L2 (strain 434/Bu / ATCC VR-902B) OX=471472 GN=CTL0184 PE=4 SV=1	A0A0H3MBD4_CHLT2		29 kDa		unknown	14	3	8	0	0	0	0	0	5	0	0	0	0	0	0	0	3	0	0	2	0	0	1	0	0	1	3	0	3	1	0	0
316	TRUE	Empty	Putative exported protein OS=Chlamydia trachomatis serovar L2 (strain 434/Bu / ATCC VR-902B) OX=471472 GN=CTL0887 PE=4 SV=1	A0A0H3MLJ9_CHLT2		48 kDa		unknown	4	2	3	1	0	1	0	1	6	2	0	1	0	0	1	1	2	1	0	2	0	1	0	2	1	0	3	1	0	1	0	0
317	TRUE	Empty	Heat-inducible transcription repressor HrcA OS=Chlamydia trachomatis serovar L2 (strain 434/Bu / ATCC VR-902B) OX=471472 GN=hrcA PE=3 SV=1	HRCA_CHLT2		45 kDa		unknown	2	3	2	7	0	0	1	0	0	4	1	0	0	0	0	0	1	9	0	2	1	0	1	4	0	1	1	0	1	4	0	0
319	TRUE	Empty	3-oxoacyl-[acyl-carrier protein] reductase OS=Chlamydia trachomatis serovar L2 (strain 434/Bu / ATCC VR-902B) OX=471472 GN=fabG PE=4 SV=1	A0A0H3MGZ1_CHLT2		26 kDa		unknown	5	2	1	5	5	3	0	0	0	1	0	0	0	0	0	1	1	4	2	3	0	0	0	4	2	1	2	2	4	2	2	4
320	TRUE	Empty	4-alpha-glucanotransferase OS=Chlamydia trachomatis serovar L2 (strain 434/Bu / ATCC VR-902B) OX=471472 GN=malQ PE=4 SV=1	A0A0H3MBM2_CHLT2		62 kDa		unknown	3	5	2	0	0	0	0	0	2	0	0	0	0	0	1	0	0	0	0	0	0	0	1	0	0	1	2	2	2	1	1	1
321	TRUE	Empty	Uncharacterized protein OS=Chlamydia trachomatis serovar L2 (strain 434/Bu / ATCC VR-902B) OX=471472 GN=CTL0305 PE=4 SV=1	A0A0H3MKF2_CHLT2		51 kDa		unknown	0	1	0	0	1	3	0	0	0	0	0	0	0	1	0	0	0	0	1	0	0	1	0	0	1	0	1	0	0	0	2	0
322	TRUE	Empty	Ribose-5-phosphate isomerase A OS=Chlamydia trachomatis serovar L2 (strain 434/Bu / ATCC VR-902B) OX=471472 GN=rpiA PE=3 SV=1	RPIA_CHLT2		27 kDa		unknown	0	0	1	0	0	0	0	0	3	0	0	0	0	0	1	2	0	2	0	2	0	0	0	2	1	0	1	0	0	3	0	0
323	TRUE	Empty	Uncharacterized protein OS=Chlamydia trachomatis serovar L2 (strain 434/Bu / ATCC VR-902B) OX=471472 GN=CTL0360 PE=4 SV=1	A0A0H3MKJ7_CHLT2		68 kDa		unknown	0	0	1	0	1	0	1	0	0	0	0	0	0	0	0	1	0	2	0	0	2	1	1	0	1	2	1	0	0	0	1	0
324	TRUE	Empty	Putative type III secretion system membrane protein OS=Chlamydia trachomatis serovar L2 (strain 434/Bu / ATCC VR-902B) OX=471472 GN=copB PE=4 SV=1	A0A0H3MCF0_CHLT2		50 kDa		unknown	0	0	1	0	0	0	0	0	1	0	0	0	0	0	0	0	1	0	0	0	0	0	0	0	0	0	1	1	1	0	1	0
325	TRUE	Empty	Virulence plasmid protein pGP2-D OS=Chlamydia trachomatis serovar L2 (strain 434/Bu / ATCC VR-902B) OX=471472 GN=pL2-04 PE=4 SV=1	GP2D_CHLT2		41 kDa		unknown	1	0	0	0	0	0	0	0	0	0	0	0	0	0	0	1	0	11	0	2	0	0	0	10	1	0	1	0	1	9	0	0
326	TRUE	Empty	30S ribosomal protein S3 OS=Chlamydia trachomatis serovar L2 (strain 434/Bu / ATCC VR-902B) OX=471472 GN=rpsC PE=3 SV=1	RS3_CHLT2		24 kDa		unknown	6	4	8	4	1	0	1	1	8	1	0	0	0	0	3	0	4	4	3	0	6	0	2	6	0	0	5	2	5	5	1	1
327	TRUE	Empty	Pyruvoyl-dependent arginine decarboxylase AaxB OS=Chlamydia trachomatis serovar L2 (strain 434/Bu / ATCC VR-902B) OX=471472 GN=aaxB PE=3 SV=1	AAXB_CHLT2		22 kDa		unknown	6	4	5	3	4	6	0	0	5	2	0	0	0	0	6	11	1	8	0	5	0	1	0	0	2	6	0	1	2	0	0	0
328	TRUE	Empty	Uncharacterized protein OS=Chlamydia trachomatis serovar L2 (strain 434/Bu / ATCC VR-902B) OX=471472 GN=copD2 PE=4 SV=1	A0A0H3MBG9_CHLT2		55 kDa		unknown	1	1	5	0	1	0	0	0	0	0	0	0	0	0	0	0	1	0	1	1	0	1	0	0	1	1	2	0	0	0	0	0
329	TRUE	Empty	tRNA dimethylallyltransferase OS=Chlamydia trachomatis serovar L2 (strain 434/Bu / ATCC VR-902B) OX=471472 GN=miaA PE=3 SV=1	MIAA_CHLT2		38 kDa		unknown	0	0	1	0	1	0	1	0	0	0	0	0	0	0	1	0	1	0	0	0	3	1	0	0	0	6	0	0	0	0	0	0
330	TRUE	Empty	Chaperone protein DnaJ OS=Chlamydia trachomatis serovar L2 (strain 434/Bu / ATCC VR-902B) OX=471472 GN=dnaJ PE=3 SV=1	DNAJ_CHLT2		42 kDa		unknown	2	1	1	6	0	0	0	1	2	1	0	0	0	0	0	0	1	2	1	0	0	0	0	4	0	0	0	0	0	8	0	0
331	TRUE	Empty	Queuine tRNA-ribosyltransferase OS=Chlamydia trachomatis serovar L2 (strain 434/Bu / ATCC VR-902B) OX=471472 GN=tgt PE=3 SV=1	TGT_CHLT2		41 kDa		unknown	0	0	0	0	0	0	0	0	0	0	0	0	1	1	0	0	1	0	0	1	1	1	0	0	0	1	0	0	0	4	0	0
332	TRUE	Empty	Uncharacterized protein OS=Chlamydia trachomatis serovar L2 (strain 434/Bu / ATCC VR-902B) OX=471472 GN=CTL0766 PE=1 SV=1	A0A0H3MHH0_CHLT2		32 kDa		unknown	12	8	4	26	0	0	0	0	3	16	0	0	0	0	1	1	1	22	1	0	0	4	2	16	0	0	4	4	4	14	2	0
333	TRUE	Empty	Histidine--tRNA ligase OS=Chlamydia trachomatis serovar L2 (strain 434/Bu / ATCC VR-902B) OX=471472 GN=hisS PE=3 SV=1	SYH_CHLT2		49 kDa		unknown	9	4	11	0	2	2	0	0	7	0	0	0	0	0	0	0	1	0	0	0	0	0	0	1	0	2	2	3	0	4	0	0
334	TRUE	Empty	Na(+)-translocating NADH-quinone reductase subunit B OS=Chlamydia trachomatis serovar L2 (strain 434/Bu / ATCC VR-902B) OX=471472 GN=nqrB PE=3 SV=1	NQRB_CHLT2		55 kDa		unknown	4	3	1	0	0	1	0	0	3	0	0	0	0	0	0	0	0	0	2	1	0	1	0	0	1	2	0	0	2	0	0	0
335	TRUE	Empty	Putative glycosyl hydrolase OS=Chlamydia trachomatis serovar L2 (strain 434/Bu / ATCC VR-902B) OX=471472 GN=CTL0298 PE=3 SV=1	A0A0H3MKE7_CHLT2		76 kDa		unknown	2	1	1	0	2	1	0	0	1	1	0	0	0	0	1	0	0	3	0	2	0	1	0	3	0	0	0	0	0	8	0	0
336	TRUE	Empty	5'-nucleotidase SurE OS=Chlamydia trachomatis serovar L2 (strain 434/Bu / ATCC VR-902B) OX=471472 GN=surE PE=3 SV=1	SURE_CHLT2		32 kDa		unknown	0	1	1	2	0	0	0	0	0	1	0	0	0	0	1	0	0	10	0	2	1	2	2	9	0	2	2	1	2	5	0	0
337	TRUE	Empty	Uncharacterized protein OS=Chlamydia trachomatis serovar L2 (strain 434/Bu / ATCC VR-902B) OX=471472 GN=CTL0055 PE=4 SV=1	A0A0H3MAN0_CHLT2		45 kDa		unknown	2	3	1	3	0	0	1	0	0	2	0	0	0	0	1	0	0	1	0	0	0	0	1	1	0	1	0	0	0	2	0	0
338	TRUE	Empty	Uridylate kinase OS=Chlamydia trachomatis serovar L2 (strain 434/Bu / ATCC VR-902B) OX=471472 GN=pyrH PE=3 SV=1	A0A0H3MB52_CHLT2		26 kDa		unknown	0	2	1	2	2	0	0	0	2	1	0	0	0	0	0	0	0	1	3	3	0	0	0	1	1	5	1	0	0	2	0	0
339	TRUE	Empty	UPF0176 protein CTL0891 OS=Chlamydia trachomatis serovar L2 (strain 434/Bu / ATCC VR-902B) OX=471472 GN=CTL0891 PE=3 SV=1	Y891_CHLT2		38 kDa		unknown	4	1	2	12	0	0	1	0	4	4	0	0	0	0	0	0	1	10	0	2	0	1	0	12	0	1	1	1	0	5	0	0
340	TRUE	Empty	Peptide chain release factor 1 OS=Chlamydia trachomatis serovar L2 (strain 434/Bu / ATCC VR-902B) OX=471472 GN=prfA PE=3 SV=1	RF1_CHLT2		40 kDa	TRUE	unknown	0	0	8	1	2	4	0	0	0	1	0	0	0	0	0	0	1	0	1	1	1	0	0	0	2	3	0	0	0	2	0	0
341	TRUE	Empty	Putative methyltransferase OS=Chlamydia trachomatis serovar L2 (strain 434/Bu / ATCC VR-902B) OX=471472 GN=CTL0815 PE=3 SV=1	A0A0H3MDR7_CHLT2		42 kDa		unknown	0	2	2	0	1	0	0	0	0	1	0	0	0	1	0	0	1	0	2	1	0	0	0	1	0	3	0	0	0	0	0	0
342	TRUE	Empty	Acetyl-coenzyme A carboxylase carboxyl transferase subunit alpha OS=Chlamydia trachomatis serovar L2 (strain 434/Bu / ATCC VR-902B) OX=471472 GN=accA PE=3 SV=1	ACCA_CHLT2		36 kDa		unknown	2	2	0	1	0	0	0	0	2	3	0	0	0	0	0	0	0	4	1	0	0	0	0	2	0	1	1	0	0	4	1	0
343	TRUE	Empty	Uncharacterized protein OS=Chlamydia trachomatis serovar L2 (strain 434/Bu / ATCC VR-902B) OX=471472 GN=CTL0158 PE=4 SV=1	A0A0H3MAU1_CHLT2		18 kDa		unknown	0	1	2	4	0	0	0	0	2	2	0	0	0	0	1	0	0	7	1	1	0	1	0	6	6	2	2	1	1	3	0	0
344	TRUE	Empty	V-type ATP synthase subunit D OS=Chlamydia trachomatis serovar L2 (strain 434/Bu / ATCC VR-902B) OX=471472 GN=atpD PE=3 SV=1	VATD_CHLT2		23 kDa		unknown	0	1	0	0	2	1	1	0	1	0	0	0	0	0	1	2	0	0	1	1	0	0	0	0	1	2	1	0	0	1	1	1
345	TRUE	Empty	Ribosome-binding ATPase YchF OS=Chlamydia trachomatis serovar L2 (strain 434/Bu / ATCC VR-902B) OX=471472 GN=ychF PE=3 SV=1	A0A0H3MBM7_CHLT2		40 kDa		unknown	1	2	1	0	0	0	0	0	1	1	0	0	0	0	0	0	0	1	1	3	0	0	0	3	0	4	0	0	0	9	0	0
346	TRUE	Empty	Riboflavin biosynthesis protein RibD OS=Chlamydia trachomatis serovar L2 (strain 434/Bu / ATCC VR-902B) OX=471472 GN=ribD PE=3 SV=1	A0A0H3MB84_CHLT2		41 kDa		unknown	0	0	0	0	0	0	0	1	0	1	0	0	0	0	1	0	0	0	2	4	1	0	0	0	1	2	0	0	0	2	0	0
347	TRUE	Empty	Uncharacterized protein OS=Chlamydia trachomatis serovar L2 (strain 434/Bu / ATCC VR-902B) OX=471472 GN=CTL0222 PE=4 SV=1	A0A0H3MK96_CHLT2		7 kDa		unknown	0	0	0	0	0	0	0	0	7	1	0	0	0	0	0	3	3	3	0	2	1	19	1	1	3	7	0	0	0	4	0	0
348	TRUE	Empty	Pyruvate dehydrogenase E1 component subunit alpha OS=Chlamydia trachomatis serovar L2 (strain 434/Bu / ATCC VR-902B) OX=471472 GN=pdhA PE=4 SV=1	A0A0H3MD93_CHLT2		37 kDa		unknown	2	1	4	0	1	3	0	0	1	0	0	0	0	0	0	0	1	5	1	2	0	5	0	3	1	0	2	0	3	2	0	0
349	TRUE	Empty	Putative exported protein OS=Chlamydia trachomatis serovar L2 (strain 434/Bu / ATCC VR-902B) OX=471472 GN=CTL0152 PE=4 SV=1	A0A0H3MCK9_CHLT2		40 kDa		unknown	0	2	4	2	0	1	0	0	2	0	0	0	0	0	0	0	0	0	0	0	0	0	0	0	0	1	5	1	2	0	0	0
350	TRUE	Empty	ABC transport protein, solute binding component OS=Chlamydia trachomatis serovar L2 (strain 434/Bu / ATCC VR-902B) OX=471472 GN=CTL0323 PE=3 SV=1	A0A0H3MKG4_CHLT2		37 kDa		unknown	0	0	0	0	2	1	1	0	1	0	0	0	0	1	1	0	0	0	3	0	0	1	0	1	0	3	3	0	1	0	0	0
351	TRUE	Empty	Putative integral membrane protein OS=Chlamydia trachomatis serovar L2 (strain 434/Bu / ATCC VR-902B) OX=471472 GN=CTL0447 PE=4 SV=1	A0A0H3MGW1_CHLT2		41 kDa		unknown	0	1	1	1	0	1	0	1	2	0	0	0	0	0	0	0	1	2	3	1	1	2	1	2	2	1	0	1	0	0	0	0
352	TRUE	Empty	3-oxoacyl-[acyl-carrier-protein] synthase 3 OS=Chlamydia trachomatis serovar L2 (strain 434/Bu / ATCC VR-902B) OX=471472 GN=fabH PE=3 SV=1	A0A0H3MKU9_CHLT2		35 kDa		unknown	2	0	4	1	1	1	0	0	1	1	0	0	0	0	0	1	2	2	0	0	0	0	1	3	0	0	0	0	0	3	0	0
353	TRUE	Empty	Putative exported protein OS=Chlamydia trachomatis serovar L2 (strain 434/Bu / ATCC VR-902B) OX=471472 GN=CTL0069 PE=4 SV=1	A0A0H3MG73_CHLT2		51 kDa		unknown	0	0	2	1	0	2	0	0	0	0	0	0	0	0	0	0	1	0	0	0	0	0	1	0	0	0	1	0	0	0	0	0
354	TRUE	Empty	Putative DNA glycosylase OS=Chlamydia trachomatis serovar L2 (strain 434/Bu / ATCC VR-902B) OX=471472 GN=CTL0362 PE=4 SV=1	A0A0H3MBF3_CHLT2		43 kDa		unknown	0	1	5	3	4	1	0	0	2	1	1	0	1	0	0	0	0	1	0	0	0	0	0	1	0	1	0	0	0	3	0	0
355	TRUE	Empty	Enoyl-[acyl-carrier-protein] reductase [NADH] OS=Chlamydia trachomatis serovar L2 (strain 434/Bu / ATCC VR-902B) OX=471472 GN=fabI PE=3 SV=1	A0A0H3MCZ2_CHLT2		32 kDa		unknown	4	1	2	0	1	2	1	0	2	0	0	0	0	0	0	0	0	3	0	1	1	0	0	1	0	0	2	1	4	2	2	0
356	TRUE	Empty	RNA polymerase sigma factor OS=Chlamydia trachomatis serovar L2 (strain 434/Bu / ATCC VR-902B) OX=471472 GN=fliA PE=3 SV=1	A0A0H3MBK6_CHLT2		29 kDa		unknown	0	0	0	0	1	1	0	0	3	0	0	0	0	0	1	0	1	1	0	0	0	1	1	0	0	0	0	3	0	0	0	0
357	TRUE	Empty	30S ribosomal protein S11 OS=Chlamydia trachomatis serovar L2 (strain 434/Bu / ATCC VR-902B) OX=471472 GN=rpsK PE=3 SV=1	RS11_CHLT2		14 kDa		unknown	3	0	3	0	2	0	1	0	4	0	0	1	0	0	1	0	3	4	4	1	3	1	2	4	1	0	2	2	2	2	1	0
358	TRUE	Empty	rRNA methyltransferase OS=Chlamydia trachomatis serovar L2 (strain 434/Bu / ATCC VR-902B) OX=471472 GN=CTL0111 PE=3 SV=1	A0A0H3MAQ4_CHLT2		45 kDa		unknown	1	1	2	0	2	0	0	0	0	0	0	0	0	0	0	0	0	0	1	1	0	1	0	0	0	0	0	1	0	1	0	0
359	TRUE	Empty	DNA replication and repair protein RecF OS=Chlamydia trachomatis serovar L2 (strain 434/Bu / ATCC VR-902B) OX=471472 GN=recF PE=3 SV=1	RECF_CHLT2		41 kDa		unknown	0	1	0	0	0	1	0	0	1	0	0	0	0	0	4	2	0	0	0	0	2	1	0	0	1	0	0	0	0	0	0	0
360	TRUE	Empty	Putative oxidoreductase OS=Chlamydia trachomatis serovar L2 (strain 434/Bu / ATCC VR-902B) OX=471472 GN=CTL0694 PE=4 SV=1	A0A0H3MCH1_CHLT2		40 kDa		unknown	9	6	2	6	0	0	0	0	2	3	0	0	0	0	0	0	1	11	1	0	0	0	0	8	0	1	3	0	1	5	0	0
361	TRUE	Empty	Putative membrane protein OS=Chlamydia trachomatis serovar L2 (strain 434/Bu / ATCC VR-902B) OX=471472 GN=CTL0791 PE=4 SV=1	A0A0H3MCL8_CHLT2		31 kDa		unknown	20	0	3	0	0	2	1	0	0	0	0	0	0	0	0	0	1	0	2	1	0	0	1	0	0	1	5	3	4	0	0	0
362	TRUE	Empty	FAD:protein FMN transferase OS=Chlamydia trachomatis serovar L2 (strain 434/Bu / ATCC VR-902B) OX=471472 GN=apbE PE=3 SV=1	A0A0H3MGN9_CHLT2		35 kDa		unknown	0	0	1	0	0	0	0	0	2	0	0	0	1	1	3	1	4	0	0	2	1	1	3	0	0	3	0	0	0	0	0	0
363	TRUE	Empty	ABC transporter ATP-binding protein OS=Chlamydia trachomatis serovar L2 (strain 434/Bu / ATCC VR-902B) OX=471472 GN=CTL0054 PE=4 SV=1	A0A0H3MB57_CHLT2		28 kDa		unknown	5	0	1	1	0	0	1	3	1	2	0	0	0	2	0	1	0	2	1	5	0	2	0	3	2	2	1	1	0	0	0	0
364	TRUE	Empty	Tryptophan synthase beta chain OS=Chlamydia trachomatis serovar L2 (strain 434/Bu / ATCC VR-902B) OX=471472 GN=trpB PE=3 SV=1	A0A0H3MD30_CHLT2		43 kDa		unknown	2	1	2	0	1	0	0	0	3	1	0	0	0	0	0	0	0	2	2	1	0	3	0	7	1	1	1	0	0	3	0	0
365	TRUE	Empty	Uncharacterized protein OS=Chlamydia trachomatis serovar L2 (strain 434/Bu / ATCC VR-902B) OX=471472 GN=CTL0270 PE=4 SV=1	A0A0H3MCT8_CHLT2		49 kDa		unknown	2	2	1	1	0	0	0	0	0	1	0	0	0	0	0	0	0	0	0	0	0	0	0	0	0	0	1	0	0	2	0	0
366	TRUE	Empty	6-phosphogluconolactonase OS=Chlamydia trachomatis serovar L2 (strain 434/Bu / ATCC VR-902B) OX=471472 GN=devB PE=4 SV=1	A0A0H3MBV6_CHLT2		29 kDa		unknown	0	2	0	0	0	0	0	2	2	0	0	0	0	0	0	0	1	9	0	0	1	0	0	5	0	0	0	0	0	4	0	0
367	TRUE	Empty	tRNA pseudouridine synthase B OS=Chlamydia trachomatis serovar L2 (strain 434/Bu / ATCC VR-902B) OX=471472 GN=truB PE=3 SV=1	TRUB_CHLT2		27 kDa		unknown	0	1	0	0	0	1	0	0	0	0	0	1	0	0	0	0	0	4	0	0	0	0	1	4	0	0	2	0	1	5	0	0
368	TRUE	Empty	Lipoate-protein ligase A OS=Chlamydia trachomatis serovar L2 (strain 434/Bu / ATCC VR-902B) OX=471472 GN=lplA PE=4 SV=1	A0A0H3MH22_CHLT2		27 kDa		unknown	0	0	2	0	2	3	0	2	3	1	0	0	0	0	0	0	0	0	0	1	2	0	0	0	0	0	0	0	2	0	0	1
369	TRUE	Empty	Putative membrane transport protein OS=Chlamydia trachomatis serovar L2 (strain 434/Bu / ATCC VR-902B) OX=471472 GN=CTL0508 PE=4 SV=1	A0A0H3MKW3_CHLT2		46 kDa		unknown	1	5	8	0	0	1	0	0	0	0	0	0	0	0	0	0	1	0	6	0	0	1	0	0	1	0	0	0	0	0	0	0
370	TRUE	Empty	DnaK suppressor protein OS=Chlamydia trachomatis serovar L2 (strain 434/Bu / ATCC VR-902B) OX=471472 GN=dksA PE=4 SV=1	A0A0H3MCC6_CHLT2		14 kDa		unknown	0	0	0	1	1	1	0	1	11	3	0	0	1	0	4	6	1	5	6	0	5	2	4	7	2	3	1	4	0	3	1	1
371	TRUE	Empty	Uncharacterized protein OS=Chlamydia trachomatis serovar L2 (strain 434/Bu / ATCC VR-902B) OX=471472 GN=CTL0081 PE=4 SV=1	A0A0H3MB71_CHLT2		44 kDa		unknown	0	0	1	0	0	1	0	0	3	0	0	0	0	0	1	0	0	0	1	0	0	0	0	0	0	1	0	1	0	0	0	0
372	TRUE	Empty	50S ribosomal protein L13 OS=Chlamydia trachomatis serovar L2 (strain 434/Bu / ATCC VR-902B) OX=471472 GN=rplM PE=3 SV=1	RL13_CHLT2		17 kDa		unknown	1	0	0	0	0	0	2	0	3	5	1	0	1	1	4	1	1	3	2	0	9	1	2	0	5	0	2	0	1	1	0	0
373	TRUE	Empty	FAD-dependent monooxygenase OS=Chlamydia trachomatis serovar L2 (strain 434/Bu / ATCC VR-902B) OX=471472 GN=mhpA PE=4 SV=1	A0A0H3MD22_CHLT2		58 kDa		unknown	3	1	0	1	0	0	1	0	1	0	0	0	0	0	0	0	1	2	0	0	1	1	0	0	0	0	0	0	0	1	0	0
374.2	TRUE	Empty	UDP-N-acetylmuramoylalanine--D-glutamate ligase OS=Chlamydia trachomatis serovar L2 (strain 434/Bu / ATCC VR-902B) OX=471472 GN=murD PE=3 SV=1	MURD_CHLT2		46 kDa	TRUE	unknown	0	0	0	0	0	2	0	0	0	1	0	0	0	0	0	0	0	0	1	3	0	0	0	0	0	1	0	0	0	0	0	0
375	TRUE	Empty	50S ribosomal protein L2 OS=Chlamydia trachomatis serovar L2 (strain 434/Bu / ATCC VR-902B) OX=471472 GN=rplB PE=3 SV=1	RL2_CHLT2		31 kDa		unknown	4	2	4	1	2	0	1	0	2	1	0	0	0	0	1	1	0	9	0	0	0	0	0	4	0	1	3	0	4	7	0	1
376	TRUE	Empty	Histone H1-like protein HC2 OS=Chlamydia trachomatis serovar L2 (strain 434/Bu / ATCC VR-902B) OX=471472 GN=hctB PE=2 SV=1	HCT2_CHLT2		24 kDa		unknown	0	0	0	0	0	0	0	0	0	0	0	0	0	0	0	0	0	0	0	0	0	1	0	0	0	0	0	0	0	0	0	0
377	TRUE	Empty	Metal-dependent hydrolase OS=Chlamydia trachomatis serovar L2 (strain 434/Bu / ATCC VR-902B) OX=471472 GN=phnP PE=4 SV=1	A0A0H3ML28_CHLT2		30 kDa		unknown	11	5	10	12	6	6	0	0	4	1	0	0	0	0	0	0	2	3	1	3	0	0	1	3	0	2	4	2	4	3	4	1
378	TRUE	Empty	Uncharacterized protein OS=Chlamydia trachomatis serovar L2 (strain 434/Bu / ATCC VR-902B) OX=471472 GN=CTL0726 PE=4 SV=1	A0A0H3MCI7_CHLT2		13 kDa		unknown	0	0	0	0	0	2	0	0	1	1	0	1	1	0	0	1	0	0	0	0	1	2	1	1	1	1	0	0	0	0	0	0
379	TRUE	Empty	Oligopeptide transport system ATP-binding protein OS=Chlamydia trachomatis serovar L2 (strain 434/Bu / ATCC VR-902B) OX=471472 GN=oppD PE=3 SV=1	A0A0H3MGW6_CHLT2		31 kDa		unknown	0	0	3	0	1	1	0	1	1	0	0	0	0	0	0	1	0	6	0	1	0	0	0	3	0	1	1	0	0	1	0	0
380	TRUE	Empty	30S ribosomal protein S9 OS=Chlamydia trachomatis serovar L2 (strain 434/Bu / ATCC VR-902B) OX=471472 GN=rpsI PE=3 SV=1	RS9_CHLT2		15 kDa		unknown	2	2	2	0	2	1	0	2	0	1	0	1	0	0	3	0	3	2	1	2	2	0	0	1	1	3	6	0	4	2	2	0
381	TRUE	Empty	General secretion pathway protein G OS=Chlamydia trachomatis serovar L2 (strain 434/Bu / ATCC VR-902B) OX=471472 GN=gspG PE=4 SV=1	A0A0H3MDT0_CHLT2		12 kDa		unknown	0	0	0	0	1	2	0	0	0	0	0	0	0	0	0	0	1	0	0	3	0	1	0	0	0	2	1	0	0	0	0	0
382	TRUE	Empty	Probable transcriptional regulatory protein CTL0717 OS=Chlamydia trachomatis serovar L2 (strain 434/Bu / ATCC VR-902B) OX=471472 GN=CTL0717 PE=3 SV=1	Y717_CHLT2		27 kDa		unknown	0	4	2	0	3	1	0	0	2	1	0	0	0	0	1	0	0	3	0	1	0	0	0	2	1	1	0	0	0	5	0	0
383	TRUE	Empty	Oligopeptide transport system binding protein OS=Chlamydia trachomatis serovar L2 (strain 434/Bu / ATCC VR-902B) OX=471472 GN=oppA2 PE=4 SV=1	A0A0H3MGU6_CHLT2		60 kDa		unknown	0	0	0	0	1	0	0	0	2	0	0	0	1	0	0	0	0	0	1	2	0	0	0	1	0	1	0	0	0	0	0	0
384	TRUE	Empty	UDP-N-acetylglucosamine--N-acetylmuramyl-(pentapeptide) pyrophosphoryl-undecaprenol N-acetylglucosamine transferase OS=Chlamydia trachomatis serovar L2 (strain 434/Bu / ATCC VR-902B) OX=471472 GN=murG PE=3 SV=1	MURG_CHLT2		38 kDa		unknown	1	1	0	0	1	0	0	0	0	0	0	0	0	0	0	1	0	0	2	0	0	2	0	0	1	1	0	0	0	0	0	0
386	TRUE	Empty	Acyl-[acyl-carrier-protein]--UDP-N-acetylglucosamine O-acyltransferase OS=Chlamydia trachomatis serovar L2 (strain 434/Bu / ATCC VR-902B) OX=471472 GN=lpxA PE=3 SV=1	LPXA_CHLT2		31 kDa		unknown	4	0	1	4	1	1	1	1	0	3	0	0	0	0	0	0	1	8	1	0	0	2	0	6	2	1	2	0	0	5	0	0
387	TRUE	Empty	Protein disulfide isomerase OS=Chlamydia trachomatis serovar L2 (strain 434/Bu / ATCC VR-902B) OX=471472 GN=CTL0149 PE=4 SV=1	A0A0H3MAT1_CHLT2		19 kDa		unknown	3	0	0	0	2	1	0	0	0	0	0	0	0	0	0	0	0	0	0	2	0	0	0	0	0	0	2	0	0	0	0	0
388	TRUE	Empty	Tyrosine recombinase XerD OS=Chlamydia trachomatis serovar L2 (strain 434/Bu / ATCC VR-902B) OX=471472 GN=xerD PE=3 SV=1	A0A0H3MKB1_CHLT2		35 kDa		unknown	0	0	0	0	0	0	1	0	0	0	0	0	0	0	0	0	1	2	0	2	1	0	0	0	0	0	1	0	0	1	0	0
389	TRUE	Empty	Uncharacterized protein OS=Chlamydia trachomatis serovar L2 (strain 434/Bu / ATCC VR-902B) OX=471472 GN=CTL0272 PE=4 SV=1	A0A0H3MBI5_CHLT2		48 kDa		unknown	5	0	1	0	3	0	1	0	1	0	0	0	0	0	0	0	0	0	0	1	0	0	0	0	0	2	5	0	2	0	1	0
390	TRUE	Empty	V-type proton ATPase subunit E OS=Chlamydia trachomatis serovar L2 (strain 434/Bu / ATCC VR-902B) OX=471472 GN=atpE PE=3 SV=1	VATE_CHLT2		23 kDa		unknown	0	1	0	0	0	1	0	0	0	1	0	0	0	0	0	2	0	0	2	0	1	0	1	0	1	1	4	0	3	4	2	2
391	TRUE	Empty	Putative membrane protein OS=Chlamydia trachomatis serovar L2 (strain 434/Bu / ATCC VR-902B) OX=471472 GN=CTL0541 PE=4 SV=1	A0A0H3MC35_CHLT2		42 kDa		unknown	4	3	5	0	0	0	0	0	1	0	0	0	0	0	1	0	0	0	2	0	0	0	0	0	0	1	2	0	1	0	0	0
392	TRUE	Empty	Uncharacterized protein OS=Chlamydia trachomatis serovar L2 (strain 434/Bu / ATCC VR-902B) OX=471472 GN=CTL0518 PE=4 SV=1	A0A0H3MDB3_CHLT2		44 kDa		unknown	2	5	4	1	2	1	0	0	5	0	0	0	0	0	0	0	2	0	1	0	0	0	2	0	0	4	3	1	3	0	1	0
393	TRUE	Empty	3-dehydroquinate synthase OS=Chlamydia trachomatis serovar L2 (strain 434/Bu / ATCC VR-902B) OX=471472 GN=aroB PE=3 SV=1	AROB_CHLT2		41 kDa		unknown	0	1	1	0	0	0	1	0	0	0	0	0	0	0	0	0	1	0	0	1	0	0	0	0	0	0	2	0	2	1	0	0
394	TRUE	Empty	Candidate inclusion membrane protein OS=Chlamydia trachomatis serovar L2 (strain 434/Bu / ATCC VR-902B) OX=471472 GN=CTL0480 PE=4 SV=1	A0A0H3MKT9_CHLT2		21 kDa		unknown	7	2	1	0	1	1	0	0	0	1	0	0	0	0	3	1	0	0	0	0	1	0	0	0	0	0	5	0	0	0	0	0
395	TRUE	Empty	Succinate--CoA ligase [ADP-forming] subunit alpha OS=Chlamydia trachomatis serovar L2 (strain 434/Bu / ATCC VR-902B) OX=471472 GN=sucD PE=3 SV=1	A0A0H3MCN6_CHLT2		30 kDa		unknown	2	1	0	0	2	0	2	2	1	1	0	0	0	0	1	2	0	0	0	0	5	2	0	0	0	1	1	0	0	0	0	0
396	TRUE	Empty	Sulfate transporter OS=Chlamydia trachomatis serovar L2 (strain 434/Bu / ATCC VR-902B) OX=471472 GN=CTL0231 PE=3 SV=1	A0A0H3MBG6_CHLT2		62 kDa		unknown	0	0	0	0	1	0	0	0	2	0	0	0	0	0	1	1	0	0	0	4	0	1	1	0	0	2	0	0	0	0	1	0
397	TRUE	Empty	Putative type III secretion system chaperone OS=Chlamydia trachomatis serovar L2 (strain 434/Bu / ATCC VR-902B) OX=471472 GN=CTL0299 PE=4 SV=1	A0A0H3MBJ5_CHLT2		18 kDa		unknown	2	3	5	1	0	0	1	1	3	1	1	0	0	0	0	0	1	11	0	0	2	0	0	9	0	0	3	1	4	5	1	0
398	TRUE	Empty	Methionine aminopeptidase OS=Chlamydia trachomatis serovar L2 (strain 434/Bu / ATCC VR-902B) OX=471472 GN=map PE=3 SV=1	A0A0H3MB11_CHLT2		33 kDa		unknown	3	3	3	5	2	4	0	1	1	1	0	0	0	0	0	0	0	1	1	0	0	1	0	1	0	1	0	1	0	4	1	0
399	TRUE	Empty	LL-diaminopimelate aminotransferase OS=Chlamydia trachomatis serovar L2 (strain 434/Bu / ATCC VR-902B) OX=471472 GN=dapL PE=3 SV=1	DAPAT_CHLT2		44 kDa		unknown	4	0	2	0	0	0	0	0	3	0	0	0	0	0	0	0	1	0	0	2	0	0	0	0	0	1	1	0	0	3	0	0
400	TRUE	Empty	Tetratricopeptide repeat protein OS=Chlamydia trachomatis serovar L2 (strain 434/Bu / ATCC VR-902B) OX=471472 GN=CTL0052 PE=4 SV=1	A0A0H3MCG2_CHLT2		38 kDa		unknown	2	2	3	1	3	0	0	0	0	0	0	0	0	0	0	1	2	0	0	2	0	2	3	1	0	3	0	0	0	0	0	0
401	TRUE	Empty	Tetraacyldisaccharide 4'-kinase OS=Chlamydia trachomatis serovar L2 (strain 434/Bu / ATCC VR-902B) OX=471472 GN=lpxK PE=3 SV=1	A0A0H3MC42_CHLT2		41 kDa		unknown	1	1	0	1	1	1	0	1	0	0	0	0	0	0	0	2	0	1	2	1	0	0	0	1	1	1	2	0	0	2	0	0
402	TRUE	Empty	Uncharacterized protein OS=Chlamydia trachomatis serovar L2 (strain 434/Bu / ATCC VR-902B) OX=471472 GN=CTL0548 PE=1 SV=1	A0A0H3MBY2_CHLT2		18 kDa		unknown	4	9	6	0	2	1	0	1	4	0	0	0	0	0	0	0	1	0	1	0	1	0	0	0	0	0	0	0	0	0	0	0
403	TRUE	Empty	Aspartate-semialdehyde dehydrogenase OS=Chlamydia trachomatis serovar L2 (strain 434/Bu / ATCC VR-902B) OX=471472 GN=asd PE=3 SV=1	A0A0H3MC81_CHLT2		37 kDa		unknown	0	1	0	2	0	0	0	0	0	1	0	0	0	0	0	0	0	7	1	0	0	0	0	8	0	3	0	0	1	5	0	0
404	TRUE	Empty	Uncharacterized protein OS=Chlamydia trachomatis serovar L2 (strain 434/Bu / ATCC VR-902B) OX=471472 GN=CTL0063 PE=4 SV=1	A0A0H3MCG4_CHLT2		35 kDa		unknown	0	0	0	0	0	2	0	0	0	0	0	0	0	0	0	0	0	0	0	1	0	0	2	0	0	1	0	0	0	0	0	0
405	TRUE	Empty	Oligonucleotide transport system permease OS=Chlamydia trachomatis serovar L2 (strain 434/Bu / ATCC VR-902B) OX=471472 GN=oppC2 PE=3 SV=1	A0A0H3MCJ4_CHLT2		67 kDa		unknown	1	0	0	0	0	0	0	0	1	0	0	0	0	0	1	0	0	0	3	0	0	1	0	0	0	0	0	1	0	0	0	2
406	TRUE	Empty	Putative exported protein OS=Chlamydia trachomatis serovar L2 (strain 434/Bu / ATCC VR-902B) OX=471472 GN=CTL0625 PE=4 SV=1	A0A0H3MC85_CHLT2		30 kDa		unknown	1	0	1	0	1	0	0	0	0	0	0	0	0	0	0	0	0	0	1	1	0	1	0	0	2	3	1	0	1	1	0	0
407	TRUE	Empty	Uncharacterized protein OS=Chlamydia trachomatis serovar L2 (strain 434/Bu / ATCC VR-902B) OX=471472 GN=CTL0397 PE=4 SV=1	A0A0H3MD18_CHLT2		31 kDa		unknown	3	3	0	3	2	1	1	1	4	0	0	0	0	0	0	0	0	3	0	2	0	2	1	3	2	4	3	1	0	5	0	0
408	TRUE	Empty	Uncharacterized protein OS=Chlamydia trachomatis serovar L2 (strain 434/Bu / ATCC VR-902B) OX=471472 GN=CTL0264 PE=1 SV=1	A0A0H3MGJ5_CHLT2		16 kDa		unknown	0	0	0	0	2	0	0	0	0	0	0	0	0	0	0	0	0	0	0	0	0	0	1	0	0	1	0	1	0	1	0	0
409	TRUE	Empty	60 kDa chaperonin GroEL OS=Chlamydia trachomatis serovar L2 (strain 434/Bu / ATCC VR-902B) OX=471472 GN=groEL PE=4 SV=1	A0A0H3MAQ6_CHLT2		56 kDa		unknown	1	0	0	0	0	0	0	0	1	1	0	0	0	0	0	1	0	0	0	1	0	3	0	2	1	4	2	0	1	2	0	0
410	TRUE	Empty	Phosphatidylcholine-hydrolyzing phospholipase D (PLD) protein OS=Chlamydia trachomatis serovar L2 (strain 434/Bu / ATCC VR-902B) OX=471472 GN=CTL0413 PE=4 SV=1	A0A0H3MKN9_CHLT2		45 kDa		unknown	0	0	0	1	1	0	0	0	1	0	0	0	1	0	1	0	0	0	0	1	0	0	0	0	0	2	1	1	0	0	0	0
411	TRUE	Empty	50S ribosomal protein L18 OS=Chlamydia trachomatis serovar L2 (strain 434/Bu / ATCC VR-902B) OX=471472 GN=rplR PE=3 SV=1	RL18_CHLT2		13 kDa		unknown	0	0	0	0	0	0	2	0	2	5	0	0	0	1	4	0	3	7	3	2	3	4	2	6	1	4	3	5	4	4	2	1
412.2	TRUE	Empty	Outer membrane protein B OS=Chlamydia trachomatis serovar L2 (strain 434/Bu / ATCC VR-902B) OX=471472 GN=ompB PE=4 SV=1	A0A0H3MAP6_CHLT2		37 kDa	TRUE	unknown	5	3	1	0	0	0	2	3	0	1	0	0	0	1	0	0	1	0	1	3	0	0	1	0	1	0	1	2	1	0	0	0
413	TRUE	Empty	Exodeoxyribonuclease 7 large subunit OS=Chlamydia trachomatis serovar L2 (strain 434/Bu / ATCC VR-902B) OX=471472 GN=xseA PE=3 SV=1	EX7L_CHLT2		59 kDa		unknown	0	0	0	0	0	0	0	0	1	0	0	0	0	0	0	0	0	1	0	2	0	0	0	2	0	0	0	0	0	1	0	0
414	TRUE	Empty	tRNA N6-adenosine threonylcarbamoyltransferase OS=Chlamydia trachomatis serovar L2 (strain 434/Bu / ATCC VR-902B) OX=471472 GN=tsaD PE=3 SV=1	TSAD_CHLT2		36 kDa		unknown	0	1	1	1	0	0	0	1	0	1	0	1	0	0	1	0	0	4	2	0	0	0	0	1	0	2	0	0	0	3	0	1
415	TRUE	Empty	SsrA-binding protein OS=Chlamydia trachomatis serovar L2 (strain 434/Bu / ATCC VR-902B) OX=471472 GN=smpB PE=3 SV=1	A0A0H3MBC6_CHLT2		17 kDa		unknown	0	0	1	0	0	0	0	0	0	0	0	0	0	0	0	0	0	1	0	1	0	0	0	1	1	0	0	0	0	2	0	0
416	TRUE	Empty	Adenylate kinase OS=Chlamydia trachomatis serovar L2 (strain 434/Bu / ATCC VR-902B) OX=471472 GN=adk PE=3 SV=1	KAD_CHLT2		28 kDa		unknown	2	2	2	8	0	0	0	1	1	2	0	0	0	0	0	1	0	8	1	0	0	1	1	8	0	0	2	2	0	12	0	0
417	TRUE	Empty	Uncharacterized protein OS=Chlamydia trachomatis serovar L2 (strain 434/Bu / ATCC VR-902B) OX=471472 GN=CTL0387 PE=4 SV=1	A0A0H3MD10_CHLT2		48 kDa		unknown	0	3	2	2	3	5	3	3	4	12	0	0	0	0	0	1	1	1	2	3	2	0	1	1	3	1	0	0	0	0	0	0
418	TRUE	Empty	Uncharacterized protein OS=Chlamydia trachomatis serovar L2 (strain 434/Bu / ATCC VR-902B) OX=471472 GN=CTL0219 PE=4 SV=1	A0A0H3MB10_CHLT2		19 kDa		unknown	0	1	0	0	0	1	0	0	0	0	0	0	0	0	0	0	0	0	1	1	0	1	0	1	0	2	1	0	0	0	0	0
419	TRUE	Empty	Putative membrane efflux protein OS=Chlamydia trachomatis serovar L2 (strain 434/Bu / ATCC VR-902B) OX=471472 GN=CTL0009 PE=4 SV=1	A0A0H3MAJ4_CHLT2		62 kDa		unknown	0	0	0	0	0	1	3	0	0	0	0	0	0	0	0	0	1	0	1	0	0	1	0	0	0	2	0	0	0	0	0	0
420	TRUE	Empty	Signal recognition particle receptor FtsY OS=Chlamydia trachomatis serovar L2 (strain 434/Bu / ATCC VR-902B) OX=471472 GN=ftsY PE=3 SV=1	A0A0H3MGE5_CHLT2		31 kDa		unknown	0	3	1	0	1	2	2	0	1	0	0	0	0	0	0	0	0	2	0	0	0	1	0	0	0	1	0	0	0	0	0	0
421	TRUE	Empty	Thioredoxin reductase OS=Chlamydia trachomatis serovar L2 (strain 434/Bu / ATCC VR-902B) OX=471472 GN=trxB PE=3 SV=1	A0A0H3MKJ2_CHLT2		38 kDa		unknown	2	0	0	1	0	2	0	0	1	2	0	0	0	0	0	0	1	2	0	1	1	0	0	2	0	1	1	0	1	1	0	0
422	TRUE	Empty	Putative cysteine desulfurase OS=Chlamydia trachomatis serovar L2 (strain 434/Bu / ATCC VR-902B) OX=471472 GN=CTL0510 PE=3 SV=1	A0A0H3MBV3_CHLT2		40 kDa		unknown	0	2	4	0	1	0	1	0	2	0	0	0	0	0	0	1	1	0	0	1	0	0	2	3	0	0	0	0	1	4	1	0
423	TRUE	Empty	Exodeoxyribonuclease V alpha chain OS=Chlamydia trachomatis serovar L2 (strain 434/Bu / ATCC VR-902B) OX=471472 GN=recD PE=4 SV=1	A0A0H3MAL1_CHLT2		56 kDa		unknown	1	1	0	0	1	0	0	0	0	0	0	0	0	0	0	0	1	0	1	0	1	0	0	1	0	0	0	0	0	0	0	0
424	TRUE	Empty	Aminotransferase OS=Chlamydia trachomatis serovar L2 (strain 434/Bu / ATCC VR-902B) OX=471472 GN=aspC PE=3 SV=1	A0A0H3MG09_CHLT2		45 kDa		unknown	10	0	1	2	0	0	0	0	0	3	0	0	0	0	0	0	0	9	0	1	0	2	0	8	1	0	2	0	2	10	0	0
425	TRUE	Empty	Inorganic pyrophosphatase OS=Chlamydia trachomatis serovar L2 (strain 434/Bu / ATCC VR-902B) OX=471472 GN=ppa PE=3 SV=1	IPYR_CHLT2		23 kDa		unknown	1	0	1	6	0	0	0	0	0	0	0	0	0	1	0	0	2	3	1	0	0	1	0	4	0	0	0	0	0	1	0	0
426	TRUE	Empty	Phospholipase D OS=Chlamydia trachomatis serovar L2 (strain 434/Bu / ATCC VR-902B) OX=471472 GN=CTL0536 PE=4 SV=1	A0A0H3MBX5_CHLT2		54 kDa		unknown	1	0	2	0	2	1	0	0	0	0	0	0	0	0	0	1	0	0	0	0	0	0	1	0	0	1	0	1	0	0	0	0
427	TRUE	Empty	4-diphosphocytidyl-2-C-methyl-D-erythritol kinase OS=Chlamydia trachomatis serovar L2 (strain 434/Bu / ATCC VR-902B) OX=471472 GN=ispE PE=3 SV=1	ISPE_CHLT2		32 kDa		unknown	0	0	0	0	0	1	0	0	0	0	0	0	0	0	0	0	0	0	0	2	0	1	1	0	0	0	0	0	0	0	1	0
428	TRUE	Empty	Ribosome-recycling factor OS=Chlamydia trachomatis serovar L2 (strain 434/Bu / ATCC VR-902B) OX=471472 GN=frr PE=3 SV=1	RRF_CHLT2		20 kDa		unknown	0	0	1	1	0	0	1	0	0	1	1	0	1	0	0	0	1	6	0	0	0	1	0	4	1	1	0	1	0	2	2	0
429	TRUE	Empty	Putative membrane protein OS=Chlamydia trachomatis serovar L2 (strain 434/Bu / ATCC VR-902B) OX=471472 GN=CTL0260 PE=4 SV=1	A0A0H3MKC1_CHLT2		40 kDa		unknown	0	0	1	0	1	0	0	0	0	0	0	0	0	0	0	0	0	0	0	0	1	0	0	0	0	0	2	0	1	0	0	0
430	TRUE	Empty	Putative exported protein OS=Chlamydia trachomatis serovar L2 (strain 434/Bu / ATCC VR-902B) OX=471472 GN=CTL0852 PE=4 SV=1	A0A0H3MLH6_CHLT2		68 kDa		unknown	0	0	1	0	1	1	0	0	0	0	0	0	1	1	0	0	1	1	1	1	0	0	1	2	1	2	1	0	0	0	0	0
431	TRUE	Empty	DNA polymerase III, epsilon chain OS=Chlamydia trachomatis serovar L2 (strain 434/Bu / ATCC VR-902B) OX=471472 GN=dnaQ2 PE=4 SV=1	A0A0H3MDQ8_CHLT2		29 kDa		unknown	0	0	0	0	1	0	0	0	0	0	0	0	0	0	0	2	0	2	6	0	0	4	0	0	0	1	1	0	0	4	1	0
432	TRUE	Empty	Putative type III secretion translocator OS=Chlamydia trachomatis serovar L2 (strain 434/Bu / ATCC VR-902B) OX=471472 GN=copB2 PE=4 SV=1	A0A0H3MB18_CHLT2		56 kDa		unknown	2	0	0	0	6	0	0	0	0	0	0	0	0	1	0	0	1	0	0	1	0	0	0	0	0	1	0	0	0	0	1	0
433	TRUE	Empty	Uncharacterized protein OS=Chlamydia trachomatis serovar L2 (strain 434/Bu / ATCC VR-902B) OX=471472 GN=CTL0847 PE=1 SV=1	A0A0H3MCR9_CHLT2		21 kDa		unknown	0	0	1	0	1	0	0	0	0	0	0	0	0	0	0	0	1	3	1	8	0	7	1	1	1	2	3	0	2	3	1	0
434	TRUE	Empty	4-hydroxy-tetrahydrodipicolinate reductase OS=Chlamydia trachomatis serovar L2 (strain 434/Bu / ATCC VR-902B) OX=471472 GN=dapB PE=3 SV=1	A0A0H3MC19_CHLT2		28 kDa		unknown	0	0	0	3	0	0	0	0	0	0	0	0	0	0	0	0	1	6	0	2	0	0	0	4	0	1	1	0	0	5	0	0
435	TRUE	Empty	Putative sugar phosphate permease OS=Chlamydia trachomatis serovar L2 (strain 434/Bu / ATCC VR-902B) OX=471472 GN=uhpC PE=4 SV=1	A0A0H3MLE3_CHLT2		52 kDa		unknown	5	0	6	5	0	0	0	0	4	5	0	0	1	0	0	0	1	9	4	0	0	0	1	6	1	0	2	1	5	7	0	0
436	TRUE	Empty	Putative membrane protein OS=Chlamydia trachomatis serovar L2 (strain 434/Bu / ATCC VR-902B) OX=471472 GN=CTL0735 PE=4 SV=1	A0A0H3MCA2_CHLT2		35 kDa		unknown	0	0	2	0	1	1	0	1	1	0	0	0	0	0	1	2	0	0	0	0	0	0	1	0	1	1	2	2	1	3	1	0
437	TRUE	Empty	Virulence plasmid integrase pGP8-D OS=Chlamydia trachomatis serovar L2 (strain 434/Bu / ATCC VR-902B) OX=471472 GN=pL2-02 PE=3 SV=1	GP8D_CHLT2		38 kDa		unknown	0	0	1	0	0	0	0	0	1	1	0	0	0	0	1	0	0	1	2	0	0	1	0	0	1	1	0	1	1	1	0	0
438	TRUE	Empty	Putative integral membrane protein OS=Chlamydia trachomatis serovar L2 (strain 434/Bu / ATCC VR-902B) OX=471472 GN=CTL0619 PE=4 SV=1	A0A0H3MH71_CHLT2		61 kDa		unknown	0	0	0	1	0	0	0	0	0	0	0	0	0	0	1	0	0	0	2	1	0	0	0	0	0	2	0	1	0	0	1	1
439	TRUE	Empty	Dimethylallyltransferase OS=Chlamydia trachomatis serovar L2 (strain 434/Bu / ATCC VR-902B) OX=471472 GN=ispA PE=3 SV=1	A0A0H3MCL5_CHLT2		33 kDa		unknown	11	5	7	13	0	0	1	0	2	4	0	0	0	0	1	1	1	13	0	1	0	1	0	10	0	1	1	1	3	10	0	1
440	TRUE	Empty	Putative exported protein OS=Chlamydia trachomatis serovar L2 (strain 434/Bu / ATCC VR-902B) OX=471472 GN=CTL0809 PE=4 SV=1	A0A0H3MHI4_CHLT2		36 kDa		unknown	1	0	1	0	2	1	0	0	1	0	0	0	0	0	1	1	0	1	0	0	1	1	0	0	0	1	2	0	1	0	0	0
441	TRUE	Empty	Pseudouridine synthase OS=Chlamydia trachomatis serovar L2 (strain 434/Bu / ATCC VR-902B) OX=471472 GN=sfhB PE=3 SV=1	A0A0H3MG47_CHLT2		38 kDa		unknown	0	0	0	0	0	0	0	0	0	0	0	0	0	0	0	0	0	0	0	1	0	1	0	0	0	2	1	1	0	0	1	0
442.1	TRUE	Empty	50S ribosomal protein L22 OS=Chlamydia trachomatis serovar L2 (strain 434/Bu / ATCC VR-902B) OX=471472 GN=rplV PE=3 SV=1	RL22_CHLT2		12 kDa	TRUE	unknown	0	0	0	0	0	0	0	0	3	0	0	0	0	1	1	0	1	1	0	1	1	0	0	1	0	0	4	0	3	2	0	0
443	TRUE	Empty	Putative membrane transport/efflux protein OS=Chlamydia trachomatis serovar L2 (strain 434/Bu / ATCC VR-902B) OX=471472 GN=CTL0289 PE=4 SV=1	A0A0H3MCU6_CHLT2		36 kDa		unknown	0	1	0	0	0	0	0	4	2	1	2	1	0	1	7	1	0	0	0	0	3	0	0	0	0	1	0	0	0	0	0	0
444	TRUE	Empty	Na(+)-translocating NADH-quinone reductase subunit F OS=Chlamydia trachomatis serovar L2 (strain 434/Bu / ATCC VR-902B) OX=471472 GN=dmpP PE=3 SV=1	A0A0H3MJX9_CHLT2		49 kDa		unknown	1	4	0	1	3	1	0	0	1	0	0	0	0	0	0	1	0	1	0	0	0	0	1	2	0	1	0	0	0	0	0	0
445	TRUE	Empty	Type III secretion system protein, membrane component OS=Chlamydia trachomatis serovar L2 (strain 434/Bu / ATCC VR-902B) OX=471472 GN=sctJ PE=4 SV=1	A0A0H3MDS0_CHLT2		36 kDa		unknown	2	2	1	0	2	1	0	0	2	0	0	0	0	0	0	0	0	0	1	0	0	1	0	0	0	1	0	0	0	0	1	0
446	TRUE	Empty	Ribosomal RNA small subunit methyltransferase A OS=Chlamydia trachomatis serovar L2 (strain 434/Bu / ATCC VR-902B) OX=471472 GN=rsmA PE=3 SV=1	RSMA_CHLT2		31 kDa		unknown	0	0	0	0	1	1	0	0	0	0	0	0	0	0	0	0	0	1	1	0	0	0	0	1	0	0	1	0	0	1	0	0
447	TRUE	Empty	Exported protein OS=Chlamydia trachomatis serovar L2 (strain 434/Bu / ATCC VR-902B) OX=471472 GN=CTL0329 PE=4 SV=1	A0A0H3MKG9_CHLT2		36 kDa		unknown	1	0	0	0	0	0	2	0	0	0	0	0	0	0	0	0	0	0	0	0	0	0	0	0	0	3	1	0	0	0	1	0
448	TRUE	Empty	Phosphate acyltransferase OS=Chlamydia trachomatis serovar L2 (strain 434/Bu / ATCC VR-902B) OX=471472 GN=plsX PE=3 SV=1	PLSX_CHLT2		34 kDa		unknown	2	3	5	1	1	0	0	0	8	0	0	0	0	0	0	0	0	0	1	0	0	0	5	0	2	1	1	1	0	0	0	0
449	TRUE	Empty	Chromosome partitioning ATPase (ParA family) OS=Chlamydia trachomatis serovar L2 (strain 434/Bu / ATCC VR-902B) OX=471472 GN=minD PE=4 SV=1	A0A0H3MDT7_CHLT2		28 kDa		unknown	3	1	5	7	0	0	0	0	1	0	0	0	0	0	1	0	1	6	0	0	0	0	1	5	0	0	1	0	2	5	0	0
450	TRUE	Empty	2-dehydro-3-deoxyphosphooctonate aldolase OS=Chlamydia trachomatis serovar L2 (strain 434/Bu / ATCC VR-902B) OX=471472 GN=kdsA PE=3 SV=1	KDSA_CHLT2		30 kDa		unknown	0	0	0	1	1	1	0	1	3	0	0	0	0	0	0	0	0	1	0	2	0	0	0	2	0	3	1	0	0	4	0	0
451	TRUE	Empty	ABC transporter permease OS=Chlamydia trachomatis serovar L2 (strain 434/Bu / ATCC VR-902B) OX=471472 GN=CTL0227 PE=3 SV=1	A0A0H3MKA1_CHLT2		65 kDa		unknown	0	0	2	0	0	0	0	0	2	0	0	0	0	0	1	0	0	0	0	3	0	0	0	0	0	2	0	0	0	1	0	0
452	TRUE	Empty	1-acyl-sn-glycerol-3-phosphate acyltransferase OS=Chlamydia trachomatis serovar L2 (strain 434/Bu / ATCC VR-902B) OX=471472 GN=CTL0144 PE=4 SV=1	A0A0H3MAR3_CHLT2		29 kDa		unknown	0	3	0	1	0	0	0	0	0	1	0	0	0	0	0	1	0	0	2	5	0	0	0	1	0	4	0	1	0	2	0	0
453	TRUE	Empty	Demethylmenaquinone methyltransferase OS=Chlamydia trachomatis serovar L2 (strain 434/Bu / ATCC VR-902B) OX=471472 GN=menG PE=3 SV=1	MENG_CHLT2		26 kDa		unknown	0	1	2	0	0	0	0	0	0	0	0	0	0	0	0	1	0	0	2	0	1	1	0	0	0	1	0	0	0	0	1	0
454	TRUE	Empty	50S ribosomal protein L9 OS=Chlamydia trachomatis serovar L2 (strain 434/Bu / ATCC VR-902B) OX=471472 GN=rplI PE=3 SV=1	RL9_CHLT2		18 kDa		unknown	0	0	1	4	1	1	0	0	1	1	0	0	0	0	0	0	1	4	1	0	0	0	1	4	0	1	1	1	0	4	0	0
455	TRUE	Empty	Uncharacterized protein OS=Chlamydia trachomatis serovar L2 (strain 434/Bu / ATCC VR-902B) OX=471472 GN=CTL0003 PE=4 SV=1	A0A0H3MB03_CHLT2		17 kDa		unknown	1	0	0	0	0	0	0	0	1	0	0	0	0	0	2	2	0	1	0	2	0	0	0	0	0	3	0	0	0	0	0	0
456	TRUE	Empty	Uncharacterized protein OS=Chlamydia trachomatis serovar L2 (strain 434/Bu / ATCC VR-902B) OX=471472 GN=CTL0089 PE=4 SV=1	A0A0H3MG84_CHLT2		29 kDa		unknown	0	0	0	0	1	0	0	0	1	1	0	0	0	0	0	1	1	1	1	2	0	0	0	0	2	1	1	1	3	5	2	2
457	TRUE	Empty	Uncharacterized protein OS=Chlamydia trachomatis serovar L2 (strain 434/Bu / ATCC VR-902B) OX=471472 GN=CTL0040 PE=4 SV=1	A0A0H3MJR2_CHLT2		31 kDa		unknown	2	0	2	0	0	0	0	0	0	1	0	0	0	0	0	0	0	0	0	0	1	0	0	0	0	0	1	0	0	0	0	0
458	TRUE	Empty	Exported protein OS=Chlamydia trachomatis serovar L2 (strain 434/Bu / ATCC VR-902B) OX=471472 GN=CTL0006 PE=4 SV=1	A0A0H3MCB4_CHLT2		37 kDa		unknown	0	1	0	0	1	3	0	0	0	1	0	0	0	0	0	0	0	0	1	0	1	0	0	0	0	0	0	0	0	0	0	0
459	TRUE	Empty	Putative exported protein OS=Chlamydia trachomatis serovar L2 (strain 434/Bu / ATCC VR-902B) OX=471472 GN=CTL0297 PE=4 SV=1	A0A0H3MCV0_CHLT2		30 kDa		unknown	3	1	3	1	0	1	1	0	0	0	0	0	0	0	0	0	1	2	1	0	0	0	2	1	2	0	1	1	2	1	1	0
460	TRUE	Empty	1,4-dihydroxy-6-naphtoate synthase OS=Chlamydia trachomatis serovar L2 (strain 434/Bu / ATCC VR-902B) OX=471472 GN=mqnD PE=3 SV=1	A0A0H3MC13_CHLT2		29 kDa		unknown	1	0	0	0	0	0	0	0	0	0	0	0	0	0	0	0	0	1	0	0	0	1	0	1	1	2	0	1	1	1	0	0
461	TRUE	Empty	Biotin operon repressor OS=Chlamydia trachomatis serovar L2 (strain 434/Bu / ATCC VR-902B) OX=471472 GN=birA PE=4 SV=1	A0A0H3MAP9_CHLT2		20 kDa		unknown	4	3	3	3	2	0	3	3	1	2	0	0	0	0	4	2	4	3	4	0	3	1	4	5	3	0	3	3	9	1	4	0
462	TRUE	Empty	6,7-dimethyl-8-ribityllumazine synthase OS=Chlamydia trachomatis serovar L2 (strain 434/Bu / ATCC VR-902B) OX=471472 GN=ribH PE=3 SV=1	RISB_CHLT2		16 kDa		unknown	1	1	0	2	1	1	0	0	3	4	0	0	0	0	2	1	0	7	0	0	1	0	0	5	0	0	3	1	3	2	1	0
463	TRUE	Empty	tRNA (guanine-N(1)-)-methyltransferase OS=Chlamydia trachomatis serovar L2 (strain 434/Bu / ATCC VR-902B) OX=471472 GN=trmD PE=3 SV=1	TRMD_CHLT2		40 kDa		unknown	2	1	2	2	2	0	1	2	0	1	0	0	0	0	0	0	1	3	0	0	0	1	0	2	0	0	0	1	1	3	0	0
464	TRUE	Empty	Lipid-A-disaccharide synthase OS=Chlamydia trachomatis serovar L2 (strain 434/Bu / ATCC VR-902B) OX=471472 GN=lpxB PE=3 SV=1	A0A0H3MDJ6_CHLT2		69 kDa		unknown	1	2	2	0	0	1	0	1	1	0	0	0	0	0	0	0	0	0	1	1	0	0	0	0	0	3	0	2	0	0	0	0
465	TRUE	Empty	Release factor glutamine methyltransferase OS=Chlamydia trachomatis serovar L2 (strain 434/Bu / ATCC VR-902B) OX=471472 GN=prmC PE=1 SV=1	PRMC_CHLT2		33 kDa		unknown	0	0	0	0	0	1	1	1	0	0	0	0	0	0	0	1	0	0	1	0	0	0	0	1	0	0	0	1	0	0	0	0
466	TRUE	Empty	30S ribosomal protein S4 OS=Chlamydia trachomatis serovar L2 (strain 434/Bu / ATCC VR-902B) OX=471472 GN=rpsD PE=3 SV=1	RS4_CHLT2		24 kDa		unknown	0	0	2	0	0	0	0	0	0	0	0	0	0	0	0	0	1	10	2	1	0	0	1	5	0	0	5	1	4	7	1	0
467	TRUE	Empty	Type III secretion system inner membrane protein OS=Chlamydia trachomatis serovar L2 (strain 434/Bu / ATCC VR-902B) OX=471472 GN=sctU PE=4 SV=1	A0A0H3MKI6_CHLT2		40 kDa		unknown	0	0	0	0	0	0	0	0	0	0	0	0	0	0	0	0	0	0	1	0	0	1	0	0	0	2	0	1	2	0	0	0
468	TRUE	Empty	Translation initiation factor IF-3 OS=Chlamydia trachomatis serovar L2 (strain 434/Bu / ATCC VR-902B) OX=471472 GN=infC PE=3 SV=1	A0A0H3MGF6_CHLT2		21 kDa		unknown	1	0	2	3	0	0	1	0	0	1	1	0	0	0	1	0	0	9	0	0	0	0	0	6	0	0	1	0	0	7	0	0
469	TRUE	Empty	Riboflavin synthase alpha chain OS=Chlamydia trachomatis serovar L2 (strain 434/Bu / ATCC VR-902B) OX=471472 GN=ribC PE=4 SV=1	A0A0H3ML46_CHLT2		22 kDa		unknown	0	0	1	0	1	0	0	0	2	0	0	0	0	0	0	0	1	2	1	3	0	0	3	1	0	0	0	0	0	0	0	0
470	TRUE	Empty	Uncharacterized protein OS=Chlamydia trachomatis serovar L2 (strain 434/Bu / ATCC VR-902B) OX=471472 GN=CTL0469 PE=3 SV=1	A0A0H3MD68_CHLT2		28 kDa		unknown	0	1	1	0	0	0	0	0	0	0	0	0	0	0	0	0	0	3	0	0	0	0	0	0	1	0	1	1	0	4	0	0
471	TRUE	Empty	Putative membrane protein OS=Chlamydia trachomatis serovar L2 (strain 434/Bu / ATCC VR-902B) OX=471472 GN=CTL0745 PE=4 SV=1	A0A0H3MCA8_CHLT2		39 kDa		unknown	0	0	0	0	0	0	0	0	0	0	0	0	0	0	0	0	1	0	0	2	0	0	0	0	0	0	0	0	0	0	0	0
472	TRUE	Empty	Enolase OS=Chlamydia trachomatis serovar L2 (strain 434/Bu / ATCC VR-902B) OX=471472 GN=eno PE=3 SV=1	ENO_CHLT2		45 kDa		unknown	5	0	2	0	0	1	1	1	2	0	0	0	0	0	0	0	0	0	0	1	1	1	0	1	0	0	1	0	0	1	0	0
473	TRUE	Empty	ABC transporter ATP-binding protein OS=Chlamydia trachomatis serovar L2 (strain 434/Bu / ATCC VR-902B) OX=471472 GN=CTL0022 PE=4 SV=1	A0A0H3MCE8_CHLT2		26 kDa		unknown	0	0	0	0	1	0	1	0	0	0	0	0	0	0	0	0	3	2	0	0	2	1	0	2	2	4	1	0	0	0	0	0
474	TRUE	Empty	Uncharacterized protein OS=Chlamydia trachomatis serovar L2 (strain 434/Bu / ATCC VR-902B) OX=471472 GN=CTL0252 PE=4 SV=1	A0A0H3MBH5_CHLT2		22 kDa		unknown	0	0	0	0	1	0	0	0	0	0	0	0	0	1	0	0	0	0	0	1	0	0	0	0	0	0	0	0	0	0	1	0
475	TRUE	Empty	ATP-dependent Clp protease proteolytic subunit 1 OS=Chlamydia trachomatis serovar L2 (strain 434/Bu / ATCC VR-902B) OX=471472 GN=clpP1 PE=1 SV=1	CLPP1_CHLT2		21 kDa		unknown	0	2	0	0	0	0	0	0	1	0	0	0	0	0	0	3	0	1	2	1	0	3	1	0	0	3	0	0	0	1	0	0
476	TRUE	Empty	Carbohydrate isomerase OS=Chlamydia trachomatis serovar L2 (strain 434/Bu / ATCC VR-902B) OX=471472 GN=CTL0656 PE=4 SV=1	A0A0H3MDI7_CHLT2		36 kDa		unknown	3	0	1	1	0	1	0	0	2	2	0	0	0	0	0	0	0	4	0	1	0	0	0	0	0	0	0	0	1	4	0	0
477	TRUE	Empty	Exported protease IV OS=Chlamydia trachomatis serovar L2 (strain 434/Bu / ATCC VR-902B) OX=471472 GN=sohB PE=4 SV=1	A0A0H3MCK7_CHLT2		36 kDa		unknown	2	0	0	0	0	0	0	0	2	0	0	0	1	0	0	0	0	0	0	3	0	0	0	0	0	0	2	0	0	0	0	0
478	TRUE	Empty	Ribonuclease HII OS=Chlamydia trachomatis serovar L2 (strain 434/Bu / ATCC VR-902B) OX=471472 GN=rnhB PE=3 SV=1	RNH2_CHLT2		24 kDa		unknown	1	2	1	0	1	2	0	0	0	1	0	1	1	0	2	1	0	1	0	1	0	1	0	2	1	2	0	0	0	1	0	0
479	TRUE	Empty	Cytidylate kinase OS=Chlamydia trachomatis serovar L2 (strain 434/Bu / ATCC VR-902B) OX=471472 GN=cmk PE=3 SV=1	KCY_CHLT2		24 kDa		unknown	0	0	0	0	0	0	0	0	2	0	0	0	0	0	0	0	2	0	3	0	0	0	0	2	0	0	0	0	0	2	0	0
480	TRUE	Empty	Cyclic dehypoxanthine futalosine synthase OS=Chlamydia trachomatis serovar L2 (strain 434/Bu / ATCC VR-902B) OX=471472 GN=mqnC PE=3 SV=1	A0A0H3MK18_CHLT2		40 kDa		unknown	0	0	0	0	1	0	0	0	0	0	0	0	0	0	0	0	0	0	0	0	0	0	0	0	0	2	0	0	1	2	0	0
481	TRUE	Empty	Uncharacterized protein OS=Chlamydia trachomatis serovar L2 (strain 434/Bu / ATCC VR-902B) OX=471472 GN=CTL0425 PE=4 SV=1	A0A0H3MBU4_CHLT2		20 kDa		unknown	0	0	1	0	0	0	0	0	0	1	0	0	0	0	1	1	0	0	0	1	0	0	0	1	1	2	0	0	0	0	0	0
482	TRUE	Empty	Virulence plasmid protein pGP4-D OS=Chlamydia trachomatis serovar L2 (strain 434/Bu / ATCC VR-902B) OX=471472 GN=pL2-06 PE=4 SV=1	GP4D_CHLT2		12 kDa		unknown	0	0	0	0	0	0	1	1	0	1	0	0	0	0	1	0	0	0	1	1	0	0	0	0	0	0	0	0	1	0	0	0
483	TRUE	Empty	Ferrochelatase OS=Chlamydia trachomatis serovar L2 (strain 434/Bu / ATCC VR-902B) OX=471472 GN=hemH PE=3 SV=1	HEMH_CHLT2		36 kDa		unknown	2	2	2	1	1	2	1	0	4	4	0	0	0	0	0	4	3	2	2	4	0	3	2	4	2	4	0	0	1	1	2	0
484	TRUE	Empty	Metal transporter, metal-binding component OS=Chlamydia trachomatis serovar L2 (strain 434/Bu / ATCC VR-902B) OX=471472 GN=CTL0672 PE=3 SV=1	A0A0H3MHA6_CHLT2		31 kDa		unknown	1	0	0	0	0	0	0	2	0	0	0	0	0	1	0	0	1	0	0	0	0	0	0	0	1	0	0	0	1	0	0	0
485.1	TRUE	Empty	Glycerol-3-phosphate dehydrogenase [NAD(P)+] OS=Chlamydia trachomatis serovar L2 (strain 434/Bu / ATCC VR-902B) OX=471472 GN=gpsA PE=3 SV=1	GPDA_CHLT2		36 kDa	TRUE	unknown	1	0	1	1	0	0	0	0	0	1	0	0	0	0	0	1	0	4	0	0	1	0	0	2	1	0	0	2	3	2	0	0
486.1	TRUE	Empty	Phosphatidylserine decarboxylase proenzyme OS=Chlamydia trachomatis serovar L2 (strain 434/Bu / ATCC VR-902B) OX=471472 GN=psd PE=3 SV=1	PSD_CHLT2		34 kDa	TRUE	unknown	0	1	1	0	1	1	1	0	0	0	1	0	0	0	0	0	2	1	0	3	0	0	1	0	0	0	3	0	0	2	0	0
487	TRUE	Empty	ABC transport protein, ATPase component OS=Chlamydia trachomatis serovar L2 (strain 434/Bu / ATCC VR-902B) OX=471472 GN=dppF PE=4 SV=1	A0A0H3MJS1_CHLT2		31 kDa		unknown	1	0	0	0	1	0	0	0	1	0	1	0	0	0	0	0	0	4	0	1	0	1	0	3	0	0	1	0	0	2	0	0
488	TRUE	Empty	Disulfide bond chaperone OS=Chlamydia trachomatis serovar L2 (strain 434/Bu / ATCC VR-902B) OX=471472 GN=dsbG PE=4 SV=1	A0A0H3MKQ1_CHLT2		27 kDa		unknown	0	0	0	1	0	0	0	0	0	0	0	0	0	0	0	0	1	0	1	0	0	0	0	0	0	2	0	0	0	0	0	0
489	TRUE	Empty	Virulence plasmid protein pGP6-D-related protein OS=Chlamydia trachomatis serovar L2 (strain 434/Bu / ATCC VR-902B) OX=471472 GN=gp6D PE=4 SV=1	A0A0H3MLH1_CHLT2		31 kDa		unknown	0	0	0	0	0	2	1	0	1	0	0	0	0	0	0	1	1	0	0	2	0	0	0	0	1	1	1	0	2	2	2	0
490	TRUE	Empty	Putative lipoprotein OS=Chlamydia trachomatis serovar L2 (strain 434/Bu / ATCC VR-902B) OX=471472 GN=CTL0505 PE=4 SV=1	A0A0H3MBU8_CHLT2		24 kDa		unknown	0	0	1	0	0	0	0	0	1	0	0	0	0	0	0	0	0	0	0	1	0	0	0	0	0	0	2	0	4	1	0	0
491	TRUE	Empty	Uncharacterized protein OS=Chlamydia trachomatis serovar L2 (strain 434/Bu / ATCC VR-902B) OX=471472 GN=CTL0733 PE=4 SV=1	A0A0H3MCJ1_CHLT2		30 kDa		unknown	0	0	0	0	0	0	1	0	0	0	1	0	1	1	2	1	1	0	0	2	1	1	1	0	0	0	1	0	0	0	0	0
492	TRUE	Empty	Putative metallo-phosphoesterase OS=Chlamydia trachomatis serovar L2 (strain 434/Bu / ATCC VR-902B) OX=471472 GN=CTL0721 PE=4 SV=1	A0A0H3MHE4_CHLT2		37 kDa		unknown	3	2	2	0	1	0	0	0	0	0	0	0	0	0	0	0	0	0	2	1	0	0	0	0	0	2	1	0	0	2	0	0
493	TRUE	Empty	SET domain containing protein OS=Chlamydia trachomatis serovar L2 (strain 434/Bu / ATCC VR-902B) OX=471472 GN=CTL0106 PE=4 SV=1	A0A0H3MAQ3_CHLT2		26 kDa		unknown	0	0	2	0	0	0	0	0	0	0	0	0	0	0	0	0	0	0	0	0	0	0	0	0	1	0	2	0	0	2	0	0
494	TRUE	Empty	Putative exported protein OS=Chlamydia trachomatis serovar L2 (strain 434/Bu / ATCC VR-902B) OX=471472 GN=CTL0810 PE=4 SV=1	A0A0H3MDR4_CHLT2		22 kDa		unknown	0	0	0	0	0	0	0	0	0	0	0	0	0	0	0	0	0	0	0	0	0	0	1	0	0	0	0	1	1	0	0	2
495	TRUE	Empty	50S ribosomal protein L10 OS=Chlamydia trachomatis serovar L2 (strain 434/Bu / ATCC VR-902B) OX=471472 GN=rplJ PE=3 SV=1	RL10_CHLT2		19 kDa		unknown	0	0	2	0	1	1	0	0	0	0	0	0	0	0	0	0	0	3	0	0	0	0	0	3	0	1	3	1	3	2	1	0
496	TRUE	Empty	Two component regulator, histidine kinase OS=Chlamydia trachomatis serovar L2 (strain 434/Bu / ATCC VR-902B) OX=471472 GN=atoS PE=4 SV=1	A0A0H3MC98_CHLT2		40 kDa		unknown	1	1	0	0	0	0	0	0	0	0	0	0	0	0	0	0	0	0	0	1	0	0	0	0	0	0	1	0	1	1	0	0
497	TRUE	Empty	Putative membrane protein OS=Chlamydia trachomatis serovar L2 (strain 434/Bu / ATCC VR-902B) OX=471472 GN=CTL0314 PE=4 SV=1	A0A0H3MGM7_CHLT2		40 kDa		unknown	0	0	6	0	4	1	0	0	0	0	0	0	0	0	0	0	1	0	0	0	0	0	0	0	0	1	0	0	0	0	0	0
498	TRUE	Empty	Cytochrome d ubiquinol oxidase subunit I OS=Chlamydia trachomatis serovar L2 (strain 434/Bu / ATCC VR-902B) OX=471472 GN=cydA PE=4 SV=1	A0A0H3MB37_CHLT2		50 kDa		unknown	0	0	0	0	0	0	0	0	0	0	0	0	0	0	3	0	0	0	2	2	0	0	0	0	0	0	0	0	0	0	0	0
499	TRUE	Empty	50S ribosomal protein L19 OS=Chlamydia trachomatis serovar L2 (strain 434/Bu / ATCC VR-902B) OX=471472 GN=rplS PE=3 SV=1	RL19_CHLT2		13 kDa		unknown	2	1	3	2	1	0	1	0	4	3	0	0	0	0	1	1	0	5	2	0	1	1	0	4	0	0	4	1	1	4	0	0
500	TRUE	Empty	3-phosphoshikimate 1-carboxyvinyltransferase OS=Chlamydia trachomatis serovar L2 (strain 434/Bu / ATCC VR-902B) OX=471472 GN=aroA PE=3 SV=1	AROA_CHLT2		48 kDa		unknown	0	0	1	0	0	0	2	0	0	0	0	0	0	0	0	0	0	2	1	0	0	0	0	0	0	0	0	0	0	3	0	0
501	TRUE	Empty	Porin AaxA OS=Chlamydia trachomatis serovar L2 (strain 434/Bu / ATCC VR-902B) OX=471472 GN=aaxA PE=3 SV=2	AAXA_CHLT2		52 kDa		unknown	3	3	5	0	0	0	0	0	1	0	0	0	0	0	0	0	0	1	0	3	0	1	1	0	0	0	2	0	1	0	0	0
502	TRUE	Empty	DNA polymerase III subunit gamma/tau OS=Chlamydia trachomatis serovar L2 (strain 434/Bu / ATCC VR-902B) OX=471472 GN=dnaX PE=4 SV=1	A0A0H3MBM8_CHLT2		33 kDa		unknown	0	0	1	0	0	0	0	0	0	0	0	0	0	0	0	0	0	0	0	0	0	1	0	0	1	1	1	1	0	1	0	0
503	TRUE	Empty	Uncharacterized protein OS=Chlamydia trachomatis serovar L2 (strain 434/Bu / ATCC VR-902B) OX=471472 GN=CTL0561 PE=4 SV=1	A0A0H3MH37_CHLT2		32 kDa		unknown	1	0	0	0	1	0	0	1	0	0	0	0	0	0	0	0	0	0	1	0	0	0	0	0	1	0	0	0	0	0	0	0
504	TRUE	Empty	Uncharacterized protein OS=Chlamydia trachomatis serovar L2 (strain 434/Bu / ATCC VR-902B) OX=471472 GN=pL2-08 PE=4 SV=1	A0A0R4J7T6_CHLT2		28 kDa		unknown	0	1	1	4	0	0	0	0	1	2	0	0	0	0	0	0	0	6	0	0	0	0	0	3	0	0	1	1	1	1	0	0
505	TRUE	Empty	Putative membrane transport protein OS=Chlamydia trachomatis serovar L2 (strain 434/Bu / ATCC VR-902B) OX=471472 GN=CTL0232 PE=4 SV=1	A0A0H3MCR3_CHLT2		46 kDa		unknown	1	0	0	1	2	0	1	0	1	0	0	1	0	0	0	0	0	0	0	1	0	0	0	0	0	1	0	0	0	0	0	0
506	TRUE	Empty	Dihydrodipicolinate synthase OS=Chlamydia trachomatis serovar L2 (strain 434/Bu / ATCC VR-902B) OX=471472 GN=dapA PE=3 SV=1	A0A0H3MDG2_CHLT2		31 kDa		unknown	0	0	0	0	0	1	0	0	0	2	0	0	0	0	0	0	1	9	0	0	0	1	1	7	0	1	1	2	1	10	0	0
507	TRUE	Empty	Thymidylate kinase OS=Chlamydia trachomatis serovar L2 (strain 434/Bu / ATCC VR-902B) OX=471472 GN=tmk PE=3 SV=1	KTHY_CHLT2		22 kDa		unknown	0	1	0	0	0	1	0	0	0	0	0	0	0	0	0	0	0	0	0	0	0	1	0	0	1	1	0	0	0	0	0	0
508	TRUE	Empty	Putative exported protein OS=Chlamydia trachomatis serovar L2 (strain 434/Bu / ATCC VR-902B) OX=471472 GN=CTL0731 PE=4 SV=1	A0A0H3MLA5_CHLT2		23 kDa		unknown	0	1	0	0	0	0	0	1	1	0	0	0	0	0	0	0	1	0	0	0	1	0	1	0	2	3	3	0	4	1	2	0
509	TRUE	Empty	Pseudouridine synthase OS=Chlamydia trachomatis serovar L2 (strain 434/Bu / ATCC VR-902B) OX=471472 GN=CTL0092 PE=3 SV=1	A0A0H3MJV1_CHLT2		26 kDa		unknown	0	1	0	0	2	0	1	0	0	0	0	0	0	0	1	0	0	1	0	0	1	0	0	2	0	0	0	0	0	4	1	0
510	TRUE	Empty	Exported protein OS=Chlamydia trachomatis serovar L2 (strain 434/Bu / ATCC VR-902B) OX=471472 GN=CTL0395 PE=4 SV=1	A0A0H3MBI7_CHLT2		25 kDa		unknown	1	0	1	0	0	0	1	2	1	0	1	0	0	0	0	0	0	0	3	0	0	1	0	0	1	0	0	0	0	0	0	0
511	TRUE	Empty	Diadenylate cyclase OS=Chlamydia trachomatis serovar L2 (strain 434/Bu / ATCC VR-902B) OX=471472 GN=dacA PE=3 SV=1	A0A0H3MBI1_CHLT2		30 kDa		unknown	4	0	1	0	1	0	0	0	1	0	0	0	0	0	0	0	0	0	2	0	0	0	0	0	0	1	1	0	2	0	0	0
512	TRUE	Empty	3'(2'),5'-bisphosphate nucleotidase OS=Chlamydia trachomatis serovar L2 (strain 434/Bu / ATCC VR-902B) OX=471472 GN=cysQ PE=4 SV=1	A0A0H3MBB0_CHLT2		39 kDa		unknown	1	0	0	0	0	0	0	0	0	0	0	0	0	0	1	0	1	1	0	0	0	0	0	2	0	0	0	0	0	0	0	0
513	TRUE	Empty	tRNA(Ile)-lysidine synthase OS=Chlamydia trachomatis serovar L2 (strain 434/Bu / ATCC VR-902B) OX=471472 GN=tilS PE=3 SV=1	TILS_CHLT2		37 kDa		unknown	0	1	0	0	0	0	1	1	0	0	0	0	0	0	0	0	0	0	0	0	0	0	1	0	0	1	0	0	0	1	0	0
514	TRUE	Empty	Acetyl-coenzyme A carboxylase carboxyl transferase subunit beta OS=Chlamydia trachomatis serovar L2 (strain 434/Bu / ATCC VR-902B) OX=471472 GN=accD PE=3 SV=1	A0A0H3MDC8_CHLT2		34 kDa		unknown	2	0	2	2	1	1	1	0	0	2	0	0	0	0	0	0	0	4	0	0	0	1	0	4	0	0	1	0	0	5	0	0
515	TRUE	Empty	Flavin prenyltransferase UbiX OS=Chlamydia trachomatis serovar L2 (strain 434/Bu / ATCC VR-902B) OX=471472 GN=ubiX PE=3 SV=1	A0A0H3MBX7_CHLT2		21 kDa		unknown	0	0	1	1	0	0	0	0	0	0	0	0	2	1	0	0	0	1	0	3	0	1	0	0	0	0	0	0	0	1	0	0
516	TRUE	Empty	50S ribosomal protein L4 OS=Chlamydia trachomatis serovar L2 (strain 434/Bu / ATCC VR-902B) OX=471472 GN=rplD PE=3 SV=1	RL4_CHLT2		25 kDa		unknown	0	0	2	5	1	0	0	0	2	1	0	0	1	0	0	0	0	8	0	2	0	2	0	8	0	0	1	0	3	5	1	0
517	TRUE	Empty	8-amino-7-oxononanoate synthase OS=Chlamydia trachomatis serovar L2 (strain 434/Bu / ATCC VR-902B) OX=471472 GN=bioF PE=4 SV=1	A0A0H3MCK5_CHLT2		41 kDa		unknown	1	3	0	1	1	0	0	0	0	1	0	0	0	0	0	0	0	0	0	1	0	1	0	0	0	1	0	0	0	0	0	0
518	TRUE	Empty	Putative SAM-dependent methyltransferase OS=Chlamydia trachomatis serovar L2 (strain 434/Bu / ATCC VR-902B) OX=471472 GN=CTL0202 PE=4 SV=1	A0A0H3MB00_CHLT2		22 kDa		unknown	0	0	0	2	0	0	0	0	1	0	0	0	0	0	3	0	0	0	1	0	0	0	0	0	0	0	0	0	0	0	0	0
519	TRUE	Empty	N-acetylmuramoyl-L-alanine amidase OS=Chlamydia trachomatis serovar L2 (strain 434/Bu / ATCC VR-902B) OX=471472 GN=amiA PE=4 SV=1	A0A0H3MC18_CHLT2		29 kDa		unknown	0	0	2	0	0	0	0	0	0	1	0	0	0	0	0	0	0	0	0	0	0	0	0	0	0	0	0	0	0	0	1	0
520	TRUE	Empty	50S ribosomal protein L28 OS=Chlamydia trachomatis serovar L2 (strain 434/Bu / ATCC VR-902B) OX=471472 GN=rpmB PE=3 SV=1	RL28_CHLT2		10 kDa		unknown	1	0	0	0	0	0	0	0	0	0	0	0	0	0	0	0	0	0	0	1	0	0	1	0	0	0	0	0	0	0	0	0
521	TRUE	Empty	Putative methyltransferase OS=Chlamydia trachomatis serovar L2 (strain 434/Bu / ATCC VR-902B) OX=471472 GN=CTL0388 PE=4 SV=1	A0A0H3MKL6_CHLT2		30 kDa		unknown	0	0	0	0	0	0	0	0	0	0	0	1	0	0	0	0	0	0	0	1	0	1	0	0	1	2	1	0	0	1	0	0
522	TRUE	Empty	Putative integral membrane protein OS=Chlamydia trachomatis serovar L2 (strain 434/Bu / ATCC VR-902B) OX=471472 GN=CTL0174 PE=4 SV=1	A0A0H3MGD0_CHLT2		52 kDa		unknown	0	0	1	1	2	0	0	0	0	0	0	0	0	0	0	1	1	0	0	1	0	0	0	0	0	1	0	0	0	0	0	0
523	TRUE	Empty	Putative exported protein OS=Chlamydia trachomatis serovar L2 (strain 434/Bu / ATCC VR-902B) OX=471472 GN=CTL0737 PE=4 SV=1	A0A0H3MDN9_CHLT2		36 kDa		unknown	7	3	8	1	0	0	0	0	1	0	0	0	0	0	0	0	1	0	0	0	0	0	0	0	0	0	3	0	2	0	1	0
524	TRUE	Empty	Flagellar M-Ring Protein OS=Chlamydia trachomatis serovar L2 (strain 434/Bu / ATCC VR-902B) OX=471472 GN=fliF PE=4 SV=1	A0A0H3MAP8_CHLT2		37 kDa		unknown	1	0	0	0	0	1	0	0	0	0	0	0	0	0	0	0	0	0	0	1	0	1	0	0	0	0	0	0	0	0	0	0
525	TRUE	Empty	Candidate inclusion membrane protein OS=Chlamydia trachomatis serovar L2 (strain 434/Bu / ATCC VR-902B) OX=471472 GN=CTL0481 PE=4 SV=1	A0A0H3MBY4_CHLT2		24 kDa		unknown	2	0	1	1	0	0	0	1	2	0	0	0	0	0	0	0	0	0	0	0	0	0	0	0	0	0	1	0	0	0	0	0
526.2	TRUE	Empty	Peptidyl-prolyl cis-trans isomerase OS=Chlamydia trachomatis serovar L2 (strain 434/Bu / ATCC VR-902B) OX=471472 GN=mip PE=3 SV=1	A0A0H3MDR1_CHLT2		27 kDa	TRUE	unknown	0	0	0	0	0	0	0	0	0	0	0	0	0	0	0	0	1	0	0	3	0	0	0	0	1	1	3	1	4	1	0	0
527	TRUE	Empty	Microsomal dipeptidase OS=Chlamydia trachomatis serovar L2 (strain 434/Bu / ATCC VR-902B) OX=471472 GN=CTL0393 PE=4 SV=1	A0A0H3MKM2_CHLT2		35 kDa		unknown	0	1	0	0	1	1	0	0	0	0	0	0	0	0	0	1	0	0	0	0	0	0	0	0	0	0	0	0	0	0	0	0
528	TRUE	Empty	Cysteine desulfurase OS=Chlamydia trachomatis serovar L2 (strain 434/Bu / ATCC VR-902B) OX=471472 GN=sufS PE=3 SV=1	A0A0H3MG66_CHLT2		44 kDa		unknown	0	0	0	4	0	0	0	0	1	2	0	0	0	0	0	0	0	2	0	0	0	0	0	3	0	1	0	1	1	2	0	0
529	TRUE	Empty	UDP-N-acetylglucosamine pyrophosphorylase OS=Chlamydia trachomatis serovar L2 (strain 434/Bu / ATCC VR-902B) OX=471472 GN=CTL0084 PE=4 SV=1	A0A0H3MG79_CHLT2		51 kDa		unknown	1	0	1	0	0	0	0	0	0	0	0	1	0	0	0	0	0	0	0	0	0	0	2	0	0	0	0	0	1	0	0	0
530	TRUE	Empty	Uncharacterized protein OS=Chlamydia trachomatis serovar L2 (strain 434/Bu / ATCC VR-902B) OX=471472 GN=CTL0742 PE=4 SV=1	A0A0H3MDP2_CHLT2		28 kDa		unknown	1	1	0	0	0	1	0	0	1	0	0	0	0	0	0	0	1	1	0	2	2	1	1	1	0	1	0	0	0	1	1	0
531	TRUE	Empty	Putative exported protein OS=Chlamydia trachomatis serovar L2 (strain 434/Bu / ATCC VR-902B) OX=471472 GN=CTL0829 PE=4 SV=1	A0A0H3MCP1_CHLT2		38 kDa		unknown	1	0	0	0	0	0	0	1	1	0	0	0	0	0	0	0	1	0	0	0	0	0	0	0	0	0	0	0	0	0	0	0
532	TRUE	Empty	DNA polymerase III, epsilon chain OS=Chlamydia trachomatis serovar L2 (strain 434/Bu / ATCC VR-902B) OX=471472 GN=dnaQ PE=4 SV=1	A0A0H3MKW6_CHLT2		27 kDa		unknown	0	1	0	0	0	0	0	0	1	0	0	0	0	0	0	0	0	2	1	0	0	0	0	1	1	1	0	1	0	1	0	0
533	TRUE	Empty	Putative exported protein OS=Chlamydia trachomatis serovar L2 (strain 434/Bu / ATCC VR-902B) OX=471472 GN=CTL0390 PE=4 SV=1	A0A0H3MBI2_CHLT2		39 kDa		unknown	0	0	1	1	0	0	0	0	0	0	0	0	0	0	0	0	0	0	0	0	0	0	0	0	0	0	3	1	1	0	0	1
534	TRUE	Empty	Holliday junction ATP-dependent DNA helicase RuvA OS=Chlamydia trachomatis serovar L2 (strain 434/Bu / ATCC VR-902B) OX=471472 GN=ruvA PE=3 SV=1	RUVA_CHLT2		22 kDa		unknown	0	0	1	0	0	0	0	0	2	0	0	1	0	0	0	0	0	1	0	0	0	1	0	0	1	0	1	0	0	1	0	0
535.1	TRUE	Empty	Type III secretion system protein OS=Chlamydia trachomatis serovar L2 (strain 434/Bu / ATCC VR-902B) OX=471472 GN=sctL PE=4 SV=1	A0A0H3MCN8_CHLT2		25 kDa	TRUE	unknown	2	0	0	2	1	0	0	0	0	0	0	0	0	0	0	0	1	1	0	2	0	0	1	1	0	0	0	0	0	5	0	0
536	TRUE	Empty	Probable endonuclease 4 OS=Chlamydia trachomatis serovar L2 (strain 434/Bu / ATCC VR-902B) OX=471472 GN=nfo PE=3 SV=1	END4_CHLT2		32 kDa		unknown	0	0	0	0	0	1	0	0	0	0	0	0	0	0	0	0	0	4	1	0	0	0	0	2	0	0	0	0	0	1	0	0
537	TRUE	Empty	dCTP deaminase OS=Chlamydia trachomatis serovar L2 (strain 434/Bu / ATCC VR-902B) OX=471472 GN=dcd PE=3 SV=1	DCD_CHLT2		21 kDa		unknown	1	1	0	1	1	0	0	0	1	1	0	0	0	0	0	0	0	5	0	1	0	0	0	3	1	0	3	2	2	6	0	0
538	TRUE	Empty	30S ribosomal protein S8 OS=Chlamydia trachomatis serovar L2 (strain 434/Bu / ATCC VR-902B) OX=471472 GN=rpsH PE=3 SV=1	RS8_CHLT2		15 kDa		unknown	1	0	2	2	1	1	0	0	2	3	0	0	0	1	1	1	0	2	0	0	0	2	2	2	1	1	1	1	2	4	0	0
539	TRUE	Empty	Tyrosine recombinase XerC OS=Chlamydia trachomatis serovar L2 (strain 434/Bu / ATCC VR-902B) OX=471472 GN=xerC PE=3 SV=1	XERC_CHLT2		37 kDa		unknown	0	2	3	0	2	0	0	0	1	0	0	0	0	0	0	0	1	0	0	1	0	0	1	0	0	1	0	0	0	0	0	0
540	TRUE	Empty	Uncharacterized protein OS=Chlamydia trachomatis serovar L2 (strain 434/Bu / ATCC VR-902B) OX=471472 GN=CTL0525 PE=4 SV=1	A0A0H3MKX6_CHLT2		22 kDa		unknown	1	0	3	0	1	0	0	1	2	0	0	0	0	0	0	0	0	1	0	1	0	0	0	0	1	0	0	0	0	0	0	0
541	TRUE	Empty	Putative phosphohydrolase OS=Chlamydia trachomatis serovar L2 (strain 434/Bu / ATCC VR-902B) OX=471472 GN=CTL0749 PE=4 SV=1	A0A0H3MLB8_CHLT2		28 kDa		unknown	0	0	1	0	0	0	0	0	0	0	0	0	0	0	0	0	0	0	0	0	0	0	0	0	0	1	0	0	1	1	0	0
542	TRUE	Empty	30S ribosomal protein S7 OS=Chlamydia trachomatis serovar L2 (strain 434/Bu / ATCC VR-902B) OX=471472 GN=rpsG PE=3 SV=1	RS7_CHLT2		18 kDa		unknown	2	1	0	4	0	1	0	0	2	3	0	0	0	0	0	0	0	10	0	0	0	0	0	9	0	0	2	0	1	6	0	0
543	TRUE	Empty	Uncharacterized protein OS=Chlamydia trachomatis serovar L2 (strain 434/Bu / ATCC VR-902B) OX=471472 GN=CTL0655 PE=1 SV=1	A0A0H3MH91_CHLT2		30 kDa		unknown	3	0	1	0	0	1	0	0	0	0	0	0	0	0	1	0	0	1	0	0	0	1	0	0	0	0	0	0	0	3	1	0
544	TRUE	Empty	Zn-dependent hydrolase OS=Chlamydia trachomatis serovar L2 (strain 434/Bu / ATCC VR-902B) OX=471472 GN=CTL0107 PE=4 SV=1	A0A0H3MG95_CHLT2		29 kDa		unknown	0	1	0	0	0	0	0	0	0	0	0	0	0	0	0	0	0	0	0	0	0	0	0	0	0	0	0	0	0	1	1	0
545	TRUE	Empty	Metal transporter, ATP-binding component OS=Chlamydia trachomatis serovar L2 (strain 434/Bu / ATCC VR-902B) OX=471472 GN=CTL0673 PE=4 SV=1	A0A0H3MDJ9_CHLT2		26 kDa		unknown	0	0	0	1	2	1	0	0	0	1	0	0	0	0	0	0	0	1	2	1	0	2	0	1	1	1	0	1	0	3	1	0
546	TRUE	Empty	dITP/XTP pyrophosphatase OS=Chlamydia trachomatis serovar L2 (strain 434/Bu / ATCC VR-902B) OX=471472 GN=CTL0869 PE=3 SV=1	IXTPA_CHLT2		23 kDa		unknown	0	0	1	1	1	0	0	0	0	0	0	0	0	0	0	0	0	5	0	0	0	0	0	3	0	1	1	0	0	3	0	0
547	TRUE	Empty	Uncharacterized protein OS=Chlamydia trachomatis serovar L2 (strain 434/Bu / ATCC VR-902B) OX=471472 GN=CTL0039 PE=4 SV=1	A0A0H3MCF8_CHLT2		20 kDa		unknown	0	0	0	0	0	0	0	1	1	0	0	0	0	0	1	0	1	0	1	4	0	0	1	0	4	2	0	0	1	0	3	1
548	TRUE	Empty	30S ribosomal protein S18 OS=Chlamydia trachomatis serovar L2 (strain 434/Bu / ATCC VR-902B) OX=471472 GN=rpsR PE=3 SV=1	RS18_CHLT2		9 kDa		unknown	8	8	11	1	4	2	0	0	1	0	0	0	0	0	0	0	0	2	1	0	1	1	0	1	0	1	4	1	3	2	0	0
549.1	TRUE	Empty	Uncharacterized protein (Fragment) OS=Chlamydia trachomatis serovar L2 (strain 434/Bu / ATCC VR-902B) OX=471472 GN=pL2-07 PE=4 SV=1	A0A0H3MDW4_CHLT2		15 kDa	TRUE	unknown	0	0	3	6	0	0	0	0	2	0	0	0	0	0	0	0	1	3	0	1	0	0	0	2	0	0	0	0	1	5	0	0
549.3	TRUE	Empty	Uncharacterized protein (Fragment) OS=Chlamydia trachomatis serovar L2 (strain 434/Bu / ATCC VR-902B) OX=471472 GN=pL2-07 PE=4 SV=1	A0A0H3MCM0_CHLT2		14 kDa	TRUE	unknown	1	0	2	10	0	0	0	0	0	0	0	0	0	0	0	0	1	4	0	0	0	0	0	3	0	1	1	0	1	4	0	0
550	TRUE	Empty	CDP-diacylglycerol--serine O-phosphatidyltransferase OS=Chlamydia trachomatis serovar L2 (strain 434/Bu / ATCC VR-902B) OX=471472 GN=pssA PE=3 SV=1	A0A0H3MGF1_CHLT2		28 kDa		unknown	0	0	0	0	0	1	0	0	1	0	0	0	0	1	0	0	0	0	2	1	0	0	0	1	0	1	0	0	0	0	0	0
552	TRUE	Empty	Putative exported protein OS=Chlamydia trachomatis serovar L2 (strain 434/Bu / ATCC VR-902B) OX=471472 GN=CTL0814 PE=4 SV=1	A0A0H3MHI8_CHLT2		16 kDa		unknown	0	0	0	0	2	3	11	4	0	1	0	0	6	4	7	4	0	0	4	3	7	1	0	0	3	4	0	0	0	0	0	0
553	TRUE	Empty	Inclusion membrane protein D OS=Chlamydia trachomatis serovar L2 (strain 434/Bu / ATCC VR-902B) OX=471472 GN=incD PE=4 SV=2	INCD_CHLT2		15 kDa		unknown	11	2	2	0	0	0	3	1	4	0	0	0	0	0	3	0	2	0	0	1	2	1	2	0	0	0	8	1	1	0	0	0
554	TRUE	Empty	Putative exported protein OS=Chlamydia trachomatis serovar L2 (strain 434/Bu / ATCC VR-902B) OX=471472 GN=CTL0645 PE=4 SV=1	A0A0H3MDI3_CHLT2		47 kDa		unknown	0	2	0	1	1	0	0	0	1	1	0	0	0	0	0	0	1	0	0	0	0	1	1	0	0	0	0	0	0	0	0	0
555	TRUE	Empty	Putative membrane protein OS=Chlamydia trachomatis serovar L2 (strain 434/Bu / ATCC VR-902B) OX=471472 GN=CTL0831 PE=4 SV=1	A0A0H3MHK0_CHLT2		17 kDa		unknown	3	1	3	1	1	2	0	0	0	0	0	0	0	0	0	0	1	0	1	1	0	0	0	0	0	0	1	0	0	0	0	1
556	TRUE	Empty	10 kDa chaperonin OS=Chlamydia trachomatis serovar L2 (strain 434/Bu / ATCC VR-902B) OX=471472 GN=groS PE=3 SV=1	CH10_CHLT2		11 kDa		unknown	1	1	0	14	0	0	4	3	4	8	0	0	0	0	0	1	1	10	0	0	2	2	1	8	0	0	0	1	1	4	0	0
557	TRUE	Empty	Putative exported protein OS=Chlamydia trachomatis serovar L2 (strain 434/Bu / ATCC VR-902B) OX=471472 GN=CTL0291 PE=4 SV=1	A0A0H3MBJ3_CHLT2		43 kDa		unknown	0	0	1	1	0	0	0	0	1	0	0	0	1	0	0	0	0	0	6	0	0	2	0	1	0	0	0	0	0	0	0	0
558	TRUE	Empty	Peptide deformylase OS=Chlamydia trachomatis serovar L2 (strain 434/Bu / ATCC VR-902B) OX=471472 GN=def PE=3 SV=1	DEF_CHLT2		21 kDa		unknown	1	1	3	4	0	0	0	0	2	1	0	0	0	0	0	0	0	3	0	0	0	0	0	2	0	2	0	0	0	2	0	0
559	TRUE	Empty	Putative cation efflux protein OS=Chlamydia trachomatis serovar L2 (strain 434/Bu / ATCC VR-902B) OX=471472 GN=CTL0682 PE=4 SV=1	A0A0H3MDK2_CHLT2		41 kDa		unknown	1	0	1	0	0	0	0	0	0	0	0	0	0	0	0	0	0	0	1	0	0	0	0	0	1	1	0	0	0	1	0	0
560	TRUE	Empty	2-C-methyl-D-erythritol 4-phosphate cytidylyltransferase OS=Chlamydia trachomatis serovar L2 (strain 434/Bu / ATCC VR-902B) OX=471472 GN=ispD PE=3 SV=1	ISPD_CHLT2		24 kDa		unknown	1	1	1	3	1	1	0	0	1	0	0	0	0	0	0	0	1	0	2	3	0	0	0	1	3	1	0	1	2	0	0	0
561	TRUE	Empty	ABC transport protein, membrane permease OS=Chlamydia trachomatis serovar L2 (strain 434/Bu / ATCC VR-902B) OX=471472 GN=CTL0325 PE=3 SV=1	A0A0H3MBC0_CHLT2		51 kDa		unknown	1	0	4	0	0	1	0	0	0	1	0	0	0	0	0	0	0	1	1	0	0	0	0	1	2	1	0	0	0	0	0	0
562	TRUE	Empty	Putative exported protein OS=Chlamydia trachomatis serovar L2 (strain 434/Bu / ATCC VR-902B) OX=471472 GN=CTL0015 PE=4 SV=1	A0A0H3MG40_CHLT2		22 kDa		unknown	0	0	0	1	0	0	1	0	0	1	0	1	0	0	0	0	0	0	3	1	0	1	1	1	0	1	0	0	0	0	0	0
563	TRUE	Empty	Phosphatidylcholine-hydrolyzing phospholipase D (PLD) protein OS=Chlamydia trachomatis serovar L2 (strain 434/Bu / ATCC VR-902B) OX=471472 GN=CTL0339 PE=4 SV=1	A0A0H3MCY1_CHLT2		40 kDa		unknown	0	0	1	0	0	0	0	0	0	0	0	1	0	0	0	1	2	0	0	1	0	0	0	1	0	2	1	0	0	0	0	0
564	TRUE	Empty	Succinate dehydrogenase iron-sulfur protein OS=Chlamydia trachomatis serovar L2 (strain 434/Bu / ATCC VR-902B) OX=471472 GN=sdhB PE=4 SV=1	A0A0H3MCG0_CHLT2		26 kDa		unknown	0	1	1	1	1	0	0	0	0	0	0	0	0	0	1	0	0	0	0	2	0	0	0	0	0	1	1	0	0	0	0	0
565	TRUE	Empty	Oligopeptide transport system binding protein OS=Chlamydia trachomatis serovar L2 (strain 434/Bu / ATCC VR-902B) OX=471472 GN=oppA PE=4 SV=1	A0A0H3MBS2_CHLT2		48 kDa		unknown	0	0	0	0	0	0	0	0	0	0	0	0	0	0	0	0	0	0	0	0	0	0	0	0	0	1	0	0	0	0	0	0
566.1	TRUE	Empty	Inclusion membrane protein G OS=Chlamydia trachomatis serovar L2 (strain 434/Bu / ATCC VR-902B) OX=471472 GN=incG PE=4 SV=1	A0A0H3MGR4_CHLT2		18 kDa	TRUE	unknown	3	2	2	0	3	1	3	3	3	1	0	0	0	0	5	1	3	1	2	2	2	1	2	0	1	1	5	0	3	0	0	0
567	TRUE	Empty	Glutamate-1-semialdehyde 2,1-aminomutase OS=Chlamydia trachomatis serovar L2 (strain 434/Bu / ATCC VR-902B) OX=471472 GN=hemL PE=3 SV=1	GSA_CHLT2		46 kDa		unknown	0	0	2	1	1	0	0	0	0	0	0	0	0	0	0	0	0	1	1	0	0	0	2	2	0	1	2	0	1	5	0	0
568	TRUE	Empty	Chorismate dehydratase OS=Chlamydia trachomatis serovar L2 (strain 434/Bu / ATCC VR-902B) OX=471472 GN=mqnA PE=3 SV=1	A0A0H3MHB3_CHLT2		31 kDa		unknown	2	3	1	0	0	1	0	3	0	0	2	1	1	0	0	1	1	2	0	1	0	0	0	0	0	1	0	0	1	2	0	0
569	TRUE	Empty	Diaminopimelate epimerase OS=Chlamydia trachomatis serovar L2 (strain 434/Bu / ATCC VR-902B) OX=471472 GN=dapF PE=3 SV=1	DAPF_CHLT2		31 kDa		unknown	1	2	0	0	0	1	0	0	1	0	0	0	0	0	0	0	0	2	0	3	0	0	0	2	0	0	1	0	0	2	0	0
570	TRUE	Empty	Type III secretion chaperone OS=Chlamydia trachomatis serovar L2 (strain 434/Bu / ATCC VR-902B) OX=471472 GN=lcrH PE=4 SV=1	A0A0H3MGI0_CHLT2		23 kDa		unknown	1	2	0	0	1	2	1	1	0	0	0	0	0	0	1	0	0	1	1	2	0	0	0	0	1	2	0	0	0	0	0	0
571	TRUE	Empty	Putative soluble transglycosylase OS=Chlamydia trachomatis serovar L2 (strain 434/Bu / ATCC VR-902B) OX=471472 GN=CTL0864 PE=4 SV=1	A0A0H3MLI6_CHLT2		22 kDa		unknown	0	0	2	0	0	1	0	0	0	0	0	0	0	0	1	0	1	0	0	2	0	0	0	0	0	1	0	0	0	0	1	0
572	TRUE	Empty	5-formyltetrahydrofolate cyclo-ligase OS=Chlamydia trachomatis serovar L2 (strain 434/Bu / ATCC VR-902B) OX=471472 GN=CTL0017 PE=3 SV=1	A0A0H3MJP4_CHLT2		21 kDa		unknown	1	3	0	3	1	0	0	0	0	0	0	0	0	0	0	0	0	0	0	1	0	0	0	0	0	0	0	0	0	0	1	0
573	TRUE	Empty	50S ribosomal protein L11 OS=Chlamydia trachomatis serovar L2 (strain 434/Bu / ATCC VR-902B) OX=471472 GN=rplK PE=3 SV=1	RL11_CHLT2		15 kDa		unknown	1	0	1	0	1	0	1	0	0	0	0	0	0	0	0	0	0	3	1	3	0	0	0	3	1	1	3	1	1	1	1	0
574	TRUE	Empty	Protein translocase subunit SecY OS=Chlamydia trachomatis serovar L2 (strain 434/Bu / ATCC VR-902B) OX=471472 GN=secY PE=3 SV=1	A0A0H3MDQ5_CHLT2		50 kDa		unknown	0	1	0	0	1	0	0	0	1	0	0	0	0	0	0	0	0	2	0	0	0	0	0	0	0	0	2	1	1	0	0	1
575	TRUE	Empty	Chorismate synthase OS=Chlamydia trachomatis serovar L2 (strain 434/Bu / ATCC VR-902B) OX=471472 GN=aroC PE=3 SV=1	AROC_CHLT2		38 kDa		unknown	0	0	0	0	0	0	0	0	1	0	0	0	0	0	1	0	1	2	0	0	0	0	0	0	1	0	0	0	0	1	0	0
576	TRUE	Empty	30S ribosomal protein S16 OS=Chlamydia trachomatis serovar L2 (strain 434/Bu / ATCC VR-902B) OX=471472 GN=rpsP PE=3 SV=1	RS16_CHLT2		13 kDa		unknown	0	0	1	0	0	1	0	0	1	1	0	0	0	0	1	1	1	0	2	4	0	0	0	0	0	4	3	0	2	1	0	0
577.1	TRUE	Empty	Transcription termination/antitermination protein NusG OS=Chlamydia trachomatis serovar L2 (strain 434/Bu / ATCC VR-902B) OX=471472 GN=nusG PE=3 SV=1	A0A0H3MBY9_CHLT2		21 kDa	TRUE	unknown	0	1	2	0	1	0	0	0	0	0	0	0	0	0	0	0	0	2	0	0	0	0	0	0	0	2	1	0	0	1	0	0
578	TRUE	Empty	50S ribosomal protein L7/L12 OS=Chlamydia trachomatis serovar L2 (strain 434/Bu / ATCC VR-902B) OX=471472 GN=rplL PE=1 SV=1	RL7_CHLT2		14 kDa		unknown	0	0	0	0	1	0	0	0	0	0	0	0	0	0	0	0	1	0	0	0	0	0	0	1	0	0	0	0	0	0	0	0
579	TRUE	Empty	Sodium:sulfate symporter OS=Chlamydia trachomatis serovar L2 (strain 434/Bu / ATCC VR-902B) OX=471472 GN=CTL0456 PE=4 SV=1	A0A0H3MBW9_CHLT2		51 kDa		unknown	0	0	0	0	1	0	0	1	1	2	1	0	1	2	0	1	0	0	0	0	0	0	0	0	0	1	0	0	0	0	0	0
580	TRUE	Empty	Isoprenyl transferase OS=Chlamydia trachomatis serovar L2 (strain 434/Bu / ATCC VR-902B) OX=471472 GN=uppS PE=3 SV=1	A0A0H3MCH9_CHLT2		29 kDa		unknown	0	0	0	0	0	0	0	0	0	0	0	0	0	0	0	0	0	0	0	2	0	0	0	0	0	0	1	0	0	1	0	0
581	TRUE	Empty	Lipoprotein release ATP-binding component OS=Chlamydia trachomatis serovar L2 (strain 434/Bu / ATCC VR-902B) OX=471472 GN=CTL0407 PE=4 SV=1	A0A0H3MBK4_CHLT2		25 kDa	TRUE	unknown	1	0	1	0	0	1	0	0	1	0	0	0	0	0	0	0	0	0	0	0	0	0	0	0	0	0	0	1	1	1	0	0
582	TRUE	Empty	Uncharacterized protein OS=Chlamydia trachomatis serovar L2 (strain 434/Bu / ATCC VR-902B) OX=471472 GN=CTL0358 PE=4 SV=1	A0A0H3MGQ5_CHLT2		34 kDa		unknown	1	0	0	0	0	0	0	0	1	0	0	0	0	0	0	0	1	2	0	1	0	1	1	2	0	0	0	0	0	2	0	0
583	TRUE	Empty	CDP-diacylglycerol--glycerol-3-phosphate 3-phosphatidyltransferase OS=Chlamydia trachomatis serovar L2 (strain 434/Bu / ATCC VR-902B) OX=471472 GN=pgsA PE=3 SV=1	A0A0H3MAU3_CHLT2		23 kDa		unknown	0	0	0	0	0	0	1	0	0	1	0	0	0	0	1	1	1	0	5	1	1	0	0	0	2	1	1	1	0	0	0	0
584	TRUE	Empty	Putative exported protein OS=Chlamydia trachomatis serovar L2 (strain 434/Bu / ATCC VR-902B) OX=471472 GN=CTL0404 PE=4 SV=1	A0A0H3MKN3_CHLT2		35 kDa		unknown	0	0	0	0	0	0	0	0	0	0	0	0	0	0	1	0	0	0	0	0	0	0	0	0	0	0	0	0	0	0	0	0
585	TRUE	Empty	Putative hydrolase OS=Chlamydia trachomatis serovar L2 (strain 434/Bu / ATCC VR-902B) OX=471472 GN=CTL0858 PE=4 SV=1	A0A0H3MDU5_CHLT2		30 kDa		unknown	1	1	0	1	0	0	0	1	1	0	0	0	0	0	2	0	0	2	0	0	1	0	0	1	0	0	0	1	0	4	0	0
586	TRUE	Empty	50S ribosomal protein L21 OS=Chlamydia trachomatis serovar L2 (strain 434/Bu / ATCC VR-902B) OX=471472 GN=rplU PE=3 SV=1	RL21_CHLT2		12 kDa		unknown	3	1	2	0	0	0	1	0	2	0	1	0	0	0	0	0	0	5	2	0	0	0	0	6	1	1	4	0	4	1	0	0
587	TRUE	Empty	tRNA pseudouridine synthase A OS=Chlamydia trachomatis serovar L2 (strain 434/Bu / ATCC VR-902B) OX=471472 GN=CTL0361 PE=4 SV=1	A0A0H3MBP3_CHLT2		31 kDa		unknown	0	4	4	0	0	0	0	0	1	0	0	0	0	0	0	0	0	0	0	1	0	0	0	0	0	0	0	0	2	0	0	0
588	TRUE	Empty	Transcriptional repressor NrdR OS=Chlamydia trachomatis serovar L2 (strain 434/Bu / ATCC VR-902B) OX=471472 GN=nrdR PE=3 SV=1	NRDR_CHLT2		18 kDa		unknown	2	2	6	0	4	1	0	0	1	0	0	0	0	0	0	0	2	1	2	0	0	1	2	1	1	2	2	1	1	0	1	0
589	TRUE	Empty	Flagellum-specific ATP synthase OS=Chlamydia trachomatis serovar L2 (strain 434/Bu / ATCC VR-902B) OX=471472 GN=fliI PE=4 SV=1	A0A0H3MJU0_CHLT2		48 kDa		unknown	0	0	1	0	0	1	0	0	0	0	0	0	0	1	0	0	0	0	0	0	0	2	0	0	0	0	0	0	0	0	0	0
590	TRUE	Empty	Putative oxidoreductase OS=Chlamydia trachomatis serovar L2 (strain 434/Bu / ATCC VR-902B) OX=471472 GN=CTL0629 PE=4 SV=1	A0A0H3MC24_CHLT2		38 kDa		unknown	1	0	0	0	0	2	0	0	1	0	0	0	0	0	0	0	0	0	0	1	0	0	0	0	1	0	0	0	0	0	0	0
591	TRUE	Empty	Uncharacterized protein OS=Chlamydia trachomatis serovar L2 (strain 434/Bu / ATCC VR-902B) OX=471472 GN=CTL0642 PE=4 SV=1	A0A0H3MC32_CHLT2		33 kDa		unknown	0	0	0	0	0	0	0	0	1	0	0	0	0	0	0	0	0	3	0	1	0	0	0	2	0	2	2	2	1	5	1	0
592	TRUE	Empty	Guanylate kinase OS=Chlamydia trachomatis serovar L2 (strain 434/Bu / ATCC VR-902B) OX=471472 GN=gmk PE=3 SV=1	A0A0H3MBI9_CHLT2		23 kDa		unknown	0	0	0	0	0	0	0	0	1	0	0	0	0	0	0	1	0	1	0	0	1	0	0	0	0	0	0	0	0	0	0	0
593	TRUE	Empty	Putative membrane protein OS=Chlamydia trachomatis serovar L2 (strain 434/Bu / ATCC VR-902B) OX=471472 GN=CTL0357 PE=4 SV=1	A0A0H3MBF1_CHLT2		17 kDa		unknown	0	1	0	0	0	0	0	0	1	0	0	0	0	0	0	0	1	0	0	2	0	0	0	1	0	2	0	0	0	0	0	0
594	TRUE	Empty	Endoribonuclease YbeY OS=Chlamydia trachomatis serovar L2 (strain 434/Bu / ATCC VR-902B) OX=471472 GN=ybeY PE=3 SV=1	YBEY_CHLT2		18 kDa		unknown	0	0	0	0	0	0	0	0	0	0	0	0	0	0	0	0	0	0	0	0	0	0	0	0	0	1	1	0	1	0	0	1
595	TRUE	Empty	Endonuclease III OS=Chlamydia trachomatis serovar L2 (strain 434/Bu / ATCC VR-902B) OX=471472 GN=nth PE=4 SV=1	A0A0H3MAN9_CHLT2		23 kDa		unknown	0	0	0	0	0	0	0	0	0	0	0	0	0	1	1	0	0	0	0	1	0	2	0	0	0	1	1	0	0	0	0	0
596	TRUE	Empty	Hydroxymethylbilane synthase OS=Chlamydia trachomatis serovar L2 (strain 434/Bu / ATCC VR-902B) OX=471472 GN=hemC PE=3 SV=1	A0A0H3MDD2_CHLT2		24 kDa		unknown	0	0	0	2	0	0	0	0	0	0	0	0	0	0	0	0	0	4	0	0	0	0	0	1	0	0	0	0	0	0	0	0
597	TRUE	Empty	Ribosomal RNA small subunit methyltransferase H OS=Chlamydia trachomatis serovar L2 (strain 434/Bu / ATCC VR-902B) OX=471472 GN=rsmH PE=3 SV=1	RSMH_CHLT2		34 kDa		unknown	2	0	0	0	0	0	1	0	0	0	0	0	0	0	0	0	1	1	1	1	0	0	0	0	0	1	0	0	0	1	0	0
598	TRUE	Empty	Histone H1-I OS=Chlamydia trachomatis serovar L2 (strain 434/Bu / ATCC VR-902B) OX=471472 GN=CTL0861A PE=4 SV=1	A0A0H3MHL7_CHLT2		26 kDa		unknown	0	0	0	2	0	0	1	0	0	1	0	0	0	0	0	0	0	0	0	0	0	0	0	2	0	0	0	1	0	0	0	0
599	TRUE	Empty	Uncharacterized protein OS=Chlamydia trachomatis serovar L2 (strain 434/Bu / ATCC VR-902B) OX=471472 GN=CTL0765 PE=4 SV=1	A0A0H3MCB9_CHLT2		18 kDa		unknown	0	0	0	0	0	0	1	0	0	0	0	0	0	0	0	0	1	0	1	0	0	0	1	1	0	2	0	0	0	0	0	0
600	TRUE	Empty	Uncharacterized protein OS=Chlamydia trachomatis serovar L2 (strain 434/Bu / ATCC VR-902B) OX=471472 GN=CTL0641 PE=4 SV=1	A0A0H3MCB0_CHLT2		12 kDa		unknown	1	0	1	0	0	0	0	0	3	0	0	0	0	0	2	0	1	3	0	0	0	0	1	2	2	1	0	0	0	0	0	0
601	TRUE	Empty	50S ribosomal protein L23 OS=Chlamydia trachomatis serovar L2 (strain 434/Bu / ATCC VR-902B) OX=471472 GN=rplW PE=3 SV=1	RL23_CHLT2		12 kDa		unknown	1	1	0	0	0	1	1	0	0	0	1	0	0	0	1	0	0	4	0	0	0	0	0	3	0	1	0	0	2	1	0	0
602	TRUE	Empty	Putative virulence protein OS=Chlamydia trachomatis serovar L2 (strain 434/Bu / ATCC VR-902B) OX=471472 GN=mviN PE=4 SV=1	A0A0H3MCV1_CHLT2		59 kDa		unknown	0	0	0	0	1	2	0	0	0	0	0	0	0	0	0	0	0	0	2	0	0	0	0	0	0	0	0	0	0	0	0	0
603	TRUE	Empty	Holo-[acyl-carrier-protein] synthase OS=Chlamydia trachomatis serovar L2 (strain 434/Bu / ATCC VR-902B) OX=471472 GN=acpS PE=3 SV=1	ACPS_CHLT2		13 kDa		unknown	0	0	1	0	0	0	0	0	1	0	0	0	0	0	0	0	0	0	0	1	0	0	0	0	0	0	0	0	0	0	0	0
604	TRUE	Empty	50S ribosomal protein L15 OS=Chlamydia trachomatis serovar L2 (strain 434/Bu / ATCC VR-902B) OX=471472 GN=rplO PE=3 SV=1	RL15_CHLT2		16 kDa		unknown	0	0	0	1	1	2	1	0	3	1	0	0	0	0	2	0	0	7	0	0	0	0	0	8	0	0	1	2	3	6	1	0
605	TRUE	Empty	PTS-family membrane transport protein IIA component OS=Chlamydia trachomatis serovar L2 (strain 434/Bu / ATCC VR-902B) OX=471472 GN=ptsN_2 PE=4 SV=1	A0A0H3MH28_CHLT2		17 kDa		unknown	0	0	0	0	1	0	0	0	0	0	0	0	0	0	0	0	0	2	0	0	0	0	0	1	0	1	1	0	0	0	0	0
607	TRUE	Empty	Cell cycle protein OS=Chlamydia trachomatis serovar L2 (strain 434/Bu / ATCC VR-902B) OX=471472 GN=CTL0095 PE=3 SV=1	A0A0H3MG88_CHLT2		42 kDa		unknown	0	0	0	0	0	0	1	0	2	0	0	0	0	0	0	0	0	0	0	1	1	0	0	1	0	1	1	0	0	0	0	0
608	TRUE	Empty	Uncharacterized protein OS=Chlamydia trachomatis serovar L2 (strain 434/Bu / ATCC VR-902B) OX=471472 GN=CTL0417 PE=4 SV=1	A0A0H3MBT9_CHLT2		28 kDa		unknown	1	0	1	0	0	1	0	0	0	0	0	0	0	0	0	0	0	0	1	1	0	1	0	0	0	1	0	0	0	0	0	0
609	TRUE	Empty	Uncharacterized protein OS=Chlamydia trachomatis serovar L2 (strain 434/Bu / ATCC VR-902B) OX=471472 GN=CTL0528 PE=4 SV=1	A0A0H3MH18_CHLT2		21 kDa		unknown	0	0	0	0	0	0	0	1	0	0	0	0	0	0	0	1	0	4	1	1	0	0	0	2	0	1	2	0	0	4	0	0
610	TRUE	Empty	50S ribosomal protein L27 OS=Chlamydia trachomatis serovar L2 (strain 434/Bu / ATCC VR-902B) OX=471472 GN=rpmA PE=3 SV=1	RL27_CHLT2		9 kDa		unknown	0	0	0	0	0	0	0	0	1	0	0	0	0	0	0	0	0	0	1	0	1	0	0	0	0	0	3	0	1	0	0	0
611	TRUE	Empty	Sigma regulatory factor-histidine kinase OS=Chlamydia trachomatis serovar L2 (strain 434/Bu / ATCC VR-902B) OX=471472 GN=rsbW PE=4 SV=1	A0A0H3MLE8_CHLT2		16 kDa		unknown	1	0	0	0	0	0	0	0	0	0	0	0	0	0	0	0	1	1	0	0	0	0	0	0	0	0	1	1	0	1	0	0
612	TRUE	Empty	Putative membrane transport protein OS=Chlamydia trachomatis serovar L2 (strain 434/Bu / ATCC VR-902B) OX=471472 GN=CTL0210 PE=4 SV=1	A0A0H3MB07_CHLT2		42 kDa		unknown	0	0	0	0	0	0	0	0	1	0	0	0	0	0	0	0	0	0	0	0	0	0	0	0	0	1	1	0	0	1	0	0
613.1	TRUE	Empty	UDP-3-O-acylglucosamine N-acyltransferase OS=Chlamydia trachomatis serovar L2 (strain 434/Bu / ATCC VR-902B) OX=471472 GN=lpxD PE=3 SV=1	LPXD_CHLT2		38 kDa	TRUE	unknown	6	1	2	7	0	0	0	0	0	3	0	0	0	0	0	0	1	1	0	1	0	0	0	3	0	1	2	1	2	7	2	0
614	TRUE	Empty	Putative inner membrane protein OS=Chlamydia trachomatis serovar L2 (strain 434/Bu / ATCC VR-902B) OX=471472 GN=CTL0678 PE=4 SV=1	A0A0H3MCE6_CHLT2		26 kDa		unknown	0	0	1	1	0	1	0	0	0	0	0	0	0	0	0	0	0	1	0	0	0	0	0	1	0	0	0	0	0	0	0	0
615	TRUE	Empty	Uncharacterized protein OS=Chlamydia trachomatis serovar L2 (strain 434/Bu / ATCC VR-902B) OX=471472 GN=CTL0071 PE=4 SV=1	A0A0H3MCG5_CHLT2		20 kDa		unknown	2	2	0	5	0	0	0	0	0	1	0	0	0	0	0	0	0	6	3	2	0	2	0	6	1	2	2	1	0	3	0	0
616	TRUE	Empty	Oxygen-independent coproporphyrinogen-III oxidase-like protein OS=Chlamydia trachomatis serovar L2 (strain 434/Bu / ATCC VR-902B) OX=471472 GN=hemN PE=3 SV=1	A0A0H3MGM2_CHLT2		42 kDa		unknown	0	0	1	0	0	0	0	0	0	0	0	0	0	0	0	0	0	0	0	1	0	0	0	0	0	1	0	0	0	0	0	0
617	TRUE	Empty	Uncharacterized protein OS=Chlamydia trachomatis serovar L2 (strain 434/Bu / ATCC VR-902B) OX=471472 GN=CTL0322 PE=4 SV=1	A0A0H3MCX0_CHLT2		18 kDa		unknown	0	0	1	0	0	0	0	0	1	0	0	0	0	0	0	0	1	2	0	0	0	0	1	0	0	1	1	0	2	0	0	0
618	TRUE	Empty	Uncharacterized protein OS=Chlamydia trachomatis serovar L2 (strain 434/Bu / ATCC VR-902B) OX=471472 GN=CTL0895 PE=4 SV=1	A0A0H3MLK6_CHLT2		9 kDa		unknown	0	1	0	0	0	0	1	0	2	2	0	0	0	0	2	0	1	3	1	0	1	0	1	3	0	0	4	1	2	3	1	0
619	TRUE	Empty	Phosphate transporter OS=Chlamydia trachomatis serovar L2 (strain 434/Bu / ATCC VR-902B) OX=471472 GN=CTL0061 PE=3 SV=1	A0A0H3MG71_CHLT2		45 kDa		unknown	0	0	0	0	0	0	1	0	0	0	0	0	0	0	0	0	0	0	2	1	0	0	0	0	0	0	0	0	0	0	0	0
620	TRUE	Empty	UPF0301 protein CTL0463 OS=Chlamydia trachomatis serovar L2 (strain 434/Bu / ATCC VR-902B) OX=471472 GN=CTL0463 PE=3 SV=1	Y463_CHLT2		21 kDa		unknown	0	1	0	0	2	0	0	0	0	0	0	0	1	1	2	1	1	0	0	1	1	2	1	0	1	0	0	0	0	0	0	1
621	TRUE	Empty	Uncharacterized protein OS=Chlamydia trachomatis serovar L2 (strain 434/Bu / ATCC VR-902B) OX=471472 GN=CTL0014 PE=4 SV=1	A0A0H3MAK7_CHLT2		51 kDa		unknown	0	1	0	0	1	0	0	0	0	0	0	0	0	0	1	0	0	0	0	0	0	0	0	0	0	0	1	0	0	0	0	0
622	TRUE	Empty	Putative membrane protein OS=Chlamydia trachomatis serovar L2 (strain 434/Bu / ATCC VR-902B) OX=471472 GN=CTL0882 PE=4 SV=1	A0A0H3MLJ6_CHLT2		28 kDa		unknown	1	0	1	0	0	0	0	0	0	0	0	0	0	0	0	0	0	0	0	0	0	0	0	0	1	0	2	0	2	2	0	0
623	TRUE	Empty	Uncharacterized protein OS=Chlamydia trachomatis serovar L2 (strain 434/Bu / ATCC VR-902B) OX=471472 GN=CTL0338A PE=4 SV=1	A0A0H3MGP3_CHLT2		18 kDa		unknown	0	0	0	1	1	0	0	0	0	0	0	0	0	0	0	0	0	0	0	0	1	0	0	0	0	0	0	0	0	0	0	0
624	TRUE	Empty	Uncharacterized protein OS=Chlamydia trachomatis serovar L2 (strain 434/Bu / ATCC VR-902B) OX=471472 GN=CTL0509 PE=4 SV=1	A0A0H3MC08_CHLT2		46 kDa		unknown	1	1	0	0	0	0	0	0	2	0	0	0	0	0	0	0	0	1	0	1	0	0	0	0	0	1	0	0	0	0	0	0
625	TRUE	Empty	4-hydroxybenzoate polyprenyltransferase OS=Chlamydia trachomatis serovar L2 (strain 434/Bu / ATCC VR-902B) OX=471472 GN=ubiA PE=4 SV=1	A0A0H3MKS7_CHLT2		34 kDa		unknown	0	0	0	0	1	1	0	0	0	0	0	0	0	0	0	0	0	0	0	0	1	0	0	0	0	0	0	0	0	0	0	0
626	TRUE	Empty	ADP,ATP carrier protein OS=Chlamydia trachomatis serovar L2 (strain 434/Bu / ATCC VR-902B) OX=471472 GN=CTL0756 PE=3 SV=1	A0A0H3MCB5_CHLT2		60 kDa		unknown	0	0	0	0	0	0	0	0	1	0	0	0	0	0	1	0	1	0	0	1	0	0	0	0	0	0	0	0	1	0	0	0
627	TRUE	Empty	Putative ABC-membrane transport protein, inner membrane component OS=Chlamydia trachomatis serovar L2 (strain 434/Bu / ATCC VR-902B) OX=471472 GN=CTL0384 PE=3 SV=1	A0A0H3MBQ7_CHLT2		24 kDa		unknown	0	1	0	0	0	0	0	0	0	0	0	0	0	0	0	0	0	0	0	0	0	0	0	0	0	1	1	0	0	0	0	0
628	TRUE	Empty	Phospho-2-dehydro-3-deoxyheptonate aldolase OS=Chlamydia trachomatis serovar L2 (strain 434/Bu / ATCC VR-902B) OX=471472 GN=aroG PE=4 SV=1	A0A0H3MC28_CHLT2		30 kDa		unknown	1	1	0	0	1	0	0	0	0	0	0	0	0	0	0	0	1	0	0	2	0	0	0	0	0	0	0	0	0	0	0	0
629	TRUE	Empty	Candidate inclusion membrane protein OS=Chlamydia trachomatis serovar L2 (strain 434/Bu / ATCC VR-902B) OX=471472 GN=CTL0448 PE=4 SV=1	A0A0H3MD53_CHLT2		11 kDa		unknown	0	0	0	0	0	0	0	3	0	1	0	0	1	1	0	0	1	0	0	1	0	3	0	2	0	1	0	0	0	0	0	0
630	TRUE	Empty	Lipid A biosynthesis lauroyl acyltransferase OS=Chlamydia trachomatis serovar L2 (strain 434/Bu / ATCC VR-902B) OX=471472 GN=htrB PE=4 SV=1	A0A0H3MCT2_CHLT2		52 kDa		unknown	0	0	0	0	1	1	0	0	0	0	0	0	0	0	0	0	0	0	0	0	0	0	0	0	0	0	0	0	0	0	0	0
631	TRUE	Empty	Chitinase OS=Chlamydia trachomatis serovar L2 (strain 434/Bu / ATCC VR-902B) OX=471472 GN=CTL0382 PE=4 SV=1	A0A0H3MKL2_CHLT2		32 kDa		unknown	0	0	0	0	0	0	0	1	0	0	0	0	0	0	0	1	1	0	1	1	0	0	0	0	0	3	0	0	0	0	0	0
632	TRUE	Empty	Nucleoid-associated protein CTL0589 OS=Chlamydia trachomatis serovar L2 (strain 434/Bu / ATCC VR-902B) OX=471472 GN=CTL0589 PE=3 SV=1	Y589_CHLT2		11 kDa		unknown	0	0	0	0	0	0	0	0	1	0	0	0	0	0	0	0	1	0	0	0	0	0	0	0	1	1	1	0	0	0	0	0
633	TRUE	Empty	Polyphenol oxidase OS=Chlamydia trachomatis serovar L2 (strain 434/Bu / ATCC VR-902B) OX=471472 GN=CTL0312 PE=3 SV=1	A0A0H3MBA5_CHLT2		27 kDa		unknown	0	0	0	0	0	0	0	0	0	0	0	0	0	0	0	0	2	0	0	0	0	1	0	0	1	1	1	0	0	0	0	0
634	TRUE	Empty	ABC transporter, ATP-binding protein OS=Chlamydia trachomatis serovar L2 (strain 434/Bu / ATCC VR-902B) OX=471472 GN=CTL0432 PE=4 SV=1	A0A0H3MGV1_CHLT2		26 kDa		unknown	0	0	0	0	1	0	0	0	1	0	0	0	0	0	0	0	0	2	0	0	0	0	0	2	0	2	0	0	0	1	0	0
635	TRUE	Empty	Sodium/alanine symporter protein OS=Chlamydia trachomatis serovar L2 (strain 434/Bu / ATCC VR-902B) OX=471472 GN=CTL0666 PE=3 SV=1	A0A0H3MC46_CHLT2		49 kDa		unknown	1	0	1	0	0	0	0	0	0	0	0	1	0	0	0	0	1	0	0	0	0	0	0	0	1	0	0	0	0	1	0	0
636	TRUE	Empty	Putative exported protein OS=Chlamydia trachomatis serovar L2 (strain 434/Bu / ATCC VR-902B) OX=471472 GN=CTL0276 PE=4 SV=1	A0A0H3MCU1_CHLT2		28 kDa		unknown	0	0	0	1	0	0	0	0	0	0	0	0	0	0	0	1	0	0	1	0	0	0	0	0	0	1	0	1	0	0	0	0
637	TRUE	Empty	Cell division protein OS=Chlamydia trachomatis serovar L2 (strain 434/Bu / ATCC VR-902B) OX=471472 GN=ftsW PE=3 SV=1	A0A0H3MK04_CHLT2		42 kDa		unknown	0	0	1	0	0	0	0	0	0	0	0	0	0	0	0	0	0	0	0	0	0	0	0	0	0	0	1	1	0	0	0	0
638	TRUE	Empty	Putative exported protein OS=Chlamydia trachomatis serovar L2 (strain 434/Bu / ATCC VR-902B) OX=471472 GN=CTL0473 PE=4 SV=1	A0A0H3MBQ9_CHLT2		33 kDa		unknown	0	1	1	0	0	0	1	1	0	0	0	0	0	0	0	0	0	0	0	0	1	0	0	0	1	0	0	5	2	1	0	0
639	TRUE	Empty	Na(+)-translocating NADH-quinone reductase subunit C OS=Chlamydia trachomatis serovar L2 (strain 434/Bu / ATCC VR-902B) OX=471472 GN=nqrC PE=3 SV=1	A0A0H3MKX9_CHLT2		34 kDa		unknown	0	0	1	0	1	0	0	0	0	0	0	0	0	0	0	0	0	0	1	0	0	0	0	0	1	0	0	0	0	0	0	0
640	TRUE	Empty	Putative nucleotide-binding protein OS=Chlamydia trachomatis serovar L2 (strain 434/Bu / ATCC VR-902B) OX=471472 GN=CTL0799 PE=4 SV=1	A0A0H3MLD8_CHLT2		18 kDa		unknown	0	0	0	0	0	0	1	0	0	0	0	0	0	0	0	0	0	2	0	1	0	0	1	0	0	0	0	0	0	1	0	0
641.2	TRUE	Empty	2,3-bisphosphoglycerate-dependent phosphoglycerate mutase OS=Chlamydia trachomatis serovar L2 (strain 434/Bu / ATCC VR-902B) OX=471472 GN=gpmA PE=3 SV=1	GPMA_CHLT2		26 kDa	TRUE	unknown	0	0	0	0	0	0	0	0	2	0	0	0	0	0	0	0	0	0	0	0	0	0	0	0	0	0	0	0	0	2	0	0
642	TRUE	Empty	Putative membrane protein OS=Chlamydia trachomatis serovar L2 (strain 434/Bu / ATCC VR-902B) OX=471472 GN=CTL0261 PE=4 SV=1	A0A0H3MBH8_CHLT2		20 kDa		unknown	0	2	2	0	0	0	0	0	1	0	0	0	0	0	0	2	0	0	0	1	0	1	1	0	0	0	0	0	1	0	0	0
643	TRUE	Empty	Uncharacterized protein OS=Chlamydia trachomatis serovar L2 (strain 434/Bu / ATCC VR-902B) OX=471472 GN=CTL0217 PE=4 SV=1	A0A0H3MK92_CHLT2		8 kDa		unknown	1	0	0	1	0	0	0	0	1	0	0	0	0	0	0	2	2	1	0	1	0	0	0	0	0	0	0	0	0	0	0	0
644	TRUE	Empty	Superoxide dismutase OS=Chlamydia trachomatis serovar L2 (strain 434/Bu / ATCC VR-902B) OX=471472 GN=sodM PE=3 SV=1	A0A0H3MKY6_CHLT2		23 kDa		unknown	1	1	0	5	0	0	0	0	1	1	0	0	0	0	0	0	0	5	0	0	0	1	0	3	0	0	0	1	0	6	0	0
645	TRUE	Empty	Uncharacterized protein OS=Chlamydia trachomatis serovar L2 (strain 434/Bu / ATCC VR-902B) OX=471472 GN=CTL0363 PE=4 SV=1	A0A0H3MGR0_CHLT2		28 kDa		unknown	0	0	1	1	0	0	0	1	0	0	0	0	0	0	2	0	0	1	0	0	1	2	0	1	0	0	3	0	1	0	0	0
646	TRUE	Empty	Single-stranded DNA-binding protein OS=Chlamydia trachomatis serovar L2 (strain 434/Bu / ATCC VR-902B) OX=471472 GN=ssb PE=3 SV=1	A0A0H3MB58_CHLT2		17 kDa		unknown	0	0	0	1	0	0	1	0	0	1	0	0	0	0	0	0	0	4	0	1	0	0	0	3	0	0	1	0	0	2	0	0
647	TRUE	Empty	Candidate inclusion membrane protein OS=Chlamydia trachomatis serovar L2 (strain 434/Bu / ATCC VR-902B) OX=471472 GN=CTL0477A PE=4 SV=1	A0A0H3MBS0_CHLT2		13 kDa		unknown	0	0	0	0	1	1	0	0	0	0	0	0	0	0	0	0	0	0	0	2	0	0	0	0	0	1	0	0	0	0	0	0
648	TRUE	Empty	30S ribosomal protein S14 OS=Chlamydia trachomatis serovar L2 (strain 434/Bu / ATCC VR-902B) OX=471472 GN=rpsN PE=3 SV=1	RS14_CHLT2		12 kDa		unknown	0	0	0	0	0	0	0	0	0	1	0	0	0	0	0	1	0	1	0	0	0	0	0	1	0	0	0	0	0	0	0	0
649	TRUE	Empty	AMP nucleosidase OS=Chlamydia trachomatis serovar L2 (strain 434/Bu / ATCC VR-902B) OX=471472 GN=amn PE=4 SV=1	A0A0H3MGA3_CHLT2		32 kDa		unknown	1	0	0	4	0	0	0	0	1	0	0	0	0	0	1	0	0	2	0	0	3	0	0	1	1	0	0	0	0	2	1	0
650.1	TRUE	Empty	Deubiquitinase and deneddylase Dub2 OS=Chlamydia trachomatis serovar L2 (strain 434/Bu / ATCC VR-902B) OX=471472 GN=cdu2 PE=3 SV=1	CDUB2_CHLT2		38 kDa	TRUE	unknown	0	0	0	0	1	0	0	0	0	0	0	0	0	0	0	0	0	0	0	0	0	0	0	0	0	0	0	0	0	0	0	0
651	TRUE	Empty	Uncharacterized protein OS=Chlamydia trachomatis serovar L2 (strain 434/Bu / ATCC VR-902B) OX=471472 GN=euo PE=4 SV=1	A0A0H3MC90_CHLT2		21 kDa		unknown	0	0	0	0	0	0	0	0	0	1	0	0	0	0	0	0	0	2	0	0	0	0	0	3	0	1	1	0	0	4	0	0
652	TRUE	Empty	Uncharacterized protein OS=Chlamydia trachomatis serovar L2 (strain 434/Bu / ATCC VR-902B) OX=471472 GN=CTL0751 PE=4 SV=1	A0A0H3MCB2_CHLT2		10 kDa		unknown	2	1	2	0	0	0	0	0	1	0	0	0	0	0	0	0	2	0	1	1	0	0	1	1	0	0	0	0	2	0	0	0
653	TRUE	Empty	Tryptophan synthase alpha chain OS=Chlamydia trachomatis serovar L2 (strain 434/Bu / ATCC VR-902B) OX=471472 GN=trpA PE=3 SV=1	A0A0H3MKP4_CHLT2		28 kDa		unknown	0	1	0	1	0	1	0	0	0	0	0	0	0	0	0	0	0	3	0	0	0	0	0	4	0	1	0	0	0	1	0	0
654	TRUE	Empty	Uncharacterized protein OS=Chlamydia trachomatis serovar L2 (strain 434/Bu / ATCC VR-902B) OX=471472 GN=CTL0555 PE=4 SV=1	A0A0H3MKZ0_CHLT2		19 kDa		unknown	0	0	0	0	0	1	0	0	1	0	0	0	0	0	0	0	0	0	0	0	1	0	0	0	0	0	0	0	0	0	0	1
655	TRUE	Empty	Uncharacterized protein OS=Chlamydia trachomatis serovar L2 (strain 434/Bu / ATCC VR-902B) OX=471472 GN=CTL0458 PE=4 SV=1	A0A0H3MGX1_CHLT2		32 kDa		unknown	2	1	0	1	0	0	1	0	0	0	0	0	0	0	0	0	0	2	0	0	0	0	0	1	1	0	1	0	1	3	0	0
656	TRUE	Empty	Putative integral membrane protein OS=Chlamydia trachomatis serovar L2 (strain 434/Bu / ATCC VR-902B) OX=471472 GN=CTL0218 PE=4 SV=1	A0A0H3MBG0_CHLT2		27 kDa		unknown	0	0	0	0	0	0	0	0	0	0	0	0	0	0	0	1	0	0	0	1	0	1	0	0	0	0	0	0	0	0	0	0
657	TRUE	Empty	1-acyl-sn-glycerol-3-phosphate acyltransferase OS=Chlamydia trachomatis serovar L2 (strain 434/Bu / ATCC VR-902B) OX=471472 GN=plsC PE=4 SV=1	A0A0H3MHE0_CHLT2		24 kDa		unknown	1	2	1	0	1	1	0	0	0	0	0	0	0	0	0	0	0	1	0	0	0	0	0	0	0	0	1	0	0	0	0	0
658	TRUE	Empty	UPF0235 protein CTL0644 OS=Chlamydia trachomatis serovar L2 (strain 434/Bu / ATCC VR-902B) OX=471472 GN=CTL0644 PE=3 SV=1	Y644_CHLT2		13 kDa		unknown	0	0	1	0	2	1	0	1	0	0	0	0	0	0	0	0	0	1	1	2	0	0	1	0	0	2	2	0	3	0	0	0
659	TRUE	Empty	30S ribosomal protein S10 OS=Chlamydia trachomatis serovar L2 (strain 434/Bu / ATCC VR-902B) OX=471472 GN=rpsJ PE=3 SV=1	RS10_CHLT2		12 kDa		unknown	0	2	1	0	0	0	0	0	0	0	0	0	0	0	0	1	0	1	1	1	0	0	0	0	1	1	0	0	1	1	0	0
660	TRUE	Empty	Putative lipoprotein OS=Chlamydia trachomatis serovar L2 (strain 434/Bu / ATCC VR-902B) OX=471472 GN=CTL0103 PE=4 SV=1	A0A0H3MCH3_CHLT2		24 kDa		unknown	1	0	1	1	0	1	1	0	0	0	0	0	0	0	1	1	0	0	2	0	2	0	1	0	0	2	0	0	1	0	0	0
661.1	TRUE	Empty	2-C-methyl-D-erythritol 2,4-cyclodiphosphate synthase OS=Chlamydia trachomatis serovar L2 (strain 434/Bu / ATCC VR-902B) OX=471472 GN=ispF PE=3 SV=1	ISPF_CHLT2		19 kDa	TRUE	unknown	0	0	1	0	0	0	0	0	2	0	0	0	0	0	0	0	0	1	0	0	0	0	0	1	0	1	0	1	0	6	1	0
662	TRUE	Empty	Uncharacterized protein OS=Chlamydia trachomatis serovar L2 (strain 434/Bu / ATCC VR-902B) OX=471472 GN=CTL0512 PE=4 SV=1	A0A0H3MDA7_CHLT2		19 kDa		unknown	0	0	0	0	0	0	0	0	3	0	0	0	0	0	0	0	0	2	0	0	0	0	0	2	0	0	1	0	1	3	0	0
663	TRUE	Empty	Dihydrofolate reductase OS=Chlamydia trachomatis serovar L2 (strain 434/Bu / ATCC VR-902B) OX=471472 GN=folA PE=4 SV=1	A0A0H3MLJ3_CHLT2		18 kDa		unknown	0	1	0	0	0	0	0	0	0	0	0	0	0	0	1	0	0	0	0	1	0	0	0	0	0	0	0	0	0	1	0	0
664	TRUE	Empty	Lipoate-protein ligase A OS=Chlamydia trachomatis serovar L2 (strain 434/Bu / ATCC VR-902B) OX=471472 GN=lplA PE=4 SV=1	A0A0H3MCL2_CHLT2		27 kDa		unknown	0	0	0	0	1	0	0	0	0	0	0	0	0	0	0	0	0	0	0	1	0	0	0	0	0	0	0	0	0	0	0	0
665	TRUE	Empty	Putative membrane protein OS=Chlamydia trachomatis serovar L2 (strain 434/Bu / ATCC VR-902B) OX=471472 GN=CTL0819 PE=4 SV=1	A0A0H3MCD5_CHLT2		18 kDa		unknown	0	0	0	0	0	0	0	0	0	0	0	0	0	0	0	0	0	0	0	0	0	0	0	0	0	1	0	0	0	0	0	0
666	TRUE	Empty	DNA repair protein RecO OS=Chlamydia trachomatis serovar L2 (strain 434/Bu / ATCC VR-902B) OX=471472 GN=recO PE=3 SV=1	RECO_CHLT2		28 kDa		unknown	0	0	0	0	0	1	0	0	0	0	0	0	0	0	0	0	0	0	1	0	0	0	0	0	1	1	0	0	0	1	0	0
667	TRUE	Empty	Type III secretion chaperone (Low calcium response protein H) OS=Chlamydia trachomatis serovar L2 (strain 434/Bu / ATCC VR-902B) OX=471472 GN=scc2 PE=4 SV=1	A0A0H3MLG7_CHLT2		26 kDa		unknown	1	1	0	0	0	0	0	0	1	0	0	0	0	0	0	0	0	0	0	1	0	1	0	0	0	0	0	0	0	0	0	0
668	TRUE	Empty	Ribosomal-protein-alanine acetyltransferase OS=Chlamydia trachomatis serovar L2 (strain 434/Bu / ATCC VR-902B) OX=471472 GN=CTL0718 PE=4 SV=1	A0A0H3MCI3_CHLT2		19 kDa		unknown	0	3	0	0	0	0	0	0	2	0	0	0	0	0	1	0	0	3	0	0	0	0	1	3	0	0	2	1	2	3	0	0
669	TRUE	Empty	3-hydroxyacyl-[acyl-carrier-protein] dehydratase FabZ OS=Chlamydia trachomatis serovar L2 (strain 434/Bu / ATCC VR-902B) OX=471472 GN=fabZ PE=3 SV=1	FABZ_CHLT2		17 kDa		unknown	0	0	1	0	1	1	0	0	0	0	0	0	0	1	1	0	0	0	0	0	0	0	0	0	0	0	0	0	0	0	0	0
670	TRUE	Empty	Uncharacterized protein OS=Chlamydia trachomatis serovar L2 (strain 434/Bu / ATCC VR-902B) OX=471472 GN=CTL0564 PE=4 SV=1	A0A0H3MKZ5_CHLT2		14 kDa		unknown	0	0	1	0	0	1	0	0	1	0	0	0	0	0	0	0	0	1	0	3	0	0	0	1	1	2	0	1	1	0	0	0
671	TRUE	Empty	Putative integral membrane protein OS=Chlamydia trachomatis serovar L2 (strain 434/Bu / ATCC VR-902B) OX=471472 GN=CTL0223 PE=4 SV=1	A0A0H3MBG2_CHLT2		46 kDa		unknown	0	0	0	0	0	1	0	0	0	0	0	0	0	0	0	0	0	0	0	0	0	0	0	0	0	0	1	0	0	0	0	0
672	TRUE	Empty	Uncharacterized protein OS=Chlamydia trachomatis serovar L2 (strain 434/Bu / ATCC VR-902B) OX=471472 GN=CTL0271 PE=4 SV=1	A0A0H3MKD3_CHLT2		27 kDa		unknown	1	0	0	0	0	1	0	0	0	0	0	0	0	1	1	1	0	2	0	0	0	0	0	0	0	0	0	0	0	1	0	1
673	TRUE	Empty	Uncharacterized protein OS=Chlamydia trachomatis serovar L2 (strain 434/Bu / ATCC VR-902B) OX=471472 GN=CTL0464 PE=4 SV=1	A0A0H3MKS3_CHLT2		17 kDa		unknown	0	0	0	0	0	0	0	0	0	0	0	0	0	0	0	0	0	0	1	0	0	0	0	1	2	0	2	0	1	1	0	0
674.1	TRUE	Empty	Elongation factor P OS=Chlamydia trachomatis serovar L2 (strain 434/Bu / ATCC VR-902B) OX=471472 GN=efp PE=3 SV=1	A0A0H3MBF8_CHLT2		21 kDa	TRUE	unknown	1	0	0	0	1	1	0	0	1	0	0	0	0	0	0	0	0	1	0	0	0	0	0	0	0	1	1	0	0	2	0	0
675	TRUE	Empty	Protein GrpE OS=Chlamydia trachomatis serovar L2 (strain 434/Bu / ATCC VR-902B) OX=471472 GN=grpE PE=3 SV=1	GRPE_CHLT2		22 kDa		unknown	0	1	0	3	0	0	0	1	0	0	0	0	0	0	0	0	0	6	0	2	0	0	0	3	0	1	1	1	0	4	0	0
676	TRUE	Empty	23S rRNA methyltransferase OS=Chlamydia trachomatis serovar L2 (strain 434/Bu / ATCC VR-902B) OX=471472 GN=CTL0660 PE=3 SV=1	A0A0H3MH96_CHLT2		30 kDa		unknown	3	0	0	0	0	0	0	0	0	0	0	0	0	0	0	0	0	2	0	0	0	0	0	0	1	2	0	0	0	1	0	0
677	TRUE	Empty	50S ribosomal protein L16 OS=Chlamydia trachomatis serovar L2 (strain 434/Bu / ATCC VR-902B) OX=471472 GN=rplP PE=3 SV=1	RL16_CHLT2		16 kDa		unknown	0	0	0	0	0	0	0	0	1	0	1	0	0	0	0	0	0	0	0	0	0	0	0	0	0	1	0	0	0	0	0	0
678	TRUE	Empty	Type III secretion system, membrane protein OS=Chlamydia trachomatis serovar L2 (strain 434/Bu / ATCC VR-902B) OX=471472 GN=sctT PE=4 SV=1	A0A0H3MDS6_CHLT2		32 kDa		unknown	2	0	0	0	0	0	0	0	0	0	0	0	0	0	1	0	0	0	0	0	0	0	0	0	0	0	0	0	0	0	1	0
679	TRUE	Empty	30S ribosomal protein S13 OS=Chlamydia trachomatis serovar L2 (strain 434/Bu / ATCC VR-902B) OX=471472 GN=rpsM PE=3 SV=1	RS13_CHLT2		14 kDa		unknown	1	0	1	0	0	0	0	0	3	0	0	0	0	0	0	0	0	3	0	0	0	0	1	2	0	0	2	0	1	3	0	0
680	TRUE	Empty	Uncharacterized protein OS=Chlamydia trachomatis serovar L2 (strain 434/Bu / ATCC VR-902B) OX=471472 GN=CTL0140 PE=1 SV=1	A0A0H3MCJ9_CHLT2		17 kDa		unknown	1	0	0	1	0	0	0	0	2	0	0	0	0	0	1	0	0	10	0	0	0	0	1	9	0	0	7	2	3	7	2	0
681	TRUE	Empty	Putative exported protein OS=Chlamydia trachomatis serovar L2 (strain 434/Bu / ATCC VR-902B) OX=471472 GN=CTL0614 PE=4 SV=1	A0A0H3MH66_CHLT2		24 kDa		unknown	0	0	0	0	0	1	0	0	0	0	0	0	0	0	0	1	0	0	0	1	0	0	0	0	0	2	0	0	0	0	0	0
682	TRUE	Empty	Macromolecule transport protein OS=Chlamydia trachomatis serovar L2 (strain 434/Bu / ATCC VR-902B) OX=471472 GN=CTL0861 PE=3 SV=1	A0A0H3MCH0_CHLT2		15 kDa		unknown	0	1	0	0	0	1	0	0	1	0	0	0	0	0	0	0	0	1	0	0	0	0	1	1	1	0	0	0	0	0	0	0
683	TRUE	Empty	Uncharacterized protein OS=Chlamydia trachomatis serovar L2 (strain 434/Bu / ATCC VR-902B) OX=471472 GN=CTL0515 PE=1 SV=1	A0A0H3MBV9_CHLT2		22 kDa		unknown	0	0	0	0	0	0	0	0	3	0	0	0	0	0	0	0	0	0	0	1	0	0	0	0	0	1	0	0	0	0	0	0
684	TRUE	Empty	Methyltransferase OS=Chlamydia trachomatis serovar L2 (strain 434/Bu / ATCC VR-902B) OX=471472 GN=CTL0748 PE=4 SV=1	A0A0H3MDP4_CHLT2		21 kDa		unknown	0	0	0	0	0	0	0	0	0	0	0	0	0	0	0	0	0	0	0	0	0	0	0	0	0	1	0	0	0	0	0	0
685	TRUE	Empty	UDP-3-O-acyl-N-acetylglucosamine deacetylase OS=Chlamydia trachomatis serovar L2 (strain 434/Bu / ATCC VR-902B) OX=471472 GN=lpxC PE=3 SV=1	LPXC_CHLT2		31 kDa		unknown	3	1	1	1	0	0	0	0	0	2	0	0	0	0	0	0	0	6	0	0	0	0	0	3	0	0	0	0	2	3	0	0
686	TRUE	Empty	Na(+)-linked D-alanine glycine permease OS=Chlamydia trachomatis serovar L2 (strain 434/Bu / ATCC VR-902B) OX=471472 GN=dagA PE=3 SV=1	A0A0H3MJX5_CHLT2		48 kDa		unknown	0	0	0	0	0	1	0	0	0	0	0	0	0	0	1	0	0	0	0	0	0	0	0	1	0	0	0	0	0	0	0	0
687	TRUE	Empty	Putative membrane protein OS=Chlamydia trachomatis serovar L2 (strain 434/Bu / ATCC VR-902B) OX=471472 GN=CTL0356 PE=4 SV=1	A0A0H3MBN5_CHLT2		18 kDa		unknown	0	0	1	0	0	0	0	0	0	0	0	0	0	0	0	0	0	0	0	0	0	0	0	0	0	0	0	0	0	0	0	0
688	TRUE	Empty	Putative exported protein OS=Chlamydia trachomatis serovar L2 (strain 434/Bu / ATCC VR-902B) OX=471472 GN=CTL0563 PE=4 SV=1	A0A0H3MDD5_CHLT2		26 kDa		unknown	0	0	0	0	0	0	0	0	1	0	0	0	0	0	1	1	0	0	1	0	0	0	2	0	0	0	0	0	0	0	0	0
689	TRUE	Empty	Ribosomal silencing factor RsfS OS=Chlamydia trachomatis serovar L2 (strain 434/Bu / ATCC VR-902B) OX=471472 GN=rsfS PE=3 SV=1	A0A0H3MAQ8_CHLT2		13 kDa		unknown	0	0	0	0	0	1	0	0	0	0	0	0	0	0	0	0	0	1	0	2	0	0	0	0	0	0	0	0	0	1	0	0
690	TRUE	Empty	Oligopeptide transport system membrane permease OS=Chlamydia trachomatis serovar L2 (strain 434/Bu / ATCC VR-902B) OX=471472 GN=oppC PE=3 SV=1	A0A0H3MBP4_CHLT2		31 kDa		unknown	0	0	0	0	0	0	0	0	0	0	0	0	0	0	0	1	0	0	0	0	0	0	0	0	0	0	0	0	0	0	1	0
691	TRUE	Empty	Uncharacterized protein OS=Chlamydia trachomatis serovar L2 (strain 434/Bu / ATCC VR-902B) OX=471472 GN=CTL0576 PE=4 SV=1	A0A0H3MKZ8_CHLT2		34 kDa		unknown	1	1	0	0	1	0	0	0	0	0	0	0	0	0	0	0	0	0	1	0	0	0	0	0	0	1	0	0	0	0	0	0
692	TRUE	Empty	Uracil-DNA glycosylase OS=Chlamydia trachomatis serovar L2 (strain 434/Bu / ATCC VR-902B) OX=471472 GN=ung PE=3 SV=1	UNG_CHLT2		26 kDa		unknown	1	1	0	0	0	0	0	0	1	0	0	0	0	0	0	1	0	0	0	0	0	0	0	1	0	0	0	1	0	1	0	0
693	TRUE	Empty	Deoxyuridine 5'-triphosphate nucleotidohydrolase OS=Chlamydia trachomatis serovar L2 (strain 434/Bu / ATCC VR-902B) OX=471472 GN=dut PE=3 SV=1	DUT_CHLT2		15 kDa		unknown	2	2	3	11	0	0	0	0	5	4	0	0	0	0	0	0	1	11	0	0	0	1	0	11	0	0	2	2	2	8	0	0
694	TRUE	Empty	Transcription antitermination protein NusB OS=Chlamydia trachomatis serovar L2 (strain 434/Bu / ATCC VR-902B) OX=471472 GN=nusB PE=3 SV=1	NUSB_CHLT2		18 kDa		unknown	1	1	0	0	0	0	0	0	0	0	0	0	0	0	0	0	0	0	0	0	0	0	0	0	0	0	0	0	0	0	0	0
695	TRUE	Empty	Inclusion membrane protein C OS=Chlamydia trachomatis serovar L2 (strain 434/Bu / ATCC VR-902B) OX=471472 GN=incC PE=4 SV=1	A0A0H3MKU4_CHLT2		19 kDa		unknown	4	2	3	0	0	0	0	1	3	0	0	0	0	0	1	0	1	0	0	0	1	1	2	0	1	0	2	0	3	0	0	0
696	TRUE	Empty	Putative membrane protein OS=Chlamydia trachomatis serovar L2 (strain 434/Bu / ATCC VR-902B) OX=471472 GN=CTL0273 PE=4 SV=1	A0A0H3MB42_CHLT2		18 kDa		unknown	0	0	0	0	0	0	0	0	0	0	0	0	0	0	0	0	0	0	0	0	0	0	0	0	0	0	3	0	0	0	0	0
697	TRUE	Empty	Putative exported protein OS=Chlamydia trachomatis serovar L2 (strain 434/Bu / ATCC VR-902B) OX=471472 GN=CTL0156 PE=4 SV=1	A0A0H3MK29_CHLT2		19 kDa		unknown	0	0	0	0	1	0	0	0	1	0	0	0	1	0	0	0	0	0	1	1	0	0	0	0	0	0	0	0	0	0	0	0
698	TRUE	Empty	Uncharacterized protein OS=Chlamydia trachomatis serovar L2 (strain 434/Bu / ATCC VR-902B) OX=471472 GN=CTL0045 PE=4 SV=1	A0A0H3MJR6_CHLT2		20 kDa		unknown	1	0	1	0	0	0	0	0	0	0	0	0	0	0	0	0	0	0	0	0	0	0	0	0	1	0	1	0	0	0	0	0
699	TRUE	Empty	Late transcription unit B protein OS=Chlamydia trachomatis serovar L2 (strain 434/Bu / ATCC VR-902B) OX=471472 GN=ltuB PE=4 SV=1	A0A0H3MKH4_CHLT2		11 kDa		unknown	0	0	0	0	0	0	1	0	1	0	0	0	0	0	0	0	0	0	2	1	2	0	1	0	2	1	0	0	0	0	0	0
700	TRUE	Empty	Inclusion membrane protein F OS=Chlamydia trachomatis serovar L2 (strain 434/Bu / ATCC VR-902B) OX=471472 GN=incF PE=4 SV=1	INCF_CHLT2		10 kDa		unknown	10	0	0	0	0	0	1	0	0	0	0	0	0	0	4	0	0	0	0	1	3	1	0	0	0	0	6	0	0	0	0	0
701	TRUE	Empty	Ribosome-binding factor A OS=Chlamydia trachomatis serovar L2 (strain 434/Bu / ATCC VR-902B) OX=471472 GN=rbfA PE=3 SV=1	RBFA_CHLT2		14 kDa		unknown	0	0	0	0	2	0	0	0	1	0	0	0	0	0	0	0	1	1	0	0	0	0	0	2	1	1	0	0	0	2	0	0
702	TRUE	Empty	Dephospho-CoA kinase OS=Chlamydia trachomatis serovar L2 (strain 434/Bu / ATCC VR-902B) OX=471472 GN=coaE PE=3 SV=1	A0A0H3MDP8_CHLT2		23 kDa		unknown	0	0	1	0	0	0	0	0	3	0	0	0	0	0	0	0	0	0	0	1	0	0	0	0	0	0	1	0	2	1	0	0
703	TRUE	Empty	Phosphatidate cytidylyltransferase OS=Chlamydia trachomatis serovar L2 (strain 434/Bu / ATCC VR-902B) OX=471472 GN=cdsA PE=4 SV=1	A0A0H3MC93_CHLT2		34 kDa		unknown	0	0	0	0	0	0	0	0	1	0	0	0	0	0	0	0	1	0	1	0	0	0	0	0	0	0	0	0	0	0	0	0
704	TRUE	Empty	Muramidase OS=Chlamydia trachomatis serovar L2 (strain 434/Bu / ATCC VR-902B) OX=471472 GN=nlpD PE=4 SV=1	A0A0H3MCI9_CHLT2		27 kDa		unknown	0	0	0	0	1	1	0	0	1	0	0	0	0	0	0	0	1	0	0	0	0	0	0	0	0	2	1	0	0	0	0	0
705	TRUE	Empty	Uncharacterized protein OS=Chlamydia trachomatis serovar L2 (strain 434/Bu / ATCC VR-902B) OX=471472 GN=CTL0526 PE=4 SV=1	A0A0H3MC23_CHLT2		16 kDa		unknown	0	0	0	0	1	0	1	1	0	0	0	0	0	0	0	0	1	0	0	0	1	0	0	0	0	0	0	0	0	0	0	0
706	TRUE	Empty	Shikimate kinase OS=Chlamydia trachomatis serovar L2 (strain 434/Bu / ATCC VR-902B) OX=471472 GN=aroL PE=3 SV=1	A0A0H3MDG7_CHLT2		21 kDa		unknown	0	0	0	0	1	1	0	0	0	0	0	0	0	0	0	0	0	1	0	0	0	0	0	0	0	0	0	0	0	1	0	0
708	TRUE	Empty	ABC transporter substrate-binding component OS=Chlamydia trachomatis serovar L2 (strain 434/Bu / ATCC VR-902B) OX=471472 GN=CTL0647 PE=4 SV=1	A0A0H3ML38_CHLT2		37 kDa		unknown	0	0	0	0	0	0	0	0	0	0	0	0	0	0	0	0	0	0	0	0	0	1	0	0	0	0	0	0	0	0	0	1
709	TRUE	Empty	Uncharacterized protein OS=Chlamydia trachomatis serovar L2 (strain 434/Bu / ATCC VR-902B) OX=471472 GN=CTL0060 PE=4 SV=1	A0A0H3MAN6_CHLT2		25 kDa		unknown	1	2	5	2	0	0	0	0	1	0	0	0	0	0	0	0	1	7	0	0	0	0	0	7	0	0	0	1	2	3	0	0
710	TRUE	Empty	Uncharacterized protein OS=Chlamydia trachomatis serovar L2 (strain 434/Bu / ATCC VR-902B) OX=471472 GN=CTL0840 PE=4 SV=1	A0A0H3MCQ4_CHLT2		13 kDa		unknown	0	0	0	0	0	0	0	0	1	0	0	0	0	0	0	0	0	0	0	1	0	2	0	0	0	2	0	1	0	1	0	0
711	TRUE	Empty	Anti-sigma factor antagonist OS=Chlamydia trachomatis serovar L2 (strain 434/Bu / ATCC VR-902B) OX=471472 GN=rbsV PE=3 SV=1	A0A0H3MCJ3_CHLT2		12 kDa		unknown	0	0	2	1	0	0	0	0	1	0	0	0	0	0	0	0	0	0	0	1	0	0	0	0	1	1	1	0	0	3	0	0
712.1	TRUE	Empty	50S ribosomal protein L24 OS=Chlamydia trachomatis serovar L2 (strain 434/Bu / ATCC VR-902B) OX=471472 GN=rplX PE=3 SV=1	RL24_CHLT2		13 kDa	TRUE	unknown	0	0	0	0	0	0	1	0	1	1	0	0	0	0	0	0	1	3	1	0	1	0	0	3	0	0	2	1	4	3	1	0
713	TRUE	Empty	Uncharacterized protein OS=Chlamydia trachomatis serovar L2 (strain 434/Bu / ATCC VR-902B) OX=471472 GN=CTL0262 PE=4 SV=1	A0A0H3MB32_CHLT2		36 kDa		unknown	0	0	0	0	0	0	0	0	0	0	1	0	0	0	0	0	0	0	0	0	0	0	0	0	0	0	1	0	0	0	0	0
714	TRUE	Empty	N-(5'-phosphoribosyl)anthranilate isomerase OS=Chlamydia trachomatis serovar L2 (strain 434/Bu / ATCC VR-902B) OX=471472 GN=trpF PE=3 SV=1	TRPF_CHLT2		23 kDa		unknown	0	0	0	0	0	0	0	0	0	0	0	0	0	0	0	1	0	0	0	0	0	0	0	0	1	0	0	0	0	1	0	1
715	TRUE	Empty	Thioredoxin OS=Chlamydia trachomatis serovar L2 (strain 434/Bu / ATCC VR-902B) OX=471472 GN=trxA PE=3 SV=1	A0A0H3MCC7_CHLT2		11 kDa		unknown	0	0	0	0	0	0	1	0	1	1	0	0	0	0	0	0	0	0	0	0	0	0	0	1	0	1	0	0	0	0	0	0
716	TRUE	Empty	Putative integral membrane protein OS=Chlamydia trachomatis serovar L2 (strain 434/Bu / ATCC VR-902B) OX=471472 GN=CTL0097 PE=4 SV=1	A0A0H3MJX0_CHLT2		28 kDa		unknown	0	0	0	0	1	0	0	0	0	0	0	0	0	0	0	0	0	1	23	1	0	11	0	0	0	1	0	0	0	1	0	0
717.2	TRUE	Empty	Elongation factor P OS=Chlamydia trachomatis serovar L2 (strain 434/Bu / ATCC VR-902B) OX=471472 GN=efp PE=3 SV=1	A0A0H3MCI5_CHLT2		20 kDa	TRUE	unknown	0	0	0	0	0	0	0	0	0	0	0	0	0	0	0	0	0	0	1	0	0	0	0	0	0	0	0	0	0	0	0	0
718	TRUE	Empty	Atypical response regulator protein ChxR OS=Chlamydia trachomatis serovar L2 (strain 434/Bu / ATCC VR-902B) OX=471472 GN=chxR PE=1 SV=1	CHXR_CHLT2		26 kDa		unknown	0	0	0	0	0	0	0	0	0	0	0	0	0	0	0	0	0	0	1	0	0	0	0	0	0	0	0	0	2	0	0	0
719	TRUE	Empty	30S ribosomal protein S12 OS=Chlamydia trachomatis serovar L2 (strain 434/Bu / ATCC VR-902B) OX=471472 GN=rpsL PE=3 SV=1	A0A0H3MC86_CHLT2		15 kDa		unknown	0	0	0	0	0	0	0	0	1	0	0	0	0	0	1	0	0	0	0	0	0	0	0	0	0	0	0	0	0	0	0	0
720	TRUE	Empty	Sodium:dicarboxylate symport protein OS=Chlamydia trachomatis serovar L2 (strain 434/Bu / ATCC VR-902B) OX=471472 GN=gltT PE=3 SV=1	A0A0H3MCC1_CHLT2		43 kDa		unknown	0	0	1	0	0	0	0	0	0	0	0	0	0	0	0	0	0	0	0	0	0	0	0	1	0	0	0	0	0	0	0	0
721	TRUE	Empty	ATP-dependent Clp protease proteolytic subunit OS=Chlamydia trachomatis serovar L2 (strain 434/Bu / ATCC VR-902B) OX=471472 GN=clpP PE=3 SV=1	A0A0H3MB69_CHLT2		22 kDa		unknown	0	1	1	0	0	0	0	0	0	0	0	0	0	0	0	0	0	0	0	0	0	0	0	0	0	1	0	0	0	1	0	0
722	TRUE	Empty	Putative membrane protein OS=Chlamydia trachomatis serovar L2 (strain 434/Bu / ATCC VR-902B) OX=471472 GN=CTL0010 PE=4 SV=1	A0A0H3MG36_CHLT2		32 kDa		unknown	0	1	1	0	0	0	0	0	1	0	0	0	0	0	0	0	0	0	0	0	0	0	0	0	0	0	0	0	1	0	0	0
723	TRUE	Empty	30S ribosomal protein S6 OS=Chlamydia trachomatis serovar L2 (strain 434/Bu / ATCC VR-902B) OX=471472 GN=rpsF PE=3 SV=1	RS6_CHLT2		13 kDa		unknown	1	0	1	0	0	1	0	1	2	0	0	0	0	0	0	0	1	3	1	3	0	1	1	3	2	0	2	1	2	1	0	0
724	TRUE	Empty	Uncharacterized protein OS=Chlamydia trachomatis serovar L2 (strain 434/Bu / ATCC VR-902B) OX=471472 GN=CTL0364 PE=4 SV=1	A0A0H3MCZ8_CHLT2		30 kDa		unknown	0	3	3	0	1	0	0	0	2	0	0	0	0	0	1	1	0	0	0	0	0	0	0	0	0	0	0	0	0	0	1	0
725	TRUE	Empty	Glycine cleavage system H-like protein OS=Chlamydia trachomatis serovar L2 (strain 434/Bu / ATCC VR-902B) OX=471472 GN=gcsH PE=3 SV=1	GCSHL_CHLT2		13 kDa		unknown	0	0	0	0	0	0	0	0	2	0	0	0	0	1	0	0	0	0	0	0	0	1	0	1	0	0	0	0	0	0	0	0
726	TRUE	Empty	Putative exported protein OS=Chlamydia trachomatis serovar L2 (strain 434/Bu / ATCC VR-902B) OX=471472 GN=CTL0023 PE=4 SV=1	A0A0H3MJP9_CHLT2		18 kDa		unknown	0	0	0	0	0	0	0	0	0	0	0	0	0	0	0	0	0	0	0	0	0	0	0	0	0	1	0	0	0	0	0	0
727	TRUE	Empty	Type III secretion system, membrane protein OS=Chlamydia trachomatis serovar L2 (strain 434/Bu / ATCC VR-902B) OX=471472 GN=sctR PE=4 SV=1	A0A0H3MCD8_CHLT2		34 kDa		unknown	0	0	1	0	0	0	0	0	1	0	0	0	0	0	0	0	0	0	0	0	1	0	0	0	0	0	0	0	0	0	0	0
728	TRUE	Empty	tRNA (guanine-N(7)-)-methyltransferase OS=Chlamydia trachomatis serovar L2 (strain 434/Bu / ATCC VR-902B) OX=471472 GN=trmB PE=3 SV=1	A0A0H3MBE6_CHLT2		26 kDa		unknown	0	0	1	0	0	0	0	0	0	0	0	0	0	0	0	0	0	0	0	0	0	1	0	0	0	0	0	0	0	0	0	0
729	TRUE	Empty	Uncharacterized protein OS=Chlamydia trachomatis serovar L2 (strain 434/Bu / ATCC VR-902B) OX=471472 GN=CTL0823 PE=4 SV=1	A0A0H3MLF6_CHLT2		32 kDa		unknown	1	0	0	0	0	1	0	0	1	0	0	0	0	0	0	0	0	0	0	0	0	0	0	0	1	0	0	0	1	0	0	0
730	TRUE	Empty	Tyrosine-specific transport protein OS=Chlamydia trachomatis serovar L2 (strain 434/Bu / ATCC VR-902B) OX=471472 GN=CTL0190 PE=4 SV=1	A0A0H3MBD9_CHLT2		44 kDa	TRUE	unknown	0	0	0	3	0	0	0	0	0	0	0	0	0	0	0	0	0	3	0	1	0	0	0	3	0	0	1	0	1	2	1	0
731	TRUE	Empty	Protein translocase OS=Chlamydia trachomatis serovar L2 (strain 434/Bu / ATCC VR-902B) OX=471472 GN=CTL0396 PE=4 SV=1	A0A0H3MGT0_CHLT2		17 kDa		unknown	1	0	0	1	0	0	0	0	0	0	0	0	1	0	0	0	0	3	0	0	0	0	0	2	0	0	1	0	0	3	0	0
732	TRUE	Empty	30S ribosomal protein S17 OS=Chlamydia trachomatis serovar L2 (strain 434/Bu / ATCC VR-902B) OX=471472 GN=rpsQ PE=3 SV=1	RS17_CHLT2		10 kDa		unknown	0	1	0	0	0	0	0	0	2	0	0	0	0	0	2	0	0	0	0	0	2	1	0	0	0	0	0	0	0	0	0	0
733	TRUE	Empty	Histone H1-like protein Hc1 OS=Chlamydia trachomatis serovar L2 (strain 434/Bu / ATCC VR-902B) OX=471472 GN=hctA PE=1 SV=1	HCT1_CHLT2		14 kDa		unknown	5	4	4	3	5	0	1	0	1	1	0	0	0	0	3	2	1	4	1	0	0	2	1	2	1	0	0	0	0	1	0	0
734	TRUE	Empty	Putative DNA methyltransferase OS=Chlamydia trachomatis serovar L2 (strain 434/Bu / ATCC VR-902B) OX=471472 GN=CTL0738 PE=4 SV=1	A0A0H3MLB0_CHLT2		19 kDa		unknown	0	0	0	0	0	0	0	0	0	0	0	0	0	0	0	0	0	0	0	0	0	1	0	0	0	0	0	0	0	0	0	1
735	TRUE	Empty	Uncharacterized protein OS=Chlamydia trachomatis serovar L2 (strain 434/Bu / ATCC VR-902B) OX=471472 GN=CTL0584 PE=4 SV=1	A0A0H3MH47_CHLT2		10 kDa		unknown	0	1	0	0	2	5	0	0	0	0	0	0	0	0	0	0	0	0	0	5	0	0	0	0	0	1	0	0	0	0	0	0
736	TRUE	Empty	Glucosamine-1-phosphate acetyltransferase OS=Chlamydia trachomatis serovar L2 (strain 434/Bu / ATCC VR-902B) OX=471472 GN=glmU PE=4 SV=1	A0A0H3MHN0_CHLT2		22 kDa		unknown	0	0	1	0	0	0	0	0	0	0	0	0	0	0	0	0	0	1	0	0	0	0	0	0	0	0	0	0	0	0	0	0
737	TRUE	Empty	Uncharacterized protein OS=Chlamydia trachomatis serovar L2 (strain 434/Bu / ATCC VR-902B) OX=471472 GN=CTL0034 PE=4 SV=1	A0A0H3MCF5_CHLT2		9 kDa		unknown	1	3	4	1	1	0	0	0	2	0	0	0	0	0	0	0	0	0	0	1	0	0	1	0	0	1	0	0	0	0	0	0
738	TRUE	Empty	Ribonuclease HIII OS=Chlamydia trachomatis serovar L2 (strain 434/Bu / ATCC VR-902B) OX=471472 GN=rnhC PE=3 SV=1	RNH3_CHLT2		33 kDa		unknown	0	0	0	0	0	0	0	0	2	0	0	0	0	0	1	0	0	1	0	0	0	0	0	0	0	0	0	0	0	1	0	0
739	TRUE	Empty	Type III secretion chaperone OS=Chlamydia trachomatis serovar L2 (strain 434/Bu / ATCC VR-902B) OX=471472 GN=scc1 PE=4 SV=1	A0A0H3MBD8_CHLT2		16 kDa		unknown	1	0	0	0	0	1	0	0	0	0	0	0	0	0	0	0	0	0	1	0	0	0	0	0	0	0	0	0	0	0	0	0
740	TRUE	Empty	Uncharacterized protein OS=Chlamydia trachomatis serovar L2 (strain 434/Bu / ATCC VR-902B) OX=471472 GN=CTL0720 PE=4 SV=1	A0A0H3MC95_CHLT2		10 kDa		unknown	0	0	1	0	0	0	1	0	0	0	0	0	0	0	0	0	0	0	2	0	0	0	0	0	0	1	0	2	0	0	0	0
741.2	TRUE	Empty	Putative integral membrane protein OS=Chlamydia trachomatis serovar L2 (strain 434/Bu / ATCC VR-902B) OX=471472 GN=CTL0335 PE=4 SV=1	A0A0H3MCX6_CHLT2		15 kDa	TRUE	unknown	0	0	0	0	0	0	0	0	0	0	0	0	0	0	0	0	0	0	0	0	0	0	1	0	0	0	0	0	0	0	0	0
742	TRUE	Empty	Uncharacterized protein OS=Chlamydia trachomatis serovar L2 (strain 434/Bu / ATCC VR-902B) OX=471472 GN=CTL0036 PE=4 SV=1	A0A0H3MB44_CHLT2		16 kDa		unknown	0	1	1	0	0	0	0	0	0	0	0	0	0	0	0	0	1	0	1	0	0	0	0	0	0	0	1	0	0	0	0	0
743	TRUE	Empty	50S ribosomal protein L36 OS=Chlamydia trachomatis serovar L2 (strain 434/Bu / ATCC VR-902B) OX=471472 GN=rpmJ PE=3 SV=1	RL36_CHLT2		5 kDa		unknown	0	0	1	0	0	0	0	0	1	0	0	0	0	0	0	0	1	0	1	0	0	0	0	0	0	0	0	0	0	0	0	0
744	TRUE	Empty	Tyrosine-specific transport protein OS=Chlamydia trachomatis serovar L2 (strain 434/Bu / ATCC VR-902B) OX=471472 GN=tyrP PE=4 SV=1	A0A0H3MK71_CHLT2		44 kDa	TRUE	unknown	0	0	0	1	1	0	0	0	1	0	0	0	0	0	0	0	0	1	0	0	0	0	0	0	0	0	1	0	0	0	1	0
745	TRUE	Empty	Putative membrane protein OS=Chlamydia trachomatis serovar L2 (strain 434/Bu / ATCC VR-902B) OX=471472 GN=CTL0639 PE=4 SV=1	A0A0H3MDH8_CHLT2		27 kDa		unknown	1	1	1	0	0	0	0	0	1	0	0	0	0	0	0	0	0	0	0	0	0	0	0	0	0	0	0	0	0	0	0	0
746	TRUE	Empty	UDP-N-acetylenolpyruvoylglucosamine reductase OS=Chlamydia trachomatis serovar L2 (strain 434/Bu / ATCC VR-902B) OX=471472 GN=murB PE=3 SV=1	MURB_CHLT2		32 kDa		unknown	0	0	1	0	1	0	0	0	0	0	1	0	0	0	0	0	0	0	0	0	0	0	0	0	0	0	0	0	0	0	0	0
747	TRUE	Empty	Arginine/agmatine antiporter OS=Chlamydia trachomatis serovar L2 (strain 434/Bu / ATCC VR-902B) OX=471472 GN=aaxC PE=3 SV=1	AAXC_CHLT2		53 kDa		unknown	0	1	1	0	0	0	0	0	0	0	0	0	0	0	0	0	0	0	0	1	0	0	0	0	0	0	0	0	0	0	0	0
748	TRUE	Empty	Phospho-N-acetylmuramoyl-pentapeptide-transferase OS=Chlamydia trachomatis serovar L2 (strain 434/Bu / ATCC VR-902B) OX=471472 GN=mraY PE=3 SV=1	MRAY_CHLT2		37 kDa		unknown	0	0	0	0	0	0	1	1	0	1	0	0	1	1	0	0	1	1	0	0	0	0	0	0	0	0	0	0	0	0	0	0
749	TRUE	Empty	Candidate inclusion membrane protein OS=Chlamydia trachomatis serovar L2 (strain 434/Bu / ATCC VR-902B) OX=471472 GN=CTL0444 PE=4 SV=1	A0A0H3MBW1_CHLT2		25 kDa		unknown	1	1	1	0	0	0	0	0	0	0	0	0	0	0	0	0	0	0	0	0	0	0	0	0	0	0	2	0	2	0	0	0
750	TRUE	Empty	Sodium-dependent amino acid transporter OS=Chlamydia trachomatis serovar L2 (strain 434/Bu / ATCC VR-902B) OX=471472 GN=CTL0483 PE=4 SV=1	A0A0H3MGY6_CHLT2		55 kDa		unknown	1	0	0	0	0	0	1	0	1	0	0	0	0	0	0	0	0	0	0	0	0	0	0	0	0	1	0	0	0	0	0	0
751	TRUE	Empty	Uncharacterized protein OS=Chlamydia trachomatis serovar L2 (strain 434/Bu / ATCC VR-902B) OX=471472 GN=CTL0035 PE=4 SV=1	A0A0H3MJQ8_CHLT2		9 kDa		unknown	0	0	0	0	0	0	0	0	0	0	0	0	0	0	0	0	0	1	0	2	0	0	0	0	0	0	0	0	0	0	0	0
752	TRUE	Empty	Putative exported protein OS=Chlamydia trachomatis serovar L2 (strain 434/Bu / ATCC VR-902B) OX=471472 GN=CTL0743 PE=4 SV=1	A0A0H3MLB4_CHLT2		25 kDa		unknown	1	0	0	0	0	1	1	0	0	0	0	0	0	0	0	0	0	1	0	0	0	0	0	0	0	0	2	0	2	0	0	0
753	TRUE	Empty	Uncharacterized protein OS=Chlamydia trachomatis serovar L2 (strain 434/Bu / ATCC VR-902B) OX=471472 GN=CTL0087 PE=4 SV=1	A0A0H3MB77_CHLT2		20 kDa		unknown	0	1	0	0	0	0	0	0	0	0	0	0	0	0	0	0	0	0	0	0	0	0	0	0	0	0	0	0	0	0	0	0
754	TRUE	Empty	Uncharacterized protein OS=Chlamydia trachomatis serovar L2 (strain 434/Bu / ATCC VR-902B) OX=471472 GN=CTL0577 PE=4 SV=1	A0A0H3MC57_CHLT2		17 kDa		unknown	0	0	0	0	0	0	0	0	0	0	0	0	0	0	0	2	0	2	0	0	0	0	0	1	0	0	0	0	0	0	0	0
755	TRUE	Empty	Preprotein translocase OS=Chlamydia trachomatis serovar L2 (strain 434/Bu / ATCC VR-902B) OX=471472 GN=CTL0110 PE=4 SV=1	A0A0H3MB92_CHLT2		13 kDa		unknown	1	0	0	0	0	0	0	0	1	0	0	0	0	1	0	0	0	0	0	1	0	0	0	0	0	0	0	1	0	0	0	1
756	TRUE	Empty	Inclusion membrane protein E OS=Chlamydia trachomatis serovar L2 (strain 434/Bu / ATCC VR-902B) OX=471472 GN=incE PE=4 SV=1	INCE_CHLT2		14 kDa		unknown	4	3	3	0	0	0	0	0	1	0	0	0	0	0	2	1	3	0	0	0	0	0	2	1	0	0	4	2	1	0	0	0
757	TRUE	Empty	30S ribosomal protein S15 OS=Chlamydia trachomatis serovar L2 (strain 434/Bu / ATCC VR-902B) OX=471472 GN=rpsO PE=3 SV=1	RS15_CHLT2		10 kDa		unknown	0	0	0	0	0	0	0	0	1	0	0	0	0	0	0	0	0	0	0	1	0	0	0	0	0	1	1	0	0	1	0	0
758	TRUE	Empty	Putative exported protein OS=Chlamydia trachomatis serovar L2 (strain 434/Bu / ATCC VR-902B) OX=471472 GN=CTL0725 PE=4 SV=1	A0A0H3MLA0_CHLT2		24 kDa		unknown	0	0	2	1	1	0	0	1	0	0	0	0	0	0	0	1	0	0	1	0	1	0	0	0	1	0	0	0	0	0	0	0
759	TRUE	Empty	Uncharacterized protein OS=Chlamydia trachomatis serovar L2 (strain 434/Bu / ATCC VR-902B) OX=471472 GN=CTL0692 PE=4 SV=1	A0A0H3ML83_CHLT2		25 kDa		unknown	1	0	0	0	0	1	0	0	1	0	0	0	0	0	0	0	0	0	1	0	0	0	1	0	0	0	1	0	0	0	0	0
760	TRUE	Empty	UPF0056 inner membrane protein OS=Chlamydia trachomatis serovar L2 (strain 434/Bu / ATCC VR-902B) OX=471472 GN=CTL0225 PE=3 SV=1	A0A0H3MGG9_CHLT2		24 kDa		unknown	0	1	0	0	0	0	1	1	1	0	0	0	0	0	0	0	1	0	1	0	0	0	0	0	0	0	0	0	0	0	0	0
761	TRUE	Empty	Putative exported protein OS=Chlamydia trachomatis serovar L2 (strain 434/Bu / ATCC VR-902B) OX=471472 GN=CTL0433 PE=4 SV=1	A0A0H3MD41_CHLT2		27 kDa		unknown	0	0	0	0	0	0	0	0	0	0	0	0	0	0	0	0	0	0	0	0	0	0	0	0	0	0	1	0	0	0	1	0
762	TRUE	Empty	Ribonuclease P protein component OS=Chlamydia trachomatis serovar L2 (strain 434/Bu / ATCC VR-902B) OX=471472 GN=rnpA PE=3 SV=1	RNPA_CHLT2		14 kDa		unknown	0	0	0	0	1	0	0	0	1	0	0	0	0	0	1	0	0	0	0	0	0	0	0	0	0	0	0	0	0	0	0	0
763	TRUE	Empty	Candidate inclusion membrane protein OS=Chlamydia trachomatis serovar L2 (strain 434/Bu / ATCC VR-902B) OX=471472 GN=CTL0478 PE=4 SV=1	A0A0H3MGY3_CHLT2		18 kDa		unknown	1	0	0	0	0	0	0	0	2	0	0	0	0	0	0	0	0	0	0	0	0	0	0	0	0	0	1	0	0	0	0	0
764	TRUE	Empty	Triosephosphate isomerase OS=Chlamydia trachomatis serovar L2 (strain 434/Bu / ATCC VR-902B) OX=471472 GN=tpiA PE=3 SV=1	TPIS_CHLT2		30 kDa		unknown	0	1	0	0	0	0	0	0	0	0	0	0	0	0	0	0	1	0	0	1	0	0	0	0	0	0	0	0	0	0	0	0
765	TRUE	Empty	Branched-chain amino acid transport system carrier protein OS=Chlamydia trachomatis serovar L2 (strain 434/Bu / ATCC VR-902B) OX=471472 GN=brnQ PE=4 SV=1	A0A0H3MLF2_CHLT2		45 kDa		unknown	0	1	0	0	0	1	0	0	0	0	0	0	0	1	1	0	0	0	0	1	0	0	0	0	0	0	0	1	0	0	0	0
766	TRUE	Empty	Uncharacterized protein OS=Chlamydia trachomatis serovar L2 (strain 434/Bu / ATCC VR-902B) OX=471472 GN=CTL0529 PE=4 SV=1	A0A0H3MDC2_CHLT2		25 kDa		unknown	0	0	1	0	0	1	0	0	0	0	0	0	0	0	0	0	0	0	0	1	0	0	0	0	0	0	0	0	0	0	0	0
767	TRUE	Empty	Na(+)-translocating NADH-quinone reductase subunit D OS=Chlamydia trachomatis serovar L2 (strain 434/Bu / ATCC VR-902B) OX=471472 GN=nqrD PE=3 SV=1	NQRD_CHLT2		23 kDa		unknown	0	0	1	0	1	2	0	0	1	0	0	0	0	0	0	0	0	0	2	0	0	0	0	0	0	0	0	1	0	0	0	0
768	TRUE	Empty	Cysteine-rich membrane protein OS=Chlamydia trachomatis serovar L2 (strain 434/Bu / ATCC VR-902B) OX=471472 GN=crpA PE=4 SV=1	A0A0H3ML87_CHLT2		16 kDa		unknown	0	0	0	0	0	0	0	1	1	0	0	0	0	0	0	0	0	0	0	0	0	0	0	0	0	0	2	0	0	0	0	0
769	TRUE	Empty	Uroporphyrinogen decarboxylase OS=Chlamydia trachomatis serovar L2 (strain 434/Bu / ATCC VR-902B) OX=471472 GN=hemE PE=3 SV=1	DCUP_CHLT2		38 kDa		unknown	0	0	0	0	0	0	0	0	0	0	1	0	0	0	0	1	0	0	0	0	0	1	0	0	0	0	0	1	0	1	0	0
770	TRUE	Empty	Uncharacterized protein OS=Chlamydia trachomatis serovar L2 (strain 434/Bu / ATCC VR-902B) OX=471472 GN=CTL0812 PE=4 SV=1	A0A0H3MCM9_CHLT2		16 kDa		unknown	1	0	0	0	0	0	0	0	0	0	0	0	0	0	0	0	0	0	1	0	0	0	0	1	1	0	0	0	0	0	1	0
771	TRUE	Empty	Glutamine-binding protein OS=Chlamydia trachomatis serovar L2 (strain 434/Bu / ATCC VR-902B) OX=471472 GN=fliY PE=4 SV=1	A0A0H3MHF9_CHLT2		29 kDa		unknown	0	0	0	0	0	0	0	0	0	0	0	0	0	0	0	0	0	0	1	0	0	0	0	0	0	0	1	0	3	0	0	0
772	TRUE	Empty	Uncharacterized protein OS=Chlamydia trachomatis serovar L2 (strain 434/Bu / ATCC VR-902B) OX=471472 GN=CTL0085 PE=4 SV=1	A0A0H3MCG7_CHLT2		15 kDa		unknown	0	1	1	0	0	0	0	0	0	0	0	0	0	0	0	0	0	0	0	0	0	0	0	0	0	2	0	0	0	0	0	0
773	TRUE	Empty	Putative membrane protein OS=Chlamydia trachomatis serovar L2 (strain 434/Bu / ATCC VR-902B) OX=471472 GN=CTL0828 PE=4 SV=1	A0A0H3MLF9_CHLT2		16 kDa		unknown	0	0	0	0	0	0	0	1	0	0	0	0	0	0	0	0	0	0	0	0	0	0	0	0	1	1	0	0	0	0	0	0
774	TRUE	Empty	Uncharacterized protein OS=Chlamydia trachomatis serovar L2 (strain 434/Bu / ATCC VR-902B) OX=471472 GN=CTL0593 PE=4 SV=1	A0A0H3ML08_CHLT2		57 kDa		unknown	0	0	1	0	0	0	0	0	0	0	0	0	0	0	0	0	0	0	0	0	0	0	0	1	0	0	0	0	0	0	0	0
775	TRUE	Empty	Transcription regulator, crp family OS=Chlamydia trachomatis serovar L2 (strain 434/Bu / ATCC VR-902B) OX=471472 GN=CTL0487 PE=4 SV=1	A0A0H3MBT0_CHLT2		15 kDa		unknown	4	0	0	0	0	0	0	0	0	0	0	0	0	0	0	0	0	0	0	0	0	0	0	0	0	0	0	0	0	0	0	0
776	TRUE	Empty	Integration host factor alpha-subunit OS=Chlamydia trachomatis serovar L2 (strain 434/Bu / ATCC VR-902B) OX=471472 GN=ihfA PE=3 SV=1	A0A0H3MKX1_CHLT2		11 kDa		unknown	0	0	0	0	0	0	0	0	0	0	0	0	0	0	0	0	0	0	0	0	0	0	0	0	0	0	1	1	1	2	1	0
777	TRUE	Empty	UPF0109 protein CTL0028 OS=Chlamydia trachomatis serovar L2 (strain 434/Bu / ATCC VR-902B) OX=471472 GN=CTL0028 PE=3 SV=1	A0A0H3MCF1_CHLT2		9 kDa		unknown	0	0	1	0	0	0	1	0	1	0	0	0	0	0	1	0	0	0	0	0	0	0	0	0	0	0	1	1	1	1	0	0
778	TRUE	Empty	Type III secretion system chaperone OS=Chlamydia trachomatis serovar L2 (strain 434/Bu / ATCC VR-902B) OX=471472 GN=sycE PE=4 SV=1	A0A0H3MAL7_CHLT2		15 kDa		unknown	0	0	0	0	0	0	0	0	1	0	0	0	0	0	0	0	0	0	0	0	0	0	0	0	0	0	0	0	0	0	0	0
779	TRUE	Empty	Uncharacterized protein OS=Chlamydia trachomatis serovar L2 (strain 434/Bu / ATCC VR-902B) OX=471472 GN=CTL0290 PE=4 SV=1	A0A0H3MKE2_CHLT2		29 kDa		unknown	1	0	0	0	1	0	0	0	0	0	0	0	0	0	0	0	0	0	0	0	0	1	0	0	0	0	0	0	0	1	0	0
780	TRUE	Empty	Uncharacterized protein OS=Chlamydia trachomatis serovar L2 (strain 434/Bu / ATCC VR-902B) OX=471472 GN=CTL0309 PE=4 SV=1	A0A0H3MCW0_CHLT2		17 kDa		unknown	0	0	0	0	0	0	0	0	1	0	0	0	0	0	0	0	1	1	0	0	0	0	0	0	0	0	0	0	0	1	0	0
781	TRUE	Empty	Acyl carrier protein OS=Chlamydia trachomatis serovar L2 (strain 434/Bu / ATCC VR-902B) OX=471472 GN=acpP PE=3 SV=1	ACP_CHLT2		9 kDa		unknown	1	0	0	0	0	1	0	1	0	0	0	0	0	0	0	0	0	0	0	0	0	0	0	0	0	0	0	0	0	0	0	0
782	TRUE	Empty	50S ribosomal protein L29 OS=Chlamydia trachomatis serovar L2 (strain 434/Bu / ATCC VR-902B) OX=471472 GN=rpmC PE=3 SV=1	RL29_CHLT2		8 kDa		unknown	1	1	2	0	0	0	0	0	0	0	0	0	0	0	0	0	0	0	0	0	0	0	0	0	0	0	0	0	0	0	0	0
783	TRUE	Empty	Prolipoprotein diacylglyceryl transferase OS=Chlamydia trachomatis serovar L2 (strain 434/Bu / ATCC VR-902B) OX=471472 GN=lgt PE=3 SV=1	A0A0H3MC02_CHLT2		30 kDa		unknown	0	0	0	0	0	0	0	0	0	0	0	0	0	0	0	0	0	0	0	1	0	0	0	0	0	0	0	0	0	0	0	0
784	TRUE	Empty	Uncharacterized protein OS=Chlamydia trachomatis serovar L2 (strain 434/Bu / ATCC VR-902B) OX=471472 GN=CTL0286 PE=4 SV=1	A0A0H3MB49_CHLT2		12 kDa		unknown	0	0	0	0	0	0	1	0	3	0	0	0	0	0	2	0	1	5	0	0	0	1	1	5	0	0	0	0	0	3	0	0
785	TRUE	Empty	Cysteine desulfurase (EC 2.8.1.7) OS=Chlamydia trachomatis serovar L2 (strain 434/Bu / ATCC VR-902B) OX=471472 GN=CTL0090 PE=4 SV=1	A0A0H3MCG8_CHLT2		42 kDa		unknown	0	0	0	0	0	0	0	1	0	0	0	0	0	0	0	0	0	0	0	0	0	0	0	0	0	0	0	0	0	0	0	0
786	TRUE	Empty	Small cysteine-rich outer membrane protein OmcA OS=Chlamydia trachomatis serovar L2 (strain 434/Bu / ATCC VR-902B) OX=471472 GN=omcA PE=2 SV=1	OMCA_CHLT2		9 kDa		unknown	5	10	4	0	0	0	1	1	5	0	0	0	0	0	0	0	1	0	0	0	0	1	1	0	0	0	2	2	2	0	0	0
787	TRUE	Empty	Uncharacterized protein OS=Chlamydia trachomatis serovar L2 (strain 434/Bu / ATCC VR-902B) OX=471472 GN=CTL0599 PE=4 SV=1	A0A0H3MDF2_CHLT2		13 kDa		unknown	0	0	0	0	0	0	0	0	0	0	0	0	0	0	0	0	0	0	0	0	0	0	0	0	0	2	1	0	0	0	0	0
788	TRUE	Empty	tRNA-specific adenosine deaminase OS=Chlamydia trachomatis serovar L2 (strain 434/Bu / ATCC VR-902B) OX=471472 GN=tadA PE=3 SV=1	A0A0H3MCQ1_CHLT2		18 kDa		unknown	0	0	0	0	0	0	0	0	0	0	0	0	0	0	0	0	0	0	0	0	0	0	0	0	0	1	0	0	0	0	0	0
789	TRUE	Empty	Candidate inclusion membrane protein OS=Chlamydia trachomatis serovar L2 (strain 434/Bu / ATCC VR-902B) OX=471472 GN=CTL0477 PE=4 SV=1	A0A0H3MBY0_CHLT2		16 kDa		unknown	0	0	0	0	0	0	0	0	0	0	0	0	0	0	0	0	0	0	0	0	0	0	0	1	0	0	0	0	0	0	0	0
790	TRUE	Empty	Putative exported protein OS=Chlamydia trachomatis serovar L2 (strain 434/Bu / ATCC VR-902B) OX=471472 GN=CTL0523 PE=4 SV=1	A0A0H3MDB8_CHLT2		11 kDa		unknown	0	0	0	0	0	0	0	1	0	0	0	0	0	0	0	0	0	0	0	0	0	0	0	0	0	2	0	0	1	0	0	0
791	TRUE	Empty	Uncharacterized protein OS=Chlamydia trachomatis serovar L2 (strain 434/Bu / ATCC VR-902B) OX=471472 GN=CTL0870 PE=4 SV=1	A0A0H3MLJ0_CHLT2		9 kDa		unknown	0	1	0	0	0	0	0	0	0	0	0	0	0	0	0	0	0	0	0	0	0	0	0	0	0	0	1	0	0	0	0	0
792	TRUE	Empty	Na(+)-translocating NADH-quinone reductase subunit E OS=Chlamydia trachomatis serovar L2 (strain 434/Bu / ATCC VR-902B) OX=471472 GN=nqrE PE=3 SV=1	NQRE_CHLT2		26 kDa		unknown	0	1	0	1	0	0	0	0	0	0	0	0	0	0	0	0	0	0	0	1	0	0	0	0	0	0	0	0	0	0	0	0
793	TRUE	Empty	Anti-sigma factor antagonist OS=Chlamydia trachomatis serovar L2 (strain 434/Bu / ATCC VR-902B) OX=471472 GN=rsbV PE=3 SV=1	A0A0H3ML58_CHLT2		13 kDa		unknown	1	0	0	2	0	0	1	0	1	1	0	0	0	0	1	0	0	2	0	0	0	0	0	3	0	0	0	0	0	0	0	0
794	TRUE	Empty	Uncharacterized protein OS=Chlamydia trachomatis serovar L2 (strain 434/Bu / ATCC VR-902B) OX=471472 GN=CTL0389 PE=4 SV=1	A0A0H3MBR6_CHLT2		15 kDa		unknown	0	0	1	0	0	0	0	0	2	0	0	0	0	0	0	0	1	0	0	0	0	0	1	0	0	0	1	1	1	0	0	0
795	TRUE	Empty	Putative pre-16S rRNA nuclease OS=Chlamydia trachomatis serovar L2 (strain 434/Bu / ATCC VR-902B) OX=471472 GN=CTL0436 PE=3 SV=1	YQGF_CHLT2		16 kDa		unknown	0	0	0	0	1	1	0	0	0	0	0	0	1	0	0	0	0	0	0	0	0	0	0	0	0	0	0	0	0	0	0	0
796	TRUE	Empty	Putative membrane protein OS=Chlamydia trachomatis serovar L2 (strain 434/Bu / ATCC VR-902B) OX=471472 GN=CTL0337 PE=4 SV=1	A0A0H3MBL7_CHLT2		12 kDa		unknown	0	0	0	0	0	0	0	0	0	0	0	0	0	0	0	0	0	0	0	0	0	0	0	1	0	0	1	0	0	0	0	0
797	TRUE	Empty	Putative exported protein OS=Chlamydia trachomatis serovar L2 (strain 434/Bu / ATCC VR-902B) OX=471472 GN=CTL0164 PE=4 SV=1	A0A0H3MBC3_CHLT2		18 kDa		unknown	0	0	0	0	0	0	0	0	0	0	0	0	0	0	0	0	0	0	1	0	0	0	0	0	1	0	1	0	1	0	0	0
798	TRUE	Empty	Translation initiation factor IF-1 OS=Chlamydia trachomatis serovar L2 (strain 434/Bu / ATCC VR-902B) OX=471472 GN=infA2 PE=3 SV=1	A0A0H3MDD9_CHLT2		8 kDa		unknown	0	0	0	0	0	0	0	0	1	0	0	0	0	0	0	0	0	0	1	0	0	0	0	0	0	0	0	0	0	2	1	0
799	TRUE	Empty	Putative sodium:dicarboxylate symport protein OS=Chlamydia trachomatis serovar L2 (strain 434/Bu / ATCC VR-902B) OX=471472 GN=CTL0482 PE=3 SV=1	A0A0H3MBS5_CHLT2		45 kDa		unknown	0	0	1	0	0	0	0	0	0	0	0	0	0	0	0	0	0	0	1	1	0	0	0	0	0	1	0	0	0	0	0	0
800	TRUE	Empty	Cytochrome d ubiquinol oxidase subunit II OS=Chlamydia trachomatis serovar L2 (strain 434/Bu / ATCC VR-902B) OX=471472 GN=cydB PE=4 SV=1	A0A0H3MGK0_CHLT2		40 kDa		unknown	0	0	0	0	2	0	0	0	0	0	0	0	0	0	0	0	0	0	0	0	0	0	0	1	0	0	0	0	1	0	0	0
801	TRUE	Empty	Riboflavin biosynthesis protein OS=Chlamydia trachomatis serovar L2 (strain 434/Bu / ATCC VR-902B) OX=471472 GN=ribF PE=3 SV=1	A0A0H3MBE9_CHLT2		33 kDa		unknown	0	0	0	0	0	0	0	0	0	0	0	0	0	0	0	0	0	0	0	0	0	0	0	0	0	0	0	1	0	0	0	0
802	TRUE	Empty	Uncharacterized protein OS=Chlamydia trachomatis serovar L2 (strain 434/Bu / ATCC VR-902B) OX=471472 GN=CTL0507 PE=4 SV=1	A0A0H3MDA2_CHLT2		14 kDa		unknown	0	0	0	1	0	0	0	0	0	0	0	0	0	0	0	0	0	3	0	0	0	0	0	2	0	0	0	1	0	4	0	0
803	TRUE	Empty	Exodeoxyribonuclease 7 small subunit OS=Chlamydia trachomatis serovar L2 (strain 434/Bu / ATCC VR-902B) OX=471472 GN=xseB PE=3 SV=1	EX7S_CHLT2		8 kDa		unknown	1	1	1	0	0	0	0	0	1	0	0	0	0	0	0	0	0	0	0	0	0	0	1	0	0	0	0	0	0	0	0	0
804	TRUE	Empty	30S ribosomal protein S19 OS=Chlamydia trachomatis serovar L2 (strain 434/Bu / ATCC VR-902B) OX=471472 GN=rpsS PE=3 SV=1	RS19_CHLT2		10 kDa		unknown	0	0	0	0	0	0	0	0	1	0	0	0	0	0	0	0	0	0	0	0	0	0	0	0	1	0	0	0	0	0	0	0
805	TRUE	Empty	Metal transporter, membrane permease component OS=Chlamydia trachomatis serovar L2 (strain 434/Bu / ATCC VR-902B) OX=471472 GN=CTL0674 PE=3 SV=1	A0A0H3ML55_CHLT2		32 kDa		unknown	0	0	1	0	1	1	0	0	0	0	0	0	0	0	0	0	0	0	0	0	0	0	0	0	0	0	0	0	0	0	0	0
806	TRUE	Empty	50S ribosomal protein L35 OS=Chlamydia trachomatis serovar L2 (strain 434/Bu / ATCC VR-902B) OX=471472 GN=rpmI PE=3 SV=1	A0A0H3MCP7_CHLT2		7 kDa		unknown	0	0	0	0	0	0	0	0	0	0	0	0	0	0	0	0	0	0	0	2	0	0	0	0	0	0	1	0	0	0	0	0
807	TRUE	Empty	Inner membrane protein OS=Chlamydia trachomatis serovar L2 (strain 434/Bu / ATCC VR-902B) OX=471472 GN=CTL0506 PE=4 SV=1	A0A0H3MH02_CHLT2		28 kDa		unknown	0	0	0	0	0	0	0	0	1	0	0	0	0	0	0	0	0	0	0	0	0	0	0	0	0	0	0	0	0	0	0	0
808	TRUE	Empty	30S ribosomal protein S20 OS=Chlamydia trachomatis serovar L2 (strain 434/Bu / ATCC VR-902B) OX=471472 GN=rpsT PE=3 SV=1	RS20_CHLT2		11 kDa		unknown	1	1	0	0	0	0	0	0	1	0	0	0	0	0	0	0	1	1	0	0	0	1	0	1	0	1	0	0	0	1	1	0
809	TRUE	Empty	Aspartyl/glutamyl-tRNA(Asn/Gln) amidotransferase subunit C OS=Chlamydia trachomatis serovar L2 (strain 434/Bu / ATCC VR-902B) OX=471472 GN=gatC PE=3 SV=1	GATC_CHLT2		11 kDa		unknown	0	0	0	0	0	1	0	0	0	0	0	0	0	0	0	0	0	0	0	0	0	0	0	0	0	1	0	0	0	0	0	0
810	TRUE	Empty	Uncharacterized protein OS=Chlamydia trachomatis serovar L2 (strain 434/Bu / ATCC VR-902B) OX=471472 GN=CTL0500A PE=4 SV=1	A0A0H3MGZ9_CHLT2		12 kDa		unknown	3	1	1	0	0	0	1	1	3	0	0	0	0	0	1	0	1	0	0	0	0	0	0	0	0	0	3	1	1	0	0	0
811	TRUE	Empty	tRNA N6-adenosine threonylcarbamoyltransferase OS=Chlamydia trachomatis serovar L2 (strain 434/Bu / ATCC VR-902B) OX=471472 GN=CTL0597 PE=3 SV=1	A0A0H3MC01_CHLT2		23 kDa		unknown	0	0	0	0	0	0	0	0	0	0	0	0	0	0	0	0	0	0	0	0	0	0	0	1	0	0	0	0	0	0	0	0
812	TRUE	Empty	Phosphocarrier protein HPr OS=Chlamydia trachomatis serovar L2 (strain 434/Bu / ATCC VR-902B) OX=471472 GN=ptsH PE=4 SV=1	A0A0H3MBZ8_CHLT2		12 kDa		unknown	0	0	0	0	0	0	0	0	0	0	0	0	0	0	0	0	0	1	0	1	0	0	0	0	0	0	0	0	0	0	0	0
813	TRUE	Empty	Putative tRNA (cytidine(34)-2'-O)-methyltransferase OS=Chlamydia trachomatis serovar L2 (strain 434/Bu / ATCC VR-902B) OX=471472 GN=CTL0802 PE=3 SV=1	A0A0H3MHI0_CHLT2		17 kDa		unknown	0	0	0	0	0	0	0	0	0	0	0	0	0	0	0	0	0	0	0	0	0	0	0	0	0	0	1	0	0	0	0	0
814	TRUE	Empty	50S ribosomal protein L31 type B OS=Chlamydia trachomatis serovar L2 (strain 434/Bu / ATCC VR-902B) OX=471472 GN=rpmE2 PE=3 SV=1	RL31B_CHLT2		12 kDa		unknown	0	1	0	0	0	0	0	0	0	0	0	0	0	0	0	0	1	4	0	0	0	0	0	2	0	0	1	0	0	2	0	0
815	TRUE	Empty	50S ribosomal protein L32 OS=Chlamydia trachomatis serovar L2 (strain 434/Bu / ATCC VR-902B) OX=471472 GN=rpmF PE=3 SV=1	A0A0H3MCM5_CHLT2		6 kDa		unknown	0	0	0	0	0	0	0	0	0	0	0	0	0	0	0	0	0	0	0	0	0	0	0	0	0	0	1	0	1	0	0	0
816	TRUE	Empty	Putative membrane protein OS=Chlamydia trachomatis serovar L2 (strain 434/Bu / ATCC VR-902B) OX=471472 GN=CTL0709 PE=4 SV=1	A0A0H3ML92_CHLT2		12 kDa		unknown	1	0	0	0	0	0	0	0	0	0	0	0	0	0	0	0	1	0	1	0	0	0	0	0	0	0	1	0	0	0	0	0
817	TRUE	Empty	Putative integral membrane protein OS=Chlamydia trachomatis serovar L2 (strain 434/Bu / ATCC VR-902B) OX=471472 GN=CTL0157 PE=4 SV=1	A0A0H3MBB8_CHLT2		10 kDa		unknown	0	0	0	0	0	0	0	0	0	0	0	0	0	0	0	0	0	1	0	0	0	0	0	0	0	0	0	0	0	0	1	0
818	TRUE	Empty	Uncharacterized protein OS=Chlamydia trachomatis serovar L2 (strain 434/Bu / ATCC VR-902B) OX=471472 GN=CTL0729 PE=4 SV=1	A0A0H3MDN5_CHLT2		20 kDa		unknown	0	0	0	0	0	0	0	0	0	0	0	0	0	0	0	0	0	0	0	0	0	0	0	1	0	1	0	0	0	0	0	0
819	TRUE	Empty	Uncharacterized protein OS=Chlamydia trachomatis serovar L2 (strain 434/Bu / ATCC VR-902B) OX=471472 GN=CTL0122 PE=4 SV=1	A0A0H3MJY9_CHLT2		9 kDa		unknown	0	0	0	0	0	0	0	0	0	0	0	0	0	0	0	0	0	0	0	0	0	0	0	0	0	0	0	1	0	0	0	0
820	TRUE	Empty	Preprotein translocase OS=Chlamydia trachomatis serovar L2 (strain 434/Bu / ATCC VR-902B) OX=471472 GN=secG PE=4 SV=1	A0A0H3MH61_CHLT2		11 kDa		unknown	0	0	0	0	0	0	0	0	1	0	0	0	0	0	0	0	0	0	0	0	0	0	0	0	0	0	0	0	0	0	0	0
821	TRUE	Empty	Inclusion membrane protein B OS=Chlamydia trachomatis serovar L2 (strain 434/Bu / ATCC VR-902B) OX=471472 GN=incB PE=4 SV=1	A0A0H3MD83_CHLT2		12 kDa		unknown	2	1	1	0	0	0	0	0	0	0	0	0	0	0	0	0	0	0	0	0	0	0	0	0	0	0	1	0	0	0	0	0
total=810 proteins

## Sheet: 2) Bait
	Replicate	Condition	Test/Control
	IncF-APEX2_1N	IncF-APEX2_	T
	IncF-APEX2_2N	IncF-APEX2_	T
	IncF-APEX2_3N	IncF-APEX2_	T
	IncF-APEX2_4N	IncF-APEX2_	T
	IncF-APEX2_5N	IncF-APEX2_	T
	IncAtm-APEX2_1N	IncAtm-APEX2_	T
	IncAtm-APEX2_2N	IncAtm-APEX2_	T
	IncAtm-APEX2_3N	IncAtm-APEX2_	T
	IncAtm-APEX2_4N	IncAtm-APEX2_	T
	IncAtm-APEX2_5N	IncAtm-APEX2_	T
	IncA-APEX2_1N	IncA-APEX2_	T
	IncA-APEX2_2N	IncA-APEX2_	T
	IncA-APEX2_3N	IncA-APEX2_	T
	IncA-APEX2_4N	IncA-APEX2_	T
	IncA-APEX2_5N	IncA-APEX2_	T
	APEX2_N	APEX2_	C
	APEX2_1N	APEX2_	C
	APEX2_2N	APEX2_	C
	APEX2_3N	APEX2_	C
	APEX2_4N	APEX2_	C
	APEX2_5N	APEX2_	C
	L2WT_N	L2WT	C
	L2WT_1N	L2WT	C
	L2WT_2N	L2WT	C
	L2WT_3N	L2WT	C
	L2WT_4N	L2WT	C
	L2WT_5N	L2WT	C
	HeLa_N	HeLa	C
	HeLa_1N	HeLa	C
	HeLa_2N	HeLa	C
	HeLa_3N	HeLa	C
	HeLa_4N	HeLa	C
	HeLa_5N	HeLa	C

## Sheet: 3) Prey
	Uniprot ID	Length	Uniprot ID
	A0A0H3MGC7_CHLT2	579	A0A0H3MGC7_CHLT2
	RPOC_CHLT2	1396	RPOC_CHLT2
	RPOB_CHLT2	1252	RPOB_CHLT2
	EFG_CHLT2	694	EFG_CHLT2
	A0A0H3MCD1_CHLT2	1749	A0A0H3MCD1_CHLT2
	A0A0H3MGT3_CHLT2	1449	A0A0H3MGT3_CHLT2
	A0A0H3MDC5_CHLT2	854	A0A0H3MDC5_CHLT2
	A0A0H3MCP2_CHLT2	1047	A0A0H3MCP2_CHLT2
	A0A0H3MGA7_CHLT2	450	A0A0H3MGA7_CHLT2
	CH60_CHLT2	544	CH60_CHLT2
	A0A0H3MBP8_CHLT2	867	A0A0H3MBP8_CHLT2
	MUTL_CHLT2	576	MUTL_CHLT2
	A0A0H3MB96_CHLT2	1079	A0A0H3MB96_CHLT2
	A0A0H3MGR8_CHLT2	164	A0A0H3MGR8_CHLT2
	A0A0H3MCM4_CHLT2	1237	A0A0H3MCM4_CHLT2
	A0A0H3MBD2_CHLT2	560	A0A0H3MBD2_CHLT2
	A0A0H3MCD9_CHLT2	857	A0A0H3MCD9_CHLT2
	SYA_CHLT2	875	SYA_CHLT2
	A0A0H3MHL0_CHLT2	668	A0A0H3MHL0_CHLT2
	A0A0H3MCL4_CHLT2	595	A0A0H3MCL4_CHLT2
	DNAK_CHLT2	660	DNAK_CHLT2
	TOLB_CHLT2	431	TOLB_CHLT2
	SECA_CHLT2	969	SECA_CHLT2
	A0A0H3MDM2_CHLT2	1400	A0A0H3MDM2_CHLT2
	A0A0H3MG59_CHLT2	921	A0A0H3MG59_CHLT2
	EFTU_CHLT2	394	EFTU_CHLT2
	A0A0H3MLC3_CHLT2	866	A0A0H3MLC3_CHLT2
	MOMP_CHLT2	394	MOMP_CHLT2
	IF2_CHLT2	896	IF2_CHLT2
	A0A0H3MAP3_CHLT2	1163	A0A0H3MAP3_CHLT2
	A0A0H3MGS2_CHLT2	1138	A0A0H3MGS2_CHLT2
	A0A0H3MDE5_CHLT2	1786	A0A0H3MDE5_CHLT2
	A0A0H3MGV6_CHLT2	836	A0A0H3MGV6_CHLT2
	DNLJ_CHLT2	663	DNLJ_CHLT2
	A0A0H3MH55_CHLT2	819	A0A0H3MH55_CHLT2
	FTSH_CHLT2	913	FTSH_CHLT2
	A0A0H3MBA6_CHLT2	560	A0A0H3MBA6_CHLT2
	SYL_CHLT2	819	SYL_CHLT2
	A0A0H3MG63_CHLT2	1080	A0A0H3MG63_CHLT2
	A0A0H3MKA6_CHLT2	601	A0A0H3MKA6_CHLT2
	A0A0H3MCU2_CHLT2	450	A0A0H3MCU2_CHLT2
	A0A0H3MK81_CHLT2	346	A0A0H3MK81_CHLT2
	A0A0H3MBU3_CHLT2	814	A0A0H3MBU3_CHLT2
	A0A0H3MAY1_CHLT2	427	A0A0H3MAY1_CHLT2
	A0A0H3MCE3_CHLT2	424	A0A0H3MCE3_CHLT2
	A0A0H3MJT5_CHLT2	767	A0A0H3MJT5_CHLT2
	A0A0H3MBE2_CHLT2	974	A0A0H3MBE2_CHLT2
	A0A0H3MAD9_CHLT2	715	A0A0H3MAD9_CHLT2
	PNP_CHLT2	695	PNP_CHLT2
	A0A0H3MC50_CHLT2	1774	A0A0H3MC50_CHLT2
	A0A0H3MKD7_CHLT2	448	A0A0H3MKD7_CHLT2
	A0A0H3MHD5_CHLT2	584	A0A0H3MHD5_CHLT2
	TIG_CHLT2	442	TIG_CHLT2
	OMCB_CHLT2	547	OMCB_CHLT2
	A0A0H3MGT6_CHLT2	810	A0A0H3MGT6_CHLT2
	SYK_CHLT2	526	SYK_CHLT2
	A0A0H3MBF5_CHLT2	486	A0A0H3MBF5_CHLT2
	A0A0H3MG55_CHLT2	442	A0A0H3MG55_CHLT2
	A0A0H3MKT3_CHLT2	268	A0A0H3MKT3_CHLT2
	AMPA_CHLT2	499	AMPA_CHLT2
	ISPH_CHLT2	307	ISPH_CHLT2
	A0A0H3MH86_CHLT2	691	A0A0H3MH86_CHLT2
	RL14_CHLT2	122	RL14_CHLT2
	A0A0H3MD47_CHLT2	804	A0A0H3MD47_CHLT2
	A0A0H3MCY4_CHLT2	708	A0A0H3MCY4_CHLT2
	A0A0H3MK65_CHLT2	1530	A0A0H3MK65_CHLT2
	A0A0H3MBZ6_CHLT2	429	A0A0H3MBZ6_CHLT2
	GATA_CHLT2	491	GATA_CHLT2
	A0A0H3MBX4_CHLT2	547	A0A0H3MBX4_CHLT2
	SYDND_CHLT2	582	SYDND_CHLT2
	A0A0H3MLG3_CHLT2	391	A0A0H3MLG3_CHLT2
	A0A0H3MCN3_CHLT2	1199	A0A0H3MCN3_CHLT2
	A0A0H3MBK1_CHLT2	365	A0A0H3MBK1_CHLT2
	A0A0H3MDV9_CHLT2	651	A0A0H3MDV9_CHLT2
	A0A0H3MB39_CHLT2	605	A0A0H3MB39_CHLT2
	SYI_CHLT2	1036	SYI_CHLT2
	SYG_CHLT2	1003	SYG_CHLT2
	A0A0H3MG91_CHLT2	448	A0A0H3MG91_CHLT2
	A0A0H3MJY5_CHLT2	457	A0A0H3MJY5_CHLT2
	A0A0H3MGQ1_CHLT2	434	A0A0H3MGQ1_CHLT2
	SYV_CHLT2	939	SYV_CHLT2
	A0A0H3MB26_CHLT2	878	A0A0H3MB26_CHLT2
	CDUB1_CHLT2	401	CDUB1_CHLT2
	A0A0H3MCF9_CHLT2	621	A0A0H3MCF9_CHLT2
	A0A0H3MGN2_CHLT2	528	A0A0H3MGN2_CHLT2
	A0A0H3MD02_CHLT2	273	A0A0H3MD02_CHLT2
	A0A0H3MAM7_CHLT2	282	A0A0H3MAM7_CHLT2
	A0A0H3MH33_CHLT2	454	A0A0H3MH33_CHLT2
	RECR_CHLT2	200	RECR_CHLT2
	A0A0H3MAQ5_CHLT2	666	A0A0H3MAQ5_CHLT2
	GATB_CHLT2	488	GATB_CHLT2
	A0A0H3MAM5_CHLT2	490	A0A0H3MAM5_CHLT2
	A0A0H3MC66_CHLT2	678	A0A0H3MC66_CHLT2
	A0A0H3MC40_CHLT2	593	A0A0H3MC40_CHLT2
	A0A0H3MBF6_CHLT2	658	A0A0H3MBF6_CHLT2
	A0A0H3MC60_CHLT2	369	A0A0H3MC60_CHLT2
	A0A0H3MGL0_CHLT2	746	A0A0H3MGL0_CHLT2
	A0A0H3MCL9_CHLT2	956	A0A0H3MCL9_CHLT2
	A0A0H3MK76_CHLT2	497	A0A0H3MK76_CHLT2
	RPOA_CHLT2	377	RPOA_CHLT2
	A0A0H3MGL8_CHLT2	314	A0A0H3MGL8_CHLT2
	A0A0H3MCV6_CHLT2	529	A0A0H3MCV6_CHLT2
	A0A0H3MCX3_CHLT2	619	A0A0H3MCX3_CHLT2
	A0A0H3MCS4_CHLT2	954	A0A0H3MCS4_CHLT2
	A0A0H3MCE5_CHLT2	760	A0A0H3MCE5_CHLT2
	A0A0H3MGB3_CHLT2	418	A0A0H3MGB3_CHLT2
	A0A0H3MG51_CHLT2	829	A0A0H3MG51_CHLT2
	A0A0H3MC29_CHLT2	690	A0A0H3MC29_CHLT2
	A0A0H3MBX9_CHLT2	225	A0A0H3MBX9_CHLT2
	A0A0H3MAM1_CHLT2	223	A0A0H3MAM1_CHLT2
	GLMM_CHLT2	458	GLMM_CHLT2
	A0A0H3MBT1_CHLT2	503	A0A0H3MBT1_CHLT2
	A0A0H3MCG6_CHLT2	599	A0A0H3MCG6_CHLT2
	A0A0H3MHM6_CHLT2	571	A0A0H3MHM6_CHLT2
	PKND_CHLT2	934	PKND_CHLT2
	A0A0H3MHL4_CHLT2	626	A0A0H3MHL4_CHLT2
	EFTS_CHLT2	282	EFTS_CHLT2
	A0A0H3MCY7_CHLT2	569	A0A0H3MCY7_CHLT2
	MNMG_CHLT2	610	MNMG_CHLT2
	A0A0H3MKB6_CHLT2	1006	A0A0H3MKB6_CHLT2
	ISPG_CHLT2	602	ISPG_CHLT2
	KPYK_CHLT2	485	KPYK_CHLT2
	CLPX_CHLT2	419	CLPX_CHLT2
	SYE_CHLT2	506	SYE_CHLT2
	LIPA_CHLT2	311	LIPA_CHLT2
	MUTS_CHLT2	820	MUTS_CHLT2
	A0A0H3MCA5_CHLT2	471	A0A0H3MCA5_CHLT2
	A0A0H3ML11_CHLT2	529	A0A0H3ML11_CHLT2
	GLGA_CHLT2	474	GLGA_CHLT2
	A0A0H3MDJ2_CHLT2	275	A0A0H3MDJ2_CHLT2
	A0A0H3MHG4_CHLT2	464	A0A0H3MHG4_CHLT2
	A0A0H3MAQ1_CHLT2	424	A0A0H3MAQ1_CHLT2
	A0A0H3MDM0_CHLT2	649	A0A0H3MDM0_CHLT2
	A0A0H3MD56_CHLT2	247	A0A0H3MD56_CHLT2
	A0A0H3MKV4_CHLT2	328	A0A0H3MKV4_CHLT2
	A0A0H3MKR3_CHLT2	518	A0A0H3MKR3_CHLT2
	G3P_CHLT2	334	G3P_CHLT2
	GP7D_CHLT2	305	GP7D_CHLT2
	A0A0H3MBY7_CHLT2	928	A0A0H3MBY7_CHLT2
	A0A0H3MDF7_CHLT2	353	A0A0H3MDF7_CHLT2
	A0A0H3ML95_CHLT2	444	A0A0H3ML95_CHLT2
	SYP_CHLT2	581	SYP_CHLT2
	LEPA_CHLT2	602	LEPA_CHLT2
	A0A0H3MGZ6_CHLT2	398	A0A0H3MGZ6_CHLT2
	A0A0H3MBA0_CHLT2	290	A0A0H3MBA0_CHLT2
	A0A0H3MBP7_CHLT2	553	A0A0H3MBP7_CHLT2
	A0A0H3MBY5_CHLT2	649	A0A0H3MBY5_CHLT2
	A0A0H3MB21_CHLT2	965	A0A0H3MB21_CHLT2
	RECA_CHLT2	352	RECA_CHLT2
	A0A0H3MBZ2_CHLT2	792	A0A0H3MBZ2_CHLT2
	A0A0H3ML33_CHLT2	539	A0A0H3ML33_CHLT2
	RL3_CHLT2	221	RL3_CHLT2
	A0A0H3MJP1_CHLT2	334	A0A0H3MJP1_CHLT2
	FMT_CHLT2	316	FMT_CHLT2
	A0A0H3MCS8_CHLT2	232	A0A0H3MCS8_CHLT2
	A0A0H3MCN0_CHLT2	606	A0A0H3MCN0_CHLT2
	A0A0H3MGI5_CHLT2	1032	A0A0H3MGI5_CHLT2
	A0A0H3MBJ8_CHLT2	555	A0A0H3MBJ8_CHLT2
	A0A0H3MCT6_CHLT2	634	A0A0H3MCT6_CHLT2
	A0A0H3MHJ2_CHLT2	465	A0A0H3MHJ2_CHLT2
	NQRA_CHLT2	465	NQRA_CHLT2
	A0A0H3MDU9_CHLT2	188	A0A0H3MDU9_CHLT2
	A0A0H3MKR0_CHLT2	116	A0A0H3MKR0_CHLT2
	A0A0H3MDK6_CHLT2	329	A0A0H3MDK6_CHLT2
	A0A0H3MDU0_CHLT2	650	A0A0H3MDU0_CHLT2
	A0A0H3ML03_CHLT2	466	A0A0H3ML03_CHLT2
	A0A0H3MHF2_CHLT2	790	A0A0H3MHF2_CHLT2
	A0A0H3MHM9_CHLT2	832	A0A0H3MHM9_CHLT2
	A0A0H3MK57_CHLT2	333	A0A0H3MK57_CHLT2
	A0A0H3MCS2_CHLT2	1012	A0A0H3MCS2_CHLT2
	A0A0H3MBC8_CHLT2	512	A0A0H3MBC8_CHLT2
	A0A0H3MJQ4_CHLT2	490	A0A0H3MJQ4_CHLT2
	A0A0H3MGC2_CHLT2	497	A0A0H3MGC2_CHLT2
	A0A0H3MCV5_CHLT2	237	A0A0H3MCV5_CHLT2
	RL17_CHLT2	141	RL17_CHLT2
	A0A0H3MBW4_CHLT2	483	A0A0H3MBW4_CHLT2
	OBG_CHLT2	335	OBG_CHLT2
	NDK_CHLT2	141	NDK_CHLT2
	A0A0H3MB65_CHLT2	392	A0A0H3MB65_CHLT2
	A0A0H3MCD3_CHLT2	437	A0A0H3MCD3_CHLT2
	A0A0H3MKC9_CHLT2	418	A0A0H3MKC9_CHLT2
	A0A0H3MC62_CHLT2	571	A0A0H3MC62_CHLT2
	A0A0H3MKF4_CHLT2	903	A0A0H3MKF4_CHLT2
	KDSB_CHLT2	254	KDSB_CHLT2
	SYM_CHLT2	550	SYM_CHLT2
	TARP_CHLT2	1005	TARP_CHLT2
	A0A0H3MGK5_CHLT2	628	A0A0H3MGK5_CHLT2
	A0A0H3MB88_CHLT2	150	A0A0H3MB88_CHLT2
	SUCC_CHLT2	386	SUCC_CHLT2
	A0A0H3MCJ5_CHLT2	195	A0A0H3MCJ5_CHLT2
	A0A0H3MCK1_CHLT2	436	A0A0H3MCK1_CHLT2
	GP1D_CHLT2	451	GP1D_CHLT2
	A0A0H3MCP6_CHLT2	501	A0A0H3MCP6_CHLT2
	A0A0H3MG77_CHLT2	366	A0A0H3MG77_CHLT2
	RF2_CHLT2	368	RF2_CHLT2
	A0A0H3MD08_CHLT2	457	A0A0H3MD08_CHLT2
	A0A0H3MKV9_CHLT2	787	A0A0H3MKV9_CHLT2
	A0A0H3MGA0_CHLT2	822	A0A0H3MGA0_CHLT2
	A0A0H3MCB6_CHLT2	376	A0A0H3MCB6_CHLT2
	A0A0H3MK26_CHLT2	753	A0A0H3MK26_CHLT2
	A0A0H3MBJ2_CHLT2	614	A0A0H3MBJ2_CHLT2
	A0A0H3MBH3_CHLT2	233	A0A0H3MBH3_CHLT2
	A0A0H3MCL0_CHLT2	838	A0A0H3MCL0_CHLT2
	A0A0H3MCU7_CHLT2	875	A0A0H3MCU7_CHLT2
	KDTA_CHLT2	431	KDTA_CHLT2
	A0A0H3MHM3_CHLT2	231	A0A0H3MHM3_CHLT2
	A0A0H3MC52_CHLT2	327	A0A0H3MC52_CHLT2
	A0A0H3MCI1_CHLT2	424	A0A0H3MCI1_CHLT2
	A0A0H3MHF5_CHLT2	696	A0A0H3MHF5_CHLT2
	A0A0H3ML49_CHLT2	975	A0A0H3ML49_CHLT2
	GLGB_CHLT2	738	GLGB_CHLT2
	A0A0H3MGJ2_CHLT2	590	A0A0H3MGJ2_CHLT2
	A0A0H3MBH2_CHLT2	329	A0A0H3MBH2_CHLT2
	SYT_CHLT2	635	SYT_CHLT2
	DXS_CHLT2	640	DXS_CHLT2
	A0A0H3MCG9_CHLT2	659	A0A0H3MCG9_CHLT2
	A0A0H3MH14_CHLT2	647	A0A0H3MH14_CHLT2
	A0A0H3MGG0_CHLT2	354	A0A0H3MGG0_CHLT2
	A0A0H3MC14_CHLT2	196	A0A0H3MC14_CHLT2
	DER_CHLT2	490	DER_CHLT2
	A0A0H3ML15_CHLT2	704	A0A0H3ML15_CHLT2
	A0A0H3MLC8_CHLT2	472	A0A0H3MLC8_CHLT2
	VATB_CHLT2	438	VATB_CHLT2
	A0A0H3MKK2_CHLT2	608	A0A0H3MKK2_CHLT2
	A0A0H3MK22_CHLT2	346	A0A0H3MK22_CHLT2
	GP3D_CHLT2	264	GP3D_CHLT2
	GLYA_CHLT2	497	GLYA_CHLT2
	HEM1_CHLT2	335	HEM1_CHLT2
	A0A0H3MDM7_CHLT2	563	A0A0H3MDM7_CHLT2
	A0A0H3MC71_CHLT2	566	A0A0H3MC71_CHLT2
	A0A0H3MB23_CHLT2	1006	A0A0H3MB23_CHLT2
	A0A0H3MKY3_CHLT2	564	A0A0H3MKY3_CHLT2
	A0A0H3MC99_CHLT2	257	A0A0H3MC99_CHLT2
	A0A0H3MBB5_CHLT2	480	A0A0H3MBB5_CHLT2
	RL5_CHLT2	180	RL5_CHLT2
	A0A0H3MB47_CHLT2	373	A0A0H3MB47_CHLT2
	A0A0H3MB79_CHLT2	563	A0A0H3MB79_CHLT2
	RL25_CHLT2	185	RL25_CHLT2
	A0A0H3MH10_CHLT2	646	A0A0H3MH10_CHLT2
	A0A0H3MCG3_CHLT2	281	A0A0H3MCG3_CHLT2
	A0A0H3MCG1_CHLT2	356	A0A0H3MCG1_CHLT2
	A0A0H3MCC3_CHLT2	542	A0A0H3MCC3_CHLT2
	A0A0H3MCM1_CHLT2	238	A0A0H3MCM1_CHLT2
	A0A0H3MBQ3_CHLT2	348	A0A0H3MBQ3_CHLT2
	A0A0H3MGB6_CHLT2	537	A0A0H3MGB6_CHLT2
	A0A0H3MDV4_CHLT2	243	A0A0H3MDV4_CHLT2
	A0A0H3MJN8_CHLT2	1026	A0A0H3MJN8_CHLT2
	A0A0H3MBK9_CHLT2	259	A0A0H3MBK9_CHLT2
	A0A0H3MBL3_CHLT2	509	A0A0H3MBL3_CHLT2
	A0A0H3MCR8_CHLT2	482	A0A0H3MCR8_CHLT2
	PGK_CHLT2	403	PGK_CHLT2
	A0A0H3MB29_CHLT2	608	A0A0H3MB29_CHLT2
	A0A0H3MBT5_CHLT2	173	A0A0H3MBT5_CHLT2
	A0A0H3MDH3_CHLT2	447	A0A0H3MDH3_CHLT2
	A0A0H3MHA1_CHLT2	425	A0A0H3MHA1_CHLT2
	SYY_CHLT2	412	SYY_CHLT2
	A0A0H3MHK3_CHLT2	409	A0A0H3MHK3_CHLT2
	A0A0H3MD88_CHLT2	308	A0A0H3MD88_CHLT2
	SYS_CHLT2	428	SYS_CHLT2
	A0A0H3MBX1_CHLT2	455	A0A0H3MBX1_CHLT2
	A0A0H3MJT0_CHLT2	410	A0A0H3MJT0_CHLT2
	A0A0H3MLD3_CHLT2	165	A0A0H3MLD3_CHLT2
	FOLD_CHLT2	287	FOLD_CHLT2
	A0A0H3MC37_CHLT2	694	A0A0H3MC37_CHLT2
	A0A0H3MHM1_CHLT2	533	A0A0H3MHM1_CHLT2
	A0A0H3MBL2_CHLT2	416	A0A0H3MBL2_CHLT2
	A0A0H3MK87_CHLT2	342	A0A0H3MK87_CHLT2
	RL1_CHLT2	232	RL1_CHLT2
	A0A0H3ML20_CHLT2	431	A0A0H3ML20_CHLT2
	A0A0H3MBQ2_CHLT2	228	A0A0H3MBQ2_CHLT2
	A0A0H3MKR8_CHLT2	249	A0A0H3MKR8_CHLT2
	A0A0H3MB34_CHLT2	97	A0A0H3MB34_CHLT2
	A0A0H3MD25_CHLT2	312	A0A0H3MD25_CHLT2
	A0A0H3MGS6_CHLT2	239	A0A0H3MGS6_CHLT2
	G6PI_CHLT2	525	G6PI_CHLT2
	A0A0H3MGP7_CHLT2	421	A0A0H3MGP7_CHLT2
	A0A0H3MJK6_CHLT2	338	A0A0H3MJK6_CHLT2
	A0A0H3MBS6_CHLT2	288	A0A0H3MBS6_CHLT2
	A0A0H3MHE7_CHLT2	386	A0A0H3MHE7_CHLT2
	A0A0H3ML42_CHLT2	388	A0A0H3ML42_CHLT2
	DXR_CHLT2	379	DXR_CHLT2
	A0A0H3MBN8_CHLT2	470	A0A0H3MBN8_CHLT2
	A0A0H3MC06_CHLT2	700	A0A0H3MC06_CHLT2
	A0A0H3MDV6_CHLT2	429	A0A0H3MDV6_CHLT2
	RNZ_CHLT2	304	RNZ_CHLT2
	A0A0H3MKF9_CHLT2	605	A0A0H3MKF9_CHLT2
	A0A0H3MHK7_CHLT2	439	A0A0H3MHK7_CHLT2
	A0A0H3MKQ6_CHLT2	507	A0A0H3MKQ6_CHLT2
	A0A0H3MLI0_CHLT2	692	A0A0H3MLI0_CHLT2
	A0A0H3MCF4_CHLT2	346	A0A0H3MCF4_CHLT2
	A0A0H3ML24_CHLT2	480	A0A0H3ML24_CHLT2
	A0A0H3MDT2_CHLT2	356	A0A0H3MDT2_CHLT2
	A0A0H3MDV1_CHLT2	408	A0A0H3MDV1_CHLT2
	RL6_CHLT2	183	RL6_CHLT2
	A0A0H3MCC9_CHLT2	289	A0A0H3MCC9_CHLT2
	A0A0H3MKM7_CHLT2	280	A0A0H3MKM7_CHLT2
	A0A0H3MD63_CHLT2	548	A0A0H3MD63_CHLT2
	A0A0H3MCH8_CHLT2	799	A0A0H3MCH8_CHLT2
	A0A0H3MHH5_CHLT2	160	A0A0H3MHH5_CHLT2
	A0A0H3MH06_CHLT2	248	A0A0H3MH06_CHLT2
	A0A0H3MKI2_CHLT2	579	A0A0H3MKI2_CHLT2
	A0A0H3MJR8_CHLT2	483	A0A0H3MJR8_CHLT2
	A0A0H3MB62_CHLT2	321	A0A0H3MB62_CHLT2
	A0A0H3MBA4_CHLT2	803	A0A0H3MBA4_CHLT2
	MDH_CHLT2	326	MDH_CHLT2
	A0A0H3MJS5_CHLT2	398	A0A0H3MJS5_CHLT2
	A0A0H3MAQ7_CHLT2	139	A0A0H3MAQ7_CHLT2
	A0A0H3MD98_CHLT2	456	A0A0H3MD98_CHLT2
	A0A0H3MBD4_CHLT2	264	A0A0H3MBD4_CHLT2
	A0A0H3MLJ9_CHLT2	433	A0A0H3MLJ9_CHLT2
	HRCA_CHLT2	392	HRCA_CHLT2
	A0A0H3MGZ1_CHLT2	248	A0A0H3MGZ1_CHLT2
	A0A0H3MBM2_CHLT2	527	A0A0H3MBM2_CHLT2
	A0A0H3MKF2_CHLT2	490	A0A0H3MKF2_CHLT2
	RPIA_CHLT2	242	RPIA_CHLT2
	A0A0H3MKJ7_CHLT2	656	A0A0H3MKJ7_CHLT2
	A0A0H3MCF0_CHLT2	487	A0A0H3MCF0_CHLT2
	GP2D_CHLT2	354	GP2D_CHLT2
	RS3_CHLT2	224	RS3_CHLT2
	AAXB_CHLT2	195	AAXB_CHLT2
	A0A0H3MBG9_CHLT2	493	A0A0H3MBG9_CHLT2
	MIAA_CHLT2	339	MIAA_CHLT2
	DNAJ_CHLT2	392	DNAJ_CHLT2
	TGT_CHLT2	372	TGT_CHLT2
	A0A0H3MHH0_CHLT2	288	A0A0H3MHH0_CHLT2
	SYH_CHLT2	428	SYH_CHLT2
	NQRB_CHLT2	503	NQRB_CHLT2
	A0A0H3MKE7_CHLT2	666	A0A0H3MKE7_CHLT2
	SURE_CHLT2	283	SURE_CHLT2
	A0A0H3MAN0_CHLT2	395	A0A0H3MAN0_CHLT2
	A0A0H3MB52_CHLT2	245	A0A0H3MB52_CHLT2
	Y891_CHLT2	327	Y891_CHLT2
	RF1_CHLT2	359	RF1_CHLT2
	A0A0H3MDR7_CHLT2	368	A0A0H3MDR7_CHLT2
	ACCA_CHLT2	324	ACCA_CHLT2
	A0A0H3MAU1_CHLT2	164	A0A0H3MAU1_CHLT2
	VATD_CHLT2	203	VATD_CHLT2
	A0A0H3MBM7_CHLT2	366	A0A0H3MBM7_CHLT2
	A0A0H3MB84_CHLT2	375	A0A0H3MB84_CHLT2
	A0A0H3MK96_CHLT2	62	A0A0H3MK96_CHLT2
	A0A0H3MD93_CHLT2	340	A0A0H3MD93_CHLT2
	A0A0H3MCK9_CHLT2	349	A0A0H3MCK9_CHLT2
	A0A0H3MKG4_CHLT2	326	A0A0H3MKG4_CHLT2
	A0A0H3MGW1_CHLT2	363	A0A0H3MGW1_CHLT2
	A0A0H3MKU9_CHLT2	327	A0A0H3MKU9_CHLT2
	A0A0H3MG73_CHLT2	441	A0A0H3MG73_CHLT2
	A0A0H3MBF3_CHLT2	368	A0A0H3MBF3_CHLT2
	A0A0H3MCZ2_CHLT2	298	A0A0H3MCZ2_CHLT2
	A0A0H3MBK6_CHLT2	253	A0A0H3MBK6_CHLT2
	RS11_CHLT2	132	RS11_CHLT2
	A0A0H3MAQ4_CHLT2	396	A0A0H3MAQ4_CHLT2
	RECF_CHLT2	365	RECF_CHLT2
	A0A0H3MCH1_CHLT2	350	A0A0H3MCH1_CHLT2
	A0A0H3MCL8_CHLT2	298	A0A0H3MCL8_CHLT2
	A0A0H3MGN9_CHLT2	316	A0A0H3MGN9_CHLT2
	A0A0H3MB57_CHLT2	255	A0A0H3MB57_CHLT2
	A0A0H3MD30_CHLT2	392	A0A0H3MD30_CHLT2
	A0A0H3MCT8_CHLT2	434	A0A0H3MCT8_CHLT2
	A0A0H3MBV6_CHLT2	256	A0A0H3MBV6_CHLT2
	TRUB_CHLT2	241	TRUB_CHLT2
	A0A0H3MH22_CHLT2	239	A0A0H3MH22_CHLT2
	A0A0H3MKW3_CHLT2	414	A0A0H3MKW3_CHLT2
	A0A0H3MCC6_CHLT2	124	A0A0H3MCC6_CHLT2
	A0A0H3MB71_CHLT2	390	A0A0H3MB71_CHLT2
	RL13_CHLT2	150	RL13_CHLT2
	A0A0H3MD22_CHLT2	507	A0A0H3MD22_CHLT2
	MURD_CHLT2	416	MURD_CHLT2
	RL2_CHLT2	284	RL2_CHLT2
	HCT2_CHLT2	221	HCT2_CHLT2
	A0A0H3ML28_CHLT2	266	A0A0H3ML28_CHLT2
	A0A0H3MCI7_CHLT2	109	A0A0H3MCI7_CHLT2
	A0A0H3MGW6_CHLT2	277	A0A0H3MGW6_CHLT2
	RS9_CHLT2	129	RS9_CHLT2
	A0A0H3MDT0_CHLT2	109	A0A0H3MDT0_CHLT2
	Y717_CHLT2	238	Y717_CHLT2
	A0A0H3MGU6_CHLT2	529	A0A0H3MGU6_CHLT2
	MURG_CHLT2	352	MURG_CHLT2
	LPXA_CHLT2	280	LPXA_CHLT2
	A0A0H3MAT1_CHLT2	164	A0A0H3MAT1_CHLT2
	A0A0H3MKB1_CHLT2	300	A0A0H3MKB1_CHLT2
	A0A0H3MBI5_CHLT2	433	A0A0H3MBI5_CHLT2
	VATE_CHLT2	208	VATE_CHLT2
	A0A0H3MC35_CHLT2	381	A0A0H3MC35_CHLT2
	A0A0H3MDB3_CHLT2	393	A0A0H3MDB3_CHLT2
	AROB_CHLT2	373	AROB_CHLT2
	A0A0H3MKT9_CHLT2	196	A0A0H3MKT9_CHLT2
	A0A0H3MCN6_CHLT2	291	A0A0H3MCN6_CHLT2
	A0A0H3MBG6_CHLT2	567	A0A0H3MBG6_CHLT2
	A0A0H3MBJ5_CHLT2	167	A0A0H3MBJ5_CHLT2
	A0A0H3MB11_CHLT2	291	A0A0H3MB11_CHLT2
	DAPAT_CHLT2	394	DAPAT_CHLT2
	A0A0H3MCG2_CHLT2	335	A0A0H3MCG2_CHLT2
	A0A0H3MC42_CHLT2	369	A0A0H3MC42_CHLT2
	A0A0H3MBY2_CHLT2	155	A0A0H3MBY2_CHLT2
	A0A0H3MC81_CHLT2	334	A0A0H3MC81_CHLT2
	A0A0H3MCG4_CHLT2	322	A0A0H3MCG4_CHLT2
	A0A0H3MCJ4_CHLT2	578	A0A0H3MCJ4_CHLT2
	A0A0H3MC85_CHLT2	261	A0A0H3MC85_CHLT2
	A0A0H3MD18_CHLT2	285	A0A0H3MD18_CHLT2
	A0A0H3MGJ5_CHLT2	143	A0A0H3MGJ5_CHLT2
	A0A0H3MAQ6_CHLT2	512	A0A0H3MAQ6_CHLT2
	A0A0H3MKN9_CHLT2	401	A0A0H3MKN9_CHLT2
	RL18_CHLT2	123	RL18_CHLT2
	A0A0H3MAP6_CHLT2	340	A0A0H3MAP6_CHLT2
	EX7L_CHLT2	516	EX7L_CHLT2
	TSAD_CHLT2	338	TSAD_CHLT2
	A0A0H3MBC6_CHLT2	151	A0A0H3MBC6_CHLT2
	KAD_CHLT2	245	KAD_CHLT2
	A0A0H3MD10_CHLT2	425	A0A0H3MD10_CHLT2
	A0A0H3MB10_CHLT2	172	A0A0H3MB10_CHLT2
	A0A0H3MAJ4_CHLT2	559	A0A0H3MAJ4_CHLT2
	A0A0H3MGE5_CHLT2	284	A0A0H3MGE5_CHLT2
	A0A0H3MKJ2_CHLT2	351	A0A0H3MKJ2_CHLT2
	A0A0H3MBV3_CHLT2	374	A0A0H3MBV3_CHLT2
	A0A0H3MAL1_CHLT2	496	A0A0H3MAL1_CHLT2
	A0A0H3MG09_CHLT2	400	A0A0H3MG09_CHLT2
	IPYR_CHLT2	209	IPYR_CHLT2
	A0A0H3MBX5_CHLT2	474	A0A0H3MBX5_CHLT2
	ISPE_CHLT2	288	ISPE_CHLT2
	RRF_CHLT2	179	RRF_CHLT2
	A0A0H3MKC1_CHLT2	363	A0A0H3MKC1_CHLT2
	A0A0H3MLH6_CHLT2	602	A0A0H3MLH6_CHLT2
	A0A0H3MDQ8_CHLT2	250	A0A0H3MDQ8_CHLT2
	A0A0H3MB18_CHLT2	506	A0A0H3MB18_CHLT2
	A0A0H3MCR9_CHLT2	183	A0A0H3MCR9_CHLT2
	A0A0H3MC19_CHLT2	253	A0A0H3MC19_CHLT2
	A0A0H3MLE3_CHLT2	456	A0A0H3MLE3_CHLT2
	A0A0H3MCA2_CHLT2	309	A0A0H3MCA2_CHLT2
	GP8D_CHLT2	330	GP8D_CHLT2
	A0A0H3MH71_CHLT2	575	A0A0H3MH71_CHLT2
	A0A0H3MCL5_CHLT2	291	A0A0H3MCL5_CHLT2
	A0A0H3MHI4_CHLT2	318	A0A0H3MHI4_CHLT2
	A0A0H3MG47_CHLT2	335	A0A0H3MG47_CHLT2
	RL22_CHLT2	111	RL22_CHLT2
	A0A0H3MCU6_CHLT2	326	A0A0H3MCU6_CHLT2
	A0A0H3MJX9_CHLT2	431	A0A0H3MJX9_CHLT2
	A0A0H3MDS0_CHLT2	325	A0A0H3MDS0_CHLT2
	RSMA_CHLT2	277	RSMA_CHLT2
	A0A0H3MKG9_CHLT2	325	A0A0H3MKG9_CHLT2
	PLSX_CHLT2	321	PLSX_CHLT2
	A0A0H3MDT7_CHLT2	255	A0A0H3MDT7_CHLT2
	KDSA_CHLT2	269	KDSA_CHLT2
	A0A0H3MKA1_CHLT2	589	A0A0H3MKA1_CHLT2
	A0A0H3MAR3_CHLT2	253	A0A0H3MAR3_CHLT2
	MENG_CHLT2	229	MENG_CHLT2
	RL9_CHLT2	167	RL9_CHLT2
	A0A0H3MB03_CHLT2	144	A0A0H3MB03_CHLT2
	A0A0H3MG84_CHLT2	260	A0A0H3MG84_CHLT2
	A0A0H3MJR2_CHLT2	283	A0A0H3MJR2_CHLT2
	A0A0H3MCB4_CHLT2	336	A0A0H3MCB4_CHLT2
	A0A0H3MCV0_CHLT2	270	A0A0H3MCV0_CHLT2
	A0A0H3MC13_CHLT2	256	A0A0H3MC13_CHLT2
	A0A0H3MAP9_CHLT2	184	A0A0H3MAP9_CHLT2
	RISB_CHLT2	157	RISB_CHLT2
	TRMD_CHLT2	352	TRMD_CHLT2
	A0A0H3MDJ6_CHLT2	607	A0A0H3MDJ6_CHLT2
	PRMC_CHLT2	290	PRMC_CHLT2
	RS4_CHLT2	209	RS4_CHLT2
	A0A0H3MKI6_CHLT2	360	A0A0H3MKI6_CHLT2
	A0A0H3MGF6_CHLT2	186	A0A0H3MGF6_CHLT2
	A0A0H3ML46_CHLT2	199	A0A0H3ML46_CHLT2
	A0A0H3MD68_CHLT2	254	A0A0H3MD68_CHLT2
	A0A0H3MCA8_CHLT2	332	A0A0H3MCA8_CHLT2
	ENO_CHLT2	424	ENO_CHLT2
	A0A0H3MCE8_CHLT2	239	A0A0H3MCE8_CHLT2
	A0A0H3MBH5_CHLT2	198	A0A0H3MBH5_CHLT2
	CLPP1_CHLT2	192	CLPP1_CHLT2
	A0A0H3MDI7_CHLT2	328	A0A0H3MDI7_CHLT2
	A0A0H3MCK7_CHLT2	331	A0A0H3MCK7_CHLT2
	RNH2_CHLT2	217	RNH2_CHLT2
	KCY_CHLT2	216	KCY_CHLT2
	A0A0H3MK18_CHLT2	350	A0A0H3MK18_CHLT2
	A0A0H3MBU4_CHLT2	173	A0A0H3MBU4_CHLT2
	GP4D_CHLT2	102	GP4D_CHLT2
	HEMH_CHLT2	314	HEMH_CHLT2
	A0A0H3MHA6_CHLT2	276	A0A0H3MHA6_CHLT2
	GPDA_CHLT2	334	GPDA_CHLT2
	PSD_CHLT2	301	PSD_CHLT2
	A0A0H3MJS1_CHLT2	276	A0A0H3MJS1_CHLT2
	A0A0H3MKQ1_CHLT2	238	A0A0H3MKQ1_CHLT2
	A0A0H3MLH1_CHLT2	263	A0A0H3MLH1_CHLT2
	A0A0H3MBU8_CHLT2	215	A0A0H3MBU8_CHLT2
	A0A0H3MCJ1_CHLT2	264	A0A0H3MCJ1_CHLT2
	A0A0H3MHE4_CHLT2	329	A0A0H3MHE4_CHLT2
	A0A0H3MAQ3_CHLT2	219	A0A0H3MAQ3_CHLT2
	A0A0H3MDR4_CHLT2	194	A0A0H3MDR4_CHLT2
	RL10_CHLT2	172	RL10_CHLT2
	A0A0H3MC98_CHLT2	352	A0A0H3MC98_CHLT2
	A0A0H3MGM7_CHLT2	363	A0A0H3MGM7_CHLT2
	A0A0H3MB37_CHLT2	446	A0A0H3MB37_CHLT2
	RL19_CHLT2	121	RL19_CHLT2
	AROA_CHLT2	440	AROA_CHLT2
	AAXA_CHLT2	461	AAXA_CHLT2
	A0A0H3MBM8_CHLT2	290	A0A0H3MBM8_CHLT2
	A0A0H3MH37_CHLT2	266	A0A0H3MH37_CHLT2
	A0A0R4J7T6_CHLT2	247	A0A0R4J7T6_CHLT2
	A0A0H3MCR3_CHLT2	421	A0A0H3MCR3_CHLT2
	A0A0H3MDG2_CHLT2	286	A0A0H3MDG2_CHLT2
	KTHY_CHLT2	203	KTHY_CHLT2
	A0A0H3MLA5_CHLT2	200	A0A0H3MLA5_CHLT2
	A0A0H3MJV1_CHLT2	241	A0A0H3MJV1_CHLT2
	A0A0H3MBI7_CHLT2	228	A0A0H3MBI7_CHLT2
	A0A0H3MBI1_CHLT2	264	A0A0H3MBI1_CHLT2
	A0A0H3MBB0_CHLT2	342	A0A0H3MBB0_CHLT2
	TILS_CHLT2	321	TILS_CHLT2
	A0A0H3MDC8_CHLT2	308	A0A0H3MDC8_CHLT2
	A0A0H3MBX7_CHLT2	192	A0A0H3MBX7_CHLT2
	RL4_CHLT2	222	RL4_CHLT2
	A0A0H3MCK5_CHLT2	377	A0A0H3MCK5_CHLT2
	A0A0H3MB00_CHLT2	194	A0A0H3MB00_CHLT2
	A0A0H3MC18_CHLT2	259	A0A0H3MC18_CHLT2
	RL28_CHLT2	89	RL28_CHLT2
	A0A0H3MKL6_CHLT2	267	A0A0H3MKL6_CHLT2
	A0A0H3MGD0_CHLT2	450	A0A0H3MGD0_CHLT2
	A0A0H3MDN9_CHLT2	321	A0A0H3MDN9_CHLT2
	A0A0H3MAP8_CHLT2	334	A0A0H3MAP8_CHLT2
	A0A0H3MBY4_CHLT2	215	A0A0H3MBY4_CHLT2
	A0A0H3MDR1_CHLT2	243	A0A0H3MDR1_CHLT2
	A0A0H3MKM2_CHLT2	315	A0A0H3MKM2_CHLT2
	A0A0H3MG66_CHLT2	401	A0A0H3MG66_CHLT2
	A0A0H3MG79_CHLT2	455	A0A0H3MG79_CHLT2
	A0A0H3MDP2_CHLT2	243	A0A0H3MDP2_CHLT2
	A0A0H3MCP1_CHLT2	330	A0A0H3MCP1_CHLT2
	A0A0H3MKW6_CHLT2	232	A0A0H3MKW6_CHLT2
	A0A0H3MBI2_CHLT2	360	A0A0H3MBI2_CHLT2
	RUVA_CHLT2	200	RUVA_CHLT2
	A0A0H3MCN8_CHLT2	223	A0A0H3MCN8_CHLT2
	END4_CHLT2	288	END4_CHLT2
	DCD_CHLT2	190	DCD_CHLT2
	RS8_CHLT2	133	RS8_CHLT2
	XERC_CHLT2	315	XERC_CHLT2
	A0A0H3MKX6_CHLT2	188	A0A0H3MKX6_CHLT2
	A0A0H3MLB8_CHLT2	244	A0A0H3MLB8_CHLT2
	RS7_CHLT2	157	RS7_CHLT2
	A0A0H3MH91_CHLT2	254	A0A0H3MH91_CHLT2
	A0A0H3MG95_CHLT2	262	A0A0H3MG95_CHLT2
	A0A0H3MDJ9_CHLT2	236	A0A0H3MDJ9_CHLT2
	IXTPA_CHLT2	209	IXTPA_CHLT2
	A0A0H3MCF8_CHLT2	168	A0A0H3MCF8_CHLT2
	RS18_CHLT2	81	RS18_CHLT2
	A0A0H3MDW4_CHLT2	133	A0A0H3MDW4_CHLT2
	A0A0H3MCM0_CHLT2	131	A0A0H3MCM0_CHLT2
	A0A0H3MGF1_CHLT2	263	A0A0H3MGF1_CHLT2
	A0A0H3MHI8_CHLT2	135	A0A0H3MHI8_CHLT2
	INCD_CHLT2	146	INCD_CHLT2
	A0A0H3MDI3_CHLT2	408	A0A0H3MDI3_CHLT2
	A0A0H3MHK0_CHLT2	151	A0A0H3MHK0_CHLT2
	CH10_CHLT2	102	CH10_CHLT2
	A0A0H3MBJ3_CHLT2	385	A0A0H3MBJ3_CHLT2
	DEF_CHLT2	181	DEF_CHLT2
	A0A0H3MDK2_CHLT2	369	A0A0H3MDK2_CHLT2
	ISPD_CHLT2	219	ISPD_CHLT2
	A0A0H3MBC0_CHLT2	451	A0A0H3MBC0_CHLT2
	A0A0H3MG40_CHLT2	192	A0A0H3MG40_CHLT2
	A0A0H3MCY1_CHLT2	361	A0A0H3MCY1_CHLT2
	A0A0H3MCG0_CHLT2	232	A0A0H3MCG0_CHLT2
	A0A0H3MBS2_CHLT2	426	A0A0H3MBS2_CHLT2
	A0A0H3MGR4_CHLT2	167	A0A0H3MGR4_CHLT2
	GSA_CHLT2	422	GSA_CHLT2
	A0A0H3MHB3_CHLT2	273	A0A0H3MHB3_CHLT2
	DAPF_CHLT2	275	DAPF_CHLT2
	A0A0H3MGI0_CHLT2	198	A0A0H3MGI0_CHLT2
	A0A0H3MLI6_CHLT2	200	A0A0H3MLI6_CHLT2
	A0A0H3MJP4_CHLT2	178	A0A0H3MJP4_CHLT2
	RL11_CHLT2	141	RL11_CHLT2
	A0A0H3MDQ5_CHLT2	457	A0A0H3MDQ5_CHLT2
	AROC_CHLT2	357	AROC_CHLT2
	RS16_CHLT2	116	RS16_CHLT2
	A0A0H3MBY9_CHLT2	182	A0A0H3MBY9_CHLT2
	RL7_CHLT2	130	RL7_CHLT2
	A0A0H3MBW9_CHLT2	471	A0A0H3MBW9_CHLT2
	A0A0H3MCH9_CHLT2	253	A0A0H3MCH9_CHLT2
	A0A0H3MBK4_CHLT2	225	A0A0H3MBK4_CHLT2
	A0A0H3MGQ5_CHLT2	298	A0A0H3MGQ5_CHLT2
	A0A0H3MAU3_CHLT2	202	A0A0H3MAU3_CHLT2
	A0A0H3MKN3_CHLT2	315	A0A0H3MKN3_CHLT2
	A0A0H3MDU5_CHLT2	263	A0A0H3MDU5_CHLT2
	RL21_CHLT2	107	RL21_CHLT2
	A0A0H3MBP3_CHLT2	274	A0A0H3MBP3_CHLT2
	NRDR_CHLT2	154	NRDR_CHLT2
	A0A0H3MJU0_CHLT2	434	A0A0H3MJU0_CHLT2
	A0A0H3MC24_CHLT2	352	A0A0H3MC24_CHLT2
	A0A0H3MC32_CHLT2	289	A0A0H3MC32_CHLT2
	A0A0H3MBI9_CHLT2	205	A0A0H3MBI9_CHLT2
	A0A0H3MBF1_CHLT2	153	A0A0H3MBF1_CHLT2
	YBEY_CHLT2	161	YBEY_CHLT2
	A0A0H3MAN9_CHLT2	211	A0A0H3MAN9_CHLT2
	A0A0H3MDD2_CHLT2	219	A0A0H3MDD2_CHLT2
	RSMH_CHLT2	300	RSMH_CHLT2
	A0A0H3MHL7_CHLT2	235	A0A0H3MHL7_CHLT2
	A0A0H3MCB9_CHLT2	149	A0A0H3MCB9_CHLT2
	A0A0H3MCB0_CHLT2	111	A0A0H3MCB0_CHLT2
	RL23_CHLT2	111	RL23_CHLT2
	A0A0H3MCV1_CHLT2	527	A0A0H3MCV1_CHLT2
	ACPS_CHLT2	119	ACPS_CHLT2
	RL15_CHLT2	144	RL15_CHLT2
	A0A0H3MH28_CHLT2	158	A0A0H3MH28_CHLT2
	A0A0H3MG88_CHLT2	379	A0A0H3MG88_CHLT2
	A0A0H3MBT9_CHLT2	248	A0A0H3MBT9_CHLT2
	A0A0H3MH18_CHLT2	194	A0A0H3MH18_CHLT2
	RL27_CHLT2	83	RL27_CHLT2
	A0A0H3MLE8_CHLT2	146	A0A0H3MLE8_CHLT2
	A0A0H3MB07_CHLT2	366	A0A0H3MB07_CHLT2
	LPXD_CHLT2	354	LPXD_CHLT2
	A0A0H3MCE6_CHLT2	233	A0A0H3MCE6_CHLT2
	A0A0H3MCG5_CHLT2	175	A0A0H3MCG5_CHLT2
	A0A0H3MGM2_CHLT2	376	A0A0H3MGM2_CHLT2
	A0A0H3MCX0_CHLT2	158	A0A0H3MCX0_CHLT2
	A0A0H3MLK6_CHLT2	84	A0A0H3MLK6_CHLT2
	A0A0H3MG71_CHLT2	426	A0A0H3MG71_CHLT2
	Y463_CHLT2	189	Y463_CHLT2
	A0A0H3MAK7_CHLT2	459	A0A0H3MAK7_CHLT2
	A0A0H3MLJ6_CHLT2	266	A0A0H3MLJ6_CHLT2
	A0A0H3MGP3_CHLT2	160	A0A0H3MGP3_CHLT2
	A0A0H3MC08_CHLT2	404	A0A0H3MC08_CHLT2
	A0A0H3MKS7_CHLT2	302	A0A0H3MKS7_CHLT2
	A0A0H3MCB5_CHLT2	540	A0A0H3MCB5_CHLT2
	A0A0H3MBQ7_CHLT2	214	A0A0H3MBQ7_CHLT2
	A0A0H3MC28_CHLT2	278	A0A0H3MC28_CHLT2
	A0A0H3MD53_CHLT2	106	A0A0H3MD53_CHLT2
	A0A0H3MCT2_CHLT2	455	A0A0H3MCT2_CHLT2
	A0A0H3MKL2_CHLT2	283	A0A0H3MKL2_CHLT2
	Y589_CHLT2	96	Y589_CHLT2
	A0A0H3MBA5_CHLT2	243	A0A0H3MBA5_CHLT2
	A0A0H3MGV1_CHLT2	230	A0A0H3MGV1_CHLT2
	A0A0H3MC46_CHLT2	453	A0A0H3MC46_CHLT2
	A0A0H3MCU1_CHLT2	247	A0A0H3MCU1_CHLT2
	A0A0H3MK04_CHLT2	385	A0A0H3MK04_CHLT2
	A0A0H3MBQ9_CHLT2	298	A0A0H3MBQ9_CHLT2
	A0A0H3MKX9_CHLT2	316	A0A0H3MKX9_CHLT2
	A0A0H3MLD8_CHLT2	157	A0A0H3MLD8_CHLT2
	GPMA_CHLT2	226	GPMA_CHLT2
	A0A0H3MBH8_CHLT2	189	A0A0H3MBH8_CHLT2
	A0A0H3MK92_CHLT2	72	A0A0H3MK92_CHLT2
	A0A0H3MKY6_CHLT2	206	A0A0H3MKY6_CHLT2
	A0A0H3MGR0_CHLT2	251	A0A0H3MGR0_CHLT2
	A0A0H3MB58_CHLT2	157	A0A0H3MB58_CHLT2
	A0A0H3MBS0_CHLT2	122	A0A0H3MBS0_CHLT2
	RS14_CHLT2	101	RS14_CHLT2
	A0A0H3MGA3_CHLT2	289	A0A0H3MGA3_CHLT2
	CDUB2_CHLT2	339	CDUB2_CHLT2
	A0A0H3MC90_CHLT2	183	A0A0H3MC90_CHLT2
	A0A0H3MCB2_CHLT2	83	A0A0H3MCB2_CHLT2
	A0A0H3MKP4_CHLT2	253	A0A0H3MKP4_CHLT2
	A0A0H3MKZ0_CHLT2	171	A0A0H3MKZ0_CHLT2
	A0A0H3MGX1_CHLT2	282	A0A0H3MGX1_CHLT2
	A0A0H3MBG0_CHLT2	234	A0A0H3MBG0_CHLT2
	A0A0H3MHE0_CHLT2	216	A0A0H3MHE0_CHLT2
	Y644_CHLT2	115	Y644_CHLT2
	RS10_CHLT2	105	RS10_CHLT2
	A0A0H3MCH3_CHLT2	221	A0A0H3MCH3_CHLT2
	ISPF_CHLT2	178	ISPF_CHLT2
	A0A0H3MDA7_CHLT2	163	A0A0H3MDA7_CHLT2
	A0A0H3MLJ3_CHLT2	159	A0A0H3MLJ3_CHLT2
	A0A0H3MCL2_CHLT2	233	A0A0H3MCL2_CHLT2
	A0A0H3MCD5_CHLT2	159	A0A0H3MCD5_CHLT2
	RECO_CHLT2	243	RECO_CHLT2
	A0A0H3MLG7_CHLT2	232	A0A0H3MLG7_CHLT2
	A0A0H3MCI3_CHLT2	167	A0A0H3MCI3_CHLT2
	FABZ_CHLT2	153	FABZ_CHLT2
	A0A0H3MKZ5_CHLT2	123	A0A0H3MKZ5_CHLT2
	A0A0H3MBG2_CHLT2	405	A0A0H3MBG2_CHLT2
	A0A0H3MKD3_CHLT2	242	A0A0H3MKD3_CHLT2
	A0A0H3MKS3_CHLT2	148	A0A0H3MKS3_CHLT2
	A0A0H3MBF8_CHLT2	185	A0A0H3MBF8_CHLT2
	GRPE_CHLT2	190	GRPE_CHLT2
	A0A0H3MH96_CHLT2	269	A0A0H3MH96_CHLT2
	RL16_CHLT2	138	RL16_CHLT2
	A0A0H3MDS6_CHLT2	289	A0A0H3MDS6_CHLT2
	RS13_CHLT2	122	RS13_CHLT2
	A0A0H3MCJ9_CHLT2	150	A0A0H3MCJ9_CHLT2
	A0A0H3MH66_CHLT2	208	A0A0H3MH66_CHLT2
	A0A0H3MCH0_CHLT2	135	A0A0H3MCH0_CHLT2
	A0A0H3MBV9_CHLT2	196	A0A0H3MBV9_CHLT2
	A0A0H3MDP4_CHLT2	190	A0A0H3MDP4_CHLT2
	LPXC_CHLT2	286	LPXC_CHLT2
	A0A0H3MJX5_CHLT2	455	A0A0H3MJX5_CHLT2
	A0A0H3MBN5_CHLT2	153	A0A0H3MBN5_CHLT2
	A0A0H3MDD5_CHLT2	236	A0A0H3MDD5_CHLT2
	A0A0H3MAQ8_CHLT2	119	A0A0H3MAQ8_CHLT2
	A0A0H3MBP4_CHLT2	281	A0A0H3MBP4_CHLT2
	A0A0H3MKZ8_CHLT2	303	A0A0H3MKZ8_CHLT2
	UNG_CHLT2	229	UNG_CHLT2
	DUT_CHLT2	145	DUT_CHLT2
	NUSB_CHLT2	168	NUSB_CHLT2
	A0A0H3MKU4_CHLT2	178	A0A0H3MKU4_CHLT2
	A0A0H3MB42_CHLT2	157	A0A0H3MB42_CHLT2
	A0A0H3MK29_CHLT2	166	A0A0H3MK29_CHLT2
	A0A0H3MJR6_CHLT2	173	A0A0H3MJR6_CHLT2
	A0A0H3MKH4_CHLT2	97	A0A0H3MKH4_CHLT2
	INCF_CHLT2	104	INCF_CHLT2
	RBFA_CHLT2	123	RBFA_CHLT2
	A0A0H3MDP8_CHLT2	202	A0A0H3MDP8_CHLT2
	A0A0H3MC93_CHLT2	305	A0A0H3MC93_CHLT2
	A0A0H3MCI9_CHLT2	245	A0A0H3MCI9_CHLT2
	A0A0H3MC23_CHLT2	139	A0A0H3MC23_CHLT2
	A0A0H3MDG7_CHLT2	184	A0A0H3MDG7_CHLT2
	A0A0H3ML38_CHLT2	335	A0A0H3ML38_CHLT2
	A0A0H3MAN6_CHLT2	224	A0A0H3MAN6_CHLT2
	A0A0H3MCQ4_CHLT2	119	A0A0H3MCQ4_CHLT2
	A0A0H3MCJ3_CHLT2	110	A0A0H3MCJ3_CHLT2
	RL24_CHLT2	111	RL24_CHLT2
	A0A0H3MB32_CHLT2	316	A0A0H3MB32_CHLT2
	TRPF_CHLT2	208	TRPF_CHLT2
	A0A0H3MCC7_CHLT2	102	A0A0H3MCC7_CHLT2
	A0A0H3MJX0_CHLT2	248	A0A0H3MJX0_CHLT2
	A0A0H3MCI5_CHLT2	178	A0A0H3MCI5_CHLT2
	CHXR_CHLT2	227	CHXR_CHLT2
	A0A0H3MC86_CHLT2	129	A0A0H3MC86_CHLT2
	A0A0H3MCC1_CHLT2	412	A0A0H3MCC1_CHLT2
	A0A0H3MB69_CHLT2	203	A0A0H3MB69_CHLT2
	A0A0H3MG36_CHLT2	271	A0A0H3MG36_CHLT2
	RS6_CHLT2	112	RS6_CHLT2
	A0A0H3MCZ8_CHLT2	262	A0A0H3MCZ8_CHLT2
	GCSHL_CHLT2	117	GCSHL_CHLT2
	A0A0H3MJP9_CHLT2	162	A0A0H3MJP9_CHLT2
	A0A0H3MCD8_CHLT2	306	A0A0H3MCD8_CHLT2
	A0A0H3MBE6_CHLT2	224	A0A0H3MBE6_CHLT2
	A0A0H3MLF6_CHLT2	278	A0A0H3MLF6_CHLT2
	A0A0H3MBD9_CHLT2	397	A0A0H3MBD9_CHLT2
	A0A0H3MGT0_CHLT2	148	A0A0H3MGT0_CHLT2
	RS17_CHLT2	83	RS17_CHLT2
	HCT1_CHLT2	125	HCT1_CHLT2
	A0A0H3MLB0_CHLT2	170	A0A0H3MLB0_CHLT2
	A0A0H3MH47_CHLT2	90	A0A0H3MH47_CHLT2
	A0A0H3MHN0_CHLT2	205	A0A0H3MHN0_CHLT2
	A0A0H3MCF5_CHLT2	83	A0A0H3MCF5_CHLT2
	RNH3_CHLT2	300	RNH3_CHLT2
	A0A0H3MBD8_CHLT2	146	A0A0H3MBD8_CHLT2
	A0A0H3MC95_CHLT2	86	A0A0H3MC95_CHLT2
	A0A0H3MCX6_CHLT2	131	A0A0H3MCX6_CHLT2
	A0A0H3MB44_CHLT2	149	A0A0H3MB44_CHLT2
	RL36_CHLT2	45	RL36_CHLT2
	A0A0H3MK71_CHLT2	398	A0A0H3MK71_CHLT2
	A0A0H3MDH8_CHLT2	243	A0A0H3MDH8_CHLT2
	MURB_CHLT2	291	MURB_CHLT2
	AAXC_CHLT2	483	AAXC_CHLT2
	MRAY_CHLT2	336	MRAY_CHLT2
	A0A0H3MBW1_CHLT2	231	A0A0H3MBW1_CHLT2
	A0A0H3MGY6_CHLT2	490	A0A0H3MGY6_CHLT2
	A0A0H3MJQ8_CHLT2	83	A0A0H3MJQ8_CHLT2
	A0A0H3MLB4_CHLT2	217	A0A0H3MLB4_CHLT2
	A0A0H3MB77_CHLT2	174	A0A0H3MB77_CHLT2
	A0A0H3MC57_CHLT2	148	A0A0H3MC57_CHLT2
	A0A0H3MB92_CHLT2	114	A0A0H3MB92_CHLT2
	INCE_CHLT2	132	INCE_CHLT2
	RS15_CHLT2	89	RS15_CHLT2
	A0A0H3MLA0_CHLT2	213	A0A0H3MLA0_CHLT2
	A0A0H3ML83_CHLT2	223	A0A0H3ML83_CHLT2
	A0A0H3MGG9_CHLT2	213	A0A0H3MGG9_CHLT2
	A0A0H3MD41_CHLT2	236	A0A0H3MD41_CHLT2
	RNPA_CHLT2	120	RNPA_CHLT2
	A0A0H3MGY3_CHLT2	171	A0A0H3MGY3_CHLT2
	TPIS_CHLT2	274	TPIS_CHLT2
	A0A0H3MLF2_CHLT2	411	A0A0H3MLF2_CHLT2
	A0A0H3MDC2_CHLT2	219	A0A0H3MDC2_CHLT2
	NQRD_CHLT2	213	NQRD_CHLT2
	A0A0H3ML87_CHLT2	150	A0A0H3ML87_CHLT2
	DCUP_CHLT2	336	DCUP_CHLT2
	A0A0H3MCM9_CHLT2	141	A0A0H3MCM9_CHLT2
	A0A0H3MHF9_CHLT2	261	A0A0H3MHF9_CHLT2
	A0A0H3MCG7_CHLT2	121	A0A0H3MCG7_CHLT2
	A0A0H3MLF9_CHLT2	147	A0A0H3MLF9_CHLT2
	A0A0H3ML08_CHLT2	509	A0A0H3ML08_CHLT2
	A0A0H3MBT0_CHLT2	137	A0A0H3MBT0_CHLT2
	A0A0H3MKX1_CHLT2	100	A0A0H3MKX1_CHLT2
	A0A0H3MCF1_CHLT2	78	A0A0H3MCF1_CHLT2
	A0A0H3MAL7_CHLT2	133	A0A0H3MAL7_CHLT2
	A0A0H3MKE2_CHLT2	257	A0A0H3MKE2_CHLT2
	A0A0H3MCW0_CHLT2	148	A0A0H3MCW0_CHLT2
	ACP_CHLT2	77	ACP_CHLT2
	RL29_CHLT2	72	RL29_CHLT2
	A0A0H3MC02_CHLT2	272	A0A0H3MC02_CHLT2
	A0A0H3MB49_CHLT2	100	A0A0H3MB49_CHLT2
	A0A0H3MCG8_CHLT2	384	A0A0H3MCG8_CHLT2
	OMCA_CHLT2	88	OMCA_CHLT2
	A0A0H3MDF2_CHLT2	121	A0A0H3MDF2_CHLT2
	A0A0H3MCQ1_CHLT2	163	A0A0H3MCQ1_CHLT2
	A0A0H3MBY0_CHLT2	147	A0A0H3MBY0_CHLT2
	A0A0H3MDB8_CHLT2	95	A0A0H3MDB8_CHLT2
	A0A0H3MLJ0_CHLT2	79	A0A0H3MLJ0_CHLT2
	NQRE_CHLT2	244	NQRE_CHLT2
	A0A0H3ML58_CHLT2	116	A0A0H3ML58_CHLT2
	A0A0H3MBR6_CHLT2	137	A0A0H3MBR6_CHLT2
	YQGF_CHLT2	148	YQGF_CHLT2
	A0A0H3MBL7_CHLT2	106	A0A0H3MBL7_CHLT2
	A0A0H3MBC3_CHLT2	163	A0A0H3MBC3_CHLT2
	A0A0H3MDD9_CHLT2	73	A0A0H3MDD9_CHLT2
	A0A0H3MBS5_CHLT2	415	A0A0H3MBS5_CHLT2
	A0A0H3MGK0_CHLT2	353	A0A0H3MGK0_CHLT2
	A0A0H3MBE9_CHLT2	301	A0A0H3MBE9_CHLT2
	A0A0H3MDA2_CHLT2	127	A0A0H3MDA2_CHLT2
	EX7S_CHLT2	72	EX7S_CHLT2
	RS19_CHLT2	88	RS19_CHLT2
	A0A0H3ML55_CHLT2	293	A0A0H3ML55_CHLT2
	A0A0H3MCP7_CHLT2	61	A0A0H3MCP7_CHLT2
	A0A0H3MH02_CHLT2	256	A0A0H3MH02_CHLT2
	RS20_CHLT2	98	RS20_CHLT2
	GATC_CHLT2	100	GATC_CHLT2
	A0A0H3MGZ9_CHLT2	116	A0A0H3MGZ9_CHLT2
	A0A0H3MC01_CHLT2	210	A0A0H3MC01_CHLT2
	A0A0H3MBZ8_CHLT2	109	A0A0H3MBZ8_CHLT2
	A0A0H3MHI0_CHLT2	151	A0A0H3MHI0_CHLT2
	RL31B_CHLT2	108	RL31B_CHLT2
	A0A0H3MCM5_CHLT2	59	A0A0H3MCM5_CHLT2
	A0A0H3ML92_CHLT2	110	A0A0H3ML92_CHLT2
	A0A0H3MBB8_CHLT2	83	A0A0H3MBB8_CHLT2
	A0A0H3MDN5_CHLT2	178	A0A0H3MDN5_CHLT2
	A0A0H3MJY9_CHLT2	74	A0A0H3MJY9_CHLT2
	A0A0H3MH61_CHLT2	102	A0A0H3MH61_CHLT2
	A0A0H3MD83_CHLT2	115	A0A0H3MD83_CHLT2

## Sheet: 4) Interaction
	Replicate	Condition	Protein ID	Spectral counts
	IncF-APEX2_1N	IncF-APEX2_	A0A0H3MGC7_CHLT2	80
	IncF-APEX2_1N	IncF-APEX2_	RPOC_CHLT2	84
	IncF-APEX2_1N	IncF-APEX2_	RPOB_CHLT2	63
	IncF-APEX2_1N	IncF-APEX2_	EFG_CHLT2	32
	IncF-APEX2_1N	IncF-APEX2_	A0A0H3MCD1_CHLT2	3
	IncF-APEX2_1N	IncF-APEX2_	A0A0H3MGT3_CHLT2	166
	IncF-APEX2_1N	IncF-APEX2_	A0A0H3MDC5_CHLT2	26
	IncF-APEX2_1N	IncF-APEX2_	A0A0H3MCP2_CHLT2	27
	IncF-APEX2_1N	IncF-APEX2_	A0A0H3MGA7_CHLT2	1
	IncF-APEX2_1N	IncF-APEX2_	CH60_CHLT2	69
	IncF-APEX2_1N	IncF-APEX2_	A0A0H3MBP8_CHLT2	17
	IncF-APEX2_1N	IncF-APEX2_	MUTL_CHLT2	1
	IncF-APEX2_1N	IncF-APEX2_	A0A0H3MB96_CHLT2	1
	IncF-APEX2_1N	IncF-APEX2_	A0A0H3MGR8_CHLT2	117
	IncF-APEX2_1N	IncF-APEX2_	A0A0H3MCM4_CHLT2	3
	IncF-APEX2_1N	IncF-APEX2_	A0A0H3MBD2_CHLT2	17
	IncF-APEX2_1N	IncF-APEX2_	A0A0H3MCD9_CHLT2	4
	IncF-APEX2_1N	IncF-APEX2_	SYA_CHLT2	29
	IncF-APEX2_1N	IncF-APEX2_	A0A0H3MHL0_CHLT2	1
	IncF-APEX2_1N	IncF-APEX2_	A0A0H3MCL4_CHLT2	5
	IncF-APEX2_1N	IncF-APEX2_	DNAK_CHLT2	16
	IncF-APEX2_1N	IncF-APEX2_	TOLB_CHLT2	2
	IncF-APEX2_1N	IncF-APEX2_	SECA_CHLT2	12
	IncF-APEX2_1N	IncF-APEX2_	A0A0H3MDM2_CHLT2	2
	IncF-APEX2_1N	IncF-APEX2_	A0A0H3MG59_CHLT2	39
	IncF-APEX2_1N	IncF-APEX2_	EFTU_CHLT2	57
	IncF-APEX2_1N	IncF-APEX2_	A0A0H3MLC3_CHLT2	9
	IncF-APEX2_1N	IncF-APEX2_	MOMP_CHLT2	230
	IncF-APEX2_1N	IncF-APEX2_	IF2_CHLT2	12
	IncF-APEX2_1N	IncF-APEX2_	A0A0H3MAP3_CHLT2	12
	IncF-APEX2_1N	IncF-APEX2_	A0A0H3MGS2_CHLT2	2
	IncF-APEX2_1N	IncF-APEX2_	A0A0H3MDE5_CHLT2	5
	IncF-APEX2_1N	IncF-APEX2_	A0A0H3MGV6_CHLT2	11
	IncF-APEX2_1N	IncF-APEX2_	DNLJ_CHLT2	2
	IncF-APEX2_1N	IncF-APEX2_	A0A0H3MH55_CHLT2	0
	IncF-APEX2_1N	IncF-APEX2_	FTSH_CHLT2	2
	IncF-APEX2_1N	IncF-APEX2_	A0A0H3MBA6_CHLT2	7
	IncF-APEX2_1N	IncF-APEX2_	SYL_CHLT2	3
	IncF-APEX2_1N	IncF-APEX2_	A0A0H3MG63_CHLT2	0
	IncF-APEX2_1N	IncF-APEX2_	A0A0H3MKA6_CHLT2	4
	IncF-APEX2_1N	IncF-APEX2_	A0A0H3MCU2_CHLT2	13
	IncF-APEX2_1N	IncF-APEX2_	A0A0H3MK81_CHLT2	20
	IncF-APEX2_1N	IncF-APEX2_	A0A0H3MBU3_CHLT2	3
	IncF-APEX2_1N	IncF-APEX2_	A0A0H3MAY1_CHLT2	1
	IncF-APEX2_1N	IncF-APEX2_	A0A0H3MCE3_CHLT2	86
	IncF-APEX2_1N	IncF-APEX2_	A0A0H3MJT5_CHLT2	7
	IncF-APEX2_1N	IncF-APEX2_	A0A0H3MBE2_CHLT2	6
	IncF-APEX2_1N	IncF-APEX2_	A0A0H3MAD9_CHLT2	10
	IncF-APEX2_1N	IncF-APEX2_	PNP_CHLT2	6
	IncF-APEX2_1N	IncF-APEX2_	A0A0H3MC50_CHLT2	2
	IncF-APEX2_1N	IncF-APEX2_	A0A0H3MKD7_CHLT2	1
	IncF-APEX2_1N	IncF-APEX2_	A0A0H3MHD5_CHLT2	5
	IncF-APEX2_1N	IncF-APEX2_	TIG_CHLT2	21
	IncF-APEX2_1N	IncF-APEX2_	OMCB_CHLT2	104
	IncF-APEX2_1N	IncF-APEX2_	A0A0H3MGT6_CHLT2	11
	IncF-APEX2_1N	IncF-APEX2_	SYK_CHLT2	4
	IncF-APEX2_1N	IncF-APEX2_	A0A0H3MBF5_CHLT2	2
	IncF-APEX2_1N	IncF-APEX2_	A0A0H3MG55_CHLT2	1
	IncF-APEX2_1N	IncF-APEX2_	A0A0H3MKT3_CHLT2	50
	IncF-APEX2_1N	IncF-APEX2_	AMPA_CHLT2	16
	IncF-APEX2_1N	IncF-APEX2_	ISPH_CHLT2	18
	IncF-APEX2_1N	IncF-APEX2_	A0A0H3MH86_CHLT2	5
	IncF-APEX2_1N	IncF-APEX2_	RL14_CHLT2	0
	IncF-APEX2_1N	IncF-APEX2_	A0A0H3MD47_CHLT2	7
	IncF-APEX2_1N	IncF-APEX2_	A0A0H3MCY4_CHLT2	4
	IncF-APEX2_1N	IncF-APEX2_	A0A0H3MK65_CHLT2	11
	IncF-APEX2_1N	IncF-APEX2_	A0A0H3MBZ6_CHLT2	14
	IncF-APEX2_1N	IncF-APEX2_	GATA_CHLT2	15
	IncF-APEX2_1N	IncF-APEX2_	A0A0H3MBX4_CHLT2	6
	IncF-APEX2_1N	IncF-APEX2_	SYDND_CHLT2	11
	IncF-APEX2_1N	IncF-APEX2_	A0A0H3MLG3_CHLT2	3
	IncF-APEX2_1N	IncF-APEX2_	A0A0H3MCN3_CHLT2	8
	IncF-APEX2_1N	IncF-APEX2_	A0A0H3MBK1_CHLT2	9
	IncF-APEX2_1N	IncF-APEX2_	A0A0H3MDV9_CHLT2	2
	IncF-APEX2_1N	IncF-APEX2_	A0A0H3MB39_CHLT2	3
	IncF-APEX2_1N	IncF-APEX2_	SYI_CHLT2	6
	IncF-APEX2_1N	IncF-APEX2_	SYG_CHLT2	3
	IncF-APEX2_1N	IncF-APEX2_	A0A0H3MG91_CHLT2	15
	IncF-APEX2_1N	IncF-APEX2_	A0A0H3MJY5_CHLT2	7
	IncF-APEX2_1N	IncF-APEX2_	A0A0H3MGQ1_CHLT2	10
	IncF-APEX2_1N	IncF-APEX2_	SYV_CHLT2	1
	IncF-APEX2_1N	IncF-APEX2_	A0A0H3MB26_CHLT2	13
	IncF-APEX2_1N	IncF-APEX2_	CDUB1_CHLT2	23
	IncF-APEX2_1N	IncF-APEX2_	A0A0H3MCF9_CHLT2	7
	IncF-APEX2_1N	IncF-APEX2_	A0A0H3MGN2_CHLT2	12
	IncF-APEX2_1N	IncF-APEX2_	A0A0H3MD02_CHLT2	20
	IncF-APEX2_1N	IncF-APEX2_	A0A0H3MAM7_CHLT2	24
	IncF-APEX2_1N	IncF-APEX2_	A0A0H3MH33_CHLT2	2
	IncF-APEX2_1N	IncF-APEX2_	RECR_CHLT2	17
	IncF-APEX2_1N	IncF-APEX2_	A0A0H3MAQ5_CHLT2	8
	IncF-APEX2_1N	IncF-APEX2_	GATB_CHLT2	9
	IncF-APEX2_1N	IncF-APEX2_	A0A0H3MAM5_CHLT2	0
	IncF-APEX2_1N	IncF-APEX2_	A0A0H3MC66_CHLT2	3
	IncF-APEX2_1N	IncF-APEX2_	A0A0H3MC40_CHLT2	2
	IncF-APEX2_1N	IncF-APEX2_	A0A0H3MBF6_CHLT2	2
	IncF-APEX2_1N	IncF-APEX2_	A0A0H3MC60_CHLT2	3
	IncF-APEX2_1N	IncF-APEX2_	A0A0H3MGL0_CHLT2	1
	IncF-APEX2_1N	IncF-APEX2_	A0A0H3MCL9_CHLT2	5
	IncF-APEX2_1N	IncF-APEX2_	A0A0H3MK76_CHLT2	4
	IncF-APEX2_1N	IncF-APEX2_	RPOA_CHLT2	39
	IncF-APEX2_1N	IncF-APEX2_	A0A0H3MGL8_CHLT2	0
	IncF-APEX2_1N	IncF-APEX2_	A0A0H3MCV6_CHLT2	1
	IncF-APEX2_1N	IncF-APEX2_	A0A0H3MCX3_CHLT2	0
	IncF-APEX2_1N	IncF-APEX2_	A0A0H3MCS4_CHLT2	3
	IncF-APEX2_1N	IncF-APEX2_	A0A0H3MCE5_CHLT2	1
	IncF-APEX2_1N	IncF-APEX2_	A0A0H3MGB3_CHLT2	12
	IncF-APEX2_1N	IncF-APEX2_	A0A0H3MG51_CHLT2	8
	IncF-APEX2_1N	IncF-APEX2_	A0A0H3MC29_CHLT2	2
	IncF-APEX2_1N	IncF-APEX2_	A0A0H3MBX9_CHLT2	3
	IncF-APEX2_1N	IncF-APEX2_	A0A0H3MAM1_CHLT2	0
	IncF-APEX2_1N	IncF-APEX2_	GLMM_CHLT2	4
	IncF-APEX2_1N	IncF-APEX2_	A0A0H3MBT1_CHLT2	1
	IncF-APEX2_1N	IncF-APEX2_	A0A0H3MCG6_CHLT2	0
	IncF-APEX2_1N	IncF-APEX2_	A0A0H3MHM6_CHLT2	0
	IncF-APEX2_1N	IncF-APEX2_	PKND_CHLT2	0
	IncF-APEX2_1N	IncF-APEX2_	A0A0H3MHL4_CHLT2	2
	IncF-APEX2_1N	IncF-APEX2_	EFTS_CHLT2	11
	IncF-APEX2_1N	IncF-APEX2_	A0A0H3MCY7_CHLT2	8
	IncF-APEX2_1N	IncF-APEX2_	MNMG_CHLT2	3
	IncF-APEX2_1N	IncF-APEX2_	A0A0H3MKB6_CHLT2	11
	IncF-APEX2_1N	IncF-APEX2_	ISPG_CHLT2	9
	IncF-APEX2_1N	IncF-APEX2_	KPYK_CHLT2	13
	IncF-APEX2_1N	IncF-APEX2_	CLPX_CHLT2	6
	IncF-APEX2_1N	IncF-APEX2_	SYE_CHLT2	2
	IncF-APEX2_1N	IncF-APEX2_	LIPA_CHLT2	2
	IncF-APEX2_1N	IncF-APEX2_	MUTS_CHLT2	8
	IncF-APEX2_1N	IncF-APEX2_	A0A0H3MCA5_CHLT2	3
	IncF-APEX2_1N	IncF-APEX2_	A0A0H3ML11_CHLT2	8
	IncF-APEX2_1N	IncF-APEX2_	GLGA_CHLT2	12
	IncF-APEX2_1N	IncF-APEX2_	A0A0H3MDJ2_CHLT2	0
	IncF-APEX2_1N	IncF-APEX2_	A0A0H3MHG4_CHLT2	2
	IncF-APEX2_1N	IncF-APEX2_	A0A0H3MAQ1_CHLT2	1
	IncF-APEX2_1N	IncF-APEX2_	A0A0H3MDM0_CHLT2	1
	IncF-APEX2_1N	IncF-APEX2_	A0A0H3MD56_CHLT2	0
	IncF-APEX2_1N	IncF-APEX2_	A0A0H3MKV4_CHLT2	1
	IncF-APEX2_1N	IncF-APEX2_	A0A0H3MKR3_CHLT2	5
	IncF-APEX2_1N	IncF-APEX2_	G3P_CHLT2	1
	IncF-APEX2_1N	IncF-APEX2_	GP7D_CHLT2	0
	IncF-APEX2_1N	IncF-APEX2_	A0A0H3MBY7_CHLT2	1
	IncF-APEX2_1N	IncF-APEX2_	A0A0H3MDF7_CHLT2	1
	IncF-APEX2_1N	IncF-APEX2_	A0A0H3ML95_CHLT2	1
	IncF-APEX2_1N	IncF-APEX2_	SYP_CHLT2	3
	IncF-APEX2_1N	IncF-APEX2_	LEPA_CHLT2	3
	IncF-APEX2_1N	IncF-APEX2_	A0A0H3MGZ6_CHLT2	1
	IncF-APEX2_1N	IncF-APEX2_	A0A0H3MBA0_CHLT2	0
	IncF-APEX2_1N	IncF-APEX2_	A0A0H3MBP7_CHLT2	9
	IncF-APEX2_1N	IncF-APEX2_	A0A0H3MBY5_CHLT2	1
	IncF-APEX2_1N	IncF-APEX2_	A0A0H3MB21_CHLT2	8
	IncF-APEX2_1N	IncF-APEX2_	RECA_CHLT2	25
	IncF-APEX2_1N	IncF-APEX2_	A0A0H3MBZ2_CHLT2	7
	IncF-APEX2_1N	IncF-APEX2_	A0A0H3ML33_CHLT2	1
	IncF-APEX2_1N	IncF-APEX2_	RL3_CHLT2	2
	IncF-APEX2_1N	IncF-APEX2_	A0A0H3MJP1_CHLT2	1
	IncF-APEX2_1N	IncF-APEX2_	FMT_CHLT2	0
	IncF-APEX2_1N	IncF-APEX2_	A0A0H3MCS8_CHLT2	0
	IncF-APEX2_1N	IncF-APEX2_	A0A0H3MCN0_CHLT2	7
	IncF-APEX2_1N	IncF-APEX2_	A0A0H3MGI5_CHLT2	4
	IncF-APEX2_1N	IncF-APEX2_	A0A0H3MBJ8_CHLT2	0
	IncF-APEX2_1N	IncF-APEX2_	A0A0H3MCT6_CHLT2	5
	IncF-APEX2_1N	IncF-APEX2_	A0A0H3MHJ2_CHLT2	7
	IncF-APEX2_1N	IncF-APEX2_	NQRA_CHLT2	2
	IncF-APEX2_1N	IncF-APEX2_	A0A0H3MDU9_CHLT2	3
	IncF-APEX2_1N	IncF-APEX2_	A0A0H3MKR0_CHLT2	1
	IncF-APEX2_1N	IncF-APEX2_	A0A0H3MDK6_CHLT2	4
	IncF-APEX2_1N	IncF-APEX2_	A0A0H3MDU0_CHLT2	0
	IncF-APEX2_1N	IncF-APEX2_	A0A0H3ML03_CHLT2	3
	IncF-APEX2_1N	IncF-APEX2_	A0A0H3MHF2_CHLT2	1
	IncF-APEX2_1N	IncF-APEX2_	A0A0H3MHM9_CHLT2	3
	IncF-APEX2_1N	IncF-APEX2_	A0A0H3MK57_CHLT2	0
	IncF-APEX2_1N	IncF-APEX2_	A0A0H3MCS2_CHLT2	18
	IncF-APEX2_1N	IncF-APEX2_	A0A0H3MBC8_CHLT2	6
	IncF-APEX2_1N	IncF-APEX2_	A0A0H3MJQ4_CHLT2	2
	IncF-APEX2_1N	IncF-APEX2_	A0A0H3MGC2_CHLT2	3
	IncF-APEX2_1N	IncF-APEX2_	A0A0H3MCV5_CHLT2	13
	IncF-APEX2_1N	IncF-APEX2_	RL17_CHLT2	0
	IncF-APEX2_1N	IncF-APEX2_	A0A0H3MBW4_CHLT2	5
	IncF-APEX2_1N	IncF-APEX2_	OBG_CHLT2	2
	IncF-APEX2_1N	IncF-APEX2_	NDK_CHLT2	5
	IncF-APEX2_1N	IncF-APEX2_	A0A0H3MB65_CHLT2	1
	IncF-APEX2_1N	IncF-APEX2_	A0A0H3MCD3_CHLT2	2
	IncF-APEX2_1N	IncF-APEX2_	A0A0H3MKC9_CHLT2	7
	IncF-APEX2_1N	IncF-APEX2_	A0A0H3MC62_CHLT2	3
	IncF-APEX2_1N	IncF-APEX2_	A0A0H3MKF4_CHLT2	1
	IncF-APEX2_1N	IncF-APEX2_	KDSB_CHLT2	0
	IncF-APEX2_1N	IncF-APEX2_	SYM_CHLT2	1
	IncF-APEX2_1N	IncF-APEX2_	TARP_CHLT2	4
	IncF-APEX2_1N	IncF-APEX2_	A0A0H3MGK5_CHLT2	1
	IncF-APEX2_1N	IncF-APEX2_	A0A0H3MB88_CHLT2	0
	IncF-APEX2_1N	IncF-APEX2_	SUCC_CHLT2	1
	IncF-APEX2_1N	IncF-APEX2_	A0A0H3MCJ5_CHLT2	6
	IncF-APEX2_1N	IncF-APEX2_	A0A0H3MCK1_CHLT2	0
	IncF-APEX2_1N	IncF-APEX2_	GP1D_CHLT2	15
	IncF-APEX2_1N	IncF-APEX2_	A0A0H3MCP6_CHLT2	0
	IncF-APEX2_1N	IncF-APEX2_	A0A0H3MG77_CHLT2	1
	IncF-APEX2_1N	IncF-APEX2_	RF2_CHLT2	0
	IncF-APEX2_1N	IncF-APEX2_	A0A0H3MD08_CHLT2	3
	IncF-APEX2_1N	IncF-APEX2_	A0A0H3MKV9_CHLT2	4
	IncF-APEX2_1N	IncF-APEX2_	A0A0H3MGA0_CHLT2	1
	IncF-APEX2_1N	IncF-APEX2_	A0A0H3MCB6_CHLT2	0
	IncF-APEX2_1N	IncF-APEX2_	A0A0H3MK26_CHLT2	1
	IncF-APEX2_1N	IncF-APEX2_	A0A0H3MBJ2_CHLT2	9
	IncF-APEX2_1N	IncF-APEX2_	A0A0H3MBH3_CHLT2	12
	IncF-APEX2_1N	IncF-APEX2_	A0A0H3MCL0_CHLT2	2
	IncF-APEX2_1N	IncF-APEX2_	A0A0H3MCU7_CHLT2	0
	IncF-APEX2_1N	IncF-APEX2_	KDTA_CHLT2	0
	IncF-APEX2_1N	IncF-APEX2_	A0A0H3MHM3_CHLT2	12
	IncF-APEX2_1N	IncF-APEX2_	A0A0H3MC52_CHLT2	15
	IncF-APEX2_1N	IncF-APEX2_	A0A0H3MCI1_CHLT2	3
	IncF-APEX2_1N	IncF-APEX2_	A0A0H3MHF5_CHLT2	2
	IncF-APEX2_1N	IncF-APEX2_	A0A0H3ML49_CHLT2	0
	IncF-APEX2_1N	IncF-APEX2_	GLGB_CHLT2	1
	IncF-APEX2_1N	IncF-APEX2_	A0A0H3MGJ2_CHLT2	4
	IncF-APEX2_1N	IncF-APEX2_	A0A0H3MBH2_CHLT2	3
	IncF-APEX2_1N	IncF-APEX2_	SYT_CHLT2	0
	IncF-APEX2_1N	IncF-APEX2_	DXS_CHLT2	6
	IncF-APEX2_1N	IncF-APEX2_	A0A0H3MCG9_CHLT2	1
	IncF-APEX2_1N	IncF-APEX2_	A0A0H3MH14_CHLT2	1
	IncF-APEX2_1N	IncF-APEX2_	A0A0H3MGG0_CHLT2	2
	IncF-APEX2_1N	IncF-APEX2_	A0A0H3MC14_CHLT2	0
	IncF-APEX2_1N	IncF-APEX2_	DER_CHLT2	0
	IncF-APEX2_1N	IncF-APEX2_	A0A0H3ML15_CHLT2	0
	IncF-APEX2_1N	IncF-APEX2_	A0A0H3MLC8_CHLT2	0
	IncF-APEX2_1N	IncF-APEX2_	VATB_CHLT2	2
	IncF-APEX2_1N	IncF-APEX2_	A0A0H3MKK2_CHLT2	4
	IncF-APEX2_1N	IncF-APEX2_	A0A0H3MK22_CHLT2	8
	IncF-APEX2_1N	IncF-APEX2_	GP3D_CHLT2	9
	IncF-APEX2_1N	IncF-APEX2_	GLYA_CHLT2	4
	IncF-APEX2_1N	IncF-APEX2_	HEM1_CHLT2	0
	IncF-APEX2_1N	IncF-APEX2_	A0A0H3MDM7_CHLT2	0
	IncF-APEX2_1N	IncF-APEX2_	A0A0H3MC71_CHLT2	0
	IncF-APEX2_1N	IncF-APEX2_	A0A0H3MB23_CHLT2	0
	IncF-APEX2_1N	IncF-APEX2_	A0A0H3MKY3_CHLT2	7
	IncF-APEX2_1N	IncF-APEX2_	A0A0H3MC99_CHLT2	2
	IncF-APEX2_1N	IncF-APEX2_	A0A0H3MBB5_CHLT2	4
	IncF-APEX2_1N	IncF-APEX2_	RL5_CHLT2	1
	IncF-APEX2_1N	IncF-APEX2_	A0A0H3MB47_CHLT2	5
	IncF-APEX2_1N	IncF-APEX2_	A0A0H3MB79_CHLT2	0
	IncF-APEX2_1N	IncF-APEX2_	RL25_CHLT2	4
	IncF-APEX2_1N	IncF-APEX2_	A0A0H3MH10_CHLT2	0
	IncF-APEX2_1N	IncF-APEX2_	A0A0H3MCG3_CHLT2	2
	IncF-APEX2_1N	IncF-APEX2_	A0A0H3MCG1_CHLT2	0
	IncF-APEX2_1N	IncF-APEX2_	A0A0H3MCC3_CHLT2	0
	IncF-APEX2_1N	IncF-APEX2_	A0A0H3MCM1_CHLT2	3
	IncF-APEX2_1N	IncF-APEX2_	A0A0H3MBQ3_CHLT2	4
	IncF-APEX2_1N	IncF-APEX2_	A0A0H3MGB6_CHLT2	4
	IncF-APEX2_1N	IncF-APEX2_	A0A0H3MDV4_CHLT2	5
	IncF-APEX2_1N	IncF-APEX2_	A0A0H3MJN8_CHLT2	0
	IncF-APEX2_1N	IncF-APEX2_	A0A0H3MBK9_CHLT2	4
	IncF-APEX2_1N	IncF-APEX2_	A0A0H3MBL3_CHLT2	1
	IncF-APEX2_1N	IncF-APEX2_	A0A0H3MCR8_CHLT2	0
	IncF-APEX2_1N	IncF-APEX2_	PGK_CHLT2	13
	IncF-APEX2_1N	IncF-APEX2_	A0A0H3MB29_CHLT2	0
	IncF-APEX2_1N	IncF-APEX2_	A0A0H3MBT5_CHLT2	0
	IncF-APEX2_1N	IncF-APEX2_	A0A0H3MDH3_CHLT2	1
	IncF-APEX2_1N	IncF-APEX2_	A0A0H3MHA1_CHLT2	1
	IncF-APEX2_1N	IncF-APEX2_	SYY_CHLT2	2
	IncF-APEX2_1N	IncF-APEX2_	A0A0H3MHK3_CHLT2	1
	IncF-APEX2_1N	IncF-APEX2_	A0A0H3MD88_CHLT2	4
	IncF-APEX2_1N	IncF-APEX2_	SYS_CHLT2	3
	IncF-APEX2_1N	IncF-APEX2_	A0A0H3MBX1_CHLT2	6
	IncF-APEX2_1N	IncF-APEX2_	A0A0H3MJT0_CHLT2	3
	IncF-APEX2_1N	IncF-APEX2_	A0A0H3MLD3_CHLT2	2
	IncF-APEX2_1N	IncF-APEX2_	FOLD_CHLT2	0
	IncF-APEX2_1N	IncF-APEX2_	A0A0H3MC37_CHLT2	2
	IncF-APEX2_1N	IncF-APEX2_	A0A0H3MHM1_CHLT2	0
	IncF-APEX2_1N	IncF-APEX2_	A0A0H3MBL2_CHLT2	6
	IncF-APEX2_1N	IncF-APEX2_	A0A0H3MK87_CHLT2	4
	IncF-APEX2_1N	IncF-APEX2_	RL1_CHLT2	1
	IncF-APEX2_1N	IncF-APEX2_	A0A0H3ML20_CHLT2	1
	IncF-APEX2_1N	IncF-APEX2_	A0A0H3MBQ2_CHLT2	10
	IncF-APEX2_1N	IncF-APEX2_	A0A0H3MKR8_CHLT2	5
	IncF-APEX2_1N	IncF-APEX2_	A0A0H3MB34_CHLT2	0
	IncF-APEX2_1N	IncF-APEX2_	A0A0H3MD25_CHLT2	0
	IncF-APEX2_1N	IncF-APEX2_	A0A0H3MGS6_CHLT2	2
	IncF-APEX2_1N	IncF-APEX2_	G6PI_CHLT2	5
	IncF-APEX2_1N	IncF-APEX2_	A0A0H3MGP7_CHLT2	0
	IncF-APEX2_1N	IncF-APEX2_	A0A0H3MJK6_CHLT2	0
	IncF-APEX2_1N	IncF-APEX2_	A0A0H3MBS6_CHLT2	1
	IncF-APEX2_1N	IncF-APEX2_	A0A0H3MHE7_CHLT2	2
	IncF-APEX2_1N	IncF-APEX2_	A0A0H3ML42_CHLT2	0
	IncF-APEX2_1N	IncF-APEX2_	DXR_CHLT2	0
	IncF-APEX2_1N	IncF-APEX2_	A0A0H3MBN8_CHLT2	3
	IncF-APEX2_1N	IncF-APEX2_	A0A0H3MC06_CHLT2	0
	IncF-APEX2_1N	IncF-APEX2_	A0A0H3MDV6_CHLT2	2
	IncF-APEX2_1N	IncF-APEX2_	RNZ_CHLT2	1
	IncF-APEX2_1N	IncF-APEX2_	A0A0H3MKF9_CHLT2	2
	IncF-APEX2_1N	IncF-APEX2_	A0A0H3MHK7_CHLT2	1
	IncF-APEX2_1N	IncF-APEX2_	A0A0H3MKQ6_CHLT2	6
	IncF-APEX2_1N	IncF-APEX2_	A0A0H3MLI0_CHLT2	0
	IncF-APEX2_1N	IncF-APEX2_	A0A0H3MCF4_CHLT2	10
	IncF-APEX2_1N	IncF-APEX2_	A0A0H3ML24_CHLT2	1
	IncF-APEX2_1N	IncF-APEX2_	A0A0H3MDT2_CHLT2	2
	IncF-APEX2_1N	IncF-APEX2_	A0A0H3MDV1_CHLT2	0
	IncF-APEX2_1N	IncF-APEX2_	RL6_CHLT2	2
	IncF-APEX2_1N	IncF-APEX2_	A0A0H3MCC9_CHLT2	0
	IncF-APEX2_1N	IncF-APEX2_	A0A0H3MKM7_CHLT2	0
	IncF-APEX2_1N	IncF-APEX2_	A0A0H3MD63_CHLT2	0
	IncF-APEX2_1N	IncF-APEX2_	A0A0H3MCH8_CHLT2	0
	IncF-APEX2_1N	IncF-APEX2_	A0A0H3MHH5_CHLT2	0
	IncF-APEX2_1N	IncF-APEX2_	A0A0H3MH06_CHLT2	1
	IncF-APEX2_1N	IncF-APEX2_	A0A0H3MKI2_CHLT2	1
	IncF-APEX2_1N	IncF-APEX2_	A0A0H3MJR8_CHLT2	3
	IncF-APEX2_1N	IncF-APEX2_	A0A0H3MB62_CHLT2	2
	IncF-APEX2_1N	IncF-APEX2_	A0A0H3MBA4_CHLT2	0
	IncF-APEX2_1N	IncF-APEX2_	MDH_CHLT2	3
	IncF-APEX2_1N	IncF-APEX2_	A0A0H3MJS5_CHLT2	0
	IncF-APEX2_1N	IncF-APEX2_	A0A0H3MAQ7_CHLT2	2
	IncF-APEX2_1N	IncF-APEX2_	A0A0H3MD98_CHLT2	6
	IncF-APEX2_1N	IncF-APEX2_	A0A0H3MBD4_CHLT2	14
	IncF-APEX2_1N	IncF-APEX2_	A0A0H3MLJ9_CHLT2	4
	IncF-APEX2_1N	IncF-APEX2_	HRCA_CHLT2	2
	IncF-APEX2_1N	IncF-APEX2_	A0A0H3MGZ1_CHLT2	5
	IncF-APEX2_1N	IncF-APEX2_	A0A0H3MBM2_CHLT2	3
	IncF-APEX2_1N	IncF-APEX2_	A0A0H3MKF2_CHLT2	0
	IncF-APEX2_1N	IncF-APEX2_	RPIA_CHLT2	0
	IncF-APEX2_1N	IncF-APEX2_	A0A0H3MKJ7_CHLT2	0
	IncF-APEX2_1N	IncF-APEX2_	A0A0H3MCF0_CHLT2	0
	IncF-APEX2_1N	IncF-APEX2_	GP2D_CHLT2	1
	IncF-APEX2_1N	IncF-APEX2_	RS3_CHLT2	6
	IncF-APEX2_1N	IncF-APEX2_	AAXB_CHLT2	6
	IncF-APEX2_1N	IncF-APEX2_	A0A0H3MBG9_CHLT2	1
	IncF-APEX2_1N	IncF-APEX2_	MIAA_CHLT2	0
	IncF-APEX2_1N	IncF-APEX2_	DNAJ_CHLT2	2
	IncF-APEX2_1N	IncF-APEX2_	TGT_CHLT2	0
	IncF-APEX2_1N	IncF-APEX2_	A0A0H3MHH0_CHLT2	12
	IncF-APEX2_1N	IncF-APEX2_	SYH_CHLT2	9
	IncF-APEX2_1N	IncF-APEX2_	NQRB_CHLT2	4
	IncF-APEX2_1N	IncF-APEX2_	A0A0H3MKE7_CHLT2	2
	IncF-APEX2_1N	IncF-APEX2_	SURE_CHLT2	0
	IncF-APEX2_1N	IncF-APEX2_	A0A0H3MAN0_CHLT2	2
	IncF-APEX2_1N	IncF-APEX2_	A0A0H3MB52_CHLT2	0
	IncF-APEX2_1N	IncF-APEX2_	Y891_CHLT2	4
	IncF-APEX2_1N	IncF-APEX2_	RF1_CHLT2	0
	IncF-APEX2_1N	IncF-APEX2_	A0A0H3MDR7_CHLT2	0
	IncF-APEX2_1N	IncF-APEX2_	ACCA_CHLT2	2
	IncF-APEX2_1N	IncF-APEX2_	A0A0H3MAU1_CHLT2	0
	IncF-APEX2_1N	IncF-APEX2_	VATD_CHLT2	0
	IncF-APEX2_1N	IncF-APEX2_	A0A0H3MBM7_CHLT2	1
	IncF-APEX2_1N	IncF-APEX2_	A0A0H3MB84_CHLT2	0
	IncF-APEX2_1N	IncF-APEX2_	A0A0H3MK96_CHLT2	0
	IncF-APEX2_1N	IncF-APEX2_	A0A0H3MD93_CHLT2	2
	IncF-APEX2_1N	IncF-APEX2_	A0A0H3MCK9_CHLT2	0
	IncF-APEX2_1N	IncF-APEX2_	A0A0H3MKG4_CHLT2	0
	IncF-APEX2_1N	IncF-APEX2_	A0A0H3MGW1_CHLT2	0
	IncF-APEX2_1N	IncF-APEX2_	A0A0H3MKU9_CHLT2	2
	IncF-APEX2_1N	IncF-APEX2_	A0A0H3MG73_CHLT2	0
	IncF-APEX2_1N	IncF-APEX2_	A0A0H3MBF3_CHLT2	0
	IncF-APEX2_1N	IncF-APEX2_	A0A0H3MCZ2_CHLT2	4
	IncF-APEX2_1N	IncF-APEX2_	A0A0H3MBK6_CHLT2	0
	IncF-APEX2_1N	IncF-APEX2_	RS11_CHLT2	3
	IncF-APEX2_1N	IncF-APEX2_	A0A0H3MAQ4_CHLT2	1
	IncF-APEX2_1N	IncF-APEX2_	RECF_CHLT2	0
	IncF-APEX2_1N	IncF-APEX2_	A0A0H3MCH1_CHLT2	9
	IncF-APEX2_1N	IncF-APEX2_	A0A0H3MCL8_CHLT2	20
	IncF-APEX2_1N	IncF-APEX2_	A0A0H3MGN9_CHLT2	0
	IncF-APEX2_1N	IncF-APEX2_	A0A0H3MB57_CHLT2	5
	IncF-APEX2_1N	IncF-APEX2_	A0A0H3MD30_CHLT2	2
	IncF-APEX2_1N	IncF-APEX2_	A0A0H3MCT8_CHLT2	2
	IncF-APEX2_1N	IncF-APEX2_	A0A0H3MBV6_CHLT2	0
	IncF-APEX2_1N	IncF-APEX2_	TRUB_CHLT2	0
	IncF-APEX2_1N	IncF-APEX2_	A0A0H3MH22_CHLT2	0
	IncF-APEX2_1N	IncF-APEX2_	A0A0H3MKW3_CHLT2	1
	IncF-APEX2_1N	IncF-APEX2_	A0A0H3MCC6_CHLT2	0
	IncF-APEX2_1N	IncF-APEX2_	A0A0H3MB71_CHLT2	0
	IncF-APEX2_1N	IncF-APEX2_	RL13_CHLT2	1
	IncF-APEX2_1N	IncF-APEX2_	A0A0H3MD22_CHLT2	3
	IncF-APEX2_1N	IncF-APEX2_	MURD_CHLT2	0
	IncF-APEX2_1N	IncF-APEX2_	RL2_CHLT2	4
	IncF-APEX2_1N	IncF-APEX2_	HCT2_CHLT2	0
	IncF-APEX2_1N	IncF-APEX2_	A0A0H3ML28_CHLT2	11
	IncF-APEX2_1N	IncF-APEX2_	A0A0H3MCI7_CHLT2	0
	IncF-APEX2_1N	IncF-APEX2_	A0A0H3MGW6_CHLT2	0
	IncF-APEX2_1N	IncF-APEX2_	RS9_CHLT2	2
	IncF-APEX2_1N	IncF-APEX2_	A0A0H3MDT0_CHLT2	0
	IncF-APEX2_1N	IncF-APEX2_	Y717_CHLT2	0
	IncF-APEX2_1N	IncF-APEX2_	A0A0H3MGU6_CHLT2	0
	IncF-APEX2_1N	IncF-APEX2_	MURG_CHLT2	1
	IncF-APEX2_1N	IncF-APEX2_	LPXA_CHLT2	4
	IncF-APEX2_1N	IncF-APEX2_	A0A0H3MAT1_CHLT2	3
	IncF-APEX2_1N	IncF-APEX2_	A0A0H3MKB1_CHLT2	0
	IncF-APEX2_1N	IncF-APEX2_	A0A0H3MBI5_CHLT2	5
	IncF-APEX2_1N	IncF-APEX2_	VATE_CHLT2	0
	IncF-APEX2_1N	IncF-APEX2_	A0A0H3MC35_CHLT2	4
	IncF-APEX2_1N	IncF-APEX2_	A0A0H3MDB3_CHLT2	2
	IncF-APEX2_1N	IncF-APEX2_	AROB_CHLT2	0
	IncF-APEX2_1N	IncF-APEX2_	A0A0H3MKT9_CHLT2	7
	IncF-APEX2_1N	IncF-APEX2_	A0A0H3MCN6_CHLT2	2
	IncF-APEX2_1N	IncF-APEX2_	A0A0H3MBG6_CHLT2	0
	IncF-APEX2_1N	IncF-APEX2_	A0A0H3MBJ5_CHLT2	2
	IncF-APEX2_1N	IncF-APEX2_	A0A0H3MB11_CHLT2	3
	IncF-APEX2_1N	IncF-APEX2_	DAPAT_CHLT2	4
	IncF-APEX2_1N	IncF-APEX2_	A0A0H3MCG2_CHLT2	2
	IncF-APEX2_1N	IncF-APEX2_	A0A0H3MC42_CHLT2	1
	IncF-APEX2_1N	IncF-APEX2_	A0A0H3MBY2_CHLT2	4
	IncF-APEX2_1N	IncF-APEX2_	A0A0H3MC81_CHLT2	0
	IncF-APEX2_1N	IncF-APEX2_	A0A0H3MCG4_CHLT2	0
	IncF-APEX2_1N	IncF-APEX2_	A0A0H3MCJ4_CHLT2	1
	IncF-APEX2_1N	IncF-APEX2_	A0A0H3MC85_CHLT2	1
	IncF-APEX2_1N	IncF-APEX2_	A0A0H3MD18_CHLT2	3
	IncF-APEX2_1N	IncF-APEX2_	A0A0H3MGJ5_CHLT2	0
	IncF-APEX2_1N	IncF-APEX2_	A0A0H3MAQ6_CHLT2	1
	IncF-APEX2_1N	IncF-APEX2_	A0A0H3MKN9_CHLT2	0
	IncF-APEX2_1N	IncF-APEX2_	RL18_CHLT2	0
	IncF-APEX2_1N	IncF-APEX2_	A0A0H3MAP6_CHLT2	5
	IncF-APEX2_1N	IncF-APEX2_	EX7L_CHLT2	0
	IncF-APEX2_1N	IncF-APEX2_	TSAD_CHLT2	0
	IncF-APEX2_1N	IncF-APEX2_	A0A0H3MBC6_CHLT2	0
	IncF-APEX2_1N	IncF-APEX2_	KAD_CHLT2	2
	IncF-APEX2_1N	IncF-APEX2_	A0A0H3MD10_CHLT2	0
	IncF-APEX2_1N	IncF-APEX2_	A0A0H3MB10_CHLT2	0
	IncF-APEX2_1N	IncF-APEX2_	A0A0H3MAJ4_CHLT2	0
	IncF-APEX2_1N	IncF-APEX2_	A0A0H3MGE5_CHLT2	0
	IncF-APEX2_1N	IncF-APEX2_	A0A0H3MKJ2_CHLT2	2
	IncF-APEX2_1N	IncF-APEX2_	A0A0H3MBV3_CHLT2	0
	IncF-APEX2_1N	IncF-APEX2_	A0A0H3MAL1_CHLT2	1
	IncF-APEX2_1N	IncF-APEX2_	A0A0H3MG09_CHLT2	10
	IncF-APEX2_1N	IncF-APEX2_	IPYR_CHLT2	1
	IncF-APEX2_1N	IncF-APEX2_	A0A0H3MBX5_CHLT2	1
	IncF-APEX2_1N	IncF-APEX2_	ISPE_CHLT2	0
	IncF-APEX2_1N	IncF-APEX2_	RRF_CHLT2	0
	IncF-APEX2_1N	IncF-APEX2_	A0A0H3MKC1_CHLT2	0
	IncF-APEX2_1N	IncF-APEX2_	A0A0H3MLH6_CHLT2	0
	IncF-APEX2_1N	IncF-APEX2_	A0A0H3MDQ8_CHLT2	0
	IncF-APEX2_1N	IncF-APEX2_	A0A0H3MB18_CHLT2	2
	IncF-APEX2_1N	IncF-APEX2_	A0A0H3MCR9_CHLT2	0
	IncF-APEX2_1N	IncF-APEX2_	A0A0H3MC19_CHLT2	0
	IncF-APEX2_1N	IncF-APEX2_	A0A0H3MLE3_CHLT2	5
	IncF-APEX2_1N	IncF-APEX2_	A0A0H3MCA2_CHLT2	0
	IncF-APEX2_1N	IncF-APEX2_	GP8D_CHLT2	0
	IncF-APEX2_1N	IncF-APEX2_	A0A0H3MH71_CHLT2	0
	IncF-APEX2_1N	IncF-APEX2_	A0A0H3MCL5_CHLT2	11
	IncF-APEX2_1N	IncF-APEX2_	A0A0H3MHI4_CHLT2	1
	IncF-APEX2_1N	IncF-APEX2_	A0A0H3MG47_CHLT2	0
	IncF-APEX2_1N	IncF-APEX2_	RL22_CHLT2	0
	IncF-APEX2_1N	IncF-APEX2_	A0A0H3MCU6_CHLT2	0
	IncF-APEX2_1N	IncF-APEX2_	A0A0H3MJX9_CHLT2	1
	IncF-APEX2_1N	IncF-APEX2_	A0A0H3MDS0_CHLT2	2
	IncF-APEX2_1N	IncF-APEX2_	RSMA_CHLT2	0
	IncF-APEX2_1N	IncF-APEX2_	A0A0H3MKG9_CHLT2	1
	IncF-APEX2_1N	IncF-APEX2_	PLSX_CHLT2	2
	IncF-APEX2_1N	IncF-APEX2_	A0A0H3MDT7_CHLT2	3
	IncF-APEX2_1N	IncF-APEX2_	KDSA_CHLT2	0
	IncF-APEX2_1N	IncF-APEX2_	A0A0H3MKA1_CHLT2	0
	IncF-APEX2_1N	IncF-APEX2_	A0A0H3MAR3_CHLT2	0
	IncF-APEX2_1N	IncF-APEX2_	MENG_CHLT2	0
	IncF-APEX2_1N	IncF-APEX2_	RL9_CHLT2	0
	IncF-APEX2_1N	IncF-APEX2_	A0A0H3MB03_CHLT2	1
	IncF-APEX2_1N	IncF-APEX2_	A0A0H3MG84_CHLT2	0
	IncF-APEX2_1N	IncF-APEX2_	A0A0H3MJR2_CHLT2	2
	IncF-APEX2_1N	IncF-APEX2_	A0A0H3MCB4_CHLT2	0
	IncF-APEX2_1N	IncF-APEX2_	A0A0H3MCV0_CHLT2	3
	IncF-APEX2_1N	IncF-APEX2_	A0A0H3MC13_CHLT2	1
	IncF-APEX2_1N	IncF-APEX2_	A0A0H3MAP9_CHLT2	4
	IncF-APEX2_1N	IncF-APEX2_	RISB_CHLT2	1
	IncF-APEX2_1N	IncF-APEX2_	TRMD_CHLT2	2
	IncF-APEX2_1N	IncF-APEX2_	A0A0H3MDJ6_CHLT2	1
	IncF-APEX2_1N	IncF-APEX2_	PRMC_CHLT2	0
	IncF-APEX2_1N	IncF-APEX2_	RS4_CHLT2	0
	IncF-APEX2_1N	IncF-APEX2_	A0A0H3MKI6_CHLT2	0
	IncF-APEX2_1N	IncF-APEX2_	A0A0H3MGF6_CHLT2	1
	IncF-APEX2_1N	IncF-APEX2_	A0A0H3ML46_CHLT2	0
	IncF-APEX2_1N	IncF-APEX2_	A0A0H3MD68_CHLT2	0
	IncF-APEX2_1N	IncF-APEX2_	A0A0H3MCA8_CHLT2	0
	IncF-APEX2_1N	IncF-APEX2_	ENO_CHLT2	5
	IncF-APEX2_1N	IncF-APEX2_	A0A0H3MCE8_CHLT2	0
	IncF-APEX2_1N	IncF-APEX2_	A0A0H3MBH5_CHLT2	0
	IncF-APEX2_1N	IncF-APEX2_	CLPP1_CHLT2	0
	IncF-APEX2_1N	IncF-APEX2_	A0A0H3MDI7_CHLT2	3
	IncF-APEX2_1N	IncF-APEX2_	A0A0H3MCK7_CHLT2	2
	IncF-APEX2_1N	IncF-APEX2_	RNH2_CHLT2	1
	IncF-APEX2_1N	IncF-APEX2_	KCY_CHLT2	0
	IncF-APEX2_1N	IncF-APEX2_	A0A0H3MK18_CHLT2	0
	IncF-APEX2_1N	IncF-APEX2_	A0A0H3MBU4_CHLT2	0
	IncF-APEX2_1N	IncF-APEX2_	GP4D_CHLT2	0
	IncF-APEX2_1N	IncF-APEX2_	HEMH_CHLT2	2
	IncF-APEX2_1N	IncF-APEX2_	A0A0H3MHA6_CHLT2	1
	IncF-APEX2_1N	IncF-APEX2_	GPDA_CHLT2	1
	IncF-APEX2_1N	IncF-APEX2_	PSD_CHLT2	0
	IncF-APEX2_1N	IncF-APEX2_	A0A0H3MJS1_CHLT2	1
	IncF-APEX2_1N	IncF-APEX2_	A0A0H3MKQ1_CHLT2	0
	IncF-APEX2_1N	IncF-APEX2_	A0A0H3MLH1_CHLT2	0
	IncF-APEX2_1N	IncF-APEX2_	A0A0H3MBU8_CHLT2	0
	IncF-APEX2_1N	IncF-APEX2_	A0A0H3MCJ1_CHLT2	0
	IncF-APEX2_1N	IncF-APEX2_	A0A0H3MHE4_CHLT2	3
	IncF-APEX2_1N	IncF-APEX2_	A0A0H3MAQ3_CHLT2	0
	IncF-APEX2_1N	IncF-APEX2_	A0A0H3MDR4_CHLT2	0
	IncF-APEX2_1N	IncF-APEX2_	RL10_CHLT2	0
	IncF-APEX2_1N	IncF-APEX2_	A0A0H3MC98_CHLT2	1
	IncF-APEX2_1N	IncF-APEX2_	A0A0H3MGM7_CHLT2	0
	IncF-APEX2_1N	IncF-APEX2_	A0A0H3MB37_CHLT2	0
	IncF-APEX2_1N	IncF-APEX2_	RL19_CHLT2	2
	IncF-APEX2_1N	IncF-APEX2_	AROA_CHLT2	0
	IncF-APEX2_1N	IncF-APEX2_	AAXA_CHLT2	3
	IncF-APEX2_1N	IncF-APEX2_	A0A0H3MBM8_CHLT2	0
	IncF-APEX2_1N	IncF-APEX2_	A0A0H3MH37_CHLT2	1
	IncF-APEX2_1N	IncF-APEX2_	A0A0R4J7T6_CHLT2	0
	IncF-APEX2_1N	IncF-APEX2_	A0A0H3MCR3_CHLT2	1
	IncF-APEX2_1N	IncF-APEX2_	A0A0H3MDG2_CHLT2	0
	IncF-APEX2_1N	IncF-APEX2_	KTHY_CHLT2	0
	IncF-APEX2_1N	IncF-APEX2_	A0A0H3MLA5_CHLT2	0
	IncF-APEX2_1N	IncF-APEX2_	A0A0H3MJV1_CHLT2	0
	IncF-APEX2_1N	IncF-APEX2_	A0A0H3MBI7_CHLT2	1
	IncF-APEX2_1N	IncF-APEX2_	A0A0H3MBI1_CHLT2	4
	IncF-APEX2_1N	IncF-APEX2_	A0A0H3MBB0_CHLT2	1
	IncF-APEX2_1N	IncF-APEX2_	TILS_CHLT2	0
	IncF-APEX2_1N	IncF-APEX2_	A0A0H3MDC8_CHLT2	2
	IncF-APEX2_1N	IncF-APEX2_	A0A0H3MBX7_CHLT2	0
	IncF-APEX2_1N	IncF-APEX2_	RL4_CHLT2	0
	IncF-APEX2_1N	IncF-APEX2_	A0A0H3MCK5_CHLT2	1
	IncF-APEX2_1N	IncF-APEX2_	A0A0H3MB00_CHLT2	0
	IncF-APEX2_1N	IncF-APEX2_	A0A0H3MC18_CHLT2	0
	IncF-APEX2_1N	IncF-APEX2_	RL28_CHLT2	1
	IncF-APEX2_1N	IncF-APEX2_	A0A0H3MKL6_CHLT2	0
	IncF-APEX2_1N	IncF-APEX2_	A0A0H3MGD0_CHLT2	0
	IncF-APEX2_1N	IncF-APEX2_	A0A0H3MDN9_CHLT2	7
	IncF-APEX2_1N	IncF-APEX2_	A0A0H3MAP8_CHLT2	1
	IncF-APEX2_1N	IncF-APEX2_	A0A0H3MBY4_CHLT2	2
	IncF-APEX2_1N	IncF-APEX2_	A0A0H3MDR1_CHLT2	0
	IncF-APEX2_1N	IncF-APEX2_	A0A0H3MKM2_CHLT2	0
	IncF-APEX2_1N	IncF-APEX2_	A0A0H3MG66_CHLT2	0
	IncF-APEX2_1N	IncF-APEX2_	A0A0H3MG79_CHLT2	1
	IncF-APEX2_1N	IncF-APEX2_	A0A0H3MDP2_CHLT2	1
	IncF-APEX2_1N	IncF-APEX2_	A0A0H3MCP1_CHLT2	1
	IncF-APEX2_1N	IncF-APEX2_	A0A0H3MKW6_CHLT2	0
	IncF-APEX2_1N	IncF-APEX2_	A0A0H3MBI2_CHLT2	0
	IncF-APEX2_1N	IncF-APEX2_	RUVA_CHLT2	0
	IncF-APEX2_1N	IncF-APEX2_	A0A0H3MCN8_CHLT2	2
	IncF-APEX2_1N	IncF-APEX2_	END4_CHLT2	0
	IncF-APEX2_1N	IncF-APEX2_	DCD_CHLT2	1
	IncF-APEX2_1N	IncF-APEX2_	RS8_CHLT2	1
	IncF-APEX2_1N	IncF-APEX2_	XERC_CHLT2	0
	IncF-APEX2_1N	IncF-APEX2_	A0A0H3MKX6_CHLT2	1
	IncF-APEX2_1N	IncF-APEX2_	A0A0H3MLB8_CHLT2	0
	IncF-APEX2_1N	IncF-APEX2_	RS7_CHLT2	2
	IncF-APEX2_1N	IncF-APEX2_	A0A0H3MH91_CHLT2	3
	IncF-APEX2_1N	IncF-APEX2_	A0A0H3MG95_CHLT2	0
	IncF-APEX2_1N	IncF-APEX2_	A0A0H3MDJ9_CHLT2	0
	IncF-APEX2_1N	IncF-APEX2_	IXTPA_CHLT2	0
	IncF-APEX2_1N	IncF-APEX2_	A0A0H3MCF8_CHLT2	0
	IncF-APEX2_1N	IncF-APEX2_	RS18_CHLT2	8
	IncF-APEX2_1N	IncF-APEX2_	A0A0H3MDW4_CHLT2	0
	IncF-APEX2_1N	IncF-APEX2_	A0A0H3MCM0_CHLT2	1
	IncF-APEX2_1N	IncF-APEX2_	A0A0H3MGF1_CHLT2	0
	IncF-APEX2_1N	IncF-APEX2_	A0A0H3MHI8_CHLT2	0
	IncF-APEX2_1N	IncF-APEX2_	INCD_CHLT2	11
	IncF-APEX2_1N	IncF-APEX2_	A0A0H3MDI3_CHLT2	0
	IncF-APEX2_1N	IncF-APEX2_	A0A0H3MHK0_CHLT2	3
	IncF-APEX2_1N	IncF-APEX2_	CH10_CHLT2	1
	IncF-APEX2_1N	IncF-APEX2_	A0A0H3MBJ3_CHLT2	0
	IncF-APEX2_1N	IncF-APEX2_	DEF_CHLT2	1
	IncF-APEX2_1N	IncF-APEX2_	A0A0H3MDK2_CHLT2	1
	IncF-APEX2_1N	IncF-APEX2_	ISPD_CHLT2	1
	IncF-APEX2_1N	IncF-APEX2_	A0A0H3MBC0_CHLT2	1
	IncF-APEX2_1N	IncF-APEX2_	A0A0H3MG40_CHLT2	0
	IncF-APEX2_1N	IncF-APEX2_	A0A0H3MCY1_CHLT2	0
	IncF-APEX2_1N	IncF-APEX2_	A0A0H3MCG0_CHLT2	0
	IncF-APEX2_1N	IncF-APEX2_	A0A0H3MBS2_CHLT2	0
	IncF-APEX2_1N	IncF-APEX2_	A0A0H3MGR4_CHLT2	3
	IncF-APEX2_1N	IncF-APEX2_	GSA_CHLT2	0
	IncF-APEX2_1N	IncF-APEX2_	A0A0H3MHB3_CHLT2	2
	IncF-APEX2_1N	IncF-APEX2_	DAPF_CHLT2	1
	IncF-APEX2_1N	IncF-APEX2_	A0A0H3MGI0_CHLT2	1
	IncF-APEX2_1N	IncF-APEX2_	A0A0H3MLI6_CHLT2	0
	IncF-APEX2_1N	IncF-APEX2_	A0A0H3MJP4_CHLT2	1
	IncF-APEX2_1N	IncF-APEX2_	RL11_CHLT2	1
	IncF-APEX2_1N	IncF-APEX2_	A0A0H3MDQ5_CHLT2	0
	IncF-APEX2_1N	IncF-APEX2_	AROC_CHLT2	0
	IncF-APEX2_1N	IncF-APEX2_	RS16_CHLT2	0
	IncF-APEX2_1N	IncF-APEX2_	A0A0H3MBY9_CHLT2	0
	IncF-APEX2_1N	IncF-APEX2_	RL7_CHLT2	0
	IncF-APEX2_1N	IncF-APEX2_	A0A0H3MBW9_CHLT2	0
	IncF-APEX2_1N	IncF-APEX2_	A0A0H3MCH9_CHLT2	0
	IncF-APEX2_1N	IncF-APEX2_	A0A0H3MBK4_CHLT2	1
	IncF-APEX2_1N	IncF-APEX2_	A0A0H3MGQ5_CHLT2	1
	IncF-APEX2_1N	IncF-APEX2_	A0A0H3MAU3_CHLT2	0
	IncF-APEX2_1N	IncF-APEX2_	A0A0H3MKN3_CHLT2	0
	IncF-APEX2_1N	IncF-APEX2_	A0A0H3MDU5_CHLT2	1
	IncF-APEX2_1N	IncF-APEX2_	RL21_CHLT2	3
	IncF-APEX2_1N	IncF-APEX2_	A0A0H3MBP3_CHLT2	0
	IncF-APEX2_1N	IncF-APEX2_	NRDR_CHLT2	2
	IncF-APEX2_1N	IncF-APEX2_	A0A0H3MJU0_CHLT2	0
	IncF-APEX2_1N	IncF-APEX2_	A0A0H3MC24_CHLT2	1
	IncF-APEX2_1N	IncF-APEX2_	A0A0H3MC32_CHLT2	0
	IncF-APEX2_1N	IncF-APEX2_	A0A0H3MBI9_CHLT2	0
	IncF-APEX2_1N	IncF-APEX2_	A0A0H3MBF1_CHLT2	0
	IncF-APEX2_1N	IncF-APEX2_	YBEY_CHLT2	0
	IncF-APEX2_1N	IncF-APEX2_	A0A0H3MAN9_CHLT2	0
	IncF-APEX2_1N	IncF-APEX2_	A0A0H3MDD2_CHLT2	0
	IncF-APEX2_1N	IncF-APEX2_	RSMH_CHLT2	2
	IncF-APEX2_1N	IncF-APEX2_	A0A0H3MHL7_CHLT2	0
	IncF-APEX2_1N	IncF-APEX2_	A0A0H3MCB9_CHLT2	0
	IncF-APEX2_1N	IncF-APEX2_	A0A0H3MCB0_CHLT2	1
	IncF-APEX2_1N	IncF-APEX2_	RL23_CHLT2	1
	IncF-APEX2_1N	IncF-APEX2_	A0A0H3MCV1_CHLT2	0
	IncF-APEX2_1N	IncF-APEX2_	ACPS_CHLT2	0
	IncF-APEX2_1N	IncF-APEX2_	RL15_CHLT2	0
	IncF-APEX2_1N	IncF-APEX2_	A0A0H3MH28_CHLT2	0
	IncF-APEX2_1N	IncF-APEX2_	A0A0H3MG88_CHLT2	0
	IncF-APEX2_1N	IncF-APEX2_	A0A0H3MBT9_CHLT2	1
	IncF-APEX2_1N	IncF-APEX2_	A0A0H3MH18_CHLT2	0
	IncF-APEX2_1N	IncF-APEX2_	RL27_CHLT2	0
	IncF-APEX2_1N	IncF-APEX2_	A0A0H3MLE8_CHLT2	1
	IncF-APEX2_1N	IncF-APEX2_	A0A0H3MB07_CHLT2	0
	IncF-APEX2_1N	IncF-APEX2_	LPXD_CHLT2	6
	IncF-APEX2_1N	IncF-APEX2_	A0A0H3MCE6_CHLT2	0
	IncF-APEX2_1N	IncF-APEX2_	A0A0H3MCG5_CHLT2	2
	IncF-APEX2_1N	IncF-APEX2_	A0A0H3MGM2_CHLT2	0
	IncF-APEX2_1N	IncF-APEX2_	A0A0H3MCX0_CHLT2	0
	IncF-APEX2_1N	IncF-APEX2_	A0A0H3MLK6_CHLT2	0
	IncF-APEX2_1N	IncF-APEX2_	A0A0H3MG71_CHLT2	0
	IncF-APEX2_1N	IncF-APEX2_	Y463_CHLT2	0
	IncF-APEX2_1N	IncF-APEX2_	A0A0H3MAK7_CHLT2	0
	IncF-APEX2_1N	IncF-APEX2_	A0A0H3MLJ6_CHLT2	1
	IncF-APEX2_1N	IncF-APEX2_	A0A0H3MGP3_CHLT2	0
	IncF-APEX2_1N	IncF-APEX2_	A0A0H3MC08_CHLT2	1
	IncF-APEX2_1N	IncF-APEX2_	A0A0H3MKS7_CHLT2	0
	IncF-APEX2_1N	IncF-APEX2_	A0A0H3MCB5_CHLT2	0
	IncF-APEX2_1N	IncF-APEX2_	A0A0H3MBQ7_CHLT2	0
	IncF-APEX2_1N	IncF-APEX2_	A0A0H3MC28_CHLT2	1
	IncF-APEX2_1N	IncF-APEX2_	A0A0H3MD53_CHLT2	0
	IncF-APEX2_1N	IncF-APEX2_	A0A0H3MCT2_CHLT2	0
	IncF-APEX2_1N	IncF-APEX2_	A0A0H3MKL2_CHLT2	0
	IncF-APEX2_1N	IncF-APEX2_	Y589_CHLT2	0
	IncF-APEX2_1N	IncF-APEX2_	A0A0H3MBA5_CHLT2	0
	IncF-APEX2_1N	IncF-APEX2_	A0A0H3MGV1_CHLT2	0
	IncF-APEX2_1N	IncF-APEX2_	A0A0H3MC46_CHLT2	1
	IncF-APEX2_1N	IncF-APEX2_	A0A0H3MCU1_CHLT2	0
	IncF-APEX2_1N	IncF-APEX2_	A0A0H3MK04_CHLT2	0
	IncF-APEX2_1N	IncF-APEX2_	A0A0H3MBQ9_CHLT2	0
	IncF-APEX2_1N	IncF-APEX2_	A0A0H3MKX9_CHLT2	0
	IncF-APEX2_1N	IncF-APEX2_	A0A0H3MLD8_CHLT2	0
	IncF-APEX2_1N	IncF-APEX2_	GPMA_CHLT2	0
	IncF-APEX2_1N	IncF-APEX2_	A0A0H3MBH8_CHLT2	0
	IncF-APEX2_1N	IncF-APEX2_	A0A0H3MK92_CHLT2	1
	IncF-APEX2_1N	IncF-APEX2_	A0A0H3MKY6_CHLT2	1
	IncF-APEX2_1N	IncF-APEX2_	A0A0H3MGR0_CHLT2	0
	IncF-APEX2_1N	IncF-APEX2_	A0A0H3MB58_CHLT2	0
	IncF-APEX2_1N	IncF-APEX2_	A0A0H3MBS0_CHLT2	0
	IncF-APEX2_1N	IncF-APEX2_	RS14_CHLT2	0
	IncF-APEX2_1N	IncF-APEX2_	A0A0H3MGA3_CHLT2	1
	IncF-APEX2_1N	IncF-APEX2_	CDUB2_CHLT2	0
	IncF-APEX2_1N	IncF-APEX2_	A0A0H3MC90_CHLT2	0
	IncF-APEX2_1N	IncF-APEX2_	A0A0H3MCB2_CHLT2	2
	IncF-APEX2_1N	IncF-APEX2_	A0A0H3MKP4_CHLT2	0
	IncF-APEX2_1N	IncF-APEX2_	A0A0H3MKZ0_CHLT2	0
	IncF-APEX2_1N	IncF-APEX2_	A0A0H3MGX1_CHLT2	2
	IncF-APEX2_1N	IncF-APEX2_	A0A0H3MBG0_CHLT2	0
	IncF-APEX2_1N	IncF-APEX2_	A0A0H3MHE0_CHLT2	1
	IncF-APEX2_1N	IncF-APEX2_	Y644_CHLT2	0
	IncF-APEX2_1N	IncF-APEX2_	RS10_CHLT2	0
	IncF-APEX2_1N	IncF-APEX2_	A0A0H3MCH3_CHLT2	1
	IncF-APEX2_1N	IncF-APEX2_	ISPF_CHLT2	0
	IncF-APEX2_1N	IncF-APEX2_	A0A0H3MDA7_CHLT2	0
	IncF-APEX2_1N	IncF-APEX2_	A0A0H3MLJ3_CHLT2	0
	IncF-APEX2_1N	IncF-APEX2_	A0A0H3MCL2_CHLT2	0
	IncF-APEX2_1N	IncF-APEX2_	A0A0H3MCD5_CHLT2	0
	IncF-APEX2_1N	IncF-APEX2_	RECO_CHLT2	0
	IncF-APEX2_1N	IncF-APEX2_	A0A0H3MLG7_CHLT2	1
	IncF-APEX2_1N	IncF-APEX2_	A0A0H3MCI3_CHLT2	0
	IncF-APEX2_1N	IncF-APEX2_	FABZ_CHLT2	0
	IncF-APEX2_1N	IncF-APEX2_	A0A0H3MKZ5_CHLT2	0
	IncF-APEX2_1N	IncF-APEX2_	A0A0H3MBG2_CHLT2	0
	IncF-APEX2_1N	IncF-APEX2_	A0A0H3MKD3_CHLT2	1
	IncF-APEX2_1N	IncF-APEX2_	A0A0H3MKS3_CHLT2	0
	IncF-APEX2_1N	IncF-APEX2_	A0A0H3MBF8_CHLT2	1
	IncF-APEX2_1N	IncF-APEX2_	GRPE_CHLT2	0
	IncF-APEX2_1N	IncF-APEX2_	A0A0H3MH96_CHLT2	3
	IncF-APEX2_1N	IncF-APEX2_	RL16_CHLT2	0
	IncF-APEX2_1N	IncF-APEX2_	A0A0H3MDS6_CHLT2	2
	IncF-APEX2_1N	IncF-APEX2_	RS13_CHLT2	1
	IncF-APEX2_1N	IncF-APEX2_	A0A0H3MCJ9_CHLT2	1
	IncF-APEX2_1N	IncF-APEX2_	A0A0H3MH66_CHLT2	0
	IncF-APEX2_1N	IncF-APEX2_	A0A0H3MCH0_CHLT2	0
	IncF-APEX2_1N	IncF-APEX2_	A0A0H3MBV9_CHLT2	0
	IncF-APEX2_1N	IncF-APEX2_	A0A0H3MDP4_CHLT2	0
	IncF-APEX2_1N	IncF-APEX2_	LPXC_CHLT2	3
	IncF-APEX2_1N	IncF-APEX2_	A0A0H3MJX5_CHLT2	0
	IncF-APEX2_1N	IncF-APEX2_	A0A0H3MBN5_CHLT2	0
	IncF-APEX2_1N	IncF-APEX2_	A0A0H3MDD5_CHLT2	0
	IncF-APEX2_1N	IncF-APEX2_	A0A0H3MAQ8_CHLT2	0
	IncF-APEX2_1N	IncF-APEX2_	A0A0H3MBP4_CHLT2	0
	IncF-APEX2_1N	IncF-APEX2_	A0A0H3MKZ8_CHLT2	1
	IncF-APEX2_1N	IncF-APEX2_	UNG_CHLT2	1
	IncF-APEX2_1N	IncF-APEX2_	DUT_CHLT2	2
	IncF-APEX2_1N	IncF-APEX2_	NUSB_CHLT2	1
	IncF-APEX2_1N	IncF-APEX2_	A0A0H3MKU4_CHLT2	4
	IncF-APEX2_1N	IncF-APEX2_	A0A0H3MB42_CHLT2	0
	IncF-APEX2_1N	IncF-APEX2_	A0A0H3MK29_CHLT2	0
	IncF-APEX2_1N	IncF-APEX2_	A0A0H3MJR6_CHLT2	1
	IncF-APEX2_1N	IncF-APEX2_	A0A0H3MKH4_CHLT2	0
	IncF-APEX2_1N	IncF-APEX2_	INCF_CHLT2	10
	IncF-APEX2_1N	IncF-APEX2_	RBFA_CHLT2	0
	IncF-APEX2_1N	IncF-APEX2_	A0A0H3MDP8_CHLT2	0
	IncF-APEX2_1N	IncF-APEX2_	A0A0H3MC93_CHLT2	0
	IncF-APEX2_1N	IncF-APEX2_	A0A0H3MCI9_CHLT2	0
	IncF-APEX2_1N	IncF-APEX2_	A0A0H3MC23_CHLT2	0
	IncF-APEX2_1N	IncF-APEX2_	A0A0H3MDG7_CHLT2	0
	IncF-APEX2_1N	IncF-APEX2_	A0A0H3ML38_CHLT2	0
	IncF-APEX2_1N	IncF-APEX2_	A0A0H3MAN6_CHLT2	1
	IncF-APEX2_1N	IncF-APEX2_	A0A0H3MCQ4_CHLT2	0
	IncF-APEX2_1N	IncF-APEX2_	A0A0H3MCJ3_CHLT2	0
	IncF-APEX2_1N	IncF-APEX2_	RL24_CHLT2	0
	IncF-APEX2_1N	IncF-APEX2_	A0A0H3MB32_CHLT2	0
	IncF-APEX2_1N	IncF-APEX2_	TRPF_CHLT2	0
	IncF-APEX2_1N	IncF-APEX2_	A0A0H3MCC7_CHLT2	0
	IncF-APEX2_1N	IncF-APEX2_	A0A0H3MJX0_CHLT2	0
	IncF-APEX2_1N	IncF-APEX2_	A0A0H3MCI5_CHLT2	0
	IncF-APEX2_1N	IncF-APEX2_	CHXR_CHLT2	0
	IncF-APEX2_1N	IncF-APEX2_	A0A0H3MC86_CHLT2	0
	IncF-APEX2_1N	IncF-APEX2_	A0A0H3MCC1_CHLT2	0
	IncF-APEX2_1N	IncF-APEX2_	A0A0H3MB69_CHLT2	0
	IncF-APEX2_1N	IncF-APEX2_	A0A0H3MG36_CHLT2	0
	IncF-APEX2_1N	IncF-APEX2_	RS6_CHLT2	1
	IncF-APEX2_1N	IncF-APEX2_	A0A0H3MCZ8_CHLT2	0
	IncF-APEX2_1N	IncF-APEX2_	GCSHL_CHLT2	0
	IncF-APEX2_1N	IncF-APEX2_	A0A0H3MJP9_CHLT2	0
	IncF-APEX2_1N	IncF-APEX2_	A0A0H3MCD8_CHLT2	0
	IncF-APEX2_1N	IncF-APEX2_	A0A0H3MBE6_CHLT2	0
	IncF-APEX2_1N	IncF-APEX2_	A0A0H3MLF6_CHLT2	1
	IncF-APEX2_1N	IncF-APEX2_	A0A0H3MBD9_CHLT2	0
	IncF-APEX2_1N	IncF-APEX2_	A0A0H3MGT0_CHLT2	1
	IncF-APEX2_1N	IncF-APEX2_	RS17_CHLT2	0
	IncF-APEX2_1N	IncF-APEX2_	HCT1_CHLT2	5
	IncF-APEX2_1N	IncF-APEX2_	A0A0H3MLB0_CHLT2	0
	IncF-APEX2_1N	IncF-APEX2_	A0A0H3MH47_CHLT2	0
	IncF-APEX2_1N	IncF-APEX2_	A0A0H3MHN0_CHLT2	0
	IncF-APEX2_1N	IncF-APEX2_	A0A0H3MCF5_CHLT2	1
	IncF-APEX2_1N	IncF-APEX2_	RNH3_CHLT2	0
	IncF-APEX2_1N	IncF-APEX2_	A0A0H3MBD8_CHLT2	1
	IncF-APEX2_1N	IncF-APEX2_	A0A0H3MC95_CHLT2	0
	IncF-APEX2_1N	IncF-APEX2_	A0A0H3MCX6_CHLT2	0
	IncF-APEX2_1N	IncF-APEX2_	A0A0H3MB44_CHLT2	0
	IncF-APEX2_1N	IncF-APEX2_	RL36_CHLT2	0
	IncF-APEX2_1N	IncF-APEX2_	A0A0H3MK71_CHLT2	0
	IncF-APEX2_1N	IncF-APEX2_	A0A0H3MDH8_CHLT2	1
	IncF-APEX2_1N	IncF-APEX2_	MURB_CHLT2	0
	IncF-APEX2_1N	IncF-APEX2_	AAXC_CHLT2	0
	IncF-APEX2_1N	IncF-APEX2_	MRAY_CHLT2	0
	IncF-APEX2_1N	IncF-APEX2_	A0A0H3MBW1_CHLT2	1
	IncF-APEX2_1N	IncF-APEX2_	A0A0H3MGY6_CHLT2	1
	IncF-APEX2_1N	IncF-APEX2_	A0A0H3MJQ8_CHLT2	0
	IncF-APEX2_1N	IncF-APEX2_	A0A0H3MLB4_CHLT2	1
	IncF-APEX2_1N	IncF-APEX2_	A0A0H3MB77_CHLT2	0
	IncF-APEX2_1N	IncF-APEX2_	A0A0H3MC57_CHLT2	0
	IncF-APEX2_1N	IncF-APEX2_	A0A0H3MB92_CHLT2	1
	IncF-APEX2_1N	IncF-APEX2_	INCE_CHLT2	4
	IncF-APEX2_1N	IncF-APEX2_	RS15_CHLT2	0
	IncF-APEX2_1N	IncF-APEX2_	A0A0H3MLA0_CHLT2	0
	IncF-APEX2_1N	IncF-APEX2_	A0A0H3ML83_CHLT2	1
	IncF-APEX2_1N	IncF-APEX2_	A0A0H3MGG9_CHLT2	0
	IncF-APEX2_1N	IncF-APEX2_	A0A0H3MD41_CHLT2	0
	IncF-APEX2_1N	IncF-APEX2_	RNPA_CHLT2	0
	IncF-APEX2_1N	IncF-APEX2_	A0A0H3MGY3_CHLT2	1
	IncF-APEX2_1N	IncF-APEX2_	TPIS_CHLT2	0
	IncF-APEX2_1N	IncF-APEX2_	A0A0H3MLF2_CHLT2	0
	IncF-APEX2_1N	IncF-APEX2_	A0A0H3MDC2_CHLT2	0
	IncF-APEX2_1N	IncF-APEX2_	NQRD_CHLT2	0
	IncF-APEX2_1N	IncF-APEX2_	A0A0H3ML87_CHLT2	0
	IncF-APEX2_1N	IncF-APEX2_	DCUP_CHLT2	0
	IncF-APEX2_1N	IncF-APEX2_	A0A0H3MCM9_CHLT2	1
	IncF-APEX2_1N	IncF-APEX2_	A0A0H3MHF9_CHLT2	0
	IncF-APEX2_1N	IncF-APEX2_	A0A0H3MCG7_CHLT2	0
	IncF-APEX2_1N	IncF-APEX2_	A0A0H3MLF9_CHLT2	0
	IncF-APEX2_1N	IncF-APEX2_	A0A0H3ML08_CHLT2	0
	IncF-APEX2_1N	IncF-APEX2_	A0A0H3MBT0_CHLT2	4
	IncF-APEX2_1N	IncF-APEX2_	A0A0H3MKX1_CHLT2	0
	IncF-APEX2_1N	IncF-APEX2_	A0A0H3MCF1_CHLT2	0
	IncF-APEX2_1N	IncF-APEX2_	A0A0H3MAL7_CHLT2	0
	IncF-APEX2_1N	IncF-APEX2_	A0A0H3MKE2_CHLT2	1
	IncF-APEX2_1N	IncF-APEX2_	A0A0H3MCW0_CHLT2	0
	IncF-APEX2_1N	IncF-APEX2_	ACP_CHLT2	1
	IncF-APEX2_1N	IncF-APEX2_	RL29_CHLT2	1
	IncF-APEX2_1N	IncF-APEX2_	A0A0H3MC02_CHLT2	0
	IncF-APEX2_1N	IncF-APEX2_	A0A0H3MB49_CHLT2	0
	IncF-APEX2_1N	IncF-APEX2_	A0A0H3MCG8_CHLT2	0
	IncF-APEX2_1N	IncF-APEX2_	OMCA_CHLT2	5
	IncF-APEX2_1N	IncF-APEX2_	A0A0H3MDF2_CHLT2	0
	IncF-APEX2_1N	IncF-APEX2_	A0A0H3MCQ1_CHLT2	0
	IncF-APEX2_1N	IncF-APEX2_	A0A0H3MBY0_CHLT2	0
	IncF-APEX2_1N	IncF-APEX2_	A0A0H3MDB8_CHLT2	0
	IncF-APEX2_1N	IncF-APEX2_	A0A0H3MLJ0_CHLT2	0
	IncF-APEX2_1N	IncF-APEX2_	NQRE_CHLT2	0
	IncF-APEX2_1N	IncF-APEX2_	A0A0H3ML58_CHLT2	1
	IncF-APEX2_1N	IncF-APEX2_	A0A0H3MBR6_CHLT2	0
	IncF-APEX2_1N	IncF-APEX2_	YQGF_CHLT2	0
	IncF-APEX2_1N	IncF-APEX2_	A0A0H3MBL7_CHLT2	0
	IncF-APEX2_1N	IncF-APEX2_	A0A0H3MBC3_CHLT2	0
	IncF-APEX2_1N	IncF-APEX2_	A0A0H3MDD9_CHLT2	0
	IncF-APEX2_1N	IncF-APEX2_	A0A0H3MBS5_CHLT2	0
	IncF-APEX2_1N	IncF-APEX2_	A0A0H3MGK0_CHLT2	0
	IncF-APEX2_1N	IncF-APEX2_	A0A0H3MBE9_CHLT2	0
	IncF-APEX2_1N	IncF-APEX2_	A0A0H3MDA2_CHLT2	0
	IncF-APEX2_1N	IncF-APEX2_	EX7S_CHLT2	1
	IncF-APEX2_1N	IncF-APEX2_	RS19_CHLT2	0
	IncF-APEX2_1N	IncF-APEX2_	A0A0H3ML55_CHLT2	0
	IncF-APEX2_1N	IncF-APEX2_	A0A0H3MCP7_CHLT2	0
	IncF-APEX2_1N	IncF-APEX2_	A0A0H3MH02_CHLT2	0
	IncF-APEX2_1N	IncF-APEX2_	RS20_CHLT2	1
	IncF-APEX2_1N	IncF-APEX2_	GATC_CHLT2	0
	IncF-APEX2_1N	IncF-APEX2_	A0A0H3MGZ9_CHLT2	3
	IncF-APEX2_1N	IncF-APEX2_	A0A0H3MC01_CHLT2	0
	IncF-APEX2_1N	IncF-APEX2_	A0A0H3MBZ8_CHLT2	0
	IncF-APEX2_1N	IncF-APEX2_	A0A0H3MHI0_CHLT2	0
	IncF-APEX2_1N	IncF-APEX2_	RL31B_CHLT2	0
	IncF-APEX2_1N	IncF-APEX2_	A0A0H3MCM5_CHLT2	0
	IncF-APEX2_1N	IncF-APEX2_	A0A0H3ML92_CHLT2	1
	IncF-APEX2_1N	IncF-APEX2_	A0A0H3MBB8_CHLT2	0
	IncF-APEX2_1N	IncF-APEX2_	A0A0H3MDN5_CHLT2	0
	IncF-APEX2_1N	IncF-APEX2_	A0A0H3MJY9_CHLT2	0
	IncF-APEX2_1N	IncF-APEX2_	A0A0H3MH61_CHLT2	0
	IncF-APEX2_1N	IncF-APEX2_	A0A0H3MD83_CHLT2	2
	IncF-APEX2_2N	IncF-APEX2_	A0A0H3MGC7_CHLT2	11
	IncF-APEX2_2N	IncF-APEX2_	RPOC_CHLT2	2
	IncF-APEX2_2N	IncF-APEX2_	RPOB_CHLT2	1
	IncF-APEX2_2N	IncF-APEX2_	EFG_CHLT2	4
	IncF-APEX2_2N	IncF-APEX2_	A0A0H3MCD1_CHLT2	1
	IncF-APEX2_2N	IncF-APEX2_	A0A0H3MGT3_CHLT2	1
	IncF-APEX2_2N	IncF-APEX2_	A0A0H3MDC5_CHLT2	5
	IncF-APEX2_2N	IncF-APEX2_	A0A0H3MCP2_CHLT2	2
	IncF-APEX2_2N	IncF-APEX2_	A0A0H3MGA7_CHLT2	38
	IncF-APEX2_2N	IncF-APEX2_	CH60_CHLT2	7
	IncF-APEX2_2N	IncF-APEX2_	A0A0H3MBP8_CHLT2	11
	IncF-APEX2_2N	IncF-APEX2_	MUTL_CHLT2	1
	IncF-APEX2_2N	IncF-APEX2_	A0A0H3MB96_CHLT2	2
	IncF-APEX2_2N	IncF-APEX2_	A0A0H3MGR8_CHLT2	39
	IncF-APEX2_2N	IncF-APEX2_	A0A0H3MCM4_CHLT2	2
	IncF-APEX2_2N	IncF-APEX2_	A0A0H3MBD2_CHLT2	1
	IncF-APEX2_2N	IncF-APEX2_	A0A0H3MCD9_CHLT2	3
	IncF-APEX2_2N	IncF-APEX2_	SYA_CHLT2	2
	IncF-APEX2_2N	IncF-APEX2_	A0A0H3MHL0_CHLT2	7
	IncF-APEX2_2N	IncF-APEX2_	A0A0H3MCL4_CHLT2	9
	IncF-APEX2_2N	IncF-APEX2_	DNAK_CHLT2	2
	IncF-APEX2_2N	IncF-APEX2_	TOLB_CHLT2	5
	IncF-APEX2_2N	IncF-APEX2_	SECA_CHLT2	3
	IncF-APEX2_2N	IncF-APEX2_	A0A0H3MDM2_CHLT2	0
	IncF-APEX2_2N	IncF-APEX2_	A0A0H3MG59_CHLT2	1
	IncF-APEX2_2N	IncF-APEX2_	EFTU_CHLT2	0
	IncF-APEX2_2N	IncF-APEX2_	A0A0H3MLC3_CHLT2	0
	IncF-APEX2_2N	IncF-APEX2_	MOMP_CHLT2	25
	IncF-APEX2_2N	IncF-APEX2_	IF2_CHLT2	1
	IncF-APEX2_2N	IncF-APEX2_	A0A0H3MAP3_CHLT2	1
	IncF-APEX2_2N	IncF-APEX2_	A0A0H3MGS2_CHLT2	10
	IncF-APEX2_2N	IncF-APEX2_	A0A0H3MDE5_CHLT2	4
	IncF-APEX2_2N	IncF-APEX2_	A0A0H3MGV6_CHLT2	3
	IncF-APEX2_2N	IncF-APEX2_	DNLJ_CHLT2	6
	IncF-APEX2_2N	IncF-APEX2_	A0A0H3MH55_CHLT2	1
	IncF-APEX2_2N	IncF-APEX2_	FTSH_CHLT2	4
	IncF-APEX2_2N	IncF-APEX2_	A0A0H3MBA6_CHLT2	0
	IncF-APEX2_2N	IncF-APEX2_	SYL_CHLT2	0
	IncF-APEX2_2N	IncF-APEX2_	A0A0H3MG63_CHLT2	2
	IncF-APEX2_2N	IncF-APEX2_	A0A0H3MKA6_CHLT2	1
	IncF-APEX2_2N	IncF-APEX2_	A0A0H3MCU2_CHLT2	0
	IncF-APEX2_2N	IncF-APEX2_	A0A0H3MK81_CHLT2	43
	IncF-APEX2_2N	IncF-APEX2_	A0A0H3MBU3_CHLT2	5
	IncF-APEX2_2N	IncF-APEX2_	A0A0H3MAY1_CHLT2	1
	IncF-APEX2_2N	IncF-APEX2_	A0A0H3MCE3_CHLT2	29
	IncF-APEX2_2N	IncF-APEX2_	A0A0H3MJT5_CHLT2	0
	IncF-APEX2_2N	IncF-APEX2_	A0A0H3MBE2_CHLT2	3
	IncF-APEX2_2N	IncF-APEX2_	A0A0H3MAD9_CHLT2	1
	IncF-APEX2_2N	IncF-APEX2_	PNP_CHLT2	0
	IncF-APEX2_2N	IncF-APEX2_	A0A0H3MC50_CHLT2	0
	IncF-APEX2_2N	IncF-APEX2_	A0A0H3MKD7_CHLT2	0
	IncF-APEX2_2N	IncF-APEX2_	A0A0H3MHD5_CHLT2	1
	IncF-APEX2_2N	IncF-APEX2_	TIG_CHLT2	1
	IncF-APEX2_2N	IncF-APEX2_	OMCB_CHLT2	2
	IncF-APEX2_2N	IncF-APEX2_	A0A0H3MGT6_CHLT2	4
	IncF-APEX2_2N	IncF-APEX2_	SYK_CHLT2	2
	IncF-APEX2_2N	IncF-APEX2_	A0A0H3MBF5_CHLT2	4
	IncF-APEX2_2N	IncF-APEX2_	A0A0H3MG55_CHLT2	2
	IncF-APEX2_2N	IncF-APEX2_	A0A0H3MKT3_CHLT2	15
	IncF-APEX2_2N	IncF-APEX2_	AMPA_CHLT2	1
	IncF-APEX2_2N	IncF-APEX2_	ISPH_CHLT2	3
	IncF-APEX2_2N	IncF-APEX2_	A0A0H3MH86_CHLT2	7
	IncF-APEX2_2N	IncF-APEX2_	RL14_CHLT2	1
	IncF-APEX2_2N	IncF-APEX2_	A0A0H3MD47_CHLT2	1
	IncF-APEX2_2N	IncF-APEX2_	A0A0H3MCY4_CHLT2	1
	IncF-APEX2_2N	IncF-APEX2_	A0A0H3MK65_CHLT2	2
	IncF-APEX2_2N	IncF-APEX2_	A0A0H3MBZ6_CHLT2	1
	IncF-APEX2_2N	IncF-APEX2_	GATA_CHLT2	3
	IncF-APEX2_2N	IncF-APEX2_	A0A0H3MBX4_CHLT2	7
	IncF-APEX2_2N	IncF-APEX2_	SYDND_CHLT2	2
	IncF-APEX2_2N	IncF-APEX2_	A0A0H3MLG3_CHLT2	3
	IncF-APEX2_2N	IncF-APEX2_	A0A0H3MCN3_CHLT2	2
	IncF-APEX2_2N	IncF-APEX2_	A0A0H3MBK1_CHLT2	0
	IncF-APEX2_2N	IncF-APEX2_	A0A0H3MDV9_CHLT2	0
	IncF-APEX2_2N	IncF-APEX2_	A0A0H3MB39_CHLT2	2
	IncF-APEX2_2N	IncF-APEX2_	SYI_CHLT2	0
	IncF-APEX2_2N	IncF-APEX2_	SYG_CHLT2	1
	IncF-APEX2_2N	IncF-APEX2_	A0A0H3MG91_CHLT2	4
	IncF-APEX2_2N	IncF-APEX2_	A0A0H3MJY5_CHLT2	4
	IncF-APEX2_2N	IncF-APEX2_	A0A0H3MGQ1_CHLT2	0
	IncF-APEX2_2N	IncF-APEX2_	SYV_CHLT2	1
	IncF-APEX2_2N	IncF-APEX2_	A0A0H3MB26_CHLT2	1
	IncF-APEX2_2N	IncF-APEX2_	CDUB1_CHLT2	0
	IncF-APEX2_2N	IncF-APEX2_	A0A0H3MCF9_CHLT2	1
	IncF-APEX2_2N	IncF-APEX2_	A0A0H3MGN2_CHLT2	7
	IncF-APEX2_2N	IncF-APEX2_	A0A0H3MD02_CHLT2	4
	IncF-APEX2_2N	IncF-APEX2_	A0A0H3MAM7_CHLT2	0
	IncF-APEX2_2N	IncF-APEX2_	A0A0H3MH33_CHLT2	0
	IncF-APEX2_2N	IncF-APEX2_	RECR_CHLT2	11
	IncF-APEX2_2N	IncF-APEX2_	A0A0H3MAQ5_CHLT2	1
	IncF-APEX2_2N	IncF-APEX2_	GATB_CHLT2	1
	IncF-APEX2_2N	IncF-APEX2_	A0A0H3MAM5_CHLT2	0
	IncF-APEX2_2N	IncF-APEX2_	A0A0H3MC66_CHLT2	0
	IncF-APEX2_2N	IncF-APEX2_	A0A0H3MC40_CHLT2	0
	IncF-APEX2_2N	IncF-APEX2_	A0A0H3MBF6_CHLT2	0
	IncF-APEX2_2N	IncF-APEX2_	A0A0H3MC60_CHLT2	1
	IncF-APEX2_2N	IncF-APEX2_	A0A0H3MGL0_CHLT2	1
	IncF-APEX2_2N	IncF-APEX2_	A0A0H3MCL9_CHLT2	2
	IncF-APEX2_2N	IncF-APEX2_	A0A0H3MK76_CHLT2	3
	IncF-APEX2_2N	IncF-APEX2_	RPOA_CHLT2	0
	IncF-APEX2_2N	IncF-APEX2_	A0A0H3MGL8_CHLT2	0
	IncF-APEX2_2N	IncF-APEX2_	A0A0H3MCV6_CHLT2	0
	IncF-APEX2_2N	IncF-APEX2_	A0A0H3MCX3_CHLT2	2
	IncF-APEX2_2N	IncF-APEX2_	A0A0H3MCS4_CHLT2	0
	IncF-APEX2_2N	IncF-APEX2_	A0A0H3MCE5_CHLT2	2
	IncF-APEX2_2N	IncF-APEX2_	A0A0H3MGB3_CHLT2	2
	IncF-APEX2_2N	IncF-APEX2_	A0A0H3MG51_CHLT2	0
	IncF-APEX2_2N	IncF-APEX2_	A0A0H3MC29_CHLT2	0
	IncF-APEX2_2N	IncF-APEX2_	A0A0H3MBX9_CHLT2	3
	IncF-APEX2_2N	IncF-APEX2_	A0A0H3MAM1_CHLT2	0
	IncF-APEX2_2N	IncF-APEX2_	GLMM_CHLT2	5
	IncF-APEX2_2N	IncF-APEX2_	A0A0H3MBT1_CHLT2	1
	IncF-APEX2_2N	IncF-APEX2_	A0A0H3MCG6_CHLT2	2
	IncF-APEX2_2N	IncF-APEX2_	A0A0H3MHM6_CHLT2	1
	IncF-APEX2_2N	IncF-APEX2_	PKND_CHLT2	0
	IncF-APEX2_2N	IncF-APEX2_	A0A0H3MHL4_CHLT2	2
	IncF-APEX2_2N	IncF-APEX2_	EFTS_CHLT2	0
	IncF-APEX2_2N	IncF-APEX2_	A0A0H3MCY7_CHLT2	2
	IncF-APEX2_2N	IncF-APEX2_	MNMG_CHLT2	2
	IncF-APEX2_2N	IncF-APEX2_	A0A0H3MKB6_CHLT2	0
	IncF-APEX2_2N	IncF-APEX2_	ISPG_CHLT2	0
	IncF-APEX2_2N	IncF-APEX2_	KPYK_CHLT2	1
	IncF-APEX2_2N	IncF-APEX2_	CLPX_CHLT2	6
	IncF-APEX2_2N	IncF-APEX2_	SYE_CHLT2	16
	IncF-APEX2_2N	IncF-APEX2_	LIPA_CHLT2	1
	IncF-APEX2_2N	IncF-APEX2_	MUTS_CHLT2	0
	IncF-APEX2_2N	IncF-APEX2_	A0A0H3MCA5_CHLT2	0
	IncF-APEX2_2N	IncF-APEX2_	A0A0H3ML11_CHLT2	0
	IncF-APEX2_2N	IncF-APEX2_	GLGA_CHLT2	7
	IncF-APEX2_2N	IncF-APEX2_	A0A0H3MDJ2_CHLT2	2
	IncF-APEX2_2N	IncF-APEX2_	A0A0H3MHG4_CHLT2	1
	IncF-APEX2_2N	IncF-APEX2_	A0A0H3MAQ1_CHLT2	0
	IncF-APEX2_2N	IncF-APEX2_	A0A0H3MDM0_CHLT2	0
	IncF-APEX2_2N	IncF-APEX2_	A0A0H3MD56_CHLT2	1
	IncF-APEX2_2N	IncF-APEX2_	A0A0H3MKV4_CHLT2	1
	IncF-APEX2_2N	IncF-APEX2_	A0A0H3MKR3_CHLT2	0
	IncF-APEX2_2N	IncF-APEX2_	G3P_CHLT2	3
	IncF-APEX2_2N	IncF-APEX2_	GP7D_CHLT2	0
	IncF-APEX2_2N	IncF-APEX2_	A0A0H3MBY7_CHLT2	0
	IncF-APEX2_2N	IncF-APEX2_	A0A0H3MDF7_CHLT2	1
	IncF-APEX2_2N	IncF-APEX2_	A0A0H3ML95_CHLT2	1
	IncF-APEX2_2N	IncF-APEX2_	SYP_CHLT2	2
	IncF-APEX2_2N	IncF-APEX2_	LEPA_CHLT2	0
	IncF-APEX2_2N	IncF-APEX2_	A0A0H3MGZ6_CHLT2	0
	IncF-APEX2_2N	IncF-APEX2_	A0A0H3MBA0_CHLT2	8
	IncF-APEX2_2N	IncF-APEX2_	A0A0H3MBP7_CHLT2	0
	IncF-APEX2_2N	IncF-APEX2_	A0A0H3MBY5_CHLT2	0
	IncF-APEX2_2N	IncF-APEX2_	A0A0H3MB21_CHLT2	1
	IncF-APEX2_2N	IncF-APEX2_	RECA_CHLT2	1
	IncF-APEX2_2N	IncF-APEX2_	A0A0H3MBZ2_CHLT2	1
	IncF-APEX2_2N	IncF-APEX2_	A0A0H3ML33_CHLT2	0
	IncF-APEX2_2N	IncF-APEX2_	RL3_CHLT2	2
	IncF-APEX2_2N	IncF-APEX2_	A0A0H3MJP1_CHLT2	3
	IncF-APEX2_2N	IncF-APEX2_	FMT_CHLT2	1
	IncF-APEX2_2N	IncF-APEX2_	A0A0H3MCS8_CHLT2	1
	IncF-APEX2_2N	IncF-APEX2_	A0A0H3MCN0_CHLT2	0
	IncF-APEX2_2N	IncF-APEX2_	A0A0H3MGI5_CHLT2	0
	IncF-APEX2_2N	IncF-APEX2_	A0A0H3MBJ8_CHLT2	1
	IncF-APEX2_2N	IncF-APEX2_	A0A0H3MCT6_CHLT2	0
	IncF-APEX2_2N	IncF-APEX2_	A0A0H3MHJ2_CHLT2	0
	IncF-APEX2_2N	IncF-APEX2_	NQRA_CHLT2	2
	IncF-APEX2_2N	IncF-APEX2_	A0A0H3MDU9_CHLT2	0
	IncF-APEX2_2N	IncF-APEX2_	A0A0H3MKR0_CHLT2	0
	IncF-APEX2_2N	IncF-APEX2_	A0A0H3MDK6_CHLT2	2
	IncF-APEX2_2N	IncF-APEX2_	A0A0H3MDU0_CHLT2	3
	IncF-APEX2_2N	IncF-APEX2_	A0A0H3ML03_CHLT2	0
	IncF-APEX2_2N	IncF-APEX2_	A0A0H3MHF2_CHLT2	0
	IncF-APEX2_2N	IncF-APEX2_	A0A0H3MHM9_CHLT2	0
	IncF-APEX2_2N	IncF-APEX2_	A0A0H3MK57_CHLT2	1
	IncF-APEX2_2N	IncF-APEX2_	A0A0H3MCS2_CHLT2	0
	IncF-APEX2_2N	IncF-APEX2_	A0A0H3MBC8_CHLT2	0
	IncF-APEX2_2N	IncF-APEX2_	A0A0H3MJQ4_CHLT2	0
	IncF-APEX2_2N	IncF-APEX2_	A0A0H3MGC2_CHLT2	0
	IncF-APEX2_2N	IncF-APEX2_	A0A0H3MCV5_CHLT2	2
	IncF-APEX2_2N	IncF-APEX2_	RL17_CHLT2	1
	IncF-APEX2_2N	IncF-APEX2_	A0A0H3MBW4_CHLT2	1
	IncF-APEX2_2N	IncF-APEX2_	OBG_CHLT2	1
	IncF-APEX2_2N	IncF-APEX2_	NDK_CHLT2	5
	IncF-APEX2_2N	IncF-APEX2_	A0A0H3MB65_CHLT2	0
	IncF-APEX2_2N	IncF-APEX2_	A0A0H3MCD3_CHLT2	1
	IncF-APEX2_2N	IncF-APEX2_	A0A0H3MKC9_CHLT2	5
	IncF-APEX2_2N	IncF-APEX2_	A0A0H3MC62_CHLT2	0
	IncF-APEX2_2N	IncF-APEX2_	A0A0H3MKF4_CHLT2	0
	IncF-APEX2_2N	IncF-APEX2_	KDSB_CHLT2	0
	IncF-APEX2_2N	IncF-APEX2_	SYM_CHLT2	1
	IncF-APEX2_2N	IncF-APEX2_	TARP_CHLT2	1
	IncF-APEX2_2N	IncF-APEX2_	A0A0H3MGK5_CHLT2	0
	IncF-APEX2_2N	IncF-APEX2_	A0A0H3MB88_CHLT2	3
	IncF-APEX2_2N	IncF-APEX2_	SUCC_CHLT2	3
	IncF-APEX2_2N	IncF-APEX2_	A0A0H3MCJ5_CHLT2	1
	IncF-APEX2_2N	IncF-APEX2_	A0A0H3MCK1_CHLT2	0
	IncF-APEX2_2N	IncF-APEX2_	GP1D_CHLT2	0
	IncF-APEX2_2N	IncF-APEX2_	A0A0H3MCP6_CHLT2	1
	IncF-APEX2_2N	IncF-APEX2_	A0A0H3MG77_CHLT2	1
	IncF-APEX2_2N	IncF-APEX2_	RF2_CHLT2	0
	IncF-APEX2_2N	IncF-APEX2_	A0A0H3MD08_CHLT2	0
	IncF-APEX2_2N	IncF-APEX2_	A0A0H3MKV9_CHLT2	0
	IncF-APEX2_2N	IncF-APEX2_	A0A0H3MGA0_CHLT2	0
	IncF-APEX2_2N	IncF-APEX2_	A0A0H3MCB6_CHLT2	0
	IncF-APEX2_2N	IncF-APEX2_	A0A0H3MK26_CHLT2	0
	IncF-APEX2_2N	IncF-APEX2_	A0A0H3MBJ2_CHLT2	0
	IncF-APEX2_2N	IncF-APEX2_	A0A0H3MBH3_CHLT2	0
	IncF-APEX2_2N	IncF-APEX2_	A0A0H3MCL0_CHLT2	0
	IncF-APEX2_2N	IncF-APEX2_	A0A0H3MCU7_CHLT2	0
	IncF-APEX2_2N	IncF-APEX2_	KDTA_CHLT2	0
	IncF-APEX2_2N	IncF-APEX2_	A0A0H3MHM3_CHLT2	4
	IncF-APEX2_2N	IncF-APEX2_	A0A0H3MC52_CHLT2	1
	IncF-APEX2_2N	IncF-APEX2_	A0A0H3MCI1_CHLT2	2
	IncF-APEX2_2N	IncF-APEX2_	A0A0H3MHF5_CHLT2	0
	IncF-APEX2_2N	IncF-APEX2_	A0A0H3ML49_CHLT2	0
	IncF-APEX2_2N	IncF-APEX2_	GLGB_CHLT2	1
	IncF-APEX2_2N	IncF-APEX2_	A0A0H3MGJ2_CHLT2	0
	IncF-APEX2_2N	IncF-APEX2_	A0A0H3MBH2_CHLT2	0
	IncF-APEX2_2N	IncF-APEX2_	SYT_CHLT2	1
	IncF-APEX2_2N	IncF-APEX2_	DXS_CHLT2	1
	IncF-APEX2_2N	IncF-APEX2_	A0A0H3MCG9_CHLT2	0
	IncF-APEX2_2N	IncF-APEX2_	A0A0H3MH14_CHLT2	0
	IncF-APEX2_2N	IncF-APEX2_	A0A0H3MGG0_CHLT2	0
	IncF-APEX2_2N	IncF-APEX2_	A0A0H3MC14_CHLT2	0
	IncF-APEX2_2N	IncF-APEX2_	DER_CHLT2	1
	IncF-APEX2_2N	IncF-APEX2_	A0A0H3ML15_CHLT2	0
	IncF-APEX2_2N	IncF-APEX2_	A0A0H3MLC8_CHLT2	6
	IncF-APEX2_2N	IncF-APEX2_	VATB_CHLT2	0
	IncF-APEX2_2N	IncF-APEX2_	A0A0H3MKK2_CHLT2	0
	IncF-APEX2_2N	IncF-APEX2_	A0A0H3MK22_CHLT2	0
	IncF-APEX2_2N	IncF-APEX2_	GP3D_CHLT2	2
	IncF-APEX2_2N	IncF-APEX2_	GLYA_CHLT2	4
	IncF-APEX2_2N	IncF-APEX2_	HEM1_CHLT2	0
	IncF-APEX2_2N	IncF-APEX2_	A0A0H3MDM7_CHLT2	0
	IncF-APEX2_2N	IncF-APEX2_	A0A0H3MC71_CHLT2	0
	IncF-APEX2_2N	IncF-APEX2_	A0A0H3MB23_CHLT2	2
	IncF-APEX2_2N	IncF-APEX2_	A0A0H3MKY3_CHLT2	1
	IncF-APEX2_2N	IncF-APEX2_	A0A0H3MC99_CHLT2	0
	IncF-APEX2_2N	IncF-APEX2_	A0A0H3MBB5_CHLT2	1
	IncF-APEX2_2N	IncF-APEX2_	RL5_CHLT2	1
	IncF-APEX2_2N	IncF-APEX2_	A0A0H3MB47_CHLT2	2
	IncF-APEX2_2N	IncF-APEX2_	A0A0H3MB79_CHLT2	0
	IncF-APEX2_2N	IncF-APEX2_	RL25_CHLT2	1
	IncF-APEX2_2N	IncF-APEX2_	A0A0H3MH10_CHLT2	0
	IncF-APEX2_2N	IncF-APEX2_	A0A0H3MCG3_CHLT2	1
	IncF-APEX2_2N	IncF-APEX2_	A0A0H3MCG1_CHLT2	0
	IncF-APEX2_2N	IncF-APEX2_	A0A0H3MCC3_CHLT2	0
	IncF-APEX2_2N	IncF-APEX2_	A0A0H3MCM1_CHLT2	0
	IncF-APEX2_2N	IncF-APEX2_	A0A0H3MBQ3_CHLT2	0
	IncF-APEX2_2N	IncF-APEX2_	A0A0H3MGB6_CHLT2	0
	IncF-APEX2_2N	IncF-APEX2_	A0A0H3MDV4_CHLT2	4
	IncF-APEX2_2N	IncF-APEX2_	A0A0H3MJN8_CHLT2	0
	IncF-APEX2_2N	IncF-APEX2_	A0A0H3MBK9_CHLT2	0
	IncF-APEX2_2N	IncF-APEX2_	A0A0H3MBL3_CHLT2	1
	IncF-APEX2_2N	IncF-APEX2_	A0A0H3MCR8_CHLT2	0
	IncF-APEX2_2N	IncF-APEX2_	PGK_CHLT2	0
	IncF-APEX2_2N	IncF-APEX2_	A0A0H3MB29_CHLT2	1
	IncF-APEX2_2N	IncF-APEX2_	A0A0H3MBT5_CHLT2	2
	IncF-APEX2_2N	IncF-APEX2_	A0A0H3MDH3_CHLT2	0
	IncF-APEX2_2N	IncF-APEX2_	A0A0H3MHA1_CHLT2	0
	IncF-APEX2_2N	IncF-APEX2_	SYY_CHLT2	1
	IncF-APEX2_2N	IncF-APEX2_	A0A0H3MHK3_CHLT2	0
	IncF-APEX2_2N	IncF-APEX2_	A0A0H3MD88_CHLT2	1
	IncF-APEX2_2N	IncF-APEX2_	SYS_CHLT2	0
	IncF-APEX2_2N	IncF-APEX2_	A0A0H3MBX1_CHLT2	0
	IncF-APEX2_2N	IncF-APEX2_	A0A0H3MJT0_CHLT2	0
	IncF-APEX2_2N	IncF-APEX2_	A0A0H3MLD3_CHLT2	0
	IncF-APEX2_2N	IncF-APEX2_	FOLD_CHLT2	1
	IncF-APEX2_2N	IncF-APEX2_	A0A0H3MC37_CHLT2	0
	IncF-APEX2_2N	IncF-APEX2_	A0A0H3MHM1_CHLT2	3
	IncF-APEX2_2N	IncF-APEX2_	A0A0H3MBL2_CHLT2	0
	IncF-APEX2_2N	IncF-APEX2_	A0A0H3MK87_CHLT2	0
	IncF-APEX2_2N	IncF-APEX2_	RL1_CHLT2	0
	IncF-APEX2_2N	IncF-APEX2_	A0A0H3ML20_CHLT2	0
	IncF-APEX2_2N	IncF-APEX2_	A0A0H3MBQ2_CHLT2	4
	IncF-APEX2_2N	IncF-APEX2_	A0A0H3MKR8_CHLT2	1
	IncF-APEX2_2N	IncF-APEX2_	A0A0H3MB34_CHLT2	0
	IncF-APEX2_2N	IncF-APEX2_	A0A0H3MD25_CHLT2	1
	IncF-APEX2_2N	IncF-APEX2_	A0A0H3MGS6_CHLT2	3
	IncF-APEX2_2N	IncF-APEX2_	G6PI_CHLT2	1
	IncF-APEX2_2N	IncF-APEX2_	A0A0H3MGP7_CHLT2	0
	IncF-APEX2_2N	IncF-APEX2_	A0A0H3MJK6_CHLT2	0
	IncF-APEX2_2N	IncF-APEX2_	A0A0H3MBS6_CHLT2	0
	IncF-APEX2_2N	IncF-APEX2_	A0A0H3MHE7_CHLT2	2
	IncF-APEX2_2N	IncF-APEX2_	A0A0H3ML42_CHLT2	0
	IncF-APEX2_2N	IncF-APEX2_	DXR_CHLT2	0
	IncF-APEX2_2N	IncF-APEX2_	A0A0H3MBN8_CHLT2	1
	IncF-APEX2_2N	IncF-APEX2_	A0A0H3MC06_CHLT2	0
	IncF-APEX2_2N	IncF-APEX2_	A0A0H3MDV6_CHLT2	1
	IncF-APEX2_2N	IncF-APEX2_	RNZ_CHLT2	1
	IncF-APEX2_2N	IncF-APEX2_	A0A0H3MKF9_CHLT2	0
	IncF-APEX2_2N	IncF-APEX2_	A0A0H3MHK7_CHLT2	2
	IncF-APEX2_2N	IncF-APEX2_	A0A0H3MKQ6_CHLT2	0
	IncF-APEX2_2N	IncF-APEX2_	A0A0H3MLI0_CHLT2	0
	IncF-APEX2_2N	IncF-APEX2_	A0A0H3MCF4_CHLT2	0
	IncF-APEX2_2N	IncF-APEX2_	A0A0H3ML24_CHLT2	1
	IncF-APEX2_2N	IncF-APEX2_	A0A0H3MDT2_CHLT2	0
	IncF-APEX2_2N	IncF-APEX2_	A0A0H3MDV1_CHLT2	0
	IncF-APEX2_2N	IncF-APEX2_	RL6_CHLT2	0
	IncF-APEX2_2N	IncF-APEX2_	A0A0H3MCC9_CHLT2	0
	IncF-APEX2_2N	IncF-APEX2_	A0A0H3MKM7_CHLT2	1
	IncF-APEX2_2N	IncF-APEX2_	A0A0H3MD63_CHLT2	0
	IncF-APEX2_2N	IncF-APEX2_	A0A0H3MCH8_CHLT2	0
	IncF-APEX2_2N	IncF-APEX2_	A0A0H3MHH5_CHLT2	0
	IncF-APEX2_2N	IncF-APEX2_	A0A0H3MH06_CHLT2	1
	IncF-APEX2_2N	IncF-APEX2_	A0A0H3MKI2_CHLT2	0
	IncF-APEX2_2N	IncF-APEX2_	A0A0H3MJR8_CHLT2	0
	IncF-APEX2_2N	IncF-APEX2_	A0A0H3MB62_CHLT2	0
	IncF-APEX2_2N	IncF-APEX2_	A0A0H3MBA4_CHLT2	0
	IncF-APEX2_2N	IncF-APEX2_	MDH_CHLT2	0
	IncF-APEX2_2N	IncF-APEX2_	A0A0H3MJS5_CHLT2	1
	IncF-APEX2_2N	IncF-APEX2_	A0A0H3MAQ7_CHLT2	2
	IncF-APEX2_2N	IncF-APEX2_	A0A0H3MD98_CHLT2	0
	IncF-APEX2_2N	IncF-APEX2_	A0A0H3MBD4_CHLT2	0
	IncF-APEX2_2N	IncF-APEX2_	A0A0H3MLJ9_CHLT2	0
	IncF-APEX2_2N	IncF-APEX2_	HRCA_CHLT2	1
	IncF-APEX2_2N	IncF-APEX2_	A0A0H3MGZ1_CHLT2	0
	IncF-APEX2_2N	IncF-APEX2_	A0A0H3MBM2_CHLT2	0
	IncF-APEX2_2N	IncF-APEX2_	A0A0H3MKF2_CHLT2	0
	IncF-APEX2_2N	IncF-APEX2_	RPIA_CHLT2	0
	IncF-APEX2_2N	IncF-APEX2_	A0A0H3MKJ7_CHLT2	1
	IncF-APEX2_2N	IncF-APEX2_	A0A0H3MCF0_CHLT2	0
	IncF-APEX2_2N	IncF-APEX2_	GP2D_CHLT2	0
	IncF-APEX2_2N	IncF-APEX2_	RS3_CHLT2	1
	IncF-APEX2_2N	IncF-APEX2_	AAXB_CHLT2	0
	IncF-APEX2_2N	IncF-APEX2_	A0A0H3MBG9_CHLT2	0
	IncF-APEX2_2N	IncF-APEX2_	MIAA_CHLT2	1
	IncF-APEX2_2N	IncF-APEX2_	DNAJ_CHLT2	0
	IncF-APEX2_2N	IncF-APEX2_	TGT_CHLT2	0
	IncF-APEX2_2N	IncF-APEX2_	A0A0H3MHH0_CHLT2	0
	IncF-APEX2_2N	IncF-APEX2_	SYH_CHLT2	0
	IncF-APEX2_2N	IncF-APEX2_	NQRB_CHLT2	0
	IncF-APEX2_2N	IncF-APEX2_	A0A0H3MKE7_CHLT2	0
	IncF-APEX2_2N	IncF-APEX2_	SURE_CHLT2	0
	IncF-APEX2_2N	IncF-APEX2_	A0A0H3MAN0_CHLT2	1
	IncF-APEX2_2N	IncF-APEX2_	A0A0H3MB52_CHLT2	0
	IncF-APEX2_2N	IncF-APEX2_	Y891_CHLT2	1
	IncF-APEX2_2N	IncF-APEX2_	RF1_CHLT2	0
	IncF-APEX2_2N	IncF-APEX2_	A0A0H3MDR7_CHLT2	0
	IncF-APEX2_2N	IncF-APEX2_	ACCA_CHLT2	0
	IncF-APEX2_2N	IncF-APEX2_	A0A0H3MAU1_CHLT2	0
	IncF-APEX2_2N	IncF-APEX2_	VATD_CHLT2	1
	IncF-APEX2_2N	IncF-APEX2_	A0A0H3MBM7_CHLT2	0
	IncF-APEX2_2N	IncF-APEX2_	A0A0H3MB84_CHLT2	0
	IncF-APEX2_2N	IncF-APEX2_	A0A0H3MK96_CHLT2	0
	IncF-APEX2_2N	IncF-APEX2_	A0A0H3MD93_CHLT2	0
	IncF-APEX2_2N	IncF-APEX2_	A0A0H3MCK9_CHLT2	0
	IncF-APEX2_2N	IncF-APEX2_	A0A0H3MKG4_CHLT2	1
	IncF-APEX2_2N	IncF-APEX2_	A0A0H3MGW1_CHLT2	0
	IncF-APEX2_2N	IncF-APEX2_	A0A0H3MKU9_CHLT2	0
	IncF-APEX2_2N	IncF-APEX2_	A0A0H3MG73_CHLT2	0
	IncF-APEX2_2N	IncF-APEX2_	A0A0H3MBF3_CHLT2	0
	IncF-APEX2_2N	IncF-APEX2_	A0A0H3MCZ2_CHLT2	1
	IncF-APEX2_2N	IncF-APEX2_	A0A0H3MBK6_CHLT2	0
	IncF-APEX2_2N	IncF-APEX2_	RS11_CHLT2	1
	IncF-APEX2_2N	IncF-APEX2_	A0A0H3MAQ4_CHLT2	0
	IncF-APEX2_2N	IncF-APEX2_	RECF_CHLT2	0
	IncF-APEX2_2N	IncF-APEX2_	A0A0H3MCH1_CHLT2	0
	IncF-APEX2_2N	IncF-APEX2_	A0A0H3MCL8_CHLT2	1
	IncF-APEX2_2N	IncF-APEX2_	A0A0H3MGN9_CHLT2	0
	IncF-APEX2_2N	IncF-APEX2_	A0A0H3MB57_CHLT2	1
	IncF-APEX2_2N	IncF-APEX2_	A0A0H3MD30_CHLT2	0
	IncF-APEX2_2N	IncF-APEX2_	A0A0H3MCT8_CHLT2	0
	IncF-APEX2_2N	IncF-APEX2_	A0A0H3MBV6_CHLT2	0
	IncF-APEX2_2N	IncF-APEX2_	TRUB_CHLT2	0
	IncF-APEX2_2N	IncF-APEX2_	A0A0H3MH22_CHLT2	0
	IncF-APEX2_2N	IncF-APEX2_	A0A0H3MKW3_CHLT2	0
	IncF-APEX2_2N	IncF-APEX2_	A0A0H3MCC6_CHLT2	0
	IncF-APEX2_2N	IncF-APEX2_	A0A0H3MB71_CHLT2	0
	IncF-APEX2_2N	IncF-APEX2_	RL13_CHLT2	2
	IncF-APEX2_2N	IncF-APEX2_	A0A0H3MD22_CHLT2	1
	IncF-APEX2_2N	IncF-APEX2_	MURD_CHLT2	0
	IncF-APEX2_2N	IncF-APEX2_	RL2_CHLT2	1
	IncF-APEX2_2N	IncF-APEX2_	HCT2_CHLT2	0
	IncF-APEX2_2N	IncF-APEX2_	A0A0H3ML28_CHLT2	0
	IncF-APEX2_2N	IncF-APEX2_	A0A0H3MCI7_CHLT2	0
	IncF-APEX2_2N	IncF-APEX2_	A0A0H3MGW6_CHLT2	0
	IncF-APEX2_2N	IncF-APEX2_	RS9_CHLT2	0
	IncF-APEX2_2N	IncF-APEX2_	A0A0H3MDT0_CHLT2	0
	IncF-APEX2_2N	IncF-APEX2_	Y717_CHLT2	0
	IncF-APEX2_2N	IncF-APEX2_	A0A0H3MGU6_CHLT2	0
	IncF-APEX2_2N	IncF-APEX2_	MURG_CHLT2	0
	IncF-APEX2_2N	IncF-APEX2_	LPXA_CHLT2	1
	IncF-APEX2_2N	IncF-APEX2_	A0A0H3MAT1_CHLT2	0
	IncF-APEX2_2N	IncF-APEX2_	A0A0H3MKB1_CHLT2	1
	IncF-APEX2_2N	IncF-APEX2_	A0A0H3MBI5_CHLT2	1
	IncF-APEX2_2N	IncF-APEX2_	VATE_CHLT2	0
	IncF-APEX2_2N	IncF-APEX2_	A0A0H3MC35_CHLT2	0
	IncF-APEX2_2N	IncF-APEX2_	A0A0H3MDB3_CHLT2	0
	IncF-APEX2_2N	IncF-APEX2_	AROB_CHLT2	1
	IncF-APEX2_2N	IncF-APEX2_	A0A0H3MKT9_CHLT2	0
	IncF-APEX2_2N	IncF-APEX2_	A0A0H3MCN6_CHLT2	2
	IncF-APEX2_2N	IncF-APEX2_	A0A0H3MBG6_CHLT2	0
	IncF-APEX2_2N	IncF-APEX2_	A0A0H3MBJ5_CHLT2	1
	IncF-APEX2_2N	IncF-APEX2_	A0A0H3MB11_CHLT2	0
	IncF-APEX2_2N	IncF-APEX2_	DAPAT_CHLT2	0
	IncF-APEX2_2N	IncF-APEX2_	A0A0H3MCG2_CHLT2	0
	IncF-APEX2_2N	IncF-APEX2_	A0A0H3MC42_CHLT2	0
	IncF-APEX2_2N	IncF-APEX2_	A0A0H3MBY2_CHLT2	0
	IncF-APEX2_2N	IncF-APEX2_	A0A0H3MC81_CHLT2	0
	IncF-APEX2_2N	IncF-APEX2_	A0A0H3MCG4_CHLT2	0
	IncF-APEX2_2N	IncF-APEX2_	A0A0H3MCJ4_CHLT2	0
	IncF-APEX2_2N	IncF-APEX2_	A0A0H3MC85_CHLT2	0
	IncF-APEX2_2N	IncF-APEX2_	A0A0H3MD18_CHLT2	1
	IncF-APEX2_2N	IncF-APEX2_	A0A0H3MGJ5_CHLT2	0
	IncF-APEX2_2N	IncF-APEX2_	A0A0H3MAQ6_CHLT2	0
	IncF-APEX2_2N	IncF-APEX2_	A0A0H3MKN9_CHLT2	0
	IncF-APEX2_2N	IncF-APEX2_	RL18_CHLT2	2
	IncF-APEX2_2N	IncF-APEX2_	A0A0H3MAP6_CHLT2	2
	IncF-APEX2_2N	IncF-APEX2_	EX7L_CHLT2	0
	IncF-APEX2_2N	IncF-APEX2_	TSAD_CHLT2	0
	IncF-APEX2_2N	IncF-APEX2_	A0A0H3MBC6_CHLT2	0
	IncF-APEX2_2N	IncF-APEX2_	KAD_CHLT2	0
	IncF-APEX2_2N	IncF-APEX2_	A0A0H3MD10_CHLT2	3
	IncF-APEX2_2N	IncF-APEX2_	A0A0H3MB10_CHLT2	0
	IncF-APEX2_2N	IncF-APEX2_	A0A0H3MAJ4_CHLT2	3
	IncF-APEX2_2N	IncF-APEX2_	A0A0H3MGE5_CHLT2	2
	IncF-APEX2_2N	IncF-APEX2_	A0A0H3MKJ2_CHLT2	0
	IncF-APEX2_2N	IncF-APEX2_	A0A0H3MBV3_CHLT2	1
	IncF-APEX2_2N	IncF-APEX2_	A0A0H3MAL1_CHLT2	0
	IncF-APEX2_2N	IncF-APEX2_	A0A0H3MG09_CHLT2	0
	IncF-APEX2_2N	IncF-APEX2_	IPYR_CHLT2	0
	IncF-APEX2_2N	IncF-APEX2_	A0A0H3MBX5_CHLT2	0
	IncF-APEX2_2N	IncF-APEX2_	ISPE_CHLT2	0
	IncF-APEX2_2N	IncF-APEX2_	RRF_CHLT2	1
	IncF-APEX2_2N	IncF-APEX2_	A0A0H3MKC1_CHLT2	0
	IncF-APEX2_2N	IncF-APEX2_	A0A0H3MLH6_CHLT2	0
	IncF-APEX2_2N	IncF-APEX2_	A0A0H3MDQ8_CHLT2	0
	IncF-APEX2_2N	IncF-APEX2_	A0A0H3MB18_CHLT2	0
	IncF-APEX2_2N	IncF-APEX2_	A0A0H3MCR9_CHLT2	0
	IncF-APEX2_2N	IncF-APEX2_	A0A0H3MC19_CHLT2	0
	IncF-APEX2_2N	IncF-APEX2_	A0A0H3MLE3_CHLT2	0
	IncF-APEX2_2N	IncF-APEX2_	A0A0H3MCA2_CHLT2	0
	IncF-APEX2_2N	IncF-APEX2_	GP8D_CHLT2	0
	IncF-APEX2_2N	IncF-APEX2_	A0A0H3MH71_CHLT2	0
	IncF-APEX2_2N	IncF-APEX2_	A0A0H3MCL5_CHLT2	1
	IncF-APEX2_2N	IncF-APEX2_	A0A0H3MHI4_CHLT2	0
	IncF-APEX2_2N	IncF-APEX2_	A0A0H3MG47_CHLT2	0
	IncF-APEX2_2N	IncF-APEX2_	RL22_CHLT2	0
	IncF-APEX2_2N	IncF-APEX2_	A0A0H3MCU6_CHLT2	0
	IncF-APEX2_2N	IncF-APEX2_	A0A0H3MJX9_CHLT2	0
	IncF-APEX2_2N	IncF-APEX2_	A0A0H3MDS0_CHLT2	0
	IncF-APEX2_2N	IncF-APEX2_	RSMA_CHLT2	0
	IncF-APEX2_2N	IncF-APEX2_	A0A0H3MKG9_CHLT2	2
	IncF-APEX2_2N	IncF-APEX2_	PLSX_CHLT2	0
	IncF-APEX2_2N	IncF-APEX2_	A0A0H3MDT7_CHLT2	0
	IncF-APEX2_2N	IncF-APEX2_	KDSA_CHLT2	0
	IncF-APEX2_2N	IncF-APEX2_	A0A0H3MKA1_CHLT2	0
	IncF-APEX2_2N	IncF-APEX2_	A0A0H3MAR3_CHLT2	0
	IncF-APEX2_2N	IncF-APEX2_	MENG_CHLT2	0
	IncF-APEX2_2N	IncF-APEX2_	RL9_CHLT2	0
	IncF-APEX2_2N	IncF-APEX2_	A0A0H3MB03_CHLT2	0
	IncF-APEX2_2N	IncF-APEX2_	A0A0H3MG84_CHLT2	0
	IncF-APEX2_2N	IncF-APEX2_	A0A0H3MJR2_CHLT2	0
	IncF-APEX2_2N	IncF-APEX2_	A0A0H3MCB4_CHLT2	0
	IncF-APEX2_2N	IncF-APEX2_	A0A0H3MCV0_CHLT2	1
	IncF-APEX2_2N	IncF-APEX2_	A0A0H3MC13_CHLT2	0
	IncF-APEX2_2N	IncF-APEX2_	A0A0H3MAP9_CHLT2	3
	IncF-APEX2_2N	IncF-APEX2_	RISB_CHLT2	0
	IncF-APEX2_2N	IncF-APEX2_	TRMD_CHLT2	1
	IncF-APEX2_2N	IncF-APEX2_	A0A0H3MDJ6_CHLT2	0
	IncF-APEX2_2N	IncF-APEX2_	PRMC_CHLT2	1
	IncF-APEX2_2N	IncF-APEX2_	RS4_CHLT2	0
	IncF-APEX2_2N	IncF-APEX2_	A0A0H3MKI6_CHLT2	0
	IncF-APEX2_2N	IncF-APEX2_	A0A0H3MGF6_CHLT2	1
	IncF-APEX2_2N	IncF-APEX2_	A0A0H3ML46_CHLT2	0
	IncF-APEX2_2N	IncF-APEX2_	A0A0H3MD68_CHLT2	0
	IncF-APEX2_2N	IncF-APEX2_	A0A0H3MCA8_CHLT2	0
	IncF-APEX2_2N	IncF-APEX2_	ENO_CHLT2	1
	IncF-APEX2_2N	IncF-APEX2_	A0A0H3MCE8_CHLT2	1
	IncF-APEX2_2N	IncF-APEX2_	A0A0H3MBH5_CHLT2	0
	IncF-APEX2_2N	IncF-APEX2_	CLPP1_CHLT2	0
	IncF-APEX2_2N	IncF-APEX2_	A0A0H3MDI7_CHLT2	0
	IncF-APEX2_2N	IncF-APEX2_	A0A0H3MCK7_CHLT2	0
	IncF-APEX2_2N	IncF-APEX2_	RNH2_CHLT2	0
	IncF-APEX2_2N	IncF-APEX2_	KCY_CHLT2	0
	IncF-APEX2_2N	IncF-APEX2_	A0A0H3MK18_CHLT2	0
	IncF-APEX2_2N	IncF-APEX2_	A0A0H3MBU4_CHLT2	0
	IncF-APEX2_2N	IncF-APEX2_	GP4D_CHLT2	1
	IncF-APEX2_2N	IncF-APEX2_	HEMH_CHLT2	1
	IncF-APEX2_2N	IncF-APEX2_	A0A0H3MHA6_CHLT2	0
	IncF-APEX2_2N	IncF-APEX2_	GPDA_CHLT2	0
	IncF-APEX2_2N	IncF-APEX2_	PSD_CHLT2	1
	IncF-APEX2_2N	IncF-APEX2_	A0A0H3MJS1_CHLT2	0
	IncF-APEX2_2N	IncF-APEX2_	A0A0H3MKQ1_CHLT2	0
	IncF-APEX2_2N	IncF-APEX2_	A0A0H3MLH1_CHLT2	1
	IncF-APEX2_2N	IncF-APEX2_	A0A0H3MBU8_CHLT2	0
	IncF-APEX2_2N	IncF-APEX2_	A0A0H3MCJ1_CHLT2	1
	IncF-APEX2_2N	IncF-APEX2_	A0A0H3MHE4_CHLT2	0
	IncF-APEX2_2N	IncF-APEX2_	A0A0H3MAQ3_CHLT2	0
	IncF-APEX2_2N	IncF-APEX2_	A0A0H3MDR4_CHLT2	0
	IncF-APEX2_2N	IncF-APEX2_	RL10_CHLT2	0
	IncF-APEX2_2N	IncF-APEX2_	A0A0H3MC98_CHLT2	0
	IncF-APEX2_2N	IncF-APEX2_	A0A0H3MGM7_CHLT2	0
	IncF-APEX2_2N	IncF-APEX2_	A0A0H3MB37_CHLT2	0
	IncF-APEX2_2N	IncF-APEX2_	RL19_CHLT2	1
	IncF-APEX2_2N	IncF-APEX2_	AROA_CHLT2	2
	IncF-APEX2_2N	IncF-APEX2_	AAXA_CHLT2	0
	IncF-APEX2_2N	IncF-APEX2_	A0A0H3MBM8_CHLT2	0
	IncF-APEX2_2N	IncF-APEX2_	A0A0H3MH37_CHLT2	0
	IncF-APEX2_2N	IncF-APEX2_	A0A0R4J7T6_CHLT2	0
	IncF-APEX2_2N	IncF-APEX2_	A0A0H3MCR3_CHLT2	1
	IncF-APEX2_2N	IncF-APEX2_	A0A0H3MDG2_CHLT2	0
	IncF-APEX2_2N	IncF-APEX2_	KTHY_CHLT2	0
	IncF-APEX2_2N	IncF-APEX2_	A0A0H3MLA5_CHLT2	0
	IncF-APEX2_2N	IncF-APEX2_	A0A0H3MJV1_CHLT2	1
	IncF-APEX2_2N	IncF-APEX2_	A0A0H3MBI7_CHLT2	1
	IncF-APEX2_2N	IncF-APEX2_	A0A0H3MBI1_CHLT2	0
	IncF-APEX2_2N	IncF-APEX2_	A0A0H3MBB0_CHLT2	0
	IncF-APEX2_2N	IncF-APEX2_	TILS_CHLT2	1
	IncF-APEX2_2N	IncF-APEX2_	A0A0H3MDC8_CHLT2	1
	IncF-APEX2_2N	IncF-APEX2_	A0A0H3MBX7_CHLT2	0
	IncF-APEX2_2N	IncF-APEX2_	RL4_CHLT2	0
	IncF-APEX2_2N	IncF-APEX2_	A0A0H3MCK5_CHLT2	0
	IncF-APEX2_2N	IncF-APEX2_	A0A0H3MB00_CHLT2	0
	IncF-APEX2_2N	IncF-APEX2_	A0A0H3MC18_CHLT2	0
	IncF-APEX2_2N	IncF-APEX2_	RL28_CHLT2	0
	IncF-APEX2_2N	IncF-APEX2_	A0A0H3MKL6_CHLT2	0
	IncF-APEX2_2N	IncF-APEX2_	A0A0H3MGD0_CHLT2	0
	IncF-APEX2_2N	IncF-APEX2_	A0A0H3MDN9_CHLT2	0
	IncF-APEX2_2N	IncF-APEX2_	A0A0H3MAP8_CHLT2	0
	IncF-APEX2_2N	IncF-APEX2_	A0A0H3MBY4_CHLT2	0
	IncF-APEX2_2N	IncF-APEX2_	A0A0H3MDR1_CHLT2	0
	IncF-APEX2_2N	IncF-APEX2_	A0A0H3MKM2_CHLT2	0
	IncF-APEX2_2N	IncF-APEX2_	A0A0H3MG66_CHLT2	0
	IncF-APEX2_2N	IncF-APEX2_	A0A0H3MG79_CHLT2	0
	IncF-APEX2_2N	IncF-APEX2_	A0A0H3MDP2_CHLT2	0
	IncF-APEX2_2N	IncF-APEX2_	A0A0H3MCP1_CHLT2	0
	IncF-APEX2_2N	IncF-APEX2_	A0A0H3MKW6_CHLT2	0
	IncF-APEX2_2N	IncF-APEX2_	A0A0H3MBI2_CHLT2	0
	IncF-APEX2_2N	IncF-APEX2_	RUVA_CHLT2	0
	IncF-APEX2_2N	IncF-APEX2_	A0A0H3MCN8_CHLT2	0
	IncF-APEX2_2N	IncF-APEX2_	END4_CHLT2	0
	IncF-APEX2_2N	IncF-APEX2_	DCD_CHLT2	0
	IncF-APEX2_2N	IncF-APEX2_	RS8_CHLT2	0
	IncF-APEX2_2N	IncF-APEX2_	XERC_CHLT2	0
	IncF-APEX2_2N	IncF-APEX2_	A0A0H3MKX6_CHLT2	0
	IncF-APEX2_2N	IncF-APEX2_	A0A0H3MLB8_CHLT2	0
	IncF-APEX2_2N	IncF-APEX2_	RS7_CHLT2	0
	IncF-APEX2_2N	IncF-APEX2_	A0A0H3MH91_CHLT2	0
	IncF-APEX2_2N	IncF-APEX2_	A0A0H3MG95_CHLT2	0
	IncF-APEX2_2N	IncF-APEX2_	A0A0H3MDJ9_CHLT2	0
	IncF-APEX2_2N	IncF-APEX2_	IXTPA_CHLT2	0
	IncF-APEX2_2N	IncF-APEX2_	A0A0H3MCF8_CHLT2	0
	IncF-APEX2_2N	IncF-APEX2_	RS18_CHLT2	0
	IncF-APEX2_2N	IncF-APEX2_	A0A0H3MDW4_CHLT2	0
	IncF-APEX2_2N	IncF-APEX2_	A0A0H3MCM0_CHLT2	0
	IncF-APEX2_2N	IncF-APEX2_	A0A0H3MGF1_CHLT2	0
	IncF-APEX2_2N	IncF-APEX2_	A0A0H3MHI8_CHLT2	11
	IncF-APEX2_2N	IncF-APEX2_	INCD_CHLT2	3
	IncF-APEX2_2N	IncF-APEX2_	A0A0H3MDI3_CHLT2	0
	IncF-APEX2_2N	IncF-APEX2_	A0A0H3MHK0_CHLT2	0
	IncF-APEX2_2N	IncF-APEX2_	CH10_CHLT2	4
	IncF-APEX2_2N	IncF-APEX2_	A0A0H3MBJ3_CHLT2	0
	IncF-APEX2_2N	IncF-APEX2_	DEF_CHLT2	0
	IncF-APEX2_2N	IncF-APEX2_	A0A0H3MDK2_CHLT2	0
	IncF-APEX2_2N	IncF-APEX2_	ISPD_CHLT2	0
	IncF-APEX2_2N	IncF-APEX2_	A0A0H3MBC0_CHLT2	0
	IncF-APEX2_2N	IncF-APEX2_	A0A0H3MG40_CHLT2	1
	IncF-APEX2_2N	IncF-APEX2_	A0A0H3MCY1_CHLT2	0
	IncF-APEX2_2N	IncF-APEX2_	A0A0H3MCG0_CHLT2	0
	IncF-APEX2_2N	IncF-APEX2_	A0A0H3MBS2_CHLT2	0
	IncF-APEX2_2N	IncF-APEX2_	A0A0H3MGR4_CHLT2	3
	IncF-APEX2_2N	IncF-APEX2_	GSA_CHLT2	0
	IncF-APEX2_2N	IncF-APEX2_	A0A0H3MHB3_CHLT2	0
	IncF-APEX2_2N	IncF-APEX2_	DAPF_CHLT2	0
	IncF-APEX2_2N	IncF-APEX2_	A0A0H3MGI0_CHLT2	1
	IncF-APEX2_2N	IncF-APEX2_	A0A0H3MLI6_CHLT2	0
	IncF-APEX2_2N	IncF-APEX2_	A0A0H3MJP4_CHLT2	0
	IncF-APEX2_2N	IncF-APEX2_	RL11_CHLT2	1
	IncF-APEX2_2N	IncF-APEX2_	A0A0H3MDQ5_CHLT2	0
	IncF-APEX2_2N	IncF-APEX2_	AROC_CHLT2	0
	IncF-APEX2_2N	IncF-APEX2_	RS16_CHLT2	0
	IncF-APEX2_2N	IncF-APEX2_	A0A0H3MBY9_CHLT2	0
	IncF-APEX2_2N	IncF-APEX2_	RL7_CHLT2	0
	IncF-APEX2_2N	IncF-APEX2_	A0A0H3MBW9_CHLT2	0
	IncF-APEX2_2N	IncF-APEX2_	A0A0H3MCH9_CHLT2	0
	IncF-APEX2_2N	IncF-APEX2_	A0A0H3MBK4_CHLT2	0
	IncF-APEX2_2N	IncF-APEX2_	A0A0H3MGQ5_CHLT2	0
	IncF-APEX2_2N	IncF-APEX2_	A0A0H3MAU3_CHLT2	1
	IncF-APEX2_2N	IncF-APEX2_	A0A0H3MKN3_CHLT2	0
	IncF-APEX2_2N	IncF-APEX2_	A0A0H3MDU5_CHLT2	0
	IncF-APEX2_2N	IncF-APEX2_	RL21_CHLT2	1
	IncF-APEX2_2N	IncF-APEX2_	A0A0H3MBP3_CHLT2	0
	IncF-APEX2_2N	IncF-APEX2_	NRDR_CHLT2	0
	IncF-APEX2_2N	IncF-APEX2_	A0A0H3MJU0_CHLT2	0
	IncF-APEX2_2N	IncF-APEX2_	A0A0H3MC24_CHLT2	0
	IncF-APEX2_2N	IncF-APEX2_	A0A0H3MC32_CHLT2	0
	IncF-APEX2_2N	IncF-APEX2_	A0A0H3MBI9_CHLT2	0
	IncF-APEX2_2N	IncF-APEX2_	A0A0H3MBF1_CHLT2	0
	IncF-APEX2_2N	IncF-APEX2_	YBEY_CHLT2	0
	IncF-APEX2_2N	IncF-APEX2_	A0A0H3MAN9_CHLT2	0
	IncF-APEX2_2N	IncF-APEX2_	A0A0H3MDD2_CHLT2	0
	IncF-APEX2_2N	IncF-APEX2_	RSMH_CHLT2	1
	IncF-APEX2_2N	IncF-APEX2_	A0A0H3MHL7_CHLT2	1
	IncF-APEX2_2N	IncF-APEX2_	A0A0H3MCB9_CHLT2	1
	IncF-APEX2_2N	IncF-APEX2_	A0A0H3MCB0_CHLT2	0
	IncF-APEX2_2N	IncF-APEX2_	RL23_CHLT2	1
	IncF-APEX2_2N	IncF-APEX2_	A0A0H3MCV1_CHLT2	0
	IncF-APEX2_2N	IncF-APEX2_	ACPS_CHLT2	0
	IncF-APEX2_2N	IncF-APEX2_	RL15_CHLT2	1
	IncF-APEX2_2N	IncF-APEX2_	A0A0H3MH28_CHLT2	0
	IncF-APEX2_2N	IncF-APEX2_	A0A0H3MG88_CHLT2	1
	IncF-APEX2_2N	IncF-APEX2_	A0A0H3MBT9_CHLT2	0
	IncF-APEX2_2N	IncF-APEX2_	A0A0H3MH18_CHLT2	0
	IncF-APEX2_2N	IncF-APEX2_	RL27_CHLT2	0
	IncF-APEX2_2N	IncF-APEX2_	A0A0H3MLE8_CHLT2	0
	IncF-APEX2_2N	IncF-APEX2_	A0A0H3MB07_CHLT2	0
	IncF-APEX2_2N	IncF-APEX2_	LPXD_CHLT2	0
	IncF-APEX2_2N	IncF-APEX2_	A0A0H3MCE6_CHLT2	0
	IncF-APEX2_2N	IncF-APEX2_	A0A0H3MCG5_CHLT2	0
	IncF-APEX2_2N	IncF-APEX2_	A0A0H3MGM2_CHLT2	0
	IncF-APEX2_2N	IncF-APEX2_	A0A0H3MCX0_CHLT2	0
	IncF-APEX2_2N	IncF-APEX2_	A0A0H3MLK6_CHLT2	1
	IncF-APEX2_2N	IncF-APEX2_	A0A0H3MG71_CHLT2	1
	IncF-APEX2_2N	IncF-APEX2_	Y463_CHLT2	0
	IncF-APEX2_2N	IncF-APEX2_	A0A0H3MAK7_CHLT2	0
	IncF-APEX2_2N	IncF-APEX2_	A0A0H3MLJ6_CHLT2	0
	IncF-APEX2_2N	IncF-APEX2_	A0A0H3MGP3_CHLT2	0
	IncF-APEX2_2N	IncF-APEX2_	A0A0H3MC08_CHLT2	0
	IncF-APEX2_2N	IncF-APEX2_	A0A0H3MKS7_CHLT2	0
	IncF-APEX2_2N	IncF-APEX2_	A0A0H3MCB5_CHLT2	0
	IncF-APEX2_2N	IncF-APEX2_	A0A0H3MBQ7_CHLT2	0
	IncF-APEX2_2N	IncF-APEX2_	A0A0H3MC28_CHLT2	0
	IncF-APEX2_2N	IncF-APEX2_	A0A0H3MD53_CHLT2	0
	IncF-APEX2_2N	IncF-APEX2_	A0A0H3MCT2_CHLT2	0
	IncF-APEX2_2N	IncF-APEX2_	A0A0H3MKL2_CHLT2	0
	IncF-APEX2_2N	IncF-APEX2_	Y589_CHLT2	0
	IncF-APEX2_2N	IncF-APEX2_	A0A0H3MBA5_CHLT2	0
	IncF-APEX2_2N	IncF-APEX2_	A0A0H3MGV1_CHLT2	0
	IncF-APEX2_2N	IncF-APEX2_	A0A0H3MC46_CHLT2	0
	IncF-APEX2_2N	IncF-APEX2_	A0A0H3MCU1_CHLT2	0
	IncF-APEX2_2N	IncF-APEX2_	A0A0H3MK04_CHLT2	0
	IncF-APEX2_2N	IncF-APEX2_	A0A0H3MBQ9_CHLT2	1
	IncF-APEX2_2N	IncF-APEX2_	A0A0H3MKX9_CHLT2	0
	IncF-APEX2_2N	IncF-APEX2_	A0A0H3MLD8_CHLT2	1
	IncF-APEX2_2N	IncF-APEX2_	GPMA_CHLT2	0
	IncF-APEX2_2N	IncF-APEX2_	A0A0H3MBH8_CHLT2	0
	IncF-APEX2_2N	IncF-APEX2_	A0A0H3MK92_CHLT2	0
	IncF-APEX2_2N	IncF-APEX2_	A0A0H3MKY6_CHLT2	0
	IncF-APEX2_2N	IncF-APEX2_	A0A0H3MGR0_CHLT2	0
	IncF-APEX2_2N	IncF-APEX2_	A0A0H3MB58_CHLT2	1
	IncF-APEX2_2N	IncF-APEX2_	A0A0H3MBS0_CHLT2	0
	IncF-APEX2_2N	IncF-APEX2_	RS14_CHLT2	0
	IncF-APEX2_2N	IncF-APEX2_	A0A0H3MGA3_CHLT2	0
	IncF-APEX2_2N	IncF-APEX2_	CDUB2_CHLT2	0
	IncF-APEX2_2N	IncF-APEX2_	A0A0H3MC90_CHLT2	0
	IncF-APEX2_2N	IncF-APEX2_	A0A0H3MCB2_CHLT2	0
	IncF-APEX2_2N	IncF-APEX2_	A0A0H3MKP4_CHLT2	0
	IncF-APEX2_2N	IncF-APEX2_	A0A0H3MKZ0_CHLT2	0
	IncF-APEX2_2N	IncF-APEX2_	A0A0H3MGX1_CHLT2	1
	IncF-APEX2_2N	IncF-APEX2_	A0A0H3MBG0_CHLT2	0
	IncF-APEX2_2N	IncF-APEX2_	A0A0H3MHE0_CHLT2	0
	IncF-APEX2_2N	IncF-APEX2_	Y644_CHLT2	0
	IncF-APEX2_2N	IncF-APEX2_	RS10_CHLT2	0
	IncF-APEX2_2N	IncF-APEX2_	A0A0H3MCH3_CHLT2	1
	IncF-APEX2_2N	IncF-APEX2_	ISPF_CHLT2	0
	IncF-APEX2_2N	IncF-APEX2_	A0A0H3MDA7_CHLT2	0
	IncF-APEX2_2N	IncF-APEX2_	A0A0H3MLJ3_CHLT2	0
	IncF-APEX2_2N	IncF-APEX2_	A0A0H3MCL2_CHLT2	0
	IncF-APEX2_2N	IncF-APEX2_	A0A0H3MCD5_CHLT2	0
	IncF-APEX2_2N	IncF-APEX2_	RECO_CHLT2	0
	IncF-APEX2_2N	IncF-APEX2_	A0A0H3MLG7_CHLT2	0
	IncF-APEX2_2N	IncF-APEX2_	A0A0H3MCI3_CHLT2	0
	IncF-APEX2_2N	IncF-APEX2_	FABZ_CHLT2	0
	IncF-APEX2_2N	IncF-APEX2_	A0A0H3MKZ5_CHLT2	0
	IncF-APEX2_2N	IncF-APEX2_	A0A0H3MBG2_CHLT2	0
	IncF-APEX2_2N	IncF-APEX2_	A0A0H3MKD3_CHLT2	0
	IncF-APEX2_2N	IncF-APEX2_	A0A0H3MKS3_CHLT2	0
	IncF-APEX2_2N	IncF-APEX2_	A0A0H3MBF8_CHLT2	0
	IncF-APEX2_2N	IncF-APEX2_	GRPE_CHLT2	0
	IncF-APEX2_2N	IncF-APEX2_	A0A0H3MH96_CHLT2	0
	IncF-APEX2_2N	IncF-APEX2_	RL16_CHLT2	0
	IncF-APEX2_2N	IncF-APEX2_	A0A0H3MDS6_CHLT2	0
	IncF-APEX2_2N	IncF-APEX2_	RS13_CHLT2	0
	IncF-APEX2_2N	IncF-APEX2_	A0A0H3MCJ9_CHLT2	0
	IncF-APEX2_2N	IncF-APEX2_	A0A0H3MH66_CHLT2	0
	IncF-APEX2_2N	IncF-APEX2_	A0A0H3MCH0_CHLT2	0
	IncF-APEX2_2N	IncF-APEX2_	A0A0H3MBV9_CHLT2	0
	IncF-APEX2_2N	IncF-APEX2_	A0A0H3MDP4_CHLT2	0
	IncF-APEX2_2N	IncF-APEX2_	LPXC_CHLT2	0
	IncF-APEX2_2N	IncF-APEX2_	A0A0H3MJX5_CHLT2	0
	IncF-APEX2_2N	IncF-APEX2_	A0A0H3MBN5_CHLT2	0
	IncF-APEX2_2N	IncF-APEX2_	A0A0H3MDD5_CHLT2	0
	IncF-APEX2_2N	IncF-APEX2_	A0A0H3MAQ8_CHLT2	0
	IncF-APEX2_2N	IncF-APEX2_	A0A0H3MBP4_CHLT2	0
	IncF-APEX2_2N	IncF-APEX2_	A0A0H3MKZ8_CHLT2	0
	IncF-APEX2_2N	IncF-APEX2_	UNG_CHLT2	0
	IncF-APEX2_2N	IncF-APEX2_	DUT_CHLT2	0
	IncF-APEX2_2N	IncF-APEX2_	NUSB_CHLT2	0
	IncF-APEX2_2N	IncF-APEX2_	A0A0H3MKU4_CHLT2	0
	IncF-APEX2_2N	IncF-APEX2_	A0A0H3MB42_CHLT2	0
	IncF-APEX2_2N	IncF-APEX2_	A0A0H3MK29_CHLT2	0
	IncF-APEX2_2N	IncF-APEX2_	A0A0H3MJR6_CHLT2	0
	IncF-APEX2_2N	IncF-APEX2_	A0A0H3MKH4_CHLT2	1
	IncF-APEX2_2N	IncF-APEX2_	INCF_CHLT2	1
	IncF-APEX2_2N	IncF-APEX2_	RBFA_CHLT2	0
	IncF-APEX2_2N	IncF-APEX2_	A0A0H3MDP8_CHLT2	0
	IncF-APEX2_2N	IncF-APEX2_	A0A0H3MC93_CHLT2	0
	IncF-APEX2_2N	IncF-APEX2_	A0A0H3MCI9_CHLT2	0
	IncF-APEX2_2N	IncF-APEX2_	A0A0H3MC23_CHLT2	1
	IncF-APEX2_2N	IncF-APEX2_	A0A0H3MDG7_CHLT2	0
	IncF-APEX2_2N	IncF-APEX2_	A0A0H3ML38_CHLT2	0
	IncF-APEX2_2N	IncF-APEX2_	A0A0H3MAN6_CHLT2	0
	IncF-APEX2_2N	IncF-APEX2_	A0A0H3MCQ4_CHLT2	0
	IncF-APEX2_2N	IncF-APEX2_	A0A0H3MCJ3_CHLT2	0
	IncF-APEX2_2N	IncF-APEX2_	RL24_CHLT2	1
	IncF-APEX2_2N	IncF-APEX2_	A0A0H3MB32_CHLT2	0
	IncF-APEX2_2N	IncF-APEX2_	TRPF_CHLT2	0
	IncF-APEX2_2N	IncF-APEX2_	A0A0H3MCC7_CHLT2	1
	IncF-APEX2_2N	IncF-APEX2_	A0A0H3MJX0_CHLT2	0
	IncF-APEX2_2N	IncF-APEX2_	A0A0H3MCI5_CHLT2	0
	IncF-APEX2_2N	IncF-APEX2_	CHXR_CHLT2	0
	IncF-APEX2_2N	IncF-APEX2_	A0A0H3MC86_CHLT2	0
	IncF-APEX2_2N	IncF-APEX2_	A0A0H3MCC1_CHLT2	0
	IncF-APEX2_2N	IncF-APEX2_	A0A0H3MB69_CHLT2	0
	IncF-APEX2_2N	IncF-APEX2_	A0A0H3MG36_CHLT2	0
	IncF-APEX2_2N	IncF-APEX2_	RS6_CHLT2	0
	IncF-APEX2_2N	IncF-APEX2_	A0A0H3MCZ8_CHLT2	0
	IncF-APEX2_2N	IncF-APEX2_	GCSHL_CHLT2	0
	IncF-APEX2_2N	IncF-APEX2_	A0A0H3MJP9_CHLT2	0
	IncF-APEX2_2N	IncF-APEX2_	A0A0H3MCD8_CHLT2	0
	IncF-APEX2_2N	IncF-APEX2_	A0A0H3MBE6_CHLT2	0
	IncF-APEX2_2N	IncF-APEX2_	A0A0H3MLF6_CHLT2	0
	IncF-APEX2_2N	IncF-APEX2_	A0A0H3MBD9_CHLT2	0
	IncF-APEX2_2N	IncF-APEX2_	A0A0H3MGT0_CHLT2	0
	IncF-APEX2_2N	IncF-APEX2_	RS17_CHLT2	0
	IncF-APEX2_2N	IncF-APEX2_	HCT1_CHLT2	1
	IncF-APEX2_2N	IncF-APEX2_	A0A0H3MLB0_CHLT2	0
	IncF-APEX2_2N	IncF-APEX2_	A0A0H3MH47_CHLT2	0
	IncF-APEX2_2N	IncF-APEX2_	A0A0H3MHN0_CHLT2	0
	IncF-APEX2_2N	IncF-APEX2_	A0A0H3MCF5_CHLT2	0
	IncF-APEX2_2N	IncF-APEX2_	RNH3_CHLT2	0
	IncF-APEX2_2N	IncF-APEX2_	A0A0H3MBD8_CHLT2	0
	IncF-APEX2_2N	IncF-APEX2_	A0A0H3MC95_CHLT2	1
	IncF-APEX2_2N	IncF-APEX2_	A0A0H3MCX6_CHLT2	0
	IncF-APEX2_2N	IncF-APEX2_	A0A0H3MB44_CHLT2	0
	IncF-APEX2_2N	IncF-APEX2_	RL36_CHLT2	0
	IncF-APEX2_2N	IncF-APEX2_	A0A0H3MK71_CHLT2	0
	IncF-APEX2_2N	IncF-APEX2_	A0A0H3MDH8_CHLT2	0
	IncF-APEX2_2N	IncF-APEX2_	MURB_CHLT2	0
	IncF-APEX2_2N	IncF-APEX2_	AAXC_CHLT2	0
	IncF-APEX2_2N	IncF-APEX2_	MRAY_CHLT2	1
	IncF-APEX2_2N	IncF-APEX2_	A0A0H3MBW1_CHLT2	0
	IncF-APEX2_2N	IncF-APEX2_	A0A0H3MGY6_CHLT2	1
	IncF-APEX2_2N	IncF-APEX2_	A0A0H3MJQ8_CHLT2	0
	IncF-APEX2_2N	IncF-APEX2_	A0A0H3MLB4_CHLT2	1
	IncF-APEX2_2N	IncF-APEX2_	A0A0H3MB77_CHLT2	0
	IncF-APEX2_2N	IncF-APEX2_	A0A0H3MC57_CHLT2	0
	IncF-APEX2_2N	IncF-APEX2_	A0A0H3MB92_CHLT2	0
	IncF-APEX2_2N	IncF-APEX2_	INCE_CHLT2	0
	IncF-APEX2_2N	IncF-APEX2_	RS15_CHLT2	0
	IncF-APEX2_2N	IncF-APEX2_	A0A0H3MLA0_CHLT2	0
	IncF-APEX2_2N	IncF-APEX2_	A0A0H3ML83_CHLT2	0
	IncF-APEX2_2N	IncF-APEX2_	A0A0H3MGG9_CHLT2	1
	IncF-APEX2_2N	IncF-APEX2_	A0A0H3MD41_CHLT2	0
	IncF-APEX2_2N	IncF-APEX2_	RNPA_CHLT2	0
	IncF-APEX2_2N	IncF-APEX2_	A0A0H3MGY3_CHLT2	0
	IncF-APEX2_2N	IncF-APEX2_	TPIS_CHLT2	0
	IncF-APEX2_2N	IncF-APEX2_	A0A0H3MLF2_CHLT2	0
	IncF-APEX2_2N	IncF-APEX2_	A0A0H3MDC2_CHLT2	0
	IncF-APEX2_2N	IncF-APEX2_	NQRD_CHLT2	0
	IncF-APEX2_2N	IncF-APEX2_	A0A0H3ML87_CHLT2	0
	IncF-APEX2_2N	IncF-APEX2_	DCUP_CHLT2	0
	IncF-APEX2_2N	IncF-APEX2_	A0A0H3MCM9_CHLT2	0
	IncF-APEX2_2N	IncF-APEX2_	A0A0H3MHF9_CHLT2	0
	IncF-APEX2_2N	IncF-APEX2_	A0A0H3MCG7_CHLT2	0
	IncF-APEX2_2N	IncF-APEX2_	A0A0H3MLF9_CHLT2	0
	IncF-APEX2_2N	IncF-APEX2_	A0A0H3ML08_CHLT2	0
	IncF-APEX2_2N	IncF-APEX2_	A0A0H3MBT0_CHLT2	0
	IncF-APEX2_2N	IncF-APEX2_	A0A0H3MKX1_CHLT2	0
	IncF-APEX2_2N	IncF-APEX2_	A0A0H3MCF1_CHLT2	1
	IncF-APEX2_2N	IncF-APEX2_	A0A0H3MAL7_CHLT2	0
	IncF-APEX2_2N	IncF-APEX2_	A0A0H3MKE2_CHLT2	0
	IncF-APEX2_2N	IncF-APEX2_	A0A0H3MCW0_CHLT2	0
	IncF-APEX2_2N	IncF-APEX2_	ACP_CHLT2	0
	IncF-APEX2_2N	IncF-APEX2_	RL29_CHLT2	0
	IncF-APEX2_2N	IncF-APEX2_	A0A0H3MC02_CHLT2	0
	IncF-APEX2_2N	IncF-APEX2_	A0A0H3MB49_CHLT2	1
	IncF-APEX2_2N	IncF-APEX2_	A0A0H3MCG8_CHLT2	0
	IncF-APEX2_2N	IncF-APEX2_	OMCA_CHLT2	1
	IncF-APEX2_2N	IncF-APEX2_	A0A0H3MDF2_CHLT2	0
	IncF-APEX2_2N	IncF-APEX2_	A0A0H3MCQ1_CHLT2	0
	IncF-APEX2_2N	IncF-APEX2_	A0A0H3MBY0_CHLT2	0
	IncF-APEX2_2N	IncF-APEX2_	A0A0H3MDB8_CHLT2	0
	IncF-APEX2_2N	IncF-APEX2_	A0A0H3MLJ0_CHLT2	0
	IncF-APEX2_2N	IncF-APEX2_	NQRE_CHLT2	0
	IncF-APEX2_2N	IncF-APEX2_	A0A0H3ML58_CHLT2	1
	IncF-APEX2_2N	IncF-APEX2_	A0A0H3MBR6_CHLT2	0
	IncF-APEX2_2N	IncF-APEX2_	YQGF_CHLT2	0
	IncF-APEX2_2N	IncF-APEX2_	A0A0H3MBL7_CHLT2	0
	IncF-APEX2_2N	IncF-APEX2_	A0A0H3MBC3_CHLT2	0
	IncF-APEX2_2N	IncF-APEX2_	A0A0H3MDD9_CHLT2	0
	IncF-APEX2_2N	IncF-APEX2_	A0A0H3MBS5_CHLT2	0
	IncF-APEX2_2N	IncF-APEX2_	A0A0H3MGK0_CHLT2	0
	IncF-APEX2_2N	IncF-APEX2_	A0A0H3MBE9_CHLT2	0
	IncF-APEX2_2N	IncF-APEX2_	A0A0H3MDA2_CHLT2	0
	IncF-APEX2_2N	IncF-APEX2_	EX7S_CHLT2	0
	IncF-APEX2_2N	IncF-APEX2_	RS19_CHLT2	0
	IncF-APEX2_2N	IncF-APEX2_	A0A0H3ML55_CHLT2	0
	IncF-APEX2_2N	IncF-APEX2_	A0A0H3MCP7_CHLT2	0
	IncF-APEX2_2N	IncF-APEX2_	A0A0H3MH02_CHLT2	0
	IncF-APEX2_2N	IncF-APEX2_	RS20_CHLT2	0
	IncF-APEX2_2N	IncF-APEX2_	GATC_CHLT2	0
	IncF-APEX2_2N	IncF-APEX2_	A0A0H3MGZ9_CHLT2	1
	IncF-APEX2_2N	IncF-APEX2_	A0A0H3MC01_CHLT2	0
	IncF-APEX2_2N	IncF-APEX2_	A0A0H3MBZ8_CHLT2	0
	IncF-APEX2_2N	IncF-APEX2_	A0A0H3MHI0_CHLT2	0
	IncF-APEX2_2N	IncF-APEX2_	RL31B_CHLT2	0
	IncF-APEX2_2N	IncF-APEX2_	A0A0H3MCM5_CHLT2	0
	IncF-APEX2_2N	IncF-APEX2_	A0A0H3ML92_CHLT2	0
	IncF-APEX2_2N	IncF-APEX2_	A0A0H3MBB8_CHLT2	0
	IncF-APEX2_2N	IncF-APEX2_	A0A0H3MDN5_CHLT2	0
	IncF-APEX2_2N	IncF-APEX2_	A0A0H3MJY9_CHLT2	0
	IncF-APEX2_2N	IncF-APEX2_	A0A0H3MH61_CHLT2	0
	IncF-APEX2_2N	IncF-APEX2_	A0A0H3MD83_CHLT2	0
	IncF-APEX2_3N	IncF-APEX2_	A0A0H3MGC7_CHLT2	9
	IncF-APEX2_3N	IncF-APEX2_	RPOC_CHLT2	4
	IncF-APEX2_3N	IncF-APEX2_	RPOB_CHLT2	4
	IncF-APEX2_3N	IncF-APEX2_	EFG_CHLT2	14
	IncF-APEX2_3N	IncF-APEX2_	A0A0H3MCD1_CHLT2	0
	IncF-APEX2_3N	IncF-APEX2_	A0A0H3MGT3_CHLT2	5
	IncF-APEX2_3N	IncF-APEX2_	A0A0H3MDC5_CHLT2	21
	IncF-APEX2_3N	IncF-APEX2_	A0A0H3MCP2_CHLT2	4
	IncF-APEX2_3N	IncF-APEX2_	A0A0H3MGA7_CHLT2	17
	IncF-APEX2_3N	IncF-APEX2_	CH60_CHLT2	6
	IncF-APEX2_3N	IncF-APEX2_	A0A0H3MBP8_CHLT2	4
	IncF-APEX2_3N	IncF-APEX2_	MUTL_CHLT2	0
	IncF-APEX2_3N	IncF-APEX2_	A0A0H3MB96_CHLT2	2
	IncF-APEX2_3N	IncF-APEX2_	A0A0H3MGR8_CHLT2	89
	IncF-APEX2_3N	IncF-APEX2_	A0A0H3MCM4_CHLT2	2
	IncF-APEX2_3N	IncF-APEX2_	A0A0H3MBD2_CHLT2	0
	IncF-APEX2_3N	IncF-APEX2_	A0A0H3MCD9_CHLT2	7
	IncF-APEX2_3N	IncF-APEX2_	SYA_CHLT2	4
	IncF-APEX2_3N	IncF-APEX2_	A0A0H3MHL0_CHLT2	4
	IncF-APEX2_3N	IncF-APEX2_	A0A0H3MCL4_CHLT2	5
	IncF-APEX2_3N	IncF-APEX2_	DNAK_CHLT2	3
	IncF-APEX2_3N	IncF-APEX2_	TOLB_CHLT2	2
	IncF-APEX2_3N	IncF-APEX2_	SECA_CHLT2	0
	IncF-APEX2_3N	IncF-APEX2_	A0A0H3MDM2_CHLT2	1
	IncF-APEX2_3N	IncF-APEX2_	A0A0H3MG59_CHLT2	5
	IncF-APEX2_3N	IncF-APEX2_	EFTU_CHLT2	5
	IncF-APEX2_3N	IncF-APEX2_	A0A0H3MLC3_CHLT2	4
	IncF-APEX2_3N	IncF-APEX2_	MOMP_CHLT2	23
	IncF-APEX2_3N	IncF-APEX2_	IF2_CHLT2	1
	IncF-APEX2_3N	IncF-APEX2_	A0A0H3MAP3_CHLT2	3
	IncF-APEX2_3N	IncF-APEX2_	A0A0H3MGS2_CHLT2	13
	IncF-APEX2_3N	IncF-APEX2_	A0A0H3MDE5_CHLT2	1
	IncF-APEX2_3N	IncF-APEX2_	A0A0H3MGV6_CHLT2	4
	IncF-APEX2_3N	IncF-APEX2_	DNLJ_CHLT2	12
	IncF-APEX2_3N	IncF-APEX2_	A0A0H3MH55_CHLT2	1
	IncF-APEX2_3N	IncF-APEX2_	FTSH_CHLT2	3
	IncF-APEX2_3N	IncF-APEX2_	A0A0H3MBA6_CHLT2	1
	IncF-APEX2_3N	IncF-APEX2_	SYL_CHLT2	7
	IncF-APEX2_3N	IncF-APEX2_	A0A0H3MG63_CHLT2	1
	IncF-APEX2_3N	IncF-APEX2_	A0A0H3MKA6_CHLT2	3
	IncF-APEX2_3N	IncF-APEX2_	A0A0H3MCU2_CHLT2	2
	IncF-APEX2_3N	IncF-APEX2_	A0A0H3MK81_CHLT2	38
	IncF-APEX2_3N	IncF-APEX2_	A0A0H3MBU3_CHLT2	0
	IncF-APEX2_3N	IncF-APEX2_	A0A0H3MAY1_CHLT2	8
	IncF-APEX2_3N	IncF-APEX2_	A0A0H3MCE3_CHLT2	5
	IncF-APEX2_3N	IncF-APEX2_	A0A0H3MJT5_CHLT2	0
	IncF-APEX2_3N	IncF-APEX2_	A0A0H3MBE2_CHLT2	0
	IncF-APEX2_3N	IncF-APEX2_	A0A0H3MAD9_CHLT2	2
	IncF-APEX2_3N	IncF-APEX2_	PNP_CHLT2	1
	IncF-APEX2_3N	IncF-APEX2_	A0A0H3MC50_CHLT2	2
	IncF-APEX2_3N	IncF-APEX2_	A0A0H3MKD7_CHLT2	8
	IncF-APEX2_3N	IncF-APEX2_	A0A0H3MHD5_CHLT2	0
	IncF-APEX2_3N	IncF-APEX2_	TIG_CHLT2	3
	IncF-APEX2_3N	IncF-APEX2_	OMCB_CHLT2	3
	IncF-APEX2_3N	IncF-APEX2_	A0A0H3MGT6_CHLT2	2
	IncF-APEX2_3N	IncF-APEX2_	SYK_CHLT2	0
	IncF-APEX2_3N	IncF-APEX2_	A0A0H3MBF5_CHLT2	8
	IncF-APEX2_3N	IncF-APEX2_	A0A0H3MG55_CHLT2	2
	IncF-APEX2_3N	IncF-APEX2_	A0A0H3MKT3_CHLT2	41
	IncF-APEX2_3N	IncF-APEX2_	AMPA_CHLT2	0
	IncF-APEX2_3N	IncF-APEX2_	ISPH_CHLT2	0
	IncF-APEX2_3N	IncF-APEX2_	A0A0H3MH86_CHLT2	7
	IncF-APEX2_3N	IncF-APEX2_	RL14_CHLT2	6
	IncF-APEX2_3N	IncF-APEX2_	A0A0H3MD47_CHLT2	0
	IncF-APEX2_3N	IncF-APEX2_	A0A0H3MCY4_CHLT2	1
	IncF-APEX2_3N	IncF-APEX2_	A0A0H3MK65_CHLT2	0
	IncF-APEX2_3N	IncF-APEX2_	A0A0H3MBZ6_CHLT2	2
	IncF-APEX2_3N	IncF-APEX2_	GATA_CHLT2	7
	IncF-APEX2_3N	IncF-APEX2_	A0A0H3MBX4_CHLT2	4
	IncF-APEX2_3N	IncF-APEX2_	SYDND_CHLT2	4
	IncF-APEX2_3N	IncF-APEX2_	A0A0H3MLG3_CHLT2	3
	IncF-APEX2_3N	IncF-APEX2_	A0A0H3MCN3_CHLT2	1
	IncF-APEX2_3N	IncF-APEX2_	A0A0H3MBK1_CHLT2	8
	IncF-APEX2_3N	IncF-APEX2_	A0A0H3MDV9_CHLT2	0
	IncF-APEX2_3N	IncF-APEX2_	A0A0H3MB39_CHLT2	0
	IncF-APEX2_3N	IncF-APEX2_	SYI_CHLT2	1
	IncF-APEX2_3N	IncF-APEX2_	SYG_CHLT2	3
	IncF-APEX2_3N	IncF-APEX2_	A0A0H3MG91_CHLT2	5
	IncF-APEX2_3N	IncF-APEX2_	A0A0H3MJY5_CHLT2	1
	IncF-APEX2_3N	IncF-APEX2_	A0A0H3MGQ1_CHLT2	0
	IncF-APEX2_3N	IncF-APEX2_	SYV_CHLT2	1
	IncF-APEX2_3N	IncF-APEX2_	A0A0H3MB26_CHLT2	3
	IncF-APEX2_3N	IncF-APEX2_	CDUB1_CHLT2	0
	IncF-APEX2_3N	IncF-APEX2_	A0A0H3MCF9_CHLT2	2
	IncF-APEX2_3N	IncF-APEX2_	A0A0H3MGN2_CHLT2	4
	IncF-APEX2_3N	IncF-APEX2_	A0A0H3MD02_CHLT2	1
	IncF-APEX2_3N	IncF-APEX2_	A0A0H3MAM7_CHLT2	0
	IncF-APEX2_3N	IncF-APEX2_	A0A0H3MH33_CHLT2	0
	IncF-APEX2_3N	IncF-APEX2_	RECR_CHLT2	2
	IncF-APEX2_3N	IncF-APEX2_	A0A0H3MAQ5_CHLT2	1
	IncF-APEX2_3N	IncF-APEX2_	GATB_CHLT2	1
	IncF-APEX2_3N	IncF-APEX2_	A0A0H3MAM5_CHLT2	0
	IncF-APEX2_3N	IncF-APEX2_	A0A0H3MC66_CHLT2	0
	IncF-APEX2_3N	IncF-APEX2_	A0A0H3MC40_CHLT2	0
	IncF-APEX2_3N	IncF-APEX2_	A0A0H3MBF6_CHLT2	1
	IncF-APEX2_3N	IncF-APEX2_	A0A0H3MC60_CHLT2	1
	IncF-APEX2_3N	IncF-APEX2_	A0A0H3MGL0_CHLT2	1
	IncF-APEX2_3N	IncF-APEX2_	A0A0H3MCL9_CHLT2	3
	IncF-APEX2_3N	IncF-APEX2_	A0A0H3MK76_CHLT2	3
	IncF-APEX2_3N	IncF-APEX2_	RPOA_CHLT2	0
	IncF-APEX2_3N	IncF-APEX2_	A0A0H3MGL8_CHLT2	0
	IncF-APEX2_3N	IncF-APEX2_	A0A0H3MCV6_CHLT2	2
	IncF-APEX2_3N	IncF-APEX2_	A0A0H3MCX3_CHLT2	1
	IncF-APEX2_3N	IncF-APEX2_	A0A0H3MCS4_CHLT2	2
	IncF-APEX2_3N	IncF-APEX2_	A0A0H3MCE5_CHLT2	0
	IncF-APEX2_3N	IncF-APEX2_	A0A0H3MGB3_CHLT2	0
	IncF-APEX2_3N	IncF-APEX2_	A0A0H3MG51_CHLT2	0
	IncF-APEX2_3N	IncF-APEX2_	A0A0H3MC29_CHLT2	0
	IncF-APEX2_3N	IncF-APEX2_	A0A0H3MBX9_CHLT2	1
	IncF-APEX2_3N	IncF-APEX2_	A0A0H3MAM1_CHLT2	0
	IncF-APEX2_3N	IncF-APEX2_	GLMM_CHLT2	0
	IncF-APEX2_3N	IncF-APEX2_	A0A0H3MBT1_CHLT2	0
	IncF-APEX2_3N	IncF-APEX2_	A0A0H3MCG6_CHLT2	3
	IncF-APEX2_3N	IncF-APEX2_	A0A0H3MHM6_CHLT2	0
	IncF-APEX2_3N	IncF-APEX2_	PKND_CHLT2	0
	IncF-APEX2_3N	IncF-APEX2_	A0A0H3MHL4_CHLT2	2
	IncF-APEX2_3N	IncF-APEX2_	EFTS_CHLT2	32
	IncF-APEX2_3N	IncF-APEX2_	A0A0H3MCY7_CHLT2	1
	IncF-APEX2_3N	IncF-APEX2_	MNMG_CHLT2	1
	IncF-APEX2_3N	IncF-APEX2_	A0A0H3MKB6_CHLT2	0
	IncF-APEX2_3N	IncF-APEX2_	ISPG_CHLT2	2
	IncF-APEX2_3N	IncF-APEX2_	KPYK_CHLT2	5
	IncF-APEX2_3N	IncF-APEX2_	CLPX_CHLT2	3
	IncF-APEX2_3N	IncF-APEX2_	SYE_CHLT2	1
	IncF-APEX2_3N	IncF-APEX2_	LIPA_CHLT2	0
	IncF-APEX2_3N	IncF-APEX2_	MUTS_CHLT2	0
	IncF-APEX2_3N	IncF-APEX2_	A0A0H3MCA5_CHLT2	5
	IncF-APEX2_3N	IncF-APEX2_	A0A0H3ML11_CHLT2	0
	IncF-APEX2_3N	IncF-APEX2_	GLGA_CHLT2	1
	IncF-APEX2_3N	IncF-APEX2_	A0A0H3MDJ2_CHLT2	1
	IncF-APEX2_3N	IncF-APEX2_	A0A0H3MHG4_CHLT2	4
	IncF-APEX2_3N	IncF-APEX2_	A0A0H3MAQ1_CHLT2	2
	IncF-APEX2_3N	IncF-APEX2_	A0A0H3MDM0_CHLT2	5
	IncF-APEX2_3N	IncF-APEX2_	A0A0H3MD56_CHLT2	0
	IncF-APEX2_3N	IncF-APEX2_	A0A0H3MKV4_CHLT2	9
	IncF-APEX2_3N	IncF-APEX2_	A0A0H3MKR3_CHLT2	4
	IncF-APEX2_3N	IncF-APEX2_	G3P_CHLT2	1
	IncF-APEX2_3N	IncF-APEX2_	GP7D_CHLT2	0
	IncF-APEX2_3N	IncF-APEX2_	A0A0H3MBY7_CHLT2	1
	IncF-APEX2_3N	IncF-APEX2_	A0A0H3MDF7_CHLT2	2
	IncF-APEX2_3N	IncF-APEX2_	A0A0H3ML95_CHLT2	3
	IncF-APEX2_3N	IncF-APEX2_	SYP_CHLT2	2
	IncF-APEX2_3N	IncF-APEX2_	LEPA_CHLT2	6
	IncF-APEX2_3N	IncF-APEX2_	A0A0H3MGZ6_CHLT2	0
	IncF-APEX2_3N	IncF-APEX2_	A0A0H3MBA0_CHLT2	11
	IncF-APEX2_3N	IncF-APEX2_	A0A0H3MBP7_CHLT2	0
	IncF-APEX2_3N	IncF-APEX2_	A0A0H3MBY5_CHLT2	0
	IncF-APEX2_3N	IncF-APEX2_	A0A0H3MB21_CHLT2	2
	IncF-APEX2_3N	IncF-APEX2_	RECA_CHLT2	3
	IncF-APEX2_3N	IncF-APEX2_	A0A0H3MBZ2_CHLT2	0
	IncF-APEX2_3N	IncF-APEX2_	A0A0H3ML33_CHLT2	2
	IncF-APEX2_3N	IncF-APEX2_	RL3_CHLT2	0
	IncF-APEX2_3N	IncF-APEX2_	A0A0H3MJP1_CHLT2	1
	IncF-APEX2_3N	IncF-APEX2_	FMT_CHLT2	0
	IncF-APEX2_3N	IncF-APEX2_	A0A0H3MCS8_CHLT2	4
	IncF-APEX2_3N	IncF-APEX2_	A0A0H3MCN0_CHLT2	0
	IncF-APEX2_3N	IncF-APEX2_	A0A0H3MGI5_CHLT2	1
	IncF-APEX2_3N	IncF-APEX2_	A0A0H3MBJ8_CHLT2	0
	IncF-APEX2_3N	IncF-APEX2_	A0A0H3MCT6_CHLT2	0
	IncF-APEX2_3N	IncF-APEX2_	A0A0H3MHJ2_CHLT2	1
	IncF-APEX2_3N	IncF-APEX2_	NQRA_CHLT2	0
	IncF-APEX2_3N	IncF-APEX2_	A0A0H3MDU9_CHLT2	2
	IncF-APEX2_3N	IncF-APEX2_	A0A0H3MKR0_CHLT2	0
	IncF-APEX2_3N	IncF-APEX2_	A0A0H3MDK6_CHLT2	2
	IncF-APEX2_3N	IncF-APEX2_	A0A0H3MDU0_CHLT2	1
	IncF-APEX2_3N	IncF-APEX2_	A0A0H3ML03_CHLT2	0
	IncF-APEX2_3N	IncF-APEX2_	A0A0H3MHF2_CHLT2	0
	IncF-APEX2_3N	IncF-APEX2_	A0A0H3MHM9_CHLT2	0
	IncF-APEX2_3N	IncF-APEX2_	A0A0H3MK57_CHLT2	1
	IncF-APEX2_3N	IncF-APEX2_	A0A0H3MCS2_CHLT2	0
	IncF-APEX2_3N	IncF-APEX2_	A0A0H3MBC8_CHLT2	0
	IncF-APEX2_3N	IncF-APEX2_	A0A0H3MJQ4_CHLT2	4
	IncF-APEX2_3N	IncF-APEX2_	A0A0H3MGC2_CHLT2	1
	IncF-APEX2_3N	IncF-APEX2_	A0A0H3MCV5_CHLT2	3
	IncF-APEX2_3N	IncF-APEX2_	RL17_CHLT2	0
	IncF-APEX2_3N	IncF-APEX2_	A0A0H3MBW4_CHLT2	1
	IncF-APEX2_3N	IncF-APEX2_	OBG_CHLT2	2
	IncF-APEX2_3N	IncF-APEX2_	NDK_CHLT2	2
	IncF-APEX2_3N	IncF-APEX2_	A0A0H3MB65_CHLT2	1
	IncF-APEX2_3N	IncF-APEX2_	A0A0H3MCD3_CHLT2	0
	IncF-APEX2_3N	IncF-APEX2_	A0A0H3MKC9_CHLT2	3
	IncF-APEX2_3N	IncF-APEX2_	A0A0H3MC62_CHLT2	1
	IncF-APEX2_3N	IncF-APEX2_	A0A0H3MKF4_CHLT2	0
	IncF-APEX2_3N	IncF-APEX2_	KDSB_CHLT2	0
	IncF-APEX2_3N	IncF-APEX2_	SYM_CHLT2	0
	IncF-APEX2_3N	IncF-APEX2_	TARP_CHLT2	2
	IncF-APEX2_3N	IncF-APEX2_	A0A0H3MGK5_CHLT2	1
	IncF-APEX2_3N	IncF-APEX2_	A0A0H3MB88_CHLT2	2
	IncF-APEX2_3N	IncF-APEX2_	SUCC_CHLT2	6
	IncF-APEX2_3N	IncF-APEX2_	A0A0H3MCJ5_CHLT2	3
	IncF-APEX2_3N	IncF-APEX2_	A0A0H3MCK1_CHLT2	0
	IncF-APEX2_3N	IncF-APEX2_	GP1D_CHLT2	3
	IncF-APEX2_3N	IncF-APEX2_	A0A0H3MCP6_CHLT2	1
	IncF-APEX2_3N	IncF-APEX2_	A0A0H3MG77_CHLT2	7
	IncF-APEX2_3N	IncF-APEX2_	RF2_CHLT2	2
	IncF-APEX2_3N	IncF-APEX2_	A0A0H3MD08_CHLT2	0
	IncF-APEX2_3N	IncF-APEX2_	A0A0H3MKV9_CHLT2	0
	IncF-APEX2_3N	IncF-APEX2_	A0A0H3MGA0_CHLT2	0
	IncF-APEX2_3N	IncF-APEX2_	A0A0H3MCB6_CHLT2	1
	IncF-APEX2_3N	IncF-APEX2_	A0A0H3MK26_CHLT2	2
	IncF-APEX2_3N	IncF-APEX2_	A0A0H3MBJ2_CHLT2	1
	IncF-APEX2_3N	IncF-APEX2_	A0A0H3MBH3_CHLT2	1
	IncF-APEX2_3N	IncF-APEX2_	A0A0H3MCL0_CHLT2	0
	IncF-APEX2_3N	IncF-APEX2_	A0A0H3MCU7_CHLT2	1
	IncF-APEX2_3N	IncF-APEX2_	KDTA_CHLT2	1
	IncF-APEX2_3N	IncF-APEX2_	A0A0H3MHM3_CHLT2	4
	IncF-APEX2_3N	IncF-APEX2_	A0A0H3MC52_CHLT2	0
	IncF-APEX2_3N	IncF-APEX2_	A0A0H3MCI1_CHLT2	1
	IncF-APEX2_3N	IncF-APEX2_	A0A0H3MHF5_CHLT2	1
	IncF-APEX2_3N	IncF-APEX2_	A0A0H3ML49_CHLT2	1
	IncF-APEX2_3N	IncF-APEX2_	GLGB_CHLT2	0
	IncF-APEX2_3N	IncF-APEX2_	A0A0H3MGJ2_CHLT2	0
	IncF-APEX2_3N	IncF-APEX2_	A0A0H3MBH2_CHLT2	0
	IncF-APEX2_3N	IncF-APEX2_	SYT_CHLT2	0
	IncF-APEX2_3N	IncF-APEX2_	DXS_CHLT2	0
	IncF-APEX2_3N	IncF-APEX2_	A0A0H3MCG9_CHLT2	1
	IncF-APEX2_3N	IncF-APEX2_	A0A0H3MH14_CHLT2	1
	IncF-APEX2_3N	IncF-APEX2_	A0A0H3MGG0_CHLT2	5
	IncF-APEX2_3N	IncF-APEX2_	A0A0H3MC14_CHLT2	0
	IncF-APEX2_3N	IncF-APEX2_	DER_CHLT2	0
	IncF-APEX2_3N	IncF-APEX2_	A0A0H3ML15_CHLT2	0
	IncF-APEX2_3N	IncF-APEX2_	A0A0H3MLC8_CHLT2	0
	IncF-APEX2_3N	IncF-APEX2_	VATB_CHLT2	0
	IncF-APEX2_3N	IncF-APEX2_	A0A0H3MKK2_CHLT2	0
	IncF-APEX2_3N	IncF-APEX2_	A0A0H3MK22_CHLT2	0
	IncF-APEX2_3N	IncF-APEX2_	GP3D_CHLT2	1
	IncF-APEX2_3N	IncF-APEX2_	GLYA_CHLT2	1
	IncF-APEX2_3N	IncF-APEX2_	HEM1_CHLT2	0
	IncF-APEX2_3N	IncF-APEX2_	A0A0H3MDM7_CHLT2	0
	IncF-APEX2_3N	IncF-APEX2_	A0A0H3MC71_CHLT2	1
	IncF-APEX2_3N	IncF-APEX2_	A0A0H3MB23_CHLT2	0
	IncF-APEX2_3N	IncF-APEX2_	A0A0H3MKY3_CHLT2	1
	IncF-APEX2_3N	IncF-APEX2_	A0A0H3MC99_CHLT2	2
	IncF-APEX2_3N	IncF-APEX2_	A0A0H3MBB5_CHLT2	0
	IncF-APEX2_3N	IncF-APEX2_	RL5_CHLT2	0
	IncF-APEX2_3N	IncF-APEX2_	A0A0H3MB47_CHLT2	2
	IncF-APEX2_3N	IncF-APEX2_	A0A0H3MB79_CHLT2	4
	IncF-APEX2_3N	IncF-APEX2_	RL25_CHLT2	5
	IncF-APEX2_3N	IncF-APEX2_	A0A0H3MH10_CHLT2	0
	IncF-APEX2_3N	IncF-APEX2_	A0A0H3MCG3_CHLT2	0
	IncF-APEX2_3N	IncF-APEX2_	A0A0H3MCG1_CHLT2	0
	IncF-APEX2_3N	IncF-APEX2_	A0A0H3MCC3_CHLT2	1
	IncF-APEX2_3N	IncF-APEX2_	A0A0H3MCM1_CHLT2	0
	IncF-APEX2_3N	IncF-APEX2_	A0A0H3MBQ3_CHLT2	1
	IncF-APEX2_3N	IncF-APEX2_	A0A0H3MGB6_CHLT2	0
	IncF-APEX2_3N	IncF-APEX2_	A0A0H3MDV4_CHLT2	10
	IncF-APEX2_3N	IncF-APEX2_	A0A0H3MJN8_CHLT2	1
	IncF-APEX2_3N	IncF-APEX2_	A0A0H3MBK9_CHLT2	0
	IncF-APEX2_3N	IncF-APEX2_	A0A0H3MBL3_CHLT2	0
	IncF-APEX2_3N	IncF-APEX2_	A0A0H3MCR8_CHLT2	0
	IncF-APEX2_3N	IncF-APEX2_	PGK_CHLT2	0
	IncF-APEX2_3N	IncF-APEX2_	A0A0H3MB29_CHLT2	1
	IncF-APEX2_3N	IncF-APEX2_	A0A0H3MBT5_CHLT2	2
	IncF-APEX2_3N	IncF-APEX2_	A0A0H3MDH3_CHLT2	1
	IncF-APEX2_3N	IncF-APEX2_	A0A0H3MHA1_CHLT2	1
	IncF-APEX2_3N	IncF-APEX2_	SYY_CHLT2	1
	IncF-APEX2_3N	IncF-APEX2_	A0A0H3MHK3_CHLT2	0
	IncF-APEX2_3N	IncF-APEX2_	A0A0H3MD88_CHLT2	2
	IncF-APEX2_3N	IncF-APEX2_	SYS_CHLT2	1
	IncF-APEX2_3N	IncF-APEX2_	A0A0H3MBX1_CHLT2	0
	IncF-APEX2_3N	IncF-APEX2_	A0A0H3MJT0_CHLT2	0
	IncF-APEX2_3N	IncF-APEX2_	A0A0H3MLD3_CHLT2	3
	IncF-APEX2_3N	IncF-APEX2_	FOLD_CHLT2	1
	IncF-APEX2_3N	IncF-APEX2_	A0A0H3MC37_CHLT2	0
	IncF-APEX2_3N	IncF-APEX2_	A0A0H3MHM1_CHLT2	3
	IncF-APEX2_3N	IncF-APEX2_	A0A0H3MBL2_CHLT2	0
	IncF-APEX2_3N	IncF-APEX2_	A0A0H3MK87_CHLT2	0
	IncF-APEX2_3N	IncF-APEX2_	RL1_CHLT2	0
	IncF-APEX2_3N	IncF-APEX2_	A0A0H3ML20_CHLT2	0
	IncF-APEX2_3N	IncF-APEX2_	A0A0H3MBQ2_CHLT2	0
	IncF-APEX2_3N	IncF-APEX2_	A0A0H3MKR8_CHLT2	0
	IncF-APEX2_3N	IncF-APEX2_	A0A0H3MB34_CHLT2	0
	IncF-APEX2_3N	IncF-APEX2_	A0A0H3MD25_CHLT2	0
	IncF-APEX2_3N	IncF-APEX2_	A0A0H3MGS6_CHLT2	14
	IncF-APEX2_3N	IncF-APEX2_	G6PI_CHLT2	0
	IncF-APEX2_3N	IncF-APEX2_	A0A0H3MGP7_CHLT2	0
	IncF-APEX2_3N	IncF-APEX2_	A0A0H3MJK6_CHLT2	0
	IncF-APEX2_3N	IncF-APEX2_	A0A0H3MBS6_CHLT2	0
	IncF-APEX2_3N	IncF-APEX2_	A0A0H3MHE7_CHLT2	0
	IncF-APEX2_3N	IncF-APEX2_	A0A0H3ML42_CHLT2	0
	IncF-APEX2_3N	IncF-APEX2_	DXR_CHLT2	4
	IncF-APEX2_3N	IncF-APEX2_	A0A0H3MBN8_CHLT2	1
	IncF-APEX2_3N	IncF-APEX2_	A0A0H3MC06_CHLT2	2
	IncF-APEX2_3N	IncF-APEX2_	A0A0H3MDV6_CHLT2	0
	IncF-APEX2_3N	IncF-APEX2_	RNZ_CHLT2	0
	IncF-APEX2_3N	IncF-APEX2_	A0A0H3MKF9_CHLT2	0
	IncF-APEX2_3N	IncF-APEX2_	A0A0H3MHK7_CHLT2	0
	IncF-APEX2_3N	IncF-APEX2_	A0A0H3MKQ6_CHLT2	0
	IncF-APEX2_3N	IncF-APEX2_	A0A0H3MLI0_CHLT2	0
	IncF-APEX2_3N	IncF-APEX2_	A0A0H3MCF4_CHLT2	0
	IncF-APEX2_3N	IncF-APEX2_	A0A0H3ML24_CHLT2	1
	IncF-APEX2_3N	IncF-APEX2_	A0A0H3MDT2_CHLT2	0
	IncF-APEX2_3N	IncF-APEX2_	A0A0H3MDV1_CHLT2	0
	IncF-APEX2_3N	IncF-APEX2_	RL6_CHLT2	3
	IncF-APEX2_3N	IncF-APEX2_	A0A0H3MCC9_CHLT2	0
	IncF-APEX2_3N	IncF-APEX2_	A0A0H3MKM7_CHLT2	1
	IncF-APEX2_3N	IncF-APEX2_	A0A0H3MD63_CHLT2	24
	IncF-APEX2_3N	IncF-APEX2_	A0A0H3MCH8_CHLT2	0
	IncF-APEX2_3N	IncF-APEX2_	A0A0H3MHH5_CHLT2	0
	IncF-APEX2_3N	IncF-APEX2_	A0A0H3MH06_CHLT2	1
	IncF-APEX2_3N	IncF-APEX2_	A0A0H3MKI2_CHLT2	1
	IncF-APEX2_3N	IncF-APEX2_	A0A0H3MJR8_CHLT2	0
	IncF-APEX2_3N	IncF-APEX2_	A0A0H3MB62_CHLT2	0
	IncF-APEX2_3N	IncF-APEX2_	A0A0H3MBA4_CHLT2	0
	IncF-APEX2_3N	IncF-APEX2_	MDH_CHLT2	0
	IncF-APEX2_3N	IncF-APEX2_	A0A0H3MJS5_CHLT2	0
	IncF-APEX2_3N	IncF-APEX2_	A0A0H3MAQ7_CHLT2	0
	IncF-APEX2_3N	IncF-APEX2_	A0A0H3MD98_CHLT2	0
	IncF-APEX2_3N	IncF-APEX2_	A0A0H3MBD4_CHLT2	0
	IncF-APEX2_3N	IncF-APEX2_	A0A0H3MLJ9_CHLT2	1
	IncF-APEX2_3N	IncF-APEX2_	HRCA_CHLT2	0
	IncF-APEX2_3N	IncF-APEX2_	A0A0H3MGZ1_CHLT2	0
	IncF-APEX2_3N	IncF-APEX2_	A0A0H3MBM2_CHLT2	1
	IncF-APEX2_3N	IncF-APEX2_	A0A0H3MKF2_CHLT2	0
	IncF-APEX2_3N	IncF-APEX2_	RPIA_CHLT2	1
	IncF-APEX2_3N	IncF-APEX2_	A0A0H3MKJ7_CHLT2	0
	IncF-APEX2_3N	IncF-APEX2_	A0A0H3MCF0_CHLT2	0
	IncF-APEX2_3N	IncF-APEX2_	GP2D_CHLT2	0
	IncF-APEX2_3N	IncF-APEX2_	RS3_CHLT2	3
	IncF-APEX2_3N	IncF-APEX2_	AAXB_CHLT2	6
	IncF-APEX2_3N	IncF-APEX2_	A0A0H3MBG9_CHLT2	0
	IncF-APEX2_3N	IncF-APEX2_	MIAA_CHLT2	1
	IncF-APEX2_3N	IncF-APEX2_	DNAJ_CHLT2	0
	IncF-APEX2_3N	IncF-APEX2_	TGT_CHLT2	0
	IncF-APEX2_3N	IncF-APEX2_	A0A0H3MHH0_CHLT2	1
	IncF-APEX2_3N	IncF-APEX2_	SYH_CHLT2	0
	IncF-APEX2_3N	IncF-APEX2_	NQRB_CHLT2	0
	IncF-APEX2_3N	IncF-APEX2_	A0A0H3MKE7_CHLT2	1
	IncF-APEX2_3N	IncF-APEX2_	SURE_CHLT2	1
	IncF-APEX2_3N	IncF-APEX2_	A0A0H3MAN0_CHLT2	1
	IncF-APEX2_3N	IncF-APEX2_	A0A0H3MB52_CHLT2	0
	IncF-APEX2_3N	IncF-APEX2_	Y891_CHLT2	0
	IncF-APEX2_3N	IncF-APEX2_	RF1_CHLT2	0
	IncF-APEX2_3N	IncF-APEX2_	A0A0H3MDR7_CHLT2	0
	IncF-APEX2_3N	IncF-APEX2_	ACCA_CHLT2	0
	IncF-APEX2_3N	IncF-APEX2_	A0A0H3MAU1_CHLT2	1
	IncF-APEX2_3N	IncF-APEX2_	VATD_CHLT2	1
	IncF-APEX2_3N	IncF-APEX2_	A0A0H3MBM7_CHLT2	0
	IncF-APEX2_3N	IncF-APEX2_	A0A0H3MB84_CHLT2	1
	IncF-APEX2_3N	IncF-APEX2_	A0A0H3MK96_CHLT2	0
	IncF-APEX2_3N	IncF-APEX2_	A0A0H3MD93_CHLT2	0
	IncF-APEX2_3N	IncF-APEX2_	A0A0H3MCK9_CHLT2	0
	IncF-APEX2_3N	IncF-APEX2_	A0A0H3MKG4_CHLT2	1
	IncF-APEX2_3N	IncF-APEX2_	A0A0H3MGW1_CHLT2	0
	IncF-APEX2_3N	IncF-APEX2_	A0A0H3MKU9_CHLT2	0
	IncF-APEX2_3N	IncF-APEX2_	A0A0H3MG73_CHLT2	0
	IncF-APEX2_3N	IncF-APEX2_	A0A0H3MBF3_CHLT2	0
	IncF-APEX2_3N	IncF-APEX2_	A0A0H3MCZ2_CHLT2	0
	IncF-APEX2_3N	IncF-APEX2_	A0A0H3MBK6_CHLT2	1
	IncF-APEX2_3N	IncF-APEX2_	RS11_CHLT2	1
	IncF-APEX2_3N	IncF-APEX2_	A0A0H3MAQ4_CHLT2	0
	IncF-APEX2_3N	IncF-APEX2_	RECF_CHLT2	4
	IncF-APEX2_3N	IncF-APEX2_	A0A0H3MCH1_CHLT2	0
	IncF-APEX2_3N	IncF-APEX2_	A0A0H3MCL8_CHLT2	0
	IncF-APEX2_3N	IncF-APEX2_	A0A0H3MGN9_CHLT2	3
	IncF-APEX2_3N	IncF-APEX2_	A0A0H3MB57_CHLT2	0
	IncF-APEX2_3N	IncF-APEX2_	A0A0H3MD30_CHLT2	0
	IncF-APEX2_3N	IncF-APEX2_	A0A0H3MCT8_CHLT2	0
	IncF-APEX2_3N	IncF-APEX2_	A0A0H3MBV6_CHLT2	0
	IncF-APEX2_3N	IncF-APEX2_	TRUB_CHLT2	0
	IncF-APEX2_3N	IncF-APEX2_	A0A0H3MH22_CHLT2	0
	IncF-APEX2_3N	IncF-APEX2_	A0A0H3MKW3_CHLT2	0
	IncF-APEX2_3N	IncF-APEX2_	A0A0H3MCC6_CHLT2	4
	IncF-APEX2_3N	IncF-APEX2_	A0A0H3MB71_CHLT2	1
	IncF-APEX2_3N	IncF-APEX2_	RL13_CHLT2	4
	IncF-APEX2_3N	IncF-APEX2_	A0A0H3MD22_CHLT2	0
	IncF-APEX2_3N	IncF-APEX2_	MURD_CHLT2	0
	IncF-APEX2_3N	IncF-APEX2_	RL2_CHLT2	1
	IncF-APEX2_3N	IncF-APEX2_	HCT2_CHLT2	0
	IncF-APEX2_3N	IncF-APEX2_	A0A0H3ML28_CHLT2	0
	IncF-APEX2_3N	IncF-APEX2_	A0A0H3MCI7_CHLT2	0
	IncF-APEX2_3N	IncF-APEX2_	A0A0H3MGW6_CHLT2	0
	IncF-APEX2_3N	IncF-APEX2_	RS9_CHLT2	3
	IncF-APEX2_3N	IncF-APEX2_	A0A0H3MDT0_CHLT2	0
	IncF-APEX2_3N	IncF-APEX2_	Y717_CHLT2	1
	IncF-APEX2_3N	IncF-APEX2_	A0A0H3MGU6_CHLT2	0
	IncF-APEX2_3N	IncF-APEX2_	MURG_CHLT2	0
[truncated: 24,764 more rows]

## Sheet: 5) SAINT results
N5 double digest; APEX2 is a control
Bait	Prey	PreyGene	Spec	SpecSum	AvgSpec	NumReplicates	ctrlCounts	AvgP	MaxP	TopoAvgP	TopoMaxP	SaintScore	logOddsScore	FoldChange	BFDR
IncF-APEX2_	A0A0H3MKT3_CHLT2	A0A0H3MKT3_CHLT2	50|15|41|20|24	150	30	5	4|0|0|1|2|2|1|0|0|0|0|0|0|0|0|1|1|0	1	1	1	1	1	8.17	45	0
IncAtm-APEX2_	A0A0H3MD02_CHLT2	A0A0H3MD02_CHLT2	16|6|7|6|5	40	8	5	0|0|0|0|1|1|0|0|0|0|0|0|0|0|0|0|0|0	1	1	1	1	1	6.33	72	0
IncA-APEX2_	OMCB_CHLT2	OMCB_CHLT2	105|35|18|24|15	197	39.4	5	0|1|3|1|2|1|8|0|0|1|0|0|1|0|0|1|4|0	0.98	1	0.98	1	0.98	2.83	30.83	0
IncA-APEX2_	A0A0H3MKT3_CHLT2	A0A0H3MKT3_CHLT2	45|124|29|30|20	248	49.6	5	4|0|0|1|2|2|1|0|0|0|0|0|0|0|0|1|1|0	1	1	1	1	1	11.76	74.4	0
IncA-APEX2_	A0A0H3MD02_CHLT2	A0A0H3MD02_CHLT2	84|62|21|29|42	238	47.6	5	0|0|0|0|1|1|0|0|0|0|0|0|0|0|0|0|0|0	1	1	1	1	1	30.71	428.4	0
IncF-APEX2_	INCD_CHLT2	INCD_CHLT2	11|3|3|2|8	27	5.4	5	0|0|0|0|0|0|0|0|0|0|0|0|0|0|0|1|0|0	0.94	1	0.94	1	0.94	1.28	54	0.02
IncAtm-APEX2_	A0A0H3MKT3_CHLT2	A0A0H3MKT3_CHLT2	27|12|6|9|4	58	11.6	5	4|0|0|1|2|2|1|0|0|0|0|0|0|0|0|1|1|0	0.84	1	0.84	1	0.84	-0.35	17.4	0.02
IncF-APEX2_	INCF_CHLT2	INCF_CHLT2	10|1|4|3|6	24	4.8	5	0|0|0|0|0|0|0|0|0|0|0|0|0|0|0|1|0|0	0.79	1	0.79	1	0.79	-0.76	48	0.03
IncA-APEX2_	MOMP_CHLT2	MOMP_CHLT2	213|80|37|32|39	401	80.2	5	12|32|14|20|23|11|12|0|0|13|9|5|0|0|0|0|0|1	0.7	1	0.7	1	0.7	-0.88	9.5	0.09
IncA-APEX2_	A0A0H3MKU4_CHLT2	A0A0H3MKU4_CHLT2	3|3|1|2|3	12	2.4	5	0|0|0|0|0|0|0|0|0|0|1|0|0|0|0|0|0|0	0.73	0.96	0.73	0.96	0.73	-0.76	24	0.09
IncAtm-APEX2_	OMCB_CHLT2	OMCB_CHLT2	150|4|13|14|7	188	37.6	5	0|1|3|1|2|1|8|0|0|1|0|0|1|0|0|1|4|0	0.68	1	0.68	1	0.68	-1.76	29.43	0.1
IncA-APEX2_	A0A0H3MBD4_CHLT2	A0A0H3MBD4_CHLT2	8|5|3|1|3	20	4	5	0|0|0|0|0|1|0|0|0|0|0|0|0|0|0|2|1|0	0.69	1	0.69	1	0.69	-2.02	18	0.1
IncA-APEX2_	INCD_CHLT2	INCD_CHLT2	2|4|2|2|1	11	2.2	5	0|0|0|0|0|0|0|0|0|0|0|0|0|0|0|1|0|0	0.67	0.99	0.67	0.99	0.67	-0.76	22	0.11
IncF-APEX2_	A0A0H3MD02_CHLT2	A0A0H3MD02_CHLT2	20|4|1|1|11	37	7.4	5	0|0|0|0|1|1|0|0|0|0|0|0|0|0|0|0|0|0	0.6	1	0.6	1	0.6	-0.9	66.6	0.12
IncA-APEX2_	A0A0H3MDU9_CHLT2	A0A0H3MDU9_CHLT2	8|4|12|5|4	33	6.6	5	0|2|0|3|1|0|0|0|0|2|3|0|0|0|0|0|3|0	0.62	0.99	0.62	0.99	0.62	-0.68	8.49	0.12
IncA-APEX2_	PLSX_CHLT2	PLSX_CHLT2	5|8|0|5|0	18	3.6	5	0|1|0|0|0|0|1|0|0|1|2|0|0|0|0|0|1|0	0.6	1	0.6	1	0.6	-4.08	10.8	0.13
IncF-APEX2_	A0A0H3MKT9_CHLT2	A0A0H3MKT9_CHLT2	7|0|3|1|5	16	3.2	5	0|0|1|0|0|0|1|0|0|0|0|0|1|0|0|0|0|0	0.58	1	0.58	1	0.58	-3.5	19.2	0.15
IncA-APEX2_	A0A0H3MG59_CHLT2	A0A0H3MG59_CHLT2	62|26|12|9|6	115	23	5	0|5|0|1|4|2|1|0|0|5|8|1|3|1|0|5|9|0	0.57	1	0.57	1	0.57	-3.24	9.2	0.17
IncA-APEX2_	A0A0H3MHF5_CHLT2	A0A0H3MHF5_CHLT2	5|6|5|0|1	17	3.4	5	0|2|0|0|0|1|0|1|0|0|0|1|0|0|0|1|2|1	0.56	0.98	0.56	0.98	0.56	-4.7	6.8	0.17
IncF-APEX2_	INCE_CHLT2	INCE_CHLT2	4|0|2|0|4	10	2	5	0|0|0|0|1|0|0|0|0|0|0|0|0|0|0|0|0|0	0.55	0.99	0.55	0.99	0.55	-3.26	20	0.18
IncA-APEX2_	OMCA_CHLT2	OMCA_CHLT2	4|5|1|1|2	13	2.6	5	0|0|0|0|0|0|0|0|0|0|0|0|0|0|0|0|0|0	0.55	1	0.55	1	0.55	-0.76	26	0.18
IncA-APEX2_	INCE_CHLT2	INCE_CHLT2	3|1|3|2|1	10	2	5	0|0|0|0|1|0|0|0|0|0|0|0|0|0|0|0|0|0	0.54	0.96	0.54	0.96	0.54	-0.76	20	0.2
IncA-APEX2_	A0A0H3MBZ2_CHLT2	A0A0H3MBZ2_CHLT2	6|7|2|1|7	23	4.6	5	0|0|3|1|0|3|2|0|0|0|0|1|2|0|0|0|3|0	0.49	0.84	0.49	0.84	0.49	-4.1	5.52	0.22
IncA-APEX2_	A0A0H3MCS2_CHLT2	A0A0H3MCS2_CHLT2	16|9|2|1|3	31	6.2	5	0|2|0|0|0|0|4|0|0|1|0|0|0|0|0|2|0|0	0.49	1	0.49	1	0.49	-2.63	12.4	0.22
IncF-APEX2_	A0A0H3MGR4_CHLT2	A0A0H3MGR4_CHLT2	3|3|5|2|5	18	3.6	5	0|0|1|1|0|0|3|0|0|2|1|0|1|0|0|2|1|0	0.45	0.82	0.45	0.82	0.45	-2.31	5.4	0.23
IncAtm-APEX2_	MOMP_CHLT2	MOMP_CHLT2	200|10|47|35|14	306	61.2	5	12|32|14|20|23|11|12|0|0|13|9|5|0|0|0|0|0|1	0.46	1	0.46	1	0.46	-17	7.25	0.23
IncF-APEX2_	CDUB1_CHLT2	CDUB1_CHLT2	23|0|0|4|8	35	7	5	0|0|1|3|2|4|0|0|0|3|2|0|0|0|0|1|2|1	0.42	1	0.42	1	0.42	-6.42	6.63	0.24
IncA-APEX2_	A0A0H3MGT3_CHLT2	A0A0H3MGT3_CHLT2	30|24|7|4|14	79	15.8	5	0|4|0|8|4|17|5|0|0|2|3|1|4|0|0|8|6|0	0.43	0.94	0.43	0.94	0.43	-8.35	4.59	0.24
IncF-APEX2_	A0A0H3MGT3_CHLT2	A0A0H3MGT3_CHLT2	166|1|5|0|59	231	46.2	5	0|4|0|8|4|17|5|0|0|2|3|1|4|0|0|8|6|0	0.4	1	0.4	1	0.4	-16.12	13.41	0.25
IncA-APEX2_	A0A0H3MKB6_CHLT2	A0A0H3MKB6_CHLT2	9|15|2|1|1	28	5.6	5	0|2|0|1|0|0|2|0|0|3|1|0|2|0|0|2|2|0	0.41	1	0.41	1	0.41	-4.26	6.72	0.25
IncF-APEX2_	A0A0H3MCL8_CHLT2	A0A0H3MCL8_CHLT2	20|1|0|0|5	26	5.2	5	0|0|0|0|0|0|0|0|0|2|0|0|2|0|0|1|1|0	0.39	1	0.39	1	0.39	-4.12	15.6	0.26
IncF-APEX2_	A0A0H3MDN9_CHLT2	A0A0H3MDN9_CHLT2	7|0|0|0|3	10	2	5	0|1|0|0|0|0|0|0|0|0|0|1|0|0|0|0|0|0	0.39	1	0.39	1	0.39	-3.3	18	0.26
IncA-APEX2_	A0A0H3MBH3_CHLT2	A0A0H3MBH3_CHLT2	12|4|0|0|1	17	3.4	5	0|1|0|0|0|0|1|0|0|2|0|0|0|0|0|0|1|0	0.39	1	0.39	1	0.39	-3.9	12.24	0.26
IncF-APEX2_	A0A0H3MGZ9_CHLT2	A0A0H3MGZ9_CHLT2	3|1|1|0|3	8	1.6	5	0|0|0|0|0|0|0|0|0|0|0|0|0|0|0|0|0|0	0.38	0.96	0.38	0.96	0.38	-3.26	16	0.27
IncA-APEX2_	A0A0H3MBY2_CHLT2	A0A0H3MBY2_CHLT2	6|4|1|0|0	11	2.2	5	0|0|0|0|0|0|2|0|0|1|0|0|1|0|0|0|0|0	0.38	0.99	0.38	0.99	0.38	-3.71	9.9	0.27
IncA-APEX2_	A0A0H3MCL9_CHLT2	A0A0H3MCL9_CHLT2	24|15|4|4|8	55	11	5	0|9|5|1|5|8|6|0|0|1|3|0|2|0|0|2|4|0	0.37	0.98	0.37	0.98	0.37	-5.54	4.3	0.28
IncF-APEX2_	MOMP_CHLT2	MOMP_CHLT2	230|25|23|10|47	335	67	5	12|32|14|20|23|11|12|0|0|13|9|5|0|0|0|0|0|1	0.37	1	0.37	1	0.37	-17	7.93	0.29
IncA-APEX2_	SYH_CHLT2	SYH_CHLT2	11|7|1|0|0	19	3.8	5	0|0|0|0|1|4|2|0|0|0|0|0|2|0|0|0|2|0	0.37	0.98	0.37	0.98	0.37	-5.24	6.22	0.29
IncF-APEX2_	OMCB_CHLT2	OMCB_CHLT2	104|2|3|0|10	119	23.8	5	0|1|3|1|2|1|8|0|0|1|0|0|1|0|0|1|4|0	0.36	1	0.36	1	0.36	-7.16	18.63	0.3
IncF-APEX2_	A0A0H3MKY3_CHLT2	A0A0H3MKY3_CHLT2	7|1|1|0|7	16	3.2	5	0|0|0|0|0|0|1|0|0|2|1|4|0|0|0|1|2|1	0.36	0.89	0.36	0.89	0.36	-5.4	4.8	0.3
IncAtm-APEX2_	A0A0H3MBA0_CHLT2	A0A0H3MBA0_CHLT2	0|10|17|9|1	37	7.4	5	0|0|0|2|1|0|1|3|3|4|3|0|1|6|9|4|3|0	0.36	0.94	0.36	0.94	0.36	-11.13	3.33	0.3
IncF-APEX2_	OMCA_CHLT2	OMCA_CHLT2	5|1|0|0|2	8	1.6	5	0|0|0|0|0|0|0|0|0|0|0|0|0|0|0|0|0|0	0.36	1	0.36	1	0.36	-3.26	16	0.31
IncAtm-APEX2_	OMCA_CHLT2	OMCA_CHLT2	10|1|0|1|2	14	2.8	5	0|0|0|0|0|0|0|0|0|0|0|0|0|0|0|0|0|0	0.36	1	0.36	1	0.36	-3.26	28	0.31
IncF-APEX2_	A0A0H3MKU4_CHLT2	A0A0H3MKU4_CHLT2	4|0|1|1|2	8	1.6	5	0|0|0|0|0|0|0|0|0|0|1|0|0|0|0|0|0|0	0.35	0.99	0.35	0.99	0.35	-3.26	16	0.32
IncAtm-APEX2_	A0A0H3MGT3_CHLT2	A0A0H3MGT3_CHLT2	33|5|1|7|23	69	13.8	5	0|4|0|8|4|17|5|0|0|2|3|1|4|0|0|8|6|0	0.36	0.96	0.36	0.96	0.36	-13.48	4.01	0.32
IncA-APEX2_	A0A0H3MBP3_CHLT2	A0A0H3MBP3_CHLT2	4|1|0|0|2	7	1.4	5	0|0|0|0|0|0|0|0|0|0|0|0|0|0|0|1|0|0	0.35	0.99	0.35	0.99	0.35	-3.26	14	0.32
IncF-APEX2_	A0A0H3MCN6_CHLT2	A0A0H3MCN6_CHLT2	2|2|1|5|1	11	2.2	5	0|0|1|0|0|0|2|0|0|0|0|0|0|0|0|0|1|0	0.35	0.98	0.35	0.98	0.35	-2.02	9.9	0.33
IncA-APEX2_	A0A0H3MDB3_CHLT2	A0A0H3MDB3_CHLT2	4|5|2|2|3	16	3.2	5	0|1|0|0|0|0|2|0|0|1|0|1|1|0|0|0|4|0	0.35	0.68	0.35	0.68	0.35	-1.77	5.76	0.33
IncA-APEX2_	A0A0H3MCB2_CHLT2	A0A0H3MCB2_CHLT2	2|1|2|1|2	8	1.6	5	0|0|0|0|1|0|0|0|0|1|0|0|0|0|0|1|0|0	0.35	0.58	0.35	0.58	0.35	-1.51	9.6	0.33
IncF-APEX2_	A0A0H3MBD4_CHLT2	A0A0H3MBD4_CHLT2	14|0|0|0|3	17	3.4	5	0|0|0|0|0|1|0|0|0|0|0|0|0|0|0|2|1|0	0.35	1	0.35	1	0.35	-3.71	15.3	0.34
IncAtm-APEX2_	INCE_CHLT2	INCE_CHLT2	3|0|1|0|2	6	1.2	5	0|0|0|0|1|0|0|0|0|0|0|0|0|0|0|0|0|0	0.35	0.96	0.35	0.96	0.35	-3.26	12	0.34
IncA-APEX2_	A0A0H3MDN9_CHLT2	A0A0H3MDN9_CHLT2	8|1|1|0|2	12	2.4	5	0|1|0|0|0|0|0|0|0|0|0|1|0|0|0|0|0|0	0.35	1	0.35	1	0.35	-3.3	21.6	0.34
IncF-APEX2_	A0A0H3MCU6_CHLT2	A0A0H3MCU6_CHLT2	0|0|7|3|0	10	2	5	0|0|1|0|0|0|0|2|1|0|0|0|0|0|1|0|1|0	0.35	1	0.35	1	0.35	-4.08	6	0.35
IncA-APEX2_	A0A0H3MCK9_CHLT2	A0A0H3MCK9_CHLT2	4|2|0|0|2	8	1.6	5	0|2|0|0|0|0|0|0|0|0|0|0|1|0|0|0|1|0	0.34	0.92	0.34	0.92	0.34	-3.71	7.2	0.35
IncA-APEX2_	A0A0H3MBT1_CHLT2	A0A0H3MBT1_CHLT2	3|5|0|2|0	10	2	5	1|0|0|1|0|0|0|0|0|0|2|0|0|0|0|2|1|0	0.34	0.95	0.34	0.95	0.34	-4.31	5.14	0.36
IncA-APEX2_	A0A0H3MKC9_CHLT2	A0A0H3MKC9_CHLT2	9|12|5|6|4	36	7.2	5	0|4|2|4|3|1|6|1|0|5|2|1|4|4|2|3|3|2	0.34	0.99	0.34	0.99	0.34	-6.29	2.76	0.36
IncA-APEX2_	A0A0H3MDP8_CHLT2	A0A0H3MDP8_CHLT2	1|3|0|0|2	6	1.2	5	0|0|0|0|0|1|0|0|0|0|0|0|0|0|0|1|0|0	0.34	0.95	0.34	0.95	0.34	-3.3	10.8	0.36
IncA-APEX2_	A0A0H3MCZ8_CHLT2	A0A0H3MCZ8_CHLT2	3|2|0|0|0	5	1	5	0|0|0|0|0|0|1|0|0|0|0|1|0|0|0|0|0|0	0.34	0.95	0.34	0.95	0.34	-3.3	9	0.36
IncF-APEX2_	A0A0H3MBI5_CHLT2	A0A0H3MBI5_CHLT2	5|1|0|0|5	11	2.2	5	0|0|0|0|0|0|3|0|0|0|0|1|0|0|0|1|2|0	0.33	0.82	0.33	0.82	0.33	-4.37	5.66	0.38
IncA-APEX2_	A0A0H3MK65_CHLT2	A0A0H3MK65_CHLT2	7|22|2|5|0	36	7.2	5	0|0|0|1|0|5|4|0|0|0|0|0|3|0|1|5|6|0	0.33	0.99	0.33	0.99	0.33	-7.67	5.18	0.38
IncA-APEX2_	A0A0H3MKV9_CHLT2	A0A0H3MKV9_CHLT2	4|2|1|1|7	15	3	5	0|1|0|0|1|3|2|0|0|0|0|1|1|0|0|1|2|0	0.32	0.99	0.32	0.99	0.32	-3.69	4.5	0.38
IncF-APEX2_	A0A0H3MBA0_CHLT2	A0A0H3MBA0_CHLT2	0|8|11|13|1	33	6.6	5	0|0|0|2|1|0|1|3|3|4|3|0|1|6|9|4|3|0	0.32	0.77	0.32	0.77	0.32	-11.13	2.97	0.39
IncF-APEX2_	A0A0H3MCS8_CHLT2	A0A0H3MCS8_CHLT2	0|1|4|15|0	20	4	5	0|0|0|0|0|0|3|0|0|0|0|1|0|0|2|0|2|0	0.32	1	0.32	1	0.32	-4.58	9	0.39
IncF-APEX2_	RS17_CHLT2	RS17_CHLT2	0|0|2|2|0	4	0.8	5	0|0|0|0|0|0|0|0|0|0|0|0|0|0|0|0|0|0	0.31	0.78	0.31	0.78	0.31	-3.26	8	0.39
IncAtm-APEX2_	A0A0H3MBH8_CHLT2	A0A0H3MBH8_CHLT2	2|0|2|1|0	5	1	5	0|0|0|0|0|0|0|0|0|0|0|0|0|0|0|1|0|0	0.31	0.78	0.31	0.78	0.31	-3.26	10	0.39
IncF-APEX2_	RECF_CHLT2	RECF_CHLT2	0|0|4|2|0	6	1.2	5	1|0|0|0|0|0|0|0|0|0|1|0|1|0|0|0|0|0	0.31	0.98	0.31	0.98	0.31	-3.5	7.2	0.4
IncF-APEX2_	A0A0H3MHI8_CHLT2	A0A0H3MHI8_CHLT2	0|11|7|7|0	25	5	5	0|0|1|0|0|0|2|0|0|4|3|0|3|6|4|3|4|0	0.31	0.81	0.31	0.81	0.31	-9.05	3	0.4
IncF-APEX2_	A0A0H3MBZ2_CHLT2	A0A0H3MBZ2_CHLT2	7|1|0|1|6	15	3	5	0|0|3|1|0|3|2|0|0|0|0|1|2|0|0|0|3|0	0.31	0.84	0.31	0.84	0.31	-6.02	3.6	0.41
IncF-APEX2_	A0A0H3MCS2_CHLT2	A0A0H3MCS2_CHLT2	18|0|0|0|4	22	4.4	5	0|2|0|0|0|0|4|0|0|1|0|0|0|0|0|2|0|0	0.3	1	0.3	1	0.3	-4.83	8.8	0.41
IncF-APEX2_	A0A0H3MKV9_CHLT2	A0A0H3MKV9_CHLT2	4|0|0|0|7	11	2.2	5	0|1|0|0|1|3|2|0|0|0|0|1|1|0|0|1|2|0	0.31	0.99	0.31	0.99	0.31	-5.3	3.3	0.41
IncAtm-APEX2_	A0A0H3MKB6_CHLT2	A0A0H3MKB6_CHLT2	6|0|0|5|1	12	2.4	5	0|2|0|1|0|0|2|0|0|3|1|0|2|0|0|2|2|0	0.3	0.86	0.3	0.86	0.3	-5.92	2.88	0.41
IncF-APEX2_	A0A0H3MGJ2_CHLT2	A0A0H3MGJ2_CHLT2	4|0|0|0|6	10	2	5	0|0|0|0|1|3|1|0|0|2|0|2|1|0|0|0|1|0	0.29	0.92	0.29	0.92	0.29	-5.13	3.27	0.42
IncF-APEX2_	A0A0H3MC35_CHLT2	A0A0H3MC35_CHLT2	4|0|1|0|2	7	1.4	5	0|0|0|0|0|0|0|0|0|2|0|0|0|0|0|0|1|0	0.3	0.93	0.3	0.93	0.3	-3.52	8.4	0.42
IncF-APEX2_	A0A0H3MGR0_CHLT2	A0A0H3MGR0_CHLT2	0|0|2|1|3	6	1.2	5	0|1|0|1|1|0|0|0|0|0|0|0|0|0|0|0|0|0	0.29	0.89	0.29	0.89	0.29	-3.5	7.2	0.42
IncA-APEX2_	RL22_CHLT2	RL22_CHLT2	0|3|1|0|3	7	1.4	5	0|0|0|1|1|2|0|0|0|0|0|0|0|0|1|1|0|0	0.29	0.74	0.29	0.74	0.29	-4.08	4.2	0.42
IncAtm-APEX2_	A0A0H3MCG3_CHLT2	A0A0H3MCG3_CHLT2	4|0|1|5|1	11	2.2	5	0|1|1|2|0|2|1|0|0|3|0|0|0|0|0|1|1|1	0.29	0.86	0.29	0.86	0.29	-5.47	3.05	0.43
IncAtm-APEX2_	A0A0H3MBM2_CHLT2	A0A0H3MBM2_CHLT2	5|0|0|0|2	7	1.4	5	0|0|0|0|0|1|0|0|0|0|0|1|0|0|0|0|1|1	0.28	0.99	0.28	0.99	0.28	-3.7	6.3	0.43
IncAtm-APEX2_	A0A0H3MCS2_CHLT2	A0A0H3MCS2_CHLT2	14|0|2|1|2	19	3.8	5	0|2|0|0|0|0|4|0|0|1|0|0|0|0|0|2|0|0	0.27	1	0.27	1	0.27	-4.83	7.6	0.44
IncA-APEX2_	OBG_CHLT2	OBG_CHLT2	4|6|1|0|3	14	2.8	5	0|1|1|2|1|1|0|0|1|2|3|0|0|1|2|1|0|0	0.27	0.87	0.27	0.87	0.27	-6.1	3.15	0.44
IncA-APEX2_	A0A0H3MCL8_CHLT2	A0A0H3MCL8_CHLT2	3|0|1|1|4	9	1.8	5	0|0|0|0|0|0|0|0|0|2|0|0|2|0|0|1|1|0	0.28	0.82	0.28	0.82	0.28	-4.12	5.4	0.44
IncF-APEX2_	A0A0H3MK65_CHLT2	A0A0H3MK65_CHLT2	11|2|0|2|8	23	4.6	5	0|0|0|1|0|5|4|0|0|0|0|0|3|0|1|5|6|0	0.26	0.76	0.26	0.76	0.26	-7.67	3.31	0.45
IncF-APEX2_	RS18_CHLT2	RS18_CHLT2	8|0|0|1|4	13	2.6	5	0|1|0|2|1|2|4|0|0|1|0|0|2|0|0|0|1|0	0.26	0.95	0.26	0.95	0.26	-5.79	3.34	0.45
IncA-APEX2_	A0A0H3MB47_CHLT2	A0A0H3MB47_CHLT2	9|12|2|0|2	25	5	5	0|4|6|7|3|2|2|0|0|2|0|1|1|0|0|3|3|0	0.27	0.82	0.27	0.82	0.27	-10.03	2.65	0.45
IncA-APEX2_	A0A0H3MGN9_CHLT2	A0A0H3MGN9_CHLT2	1|2|4|3|0	10	2	5	0|0|0|0|0|0|0|0|0|0|0|0|0|1|1|2|3|0	0.27	0.67	0.27	0.67	0.27	-4.37	5.14	0.45
IncA-APEX2_	A0A0H3MCF5_CHLT2	A0A0H3MCF5_CHLT2	4|2|0|1|0	7	1.4	5	0|1|0|0|0|0|1|0|0|0|0|0|0|0|0|1|1|0	0.27	0.95	0.27	0.95	0.27	-3.7	6.3	0.45
IncF-APEX2_	A0A0H3MG59_CHLT2	A0A0H3MG59_CHLT2	39|1|5|1|9	55	11	5	0|5|0|1|4|2|1|0|0|5|8|1|3|1|0|5|9|0	0.25	1	0.25	1	0.25	-10.01	4.4	0.46
IncAtm-APEX2_	A0A0H3MDU9_CHLT2	A0A0H3MDU9_CHLT2	3|2|4|6|0	15	3	5	0|2|0|3|1|0|0|0|0|2|3|0|0|0|0|0|3|0	0.26	0.69	0.26	0.69	0.26	-5.84	3.86	0.46
IncA-APEX2_	MDH_CHLT2	MDH_CHLT2	4|1|1|0|2	8	1.6	5	0|0|0|0|0|0|1|0|0|0|1|1|1|0|0|1|0|0	0.25	0.92	0.25	0.92	0.25	-3.9	5.76	0.46
IncA-APEX2_	A0A0H3MKA6_CHLT2	A0A0H3MKA6_CHLT2	18|5|3|2|7	35	7	5	0|0|4|1|5|4|3|0|3|3|4|1|1|1|1|5|4|0	0.25	1	0.25	1	0.25	-7.67	3.15	0.47
IncA-APEX2_	CDUB1_CHLT2	CDUB1_CHLT2	4|5|1|1|6	17	3.4	5	0|0|1|3|2|4|0|0|0|3|2|0|0|0|0|1|2|1	0.24	0.6	0.24	0.6	0.24	-4.97	3.22	0.47
IncA-APEX2_	A0A0H3MLJ9_CHLT2	A0A0H3MLJ9_CHLT2	3|6|2|0|0	11	2.2	5	1|1|2|1|2|1|0|0|1|0|1|0|1|0|0|2|0|0	0.25	0.93	0.25	0.93	0.25	-5.5	3.05	0.47
IncA-APEX2_	A0A0H3MBM2_CHLT2	A0A0H3MBM2_CHLT2	2|2|0|1|2	7	1.4	5	0|0|0|0|0|1|0|0|0|0|0|1|0|0|0|0|1|1	0.24	0.41	0.24	0.41	0.24	-3.7	6.3	0.47
IncA-APEX2_	RS3_CHLT2	RS3_CHLT2	8|8|4|2|5	27	5.4	5	2|4|1|4|6|5|1|0|0|3|0|1|0|0|0|0|0|1	0.25	0.51	0.25	0.51	0.25	-4.99	3.47	0.47
IncF-APEX2_	A0A0H3MKB6_CHLT2	A0A0H3MKB6_CHLT2	11|0|0|0|3	14	2.8	5	0|2|0|1|0|0|2|0|0|3|1|0|2|0|0|2|2|0	0.23	1	0.23	1	0.23	-5.92	3.36	0.48
IncF-APEX2_	A0A0H3MBM2_CHLT2	A0A0H3MBM2_CHLT2	3|0|1|0|2	6	1.2	5	0|0|0|0|0|1|0|0|0|0|0|1|0|0|0|0|1|1	0.24	0.78	0.24	0.78	0.24	-3.7	5.4	0.48
IncAtm-APEX2_	A0A0H3MCN6_CHLT2	A0A0H3MCN6_CHLT2	1|2|2|2|0	7	1.4	5	0|0|1|0|0|0|2|0|0|0|0|0|0|0|0|0|1|0	0.24	0.39	0.24	0.39	0.24	-3.71	6.3	0.48
IncA-APEX2_	TARP_CHLT2	TARP_CHLT2	5|3|1|1|0	10	2	5	0|0|0|0|0|0|1|0|0|1|1|0|0|0|0|2|3|0	0.24	0.82	0.24	0.82	0.24	-4.56	4.5	0.48
IncA-APEX2_	A0A0H3MKX6_CHLT2	A0A0H3MKX6_CHLT2	3|2|0|0|0	5	1	5	0|0|0|1|0|0|1|0|0|0|1|0|0|0|0|1|0|0	0.24	0.78	0.24	0.78	0.24	-3.7	4.5	0.48
IncA-APEX2_	RS18_CHLT2	RS18_CHLT2	11|1|0|0|3	15	3	5	0|1|0|2|1|2|4|0|0|1|0|0|2|0|0|0|1|0	0.24	1	0.24	1	0.24	-5.79	3.86	0.48
IncF-APEX2_	AMPA_CHLT2	AMPA_CHLT2	16|1|0|1|6	24	4.8	5	0|1|1|2|4|9|0|0|0|3|1|3|1|0|0|5|0|0	0.23	0.91	0.23	0.91	0.23	-8.94	2.88	0.49
IncAtm-APEX2_	A0A0H3MAP6_CHLT2	A0A0H3MAP6_CHLT2	3|3|0|0|2	8	1.6	5	0|0|1|0|0|0|0|0|0|1|1|0|0|0|1|3|0|0	0.23	0.47	0.23	0.47	0.23	-4.34	4.11	0.49
IncA-APEX2_	A0A0H3MG51_CHLT2	A0A0H3MG51_CHLT2	7|15|0|1|3	26	5.2	5	0|4|1|3|4|7|2|0|0|3|2|0|4|0|0|6|2|1	0.23	0.95	0.23	0.95	0.23	-10.98	2.4	0.49
IncF-APEX2_	A0A0H3MDU9_CHLT2	A0A0H3MDU9_CHLT2	3|0|2|4|5	14	2.8	5	0|2|0|3|1|0|0|0|0|2|3|0|0|0|0|0|3|0	0.22	0.52	0.22	0.52	0.22	-5.84	3.6	0.5
IncF-APEX2_	SYH_CHLT2	SYH_CHLT2	9|0|0|0|2	11	2.2	5	0|0|0|0|1|4|2|0|0|0|0|0|2|0|0|0|2|0	0.22	0.95	0.22	0.95	0.22	-5.24	3.6	0.5
IncF-APEX2_	A0A0H3MAP6_CHLT2	A0A0H3MAP6_CHLT2	5|2|0|0|1	8	1.6	5	0|0|1|0|0|0|0|0|0|1|1|0|0|0|1|3|0|0	0.22	0.88	0.22	0.88	0.22	-4.34	4.11	0.5
IncAtm-APEX2_	A0A0H3MG59_CHLT2	A0A0H3MG59_CHLT2	39|2|5|4|7	57	11.4	5	0|5|0|1|4|2|1|0|0|5|8|1|3|1|0|5|9|0	0.22	1	0.22	1	0.22	-8.36	4.56	0.5
IncAtm-APEX2_	A0A0H3MD53_CHLT2	A0A0H3MD53_CHLT2	0|3|0|3|0	6	1.2	5	0|0|1|0|2|0|0|0|0|0|0|0|0|1|1|1|1|0	0.22	0.54	0.22	0.54	0.22	-4.3	3.09	0.5
IncA-APEX2_	A0A0H3MK76_CHLT2	A0A0H3MK76_CHLT2	7|5|1|2|4	19	3.8	5	0|0|0|0|0|0|1|0|0|4|2|0|2|1|1|5|4|0	0.22	0.58	0.22	0.58	0.22	-4.99	3.42	0.5
IncF-APEX2_	A0A0H3MB26_CHLT2	A0A0H3MB26_CHLT2	13|1|3|1|7	25	5	5	0|2|1|0|2|5|1|0|1|3|6|1|0|2|1|6|6|0	0.21	0.86	0.21	0.86	0.21	-8.3	2.43	0.51
IncF-APEX2_	RL13_CHLT2	RL13_CHLT2	1|2|4|9|2	18	3.6	5	0|0|5|3|0|1|0|1|0|2|5|0|0|1|1|0|0|0	0.22	0.79	0.22	0.79	0.22	-4.73	3.41	0.51
IncF-APEX2_	AAXA_CHLT2	AAXA_CHLT2	3|0|0|0|2	5	1	5	0|0|0|1|0|0|0|0|0|0|0|0|0|0|0|3|0|0	0.21	0.64	0.21	0.64	0.21	-3.76	4.5	0.51
IncAtm-APEX2_	A0A0H3MK96_CHLT2	A0A0H3MK96_CHLT2	0|0|3|19|0	22	4.4	5	0|0|1|3|1|4|0|0|0|0|3|0|0|0|0|2|7|0	0.22	0.99	0.22	0.99	0.22	-6.63	3.77	0.51
IncA-APEX2_	FTSH_CHLT2	FTSH_CHLT2	1|4|8|9|4	26	5.2	5	0|6|3|2|2|5|1|2|0|2|3|1|0|1|0|5|4|0	0.21	0.59	0.21	0.59	0.21	-8.43	2.53	0.51
IncF-APEX2_	A0A0H3MB21_CHLT2	A0A0H3MB21_CHLT2	8|1|2|0|1	12	2.4	5	0|0|0|0|0|0|2|0|0|0|1|0|1|0|1|5|1|0	0.2	0.87	0.2	0.87	0.2	-5.27	3.93	0.52
IncF-APEX2_	A0A0H3MG77_CHLT2	A0A0H3MG77_CHLT2	1|1|7|5|0	14	2.8	5	0|0|0|3|1|0|0|1|0|2|7|1|0|0|0|0|1|0	0.2	0.61	0.2	0.61	0.2	-6.42	3.15	0.52
IncF-APEX2_	A0A0H3MBH3_CHLT2	A0A0H3MBH3_CHLT2	12|0|1|0|0	13	2.6	5	0|1|0|0|0|0|1|0|0|2|0|0|0|0|0|0|1|0	0.2	1	0.2	1	0.2	-3.9	9.36	0.52
IncF-APEX2_	PGK_CHLT2	PGK_CHLT2	13|0|0|0|0	13	2.6	5	1|1|1|1|1|2|1|0|0|2|3|0|1|0|0|1|1|1	0.2	1	0.2	1	0.2	-6.3	2.75	0.52
IncF-APEX2_	A0A0H3MD63_CHLT2	A0A0H3MD63_CHLT2	0|0|24|0|1	25	5	5	0|1|0|1|1|2|0|0|0|0|0|0|0|0|0|4|2|0	0.2	1	0.2	1	0.2	-5.22	8.18	0.52
IncAtm-APEX2_	A0A0H3MBT5_CHLT2	A0A0H3MBT5_CHLT2	0|3|1|6|0	10	2	5	0|0|0|0|0|0|0|1|0|3|3|0|0|0|2|2|1|0	0.2	0.79	0.2	0.79	0.2	-5.4	3	0.52
IncA-APEX2_	A0A0H3MJT5_CHLT2	A0A0H3MJT5_CHLT2	15|9|2|0|0	26	5.2	5	0|4|0|0|0|0|2|0|0|7|4|0|13|0|0|7|3|0	0.2	0.67	0.2	0.67	0.2	-10.77	2.34	0.52
IncF-APEX2_	A0A0H3MBT0_CHLT2	A0A0H3MBT0_CHLT2	4|0|0|0|0	4	0.8	5	0|0|0|0|0|0|0|0|0|0|0|0|0|0|0|0|0|0	0.2	0.99	0.2	0.99	0.2	-3.26	8	0.53
IncAtm-APEX2_	A0A0H3MCD1_CHLT2	A0A0H3MCD1_CHLT2	9|0|0|0|2	11	2.2	5	0|3|0|0|0|0|4|0|1|2|2|0|2|0|0|2|2|1	0.2	0.97	0.2	0.97	0.2	-6.46	2.08	0.53
IncAtm-APEX2_	A0A0H3MBY2_CHLT2	A0A0H3MBY2_CHLT2	9|1|0|0|0	10	2	5	0|0|0|0|0|0|2|0|0|1|0|0|1|0|0|0|0|0	0.2	1	0.2	1	0.2	-3.71	9	0.53
IncAtm-APEX2_	A0A0H3MBP3_CHLT2	A0A0H3MBP3_CHLT2	4|0|0|0|0	4	0.8	5	0|0|0|0|0|0|0|0|0|0|0|0|0|0|0|1|0|0	0.2	0.99	0.2	0.99	0.2	-3.26	8	0.53
IncAtm-APEX2_	A0A0H3MBQ9_CHLT2	A0A0H3MBQ9_CHLT2	1|1|0|0|5	7	1.4	5	0|0|0|0|0|1|0|0|0|0|1|0|0|0|0|0|0|0	0.2	1	0.2	1	0.2	-3.3	12.6	0.53
IncA-APEX2_	A0A0H3MBU8_CHLT2	A0A0H3MBU8_CHLT2	1|1|0|0|4	6	1.2	5	0|0|0|0|0|1|0|0|0|0|0|0|0|0|0|1|0|0	0.2	0.99	0.2	0.99	0.2	-3.3	10.8	0.53
IncF-APEX2_	EFTS_CHLT2	EFTS_CHLT2	11|0|32|0|4	47	9.4	5	2|14|0|11|14|9|4|0|2|2|2|0|7|0|0|3|2|1	0.19	0.93	0.19	0.93	0.19	-18.66	2.32	0.54
IncF-APEX2_	A0A0H3MCA5_CHLT2	A0A0H3MCA5_CHLT2	3|0|5|0|2	10	2	5	0|0|0|0|0|0|2|0|0|3|0|0|0|0|0|2|4|0	0.19	0.56	0.19	0.56	0.19	-5.27	3.27	0.54
IncF-APEX2_	A0A0H3MCK9_CHLT2	A0A0H3MCK9_CHLT2	0|0|0|0|5	5	1	5	0|2|0|0|0|0|0|0|0|0|0|0|1|0|0|0|1|0	0.2	0.98	0.2	0.98	0.2	-3.71	4.5	0.54
IncF-APEX2_	ENO_CHLT2	ENO_CHLT2	5|1|0|1|1	8	1.6	5	0|0|0|0|1|1|0|0|0|0|0|0|1|0|0|1|0|0	0.2	0.99	0.2	0.99	0.2	-3.7	7.2	0.54
IncA-APEX2_	RECR_CHLT2	RECR_CHLT2	6|30|13|11|0	60	12	5	0|17|1|1|5|0|15|0|1|2|7|0|7|2|0|6|12|0	0.2	0.85	0.2	0.85	0.2	-19.33	2.84	0.54
IncA-APEX2_	A0A0H3MBG9_CHLT2	A0A0H3MBG9_CHLT2	5|0|1|0|0	6	1.2	5	0|0|0|0|0|0|1|0|0|1|1|0|0|0|0|1|1|0	0.2	0.98	0.2	0.98	0.2	-3.9	4.32	0.54
IncA-APEX2_	A0A0H3MC35_CHLT2	A0A0H3MC35_CHLT2	5|1|0|0|1	7	1.4	5	0|0|0|0|0|0|0|0|0|2|0|0|0|0|0|0|1|0	0.2	0.98	0.2	0.98	0.2	-3.52	8.4	0.54
IncA-APEX2_	NRDR_CHLT2	NRDR_CHLT2	6|1|2|2|1	12	2.4	5	0|0|0|1|1|0|4|0|0|2|1|1|1|0|0|0|2|0	0.2	0.81	0.2	0.81	0.2	-3.73	3.32	0.54
IncF-APEX2_	RL22_CHLT2	RL22_CHLT2	0|0|1|1|4	6	1.2	5	0|0|0|1|1|2|0|0|0|0|0|0|0|0|1|1|0|0	0.19	0.96	0.19	0.96	0.19	-4.08	3.6	0.55
IncF-APEX2_	RL27_CHLT2	RL27_CHLT2	0|0|0|1|3	4	0.8	5	0|0|0|0|0|0|0|0|0|1|0|0|0|0|0|0|0|0	0.19	0.96	0.19	0.96	0.19	-3.26	8	0.55
IncF-APEX2_	A0A0H3MB42_CHLT2	A0A0H3MB42_CHLT2	0|0|0|0|3	3	0.6	5	0|0|0|0|0|0|0|0|0|0|0|0|0|0|0|0|0|0	0.19	0.96	0.19	0.96	0.19	-3.26	6	0.55
IncAtm-APEX2_	A0A0H3MCU6_CHLT2	A0A0H3MCU6_CHLT2	1|4|1|0|0	6	1.2	5	0|0|1|0|0|0|0|2|1|0|0|0|0|0|1|0|1|0	0.19	0.96	0.19	0.96	0.19	-4.08	3.6	0.55
IncA-APEX2_	A0A0H3MHF9_CHLT2	A0A0H3MHF9_CHLT2	0|0|0|0|3	3	0.6	5	0|0|0|0|0|0|0|0|0|1|0|0|0|0|0|0|0|0	0.19	0.96	0.19	0.96	0.19	-3.26	6	0.55
IncA-APEX2_	A0A0H3MGZ9_CHLT2	A0A0H3MGZ9_CHLT2	1|3|1|0|1	6	1.2	5	0|0|0|0|0|0|0|0|0|0|0|0|0|0|0|0|0|0	0.19	0.96	0.19	0.96	0.19	-3.26	12	0.55
IncF-APEX2_	A0A0H3MBI2_CHLT2	A0A0H3MBI2_CHLT2	0|0|0|0|3	3	0.6	5	0|1|0|0|0|0|0|0|0|0|0|0|0|0|0|0|0|1	0.19	0.95	0.19	0.95	0.19	-3.3	5.4	0.56
IncAtm-APEX2_	A0A0H3MCL9_CHLT2	A0A0H3MCL9_CHLT2	21|0|0|1|3	25	5	5	0|9|5|1|5|8|6|0|0|1|3|0|2|0|0|2|4|0	0.19	0.95	0.19	0.95	0.19	-12.57	1.96	0.56
IncAtm-APEX2_	A0A0H3MBH3_CHLT2	A0A0H3MBH3_CHLT2	4|0|0|0|0	4	0.8	5	0|1|0|0|0|0|1|0|0|2|0|0|0|0|0|0|1|0	0.19	0.94	0.19	0.94	0.19	-3.9	2.88	0.56
IncAtm-APEX2_	CLPP1_CHLT2	CLPP1_CHLT2	2|0|3|3|0	8	1.6	5	0|0|0|1|0|1|0|0|0|2|0|0|0|0|0|1|3|0	0.19	0.38	0.19	0.38	0.19	-4.56	3.6	0.56
IncAtm-APEX2_	A0A0H3MDN9_CHLT2	A0A0H3MDN9_CHLT2	3|0|0|0|0	3	0.6	5	0|1|0|0|0|0|0|0|0|0|0|1|0|0|0|0|0|0	0.19	0.95	0.19	0.95	0.19	-3.3	5.4	0.56
IncAtm-APEX2_	RS18_CHLT2	RS18_CHLT2	8|0|0|1|1	10	2	5	0|1|0|2|1|2|4|0|0|1|0|0|2|0|0|0|1|0	0.19	0.95	0.19	0.95	0.19	-5.79	2.57	0.56
IncAtm-APEX2_	A0A0H3MCZ8_CHLT2	A0A0H3MCZ8_CHLT2	3|0|1|0|0	4	0.8	5	0|0|0|0|0|0|1|0|0|0|0|1|0|0|0|0|0|0	0.19	0.95	0.19	0.95	0.19	-3.3	7.2	0.56
IncA-APEX2_	A0A0H3MBV9_CHLT2	A0A0H3MBV9_CHLT2	0|3|0|0|0	3	0.6	5	0|0|0|0|0|0|0|0|0|0|0|0|0|0|0|1|1|0	0.19	0.95	0.19	0.95	0.19	-3.3	5.4	0.56
IncF-APEX2_	A0A0H3MKA6_CHLT2	A0A0H3MKA6_CHLT2	4|1|3|5|11	24	4.8	5	0|0|4|1|5|4|3|0|3|3|4|1|1|1|1|5|4|0	0.19	0.89	0.19	0.89	0.19	-9.2	2.16	0.57
IncF-APEX2_	A0A0H3MAT1_CHLT2	A0A0H3MAT1_CHLT2	3|0|0|0|2	5	1	5	0|0|0|0|0|0|2|0|0|0|0|0|1|0|0|2|0|0	0.19	0.61	0.19	0.61	0.19	-3.93	3.6	0.57
IncAtm-APEX2_	A0A0H3MCE3_CHLT2	A0A0H3MCE3_CHLT2	108|0|2|2|0	112	22.4	5	0|71|0|2|1|0|48|0|0|3|2|1|9|0|0|7|41|1	0.19	0.93	0.19	0.93	0.19	-45.49	2.17	0.57
IncAtm-APEX2_	A0A0H3MKY3_CHLT2	A0A0H3MKY3_CHLT2	4|0|2|1|4	11	2.2	5	0|0|0|0|0|0|1|0|0|2|1|4|0|0|0|1|2|1	0.19	0.41	0.19	0.41	0.19	-5.4	3.3	0.57
IncA-APEX2_	A0A0H3MB26_CHLT2	A0A0H3MB26_CHLT2	10|3|2|1|8	24	4.8	5	0|2|1|0|2|5|1|0|1|3|6|1|0|2|1|6|6|0	0.19	0.59	0.19	0.59	0.19	-8.3	2.34	0.57
IncA-APEX2_	RF1_CHLT2	RF1_CHLT2	8|0|1|0|0	9	1.8	5	0|1|1|0|0|2|2|0|0|1|2|0|4|0|0|1|3|0	0.19	0.93	0.19	0.93	0.19	-6.4	1.91	0.57
IncA-APEX2_	A0A0H3MGR4_CHLT2	A0A0H3MGR4_CHLT2	2|3|3|2|3	13	2.6	5	0|0|1|1|0|0|3|0|0|2|1|0|1|0|0|2|1|0	0.19	0.25	0.19	0.25	0.19	-2.31	3.9	0.57
IncF-APEX2_	EFTU_CHLT2	EFTU_CHLT2	57|0|5|6|14	82	16.4	5	14|18|21|27|25|20|7|0|0|10|3|7|2|0|0|2|0|1	0.18	0.9	0.18	0.9	0.18	-39.06	1.88	0.58
IncF-APEX2_	RS9_CHLT2	RS9_CHLT2	2|0|3|2|6	13	2.6	5	0|0|1|2|1|2|2|0|1|1|1|2|1|0|0|2|3|0	0.18	0.78	0.18	0.78	0.18	-6.55	2.46	0.58
IncF-APEX2_	A0A0H3MBY2_CHLT2	A0A0H3MBY2_CHLT2	4|0|0|1|0	5	1	5	0|0|0|0|0|0|2|0|0|1|0|0|1|0|0|0|0|0	0.18	0.92	0.18	0.92	0.18	-3.71	4.5	0.58
IncF-APEX2_	A0A0H3MBI1_CHLT2	A0A0H3MBI1_CHLT2	4|0|0|0|1	5	1	5	0|0|0|0|0|0|1|0|0|2|0|0|0|0|0|0|1|0	0.18	0.92	0.18	0.92	0.18	-3.71	4.5	0.58
IncAtm-APEX2_	A0A0H3MGZ6_CHLT2	A0A0H3MGZ6_CHLT2	0|0|0|3|0	3	0.6	5	0|0|0|0|0|1|0|0|0|0|0|0|0|0|0|1|1|0	0.18	0.89	0.18	0.89	0.18	-3.5	3.6	0.58
IncAtm-APEX2_	A0A0H3MBK6_CHLT2	A0A0H3MBK6_CHLT2	0|0|0|1|3	4	0.8	5	0|0|0|1|0|0|1|0|0|0|0|0|1|0|0|0|0|0	0.18	0.89	0.18	0.89	0.18	-3.5	4.8	0.58
IncA-APEX2_	A0A0H3MG63_CHLT2	A0A0H3MG63_CHLT2	10|3|1|0|2	16	3.2	5	0|5|0|0|0|1|2|0|0|1|5|0|4|0|1|2|2|0	0.18	0.83	0.18	0.83	0.18	-7.29	2.5	0.58
IncA-APEX2_	A0A0H3MBE2_CHLT2	A0A0H3MBE2_CHLT2	14|9|0|1|2	26	5.2	5	0|4|0|2|2|6|9|0|0|1|2|1|10|1|0|5|2|0	0.18	0.66	0.18	0.66	0.18	-12.26	2.08	0.58
IncA-APEX2_	A0A0H3MBK6_CHLT2	A0A0H3MBK6_CHLT2	0|3|1|1|0	5	1	5	0|0|0|1|0|0|1|0|0|0|0|0|1|0|0|0|0|0	0.18	0.89	0.18	0.89	0.18	-3.5	6	0.58
IncA-APEX2_	A0A0H3MB71_CHLT2	A0A0H3MB71_CHLT2	1|3|0|0|0	4	0.8	5	0|0|0|0|0|0|0|0|0|1|0|0|1|0|0|0|1|0	0.18	0.89	0.18	0.89	0.18	-3.5	4.8	0.58
IncA-APEX2_	A0A0H3MAP9_CHLT2	A0A0H3MAP9_CHLT2	3|1|4|4|9	21	4.2	5	1|3|2|3|5|1|2|0|0|4|3|4|0|0|0|0|0|0	0.18	0.75	0.18	0.75	0.18	-6.77	2.7	0.58
IncF-APEX2_	A0A0H3MCE3_CHLT2	A0A0H3MCE3_CHLT2	86|29|5|1|0	121	24.2	5	0|71|0|2|1|0|48|0|0|3|2|1|9|0|0|7|41|1	0.18	0.88	0.18	0.88	0.18	-45.49	2.34	0.59
IncF-APEX2_	A0A0H3MBP7_CHLT2	A0A0H3MBP7_CHLT2	9|0|0|2|0	11	2.2	5	0|2|1|2|5|5|1|0|0|0|2|1|1|0|2|2|2|0	0.17	0.86	0.17	0.86	0.17	-8.18	1.52	0.59
IncF-APEX2_	A0A0H3MHF5_CHLT2	A0A0H3MHF5_CHLT2	2|0|1|0|4	7	1.4	5	0|2|0|0|0|1|0|1|0|0|0|1|0|0|0|1|2|1	0.17	0.73	0.17	0.73	0.17	-4.7	2.8	0.59
IncAtm-APEX2_	A0A0H3ML49_CHLT2	A0A0H3ML49_CHLT2	2|1|1|4|0	8	1.6	5	0|1|0|0|1|0|0|1|1|1|1|0|1|0|0|1|1|0	0.17	0.73	0.17	0.73	0.17	-4.7	3.2	0.59
IncA-APEX2_	A0A0H3MBQ2_CHLT2	A0A0H3MBQ2_CHLT2	13|5|3|1|1	23	4.6	5	0|4|1|2|2|0|4|1|1|1|4|0|7|2|0|6|5|0	0.18	0.85	0.18	0.85	0.18	-9.02	2.07	0.59
IncA-APEX2_	A0A0H3MGM7_CHLT2	A0A0H3MGM7_CHLT2	6|0|1|0|0	7	1.4	5	0|0|0|0|0|0|4|0|0|0|0|0|1|0|0|0|1|0	0.17	0.87	0.17	0.87	0.17	-4.2	4.2	0.59
IncA-APEX2_	AAXA_CHLT2	AAXA_CHLT2	5|1|0|1|1	8	1.6	5	0|0|0|1|0|0|0|0|0|0|0|0|0|0|0|3|0|0	0.18	0.88	0.18	0.88	0.18	-3.76	7.2	0.59
IncF-APEX2_	NQRB_CHLT2	NQRB_CHLT2	4|0|0|0|0	4	0.8	5	0|0|0|0|0|0|0|0|0|2|1|0|1|0|0|1|2|0	0.17	0.83	0.17	0.83	0.17	-4.31	2.06	0.6
IncF-APEX2_	A0A0H3MCK7_CHLT2	A0A0H3MCK7_CHLT2	2|0|0|0|2	4	0.8	5	0|0|0|0|0|0|0|0|0|0|0|0|0|1|0|3|0|0	0.16	0.41	0.16	0.41	0.16	-3.76	3.6	0.6
IncAtm-APEX2_	TARP_CHLT2	TARP_CHLT2	5|0|0|0|1	6	1.2	5	0|0|0|0|0|0|1|0|0|1|1|0|0|0|0|2|3|0	0.16	0.82	0.16	0.82	0.16	-4.56	2.7	0.6
IncAtm-APEX2_	A0A0H3MDV4_CHLT2	A0A0H3MDV4_CHLT2	9|4|18|3|0	34	6.8	5	0|7|1|7|7|1|9|2|1|4|5|1|10|1|2|4|6|2	0.17	0.84	0.17	0.84	0.17	-18.49	1.75	0.6
IncA-APEX2_	A0A0H3MCE3_CHLT2	A0A0H3MCE3_CHLT2	72|2|7|0|1	82	16.4	5	0|71|0|2|1|0|48|0|0|3|2|1|9|0|0|7|41|1	0.16	0.82	0.16	0.82	0.16	-45.49	1.59	0.6
IncA-APEX2_	A0A0H3MCG6_CHLT2	A0A0H3MCG6_CHLT2	5|4|3|4|0	16	3.2	5	0|0|2|1|1|2|4|0|0|2|2|1|1|0|0|0|4|0	0.17	0.37	0.17	0.37	0.17	-6.69	2.88	0.6
IncA-APEX2_	A0A0H3MCA5_CHLT2	A0A0H3MCA5_CHLT2	5|0|2|1|2	10	2	5	0|0|0|0|0|0|2|0|0|3|0|0|0|0|0|2|4|0	0.17	0.56	0.17	0.56	0.17	-5.27	3.27	0.6
IncA-APEX2_	A0A0H3ML33_CHLT2	A0A0H3ML33_CHLT2	1|1|4|1|1	8	1.6	5	0|0|0|0|0|0|2|0|0|0|0|0|1|0|0|1|2|0	0.16	0.82	0.16	0.82	0.16	-2.39	4.8	0.6
IncA-APEX2_	A0A0H3MGB6_CHLT2	A0A0H3MGB6_CHLT2	1|11|0|0|1	13	2.6	5	0|2|0|3|3|7|0|0|0|2|1|0|0|0|0|3|0|0	0.17	0.84	0.17	0.84	0.17	-6.65	2.23	0.6
IncA-APEX2_	A0A0H3MDT2_CHLT2	A0A0H3MDT2_CHLT2	1|4|1|0|0	6	1.2	5	0|0|0|0|0|2|0|0|0|0|0|1|0|0|1|0|2|0	0.16	0.82	0.16	0.82	0.16	-4.12	3.6	0.6
IncA-APEX2_	A0A0H3MKW3_CHLT2	A0A0H3MKW3_CHLT2	8|0|1|0|0	9	1.8	5	0|0|0|0|0|0|0|0|0|6|1|0|1|0|0|0|0|0	0.17	0.86	0.17	0.86	0.17	-4.69	4.05	0.6
IncF-APEX2_	GATA_CHLT2	GATA_CHLT2	15|3|7|7|4	36	7.2	5	0|4|6|6|6|9|4|0|0|2|6|2|3|0|0|5|3|0	0.16	0.77	0.16	0.77	0.16	-9.09	2.31	0.61
IncF-APEX2_	TARP_CHLT2	TARP_CHLT2	4|1|2|0|0	7	1.4	5	0|0|0|0|0|0|1|0|0|1|1|0|0|0|0|2|3|0	0.16	0.63	0.16	0.63	0.16	-4.56	3.15	0.61
IncF-APEX2_	A0A0H3MB00_CHLT2	A0A0H3MB00_CHLT2	0|0|3|0|0	3	0.6	5	0|2|0|0|0|0|0|0|0|1|0|0|0|0|0|0|0|0	0.16	0.82	0.16	0.82	0.16	-3.52	3.6	0.61
IncAtm-APEX2_	GATA_CHLT2	GATA_CHLT2	15|5|2|7|2	31	6.2	5	0|4|6|6|6|9|4|0|0|2|6|2|3|0|0|5|3|0	0.16	0.77	0.16	0.77	0.16	-10.56	1.99	0.61
IncAtm-APEX2_	A0A0H3MGI5_CHLT2	A0A0H3MGI5_CHLT2	4|0|0|2|2	8	1.6	5	0|1|0|0|0|0|0|0|2|1|1|0|1|2|0|1|2|0	0.16	0.59	0.16	0.59	0.16	-5.1	2.62	0.61
IncAtm-APEX2_	SUCC_CHLT2	SUCC_CHLT2	2|3|1|6|0	12	2.4	5	0|0|0|1|3|0|1|1|1|3|3|0|0|1|0|3|2|0	0.16	0.69	0.16	0.69	0.16	-6.5	2.27	0.61
IncAtm-APEX2_	A0A0H3MC35_CHLT2	A0A0H3MC35_CHLT2	3|0|0|0|0	3	0.6	5	0|0|0|0|0|0|0|0|0|2|0|0|0|0|0|0|1|0	0.16	0.82	0.16	0.82	0.16	-3.52	3.6	0.61
IncA-APEX2_	RL17_CHLT2	RL17_CHLT2	5|5|4|3|0	17	3.4	5	0|0|0|1|3|0|4|0|0|3|3|0|2|0|0|3|3|0	0.16	0.29	0.16	0.29	0.16	-7.13	2.78	0.61
IncA-APEX2_	A0A0H3MJN8_CHLT2	A0A0H3MJN8_CHLT2	2|2|0|0|0	4	0.8	5	0|0|1|0|0|0|1|0|0|1|0|0|0|0|0|1|0|0	0.16	0.41	0.16	0.41	0.16	-3.7	3.6	0.61
IncA-APEX2_	DAPAT_CHLT2	DAPAT_CHLT2	2|3|1|0|0	6	1.2	5	0|0|0|0|0|3|0|0|0|0|0|0|0|0|0|2|1|0	0.16	0.51	0.16	0.51	0.16	-4.17	3.6	0.61
IncA-APEX2_	ENO_CHLT2	ENO_CHLT2	2|2|0|0|0	4	0.8	5	0|0|0|0|1|1|0|0|0|0|0|0|1|0|0|1|0|0	0.16	0.41	0.16	0.41	0.16	-3.7	3.6	0.61
IncF-APEX2_	A0A0H3MKC1_CHLT2	A0A0H3MKC1_CHLT2	0|0|0|1|2	3	0.6	5	0|0|0|0|0|0|1|0|0|0|0|0|0|0|0|0|0|0	0.16	0.78	0.16	0.78	0.16	-3.26	6	0.62
IncF-APEX2_	A0A0H3MJR2_CHLT2	A0A0H3MJR2_CHLT2	2|0|0|1|1	4	0.8	5	0|0|1|0|0|0|0|0|0|0|0|0|0|0|0|0|0|0	0.16	0.78	0.16	0.78	0.16	-3.26	8	0.62
IncF-APEX2_	A0A0H3MBY4_CHLT2	A0A0H3MBY4_CHLT2	2|0|0|0|1	3	0.6	5	0|1|0|0|0|0|0|0|0|0|0|0|0|0|0|0|0|0	0.16	0.78	0.16	0.78	0.16	-3.26	6	0.62
IncF-APEX2_	A0A0H3MDS6_CHLT2	A0A0H3MDS6_CHLT2	2|0|1|0|0	3	0.6	5	0|0|0|0|0|0|0|0|0|0|0|1|0|0|0|0|0|0	0.16	0.78	0.16	0.78	0.16	-3.26	6	0.62
IncF-APEX2_	A0A0H3MBW1_CHLT2	A0A0H3MBW1_CHLT2	1|0|0|0|2	3	0.6	5	0|0|0|0|0|0|0|0|0|0|0|0|0|0|0|0|0|0	0.16	0.78	0.16	0.78	0.16	-3.26	6	0.62
IncF-APEX2_	A0A0H3ML87_CHLT2	A0A0H3ML87_CHLT2	0|0|0|0|2	2	0.4	5	0|0|0|0|0|0|0|0|0|0|0|0|0|0|0|0|0|0	0.16	0.78	0.16	0.78	0.16	-3.26	4	0.62
IncF-APEX2_	A0A0H3MD83_CHLT2	A0A0H3MD83_CHLT2	2|0|0|0|1	3	0.6	5	0|0|0|0|0|0|0|0|0|0|0|0|0|0|0|0|0|0	0.16	0.78	0.16	0.78	0.16	-3.26	6	0.62
IncAtm-APEX2_	INCD_CHLT2	INCD_CHLT2	2|1|0|1|1	5	1	5	0|0|0|0|0|0|0|0|0|0|0|0|0|0|0|1|0|0	0.16	0.78	0.16	0.78	0.16	-3.26	10	0.62
IncAtm-APEX2_	A0A0H3MKU4_CHLT2	A0A0H3MKU4_CHLT2	2|1|0|1|0	4	0.8	5	0|0|0|0|0|0|0|0|0|0|1|0|0|0|0|0|0|0	0.16	0.78	0.16	0.78	0.16	-3.26	8	0.62
IncAtm-APEX2_	A0A0H3MCF5_CHLT2	A0A0H3MCF5_CHLT2	3|0|0|0|0	3	0.6	5	0|1|0|0|0|0|1|0|0|0|0|0|0|0|0|1|1|0	0.16	0.78	0.16	0.78	0.16	-3.7	2.7	0.62
IncA-APEX2_	A0A0H3MBV3_CHLT2	A0A0H3MBV3_CHLT2	4|2|1|2|1	10	2	5	0|0|0|0|3|4|1|0|0|0|0|1|0|0|0|1|0|0	0.16	0.47	0.16	0.47	0.16	-2.85	3.6	0.62
IncA-APEX2_	A0A0H3MJR2_CHLT2	A0A0H3MJR2_CHLT2	2|0|0|0|0	2	0.4	5	0|0|1|0|0|0|0|0|0|0|0|0|0|0|0|0|0|0	0.16	0.78	0.16	0.78	0.16	-3.26	4	0.62
IncA-APEX2_	A0A0H3MBY4_CHLT2	A0A0H3MBY4_CHLT2	1|2|0|0|0	3	0.6	5	0|1|0|0|0|0|0|0|0|0|0|0|0|0|0|0|0|0	0.16	0.78	0.16	0.78	0.16	-3.26	6	0.62
IncA-APEX2_	A0A0H3MG79_CHLT2	A0A0H3MG79_CHLT2	1|0|0|2|1	4	0.8	5	0|0|0|0|0|0|0|0|1|0|0|0|0|0|0|0|0|0	0.16	0.78	0.16	0.78	0.16	-3.26	8	0.62
IncA-APEX2_	A0A0H3MBH8_CHLT2	A0A0H3MBH8_CHLT2	2|1|0|1|1	5	1	5	0|0|0|0|0|0|0|0|0|0|0|0|0|0|0|1|0|0	0.16	0.78	0.16	0.78	0.16	-3.26	10	0.62
IncA-APEX2_	A0A0H3MDD5_CHLT2	A0A0H3MDD5_CHLT2	0|1|0|2|0	3	0.6	5	0|0|0|0|0|0|0|0|0|1|0|0|0|0|0|0|0|0	0.16	0.78	0.16	0.78	0.16	-3.26	6	0.62
IncA-APEX2_	CHXR_CHLT2	CHXR_CHLT2	0|0|0|0|2	2	0.4	5	0|0|0|0|0|0|0|0|0|1|0|0|0|0|0|0|0|0	0.16	0.78	0.16	0.78	0.16	-3.26	4	0.62
IncA-APEX2_	RS17_CHLT2	RS17_CHLT2	0|2|0|0|0	2	0.4	5	0|0|0|0|0|0|0|0|0|0|0|0|0|0|0|0|0|0	0.16	0.78	0.16	0.78	0.16	-3.26	4	0.62
IncA-APEX2_	A0A0H3MBW1_CHLT2	A0A0H3MBW1_CHLT2	1|0|0|0|2	3	0.6	5	0|0|0|0|0|0|0|0|0|0|0|0|0|0|0|0|0|0	0.16	0.78	0.16	0.78	0.16	-3.26	6	0.62
IncA-APEX2_	A0A0H3MGY3_CHLT2	A0A0H3MGY3_CHLT2	0|2|0|0|0	2	0.4	5	0|0|0|0|0|0|0|0|0|0|0|0|0|0|0|0|0|0	0.16	0.78	0.16	0.78	0.16	-3.26	4	0.62
IncA-APEX2_	RL29_CHLT2	RL29_CHLT2	2|0|0|0|0	2	0.4	5	0|0|0|0|0|0|0|0|0|0|0|0|0|0|0|0|0|0	0.16	0.78	0.16	0.78	0.16	-3.26	4	0.62
IncA-APEX2_	A0A0H3MBR6_CHLT2	A0A0H3MBR6_CHLT2	1|2|1|1|1	6	1.2	5	0|0|0|0|0|0|0|0|0|0|0|0|0|0|0|0|0|0	0.16	0.78	0.16	0.78	0.16	-0.76	12	0.62
IncF-APEX2_	SUCC_CHLT2	SUCC_CHLT2	1|3|6|0|0	10	2	5	0|0|0|1|3|0|1|1|1|3|3|0|0|1|0|3|2|0	0.16	0.69	0.16	0.69	0.16	-6.5	1.89	0.63
IncA-APEX2_	A0A0H3MBC0_CHLT2	A0A0H3MBC0_CHLT2	4|0|0|0|0	4	0.8	5	0|0|1|1|1|0|0|0|0|1|2|0|1|0|0|0|1|0	0.16	0.78	0.16	0.78	0.16	-4.5	1.8	0.63
IncF-APEX2_	AROB_CHLT2	AROB_CHLT2	0|1|0|0|2	3	0.6	5	0|0|0|0|0|1|0|0|0|0|0|0|0|0|0|1|0|0	0.15	0.75	0.15	0.75	0.15	-3.3	5.4	0.64
IncF-APEX2_	A0A0H3MBU8_CHLT2	A0A0H3MBU8_CHLT2	0|0|0|0|2	2	0.4	5	0|0|0|0|0|1|0|0|0|0|0|0|0|0|0|1|0|0	0.15	0.75	0.15	0.75	0.15	-3.3	3.6	0.64
IncF-APEX2_	A0A0H3MLB4_CHLT2	A0A0H3MLB4_CHLT2	1|1|0|0|2	4	0.8	5	0|0|0|1|0|0|0|0|0|0|0|0|1|0|0|0|0|0	0.15	0.75	0.15	0.75	0.15	-3.3	7.2	0.64
IncAtm-APEX2_	A0A0H3MHA6_CHLT2	A0A0H3MHA6_CHLT2	0|2|0|0|0	2	0.4	5	0|0|0|0|0|0|0|0|0|0|1|0|0|0|1|0|0|0	0.15	0.75	0.15	0.75	0.15	-3.3	3.6	0.64
IncAtm-APEX2_	A0A0H3MJU0_CHLT2	A0A0H3MJU0_CHLT2	0|0|0|2|0	2	0.4	5	0|0|0|0|0|0|0|0|0|0|0|0|1|0|1|0|0|0	0.15	0.75	0.15	0.75	0.15	-3.3	3.6	0.64
IncA-APEX2_	GATA_CHLT2	GATA_CHLT2	11|12|6|5|1	35	7	5	0|4|6|6|6|9|4|0|0|2|6|2|3|0|0|5|3|0	0.15	0.44	0.15	0.44	0.15	-12.42	2.25	0.64
IncA-APEX2_	A0A0H3MKR0_CHLT2	A0A0H3MKR0_CHLT2	0|0|0|2|1	3	0.6	5	0|0|0|1|0|0|1|0|0|0|0|0|0|0|0|0|0|0	0.15	0.75	0.15	0.75	0.15	-3.3	5.4	0.64
IncA-APEX2_	A0A0H3MCC6_CHLT2	A0A0H3MCC6_CHLT2	0|11|1|4|0	16	3.2	5	1|1|3|5|7|3|1|0|0|6|2|1|1|1|0|0|3|1	0.15	0.74	0.15	0.74	0.15	-10.19	1.6	0.64
IncA-APEX2_	AROB_CHLT2	AROB_CHLT2	1|0|1|0|2	4	0.8	5	0|0|0|0|0|1|0|0|0|0|0|0|0|0|0|1|0|0	0.15	0.75	0.15	0.75	0.15	-3.3	7.2	0.64
IncA-APEX2_	A0A0H3MC18_CHLT2	A0A0H3MC18_CHLT2	2|0|0|0|0	2	0.4	5	0|0|1|0|0|0|0|0|0|0|0|1|0|0|0|0|0|0	0.15	0.75	0.15	0.75	0.15	-3.3	3.6	0.64
IncA-APEX2_	A0A0H3MBA5_CHLT2	A0A0H3MBA5_CHLT2	0|0|2|0|0	2	0.4	5	0|0|0|0|0|0|0|0|0|0|1|0|0|0|0|0|1|0	0.15	0.75	0.15	0.75	0.15	-3.3	3.6	0.64
IncA-APEX2_	A0A0H3MBQ9_CHLT2	A0A0H3MBQ9_CHLT2	1|0|0|0|2	3	0.6	5	0|0|0|0|0|1|0|0|0|0|1|0|0|0|0|0|0|0	0.15	0.75	0.15	0.75	0.15	-3.3	5.4	0.64
IncA-APEX2_	GCSHL_CHLT2	GCSHL_CHLT2	0|2|0|0|0	2	0.4	5	0|0|0|0|1|0|0|0|0|0|0|0|0|0|1|0|0|0	0.15	0.75	0.15	0.75	0.15	-3.3	3.6	0.64
IncA-APEX2_	RNH3_CHLT2	RNH3_CHLT2	0|2|0|0|0	2	0.4	5	0|0|0|1|0|1|0|0|0|0|0|0|0|0|0|0|0|0	0.15	0.75	0.15	0.75	0.15	-3.3	3.6	0.64
IncA-APEX2_	A0A0H3MLB4_CHLT2	A0A0H3MLB4_CHLT2	0|0|0|0|2	2	0.4	5	0|0|0|1|0|0|0|0|0|0|0|0|1|0|0|0|0|0	0.15	0.75	0.15	0.75	0.15	-3.3	3.6	0.64
IncF-APEX2_	A0A0H3MBK1_CHLT2	A0A0H3MBK1_CHLT2	9|0|8|4|4	25	5	5	3|1|3|4|3|3|4|0|0|3|5|1|3|0|0|6|5|1	0.15	0.48	0.15	0.48	0.15	-12.65	2	0.65
IncF-APEX2_	A0A0H3MD22_CHLT2	A0A0H3MD22_CHLT2	3|1|0|1|0	5	1	5	0|1|0|2|0|1|0|0|0|0|0|0|0|0|0|0|0|0	0.15	0.74	0.15	0.74	0.15	-3.71	4.5	0.65
IncF-APEX2_	A0A0H3MAJ4_CHLT2	A0A0H3MAJ4_CHLT2	0|3|0|0|0	3	0.6	5	0|0|0|0|0|0|0|0|0|1|0|0|1|0|0|0|2|0	0.15	0.74	0.15	0.74	0.15	-3.71	2.7	0.65
IncAtm-APEX2_	A0A0H3MCD9_CHLT2	A0A0H3MCD9_CHLT2	4|1|13|2|1	21	4.2	5	1|5|2|3|6|6|1|0|2|7|3|0|3|2|0|6|6|0	0.15	0.74	0.15	0.74	0.15	-12.01	1.43	0.65
IncAtm-APEX2_	A0A0H3MBD4_CHLT2	A0A0H3MBD4_CHLT2	3|0|0|0|0	3	0.6	5	0|0|0|0|0|1|0|0|0|0|0|0|0|0|0|2|1|0	0.15	0.74	0.15	0.74	0.15	-3.71	2.7	0.65
IncAtm-APEX2_	PLSX_CHLT2	PLSX_CHLT2	3|0|0|0|1	4	0.8	5	0|1|0|0|0|0|1|0|0|1|2|0|0|0|0|0|1|0	0.15	0.74	0.15	0.74	0.15	-4.08	2.4	0.65
IncA-APEX2_	A0A0H3MGC7_CHLT2	A0A0H3MGC7_CHLT2	115|2|10|16|2	145	29	5	0|89|4|3|6|1|131|3|0|10|4|36|100|0|0|9|12|22	0.15	0.75	0.15	0.75	0.15	-97.38	1.21	0.65
IncA-APEX2_	A0A0H3MG55_CHLT2	A0A0H3MG55_CHLT2	9|7|2|3|3	24	4.8	5	0|1|0|2|3|3|0|0|0|1|6|1|1|0|0|11|4|0	0.15	0.43	0.15	0.43	0.15	-5.7	2.62	0.65
IncA-APEX2_	NQRB_CHLT2	NQRB_CHLT2	1|3|0|0|2	6	1.2	5	0|0|0|0|0|0|0|0|0|2|1|0|1|0|0|1|2|0	0.15	0.53	0.15	0.53	0.15	-4.31	3.09	0.65
IncA-APEX2_	A0A0H3MH22_CHLT2	A0A0H3MH22_CHLT2	2|3|0|0|2	7	1.4	5	0|0|1|0|0|0|2|0|0|0|0|0|3|0|0|1|0|1	0.15	0.38	0.15	0.38	0.15	-4.56	3.15	0.65
IncA-APEX2_	A0A0H3MCG2_CHLT2	A0A0H3MCG2_CHLT2	3|0|2|3|0	8	1.6	5	0|1|0|0|1|0|3|0|0|0|0|0|0|0|0|2|3|0	0.15	0.3	0.15	0.3	0.15	-5.01	2.88	0.65
IncA-APEX2_	A0A0H3MDR1_CHLT2	A0A0H3MDR1_CHLT2	0|0|1|0|4	5	1	5	0|0|0|0|0|1|0|0|0|0|1|0|0|0|0|3|1|0	0.15	0.74	0.15	0.74	0.15	-4.15	3	0.65
IncA-APEX2_	XERC_CHLT2	XERC_CHLT2	3|1|1|1|0	6	1.2	5	0|0|0|0|0|0|2|0|0|0|0|0|0|0|0|1|1|0	0.15	0.74	0.15	0.74	0.15	-3.71	5.4	0.65
IncF-APEX2_	A0A0H3MDM0_CHLT2	A0A0H3MDM0_CHLT2	1|0|5|2|0	8	1.6	5	0|0|0|2|1|0|0|0|1|2|3|0|0|0|0|1|3|1	0.14	0.63	0.14	0.63	0.14	-5.76	2.06	0.66
IncF-APEX2_	A0A0H3MBB5_CHLT2	A0A0H3MBB5_CHLT2	4|1|0|1|6	12	2.4	5	0|4|0|0|1|9|0|0|0|0|0|1|0|0|0|1|2|0	0.14	0.44	0.14	0.44	0.14	-5.59	2.4	0.66
IncF-APEX2_	MDH_CHLT2	MDH_CHLT2	3|0|0|0|1	4	0.8	5	0|0|0|0|0|0|1|0|0|0|1|1|1|0|0|1|0|0	0.14	0.71	0.14	0.71	0.14	-3.9	2.88	0.66
IncF-APEX2_	A0A0H3MLJ9_CHLT2	A0A0H3MLJ9_CHLT2	4|0|1|0|3	8	1.6	5	1|1|2|1|2|1|0|0|1|0|1|0|1|0|0|2|0|0	0.14	0.5	0.14	0.5	0.14	-5.5	2.22	0.66
IncF-APEX2_	RS3_CHLT2	RS3_CHLT2	6|1|3|6|5	21	4.2	5	2|4|1|4|6|5|1|0|0|3|0|1|0|0|0|0|0|1	0.14	0.27	0.14	0.27	0.14	-6.69	2.7	0.66
IncF-APEX2_	DAPAT_CHLT2	DAPAT_CHLT2	4|0|0|0|1	5	1	5	0|0|0|0|0|3|0|0|0|0|0|0|0|0|0|2|1|0	0.14	0.7	0.14	0.7	0.14	-4.17	3	0.66
IncAtm-APEX2_	A0A0H3MCL4_CHLT2	A0A0H3MCL4_CHLT2	2|9|0|9|1	21	4.2	5	1|1|4|1|1|4|2|2|3|4|8|0|6|1|4|2|2|0	0.14	0.35	0.14	0.35	0.14	-12.83	1.64	0.66
IncAtm-APEX2_	CDUB1_CHLT2	CDUB1_CHLT2	2|0|4|4|4	14	2.8	5	0|0|1|3|2|4|0|0|0|3|2|0|0|0|0|1|2|1	0.14	0.22	0.14	0.22	0.14	-6.42	2.65	0.66
IncAtm-APEX2_	A0A0H3MBJ8_CHLT2	A0A0H3MBJ8_CHLT2	0|4|0|3|4	11	2.2	5	0|0|0|0|0|2|1|1|0|1|2|1|2|0|0|1|5|0	0.14	0.28	0.14	0.28	0.14	-6.25	2.48	0.66
IncAtm-APEX2_	A0A0H3MC06_CHLT2	A0A0H3MC06_CHLT2	1|1|3|5|0	10	2	5	0|0|3|3|2|0|0|0|0|2|1|0|0|0|0|2|2|0	0.14	0.54	0.14	0.54	0.14	-5.99	2.4	0.66
IncAtm-APEX2_	A0A0H3MDB3_CHLT2	A0A0H3MDB3_CHLT2	5|0|0|0|1	6	1.2	5	0|1|0|0|0|0|2|0|0|1|0|1|1|0|0|0|4|0	0.14	0.68	0.14	0.68	0.14	-5.01	2.16	0.66
IncAtm-APEX2_	A0A0H3MCK5_CHLT2	A0A0H3MCK5_CHLT2	3|0|0|1|0	4	0.8	5	0|1|1|0|0|0|1|0|0|0|0|0|0|0|0|1|1|0	0.14	0.71	0.14	0.71	0.14	-3.9	2.88	0.66
IncA-APEX2_	A0A0H3MCV5_CHLT2	A0A0H3MCV5_CHLT2	14|3|0|1|0	18	3.6	5	0|4|0|1|1|0|9|0|0|1|2|0|8|0|0|1|8|0	0.14	0.71	0.14	0.71	0.14	-10.09	1.85	0.66
IncA-APEX2_	A0A0H3MHM3_CHLT2	A0A0H3MHM3_CHLT2	18|34|5|5|4	66	13.2	5	6|40|7|25|26|8|0|0|0|0|0|1|0|0|0|0|1|0	0.14	0.66	0.14	0.66	0.14	-18.22	2.08	0.66
IncA-APEX2_	A0A0H3MBL3_CHLT2	A0A0H3MBL3_CHLT2	2|1|0|0|2	5	1	5	0|0|0|0|0|0|0|0|0|0|0|0|0|0|0|3|2|0	0.14	0.35	0.14	0.35	0.14	-3.98	3.6	0.66
IncA-APEX2_	GPMA_CHLT2	GPMA_CHLT2	0|2|0|0|0	2	0.4	5	0|0|0|0|0|2|0|0|0|0|0|0|0|0|0|0|0|0	0.14	0.71	0.14	0.71	0.14	-3.32	3.6	0.66
IncF-APEX2_	ISPG_CHLT2	ISPG_CHLT2	9|0|2|0|0	11	2.2	5	0|1|0|0|0|1|6|0|0|4|0|0|6|0|0|3|1|0	0.13	0.65	0.13	0.65	0.13	-6.86	1.8	0.67
IncF-APEX2_	A0A0H3MCV5_CHLT2	A0A0H3MCV5_CHLT2	13|2|3|0|1	19	3.8	5	0|4|0|1|1|0|9|0|0|1|2|0|8|0|0|1|8|0	0.13	0.66	0.13	0.66	0.13	-10.09	1.95	0.67
IncF-APEX2_	A0A0H3MB37_CHLT2	A0A0H3MB37_CHLT2	0|0|3|0|0	3	0.6	5	0|0|0|0|0|0|0|0|0|2|0|0|0|0|0|2|0|0	0.13	0.65	0.13	0.65	0.13	-3.74	2.7	0.67
IncAtm-APEX2_	MUTL_CHLT2	MUTL_CHLT2	4|0|0|0|0	4	0.8	5	0|0|0|0|0|0|1|0|0|0|0|0|0|0|0|1|4|0	0.13	0.67	0.13	0.67	0.13	-4.2	2.4	0.67
IncAtm-APEX2_	A0A0H3MJQ4_CHLT2	A0A0H3MJQ4_CHLT2	1|1|6|1|1	10	2	5	0|0|0|0|0|1|0|0|2|5|1|0|1|0|1|2|1|0	0.13	0.67	0.13	0.67	0.13	-3.8	2.57	0.67
IncAtm-APEX2_	A0A0H3MGA0_CHLT2	A0A0H3MGA0_CHLT2	1|0|0|6|0	7	1.4	5	0|0|0|0|0|0|0|0|0|7|0|1|0|0|0|2|0|1	0.13	0.64	0.13	0.64	0.13	-5.37	2.29	0.67
IncAtm-APEX2_	A0A0H3MCB6_CHLT2	A0A0H3MCB6_CHLT2	5|1|1|3|0	10	2	5	0|0|0|1|1|1|2|0|0|3|2|2|2|0|0|1|2|1	0.13	0.55	0.13	0.55	0.13	-6.3	2	0.67
IncAtm-APEX2_	SYH_CHLT2	SYH_CHLT2	4|0|0|0|3	7	1.4	5	0|0|0|0|1|4|2|0|0|0|0|0|2|0|0|0|2|0	0.13	0.42	0.13	0.42	0.13	-5.24	2.29	0.67
IncAtm-APEX2_	A0A0H3MKW3_CHLT2	A0A0H3MKW3_CHLT2	5|0|0|1|0	6	1.2	5	0|0|0|0|0|0|0|0|0|6|1|0|1|0|0|0|0|0	0.13	0.67	0.13	0.67	0.13	-4.69	2.7	0.67
IncAtm-APEX2_	A0A0H3MJX0_CHLT2	A0A0H3MJX0_CHLT2	0|0|0|11|0	11	2.2	5	0|0|0|1|0|1|1|0|0|23|0|0|0|0|0|1|1|0	0.13	0.65	0.13	0.65	0.13	-7.76	1.41	0.67
IncA-APEX2_	A0A0H3MCD1_CHLT2	A0A0H3MCD1_CHLT2	4|5|0|0|1	10	2	5	0|3|0|0|0|0|4|0|1|2|2|0|2|0|0|2|2|1	0.13	0.42	0.13	0.42	0.13	-6.46	1.89	0.67
IncA-APEX2_	A0A0H3MHD5_CHLT2	A0A0H3MHD5_CHLT2	9|9|3|4|1	26	5.2	5	2|3|1|2|5|6|3|0|0|6|3|0|0|0|0|8|4|0	0.13	0.32	0.13	0.32	0.13	-9.63	2.18	0.67
IncA-APEX2_	A0A0H3MGJ2_CHLT2	A0A0H3MGJ2_CHLT2	1|2|1|1|4	9	1.8	5	0|0|0|0|1|3|1|0|0|2|0|2|1|0|0|0|1|0	0.13	0.53	0.13	0.53	0.13	-3.42	2.95	0.67
IncA-APEX2_	A0A0H3MBT5_CHLT2	A0A0H3MBT5_CHLT2	1|1|4|3|0	9	1.8	5	0|0|0|0|0|0|0|1|0|3|3|0|0|0|2|2|1|0	0.13	0.41	0.13	0.41	0.13	-5.4	2.7	0.67
IncA-APEX2_	A0A0H3MCZ2_CHLT2	A0A0H3MCZ2_CHLT2	2|2|0|0|4	8	1.6	5	0|0|0|3|1|2|1|0|0|0|0|2|2|0|0|1|0|0	0.13	0.48	0.13	0.48	0.13	-5.34	2.4	0.67
IncF-APEX2_	A0A0H3MKD7_CHLT2	A0A0H3MKD7_CHLT2	1|0|8|11|0	20	4	5	0|0|2|0|5|4|2|3|1|4|10|0|2|2|0|5|6|1	0.12	0.48	0.12	0.48	0.12	-12.91	1.53	0.68
IncF-APEX2_	A0A0H3MBX4_CHLT2	A0A0H3MBX4_CHLT2	6|7|4|4|0	21	4.2	5	0|2|0|2|2|0|1|0|1|6|0|0|4|0|0|6|7|0	0.12	0.31	0.12	0.31	0.12	-9.2	2.44	0.68
IncF-APEX2_	A0A0H3MGI5_CHLT2	A0A0H3MGI5_CHLT2	4|0|1|1|0	6	1.2	5	0|1|0|0|0|0|0|0|2|1|1|0|1|2|0|1|2|0	0.12	0.59	0.12	0.59	0.12	-5.1	1.96	0.68
IncF-APEX2_	A0A0H3MLC8_CHLT2	A0A0H3MLC8_CHLT2	0|6|0|0|2	8	1.6	5	0|1|0|2|1|10|1|0|0|0|0|0|0|0|0|0|1|0	0.12	0.51	0.12	0.51	0.12	-6.55	1.8	0.68
IncF-APEX2_	A0A0H3MCB2_CHLT2	A0A0H3MCB2_CHLT2	2|0|0|0|0	2	0.4	5	0|0|0|0|1|0|0|0|0|1|0|0|0|0|0|1|0|0	0.12	0.58	0.12	0.58	0.12	-3.5	2.4	0.68
IncAtm-APEX2_	AAXB_CHLT2	AAXB_CHLT2	4|0|11|1|1	17	3.4	5	0|3|2|8|0|0|4|0|0|0|2|0|6|0|0|5|6|0	0.12	0.57	0.12	0.57	0.12	-9.96	1.7	0.68
IncAtm-APEX2_	RECF_CHLT2	RECF_CHLT2	1|0|2|1|0	4	0.8	5	1|0|0|0|0|0|0|0|0|0|1|0|1|0|0|0|0|0	0.12	0.58	0.12	0.58	0.12	-3.5	4.8	0.68
IncAtm-APEX2_	A0A0H3MKT9_CHLT2	A0A0H3MKT9_CHLT2	2|0|1|0|0	3	0.6	5	0|0|1|0|0|0|1|0|0|0|0|0|1|0|0|0|0|0	0.12	0.58	0.12	0.58	0.12	-3.5	3.6	0.68
IncAtm-APEX2_	A0A0H3MJX9_CHLT2	A0A0H3MJX9_CHLT2	4|0|1|0|0	5	1	5	0|1|0|1|2|0|3|0|0|0|0|0|1|0|0|0|1|0	0.13	0.63	0.13	0.63	0.13	-4.74	2	0.68
IncAtm-APEX2_	AAXA_CHLT2	AAXA_CHLT2	3|0|0|1|0	4	0.8	5	0|0|0|1|0|0|0|0|0|0|0|0|0|0|0|3|0|0	0.13	0.64	0.13	0.64	0.13	-3.76	3.6	0.68
IncAtm-APEX2_	A0A0H3MDI3_CHLT2	A0A0H3MDI3_CHLT2	2|0|0|1|0	3	0.6	5	0|1|1|0|0|0|1|0|0|0|0|0|0|0|0|0|0|0	0.12	0.58	0.12	0.58	0.12	-3.5	3.6	0.68
IncAtm-APEX2_	A0A0H3MAN9_CHLT2	A0A0H3MAN9_CHLT2	0|0|0|2|0	2	0.4	5	0|0|0|0|0|0|0|0|0|0|0|0|0|0|1|1|1|0	0.12	0.58	0.12	0.58	0.12	-3.5	2.4	0.68
IncAtm-APEX2_	A0A0H3MK92_CHLT2	A0A0H3MK92_CHLT2	0|0|2|0|0	2	0.4	5	0|1|0|1|0|0|0|0|0|0|0|0|0|0|0|1|0|0	0.12	0.58	0.12	0.58	0.12	-3.5	2.4	0.68
IncAtm-APEX2_	A0A0H3MGR0_CHLT2	A0A0H3MGR0_CHLT2	0|1|0|2|0	3	0.6	5	0|1|0|1|1|0|0|0|0|0|0|0|0|0|0|0|0|0	0.12	0.58	0.12	0.58	0.12	-3.5	3.6	0.68
IncAtm-APEX2_	A0A0H3MHE0_CHLT2	A0A0H3MHE0_CHLT2	2|0|0|0|0	2	0.4	5	0|0|0|1|0|0|1|0|0|0|0|0|1|0|0|0|0|0	0.12	0.58	0.12	0.58	0.12	-3.5	2.4	0.68
IncA-APEX2_	A0A0H3MG91_CHLT2	A0A0H3MG91_CHLT2	18|13|10|9|4	54	10.8	5	0|2|8|7|6|2|7|2|1|9|10|0|11|1|2|6|8|0	0.13	0.56	0.13	0.56	0.13	-12.68	2.37	0.68
IncA-APEX2_	A0A0H3MGL0_CHLT2	A0A0H3MGL0_CHLT2	2|1|7|1|0	11	2.2	5	0|3|0|1|1|3|0|0|0|3|0|1|4|0|1|3|4|0	0.12	0.59	0.12	0.59	0.12	-7.66	1.65	0.68
IncA-APEX2_	A0A0H3MKF4_CHLT2	A0A0H3MKF4_CHLT2	0|4|1|1|0	6	1.2	5	0|0|0|0|0|1|0|0|0|0|1|0|1|0|0|2|3|1	0.13	0.63	0.13	0.63	0.13	-4.74	2.4	0.68
IncA-APEX2_	A0A0H3MK96_CHLT2	A0A0H3MK96_CHLT2	0|7|3|1|0	11	2.2	5	0|0|1|3|1|4|0|0|0|0|3|0|0|0|0|2|7|0	0.12	0.5	0.12	0.5	0.12	-6.63	1.89	0.68
IncA-APEX2_	A0A0H3MCV0_CHLT2	A0A0H3MCV0_CHLT2	3|0|1|2|2	8	1.6	5	0|1|0|2|1|1|0|0|0|1|2|1|1|0|0|0|0|0	0.12	0.34	0.12	0.34	0.12	-4.9	2.88	0.68
IncA-APEX2_	A0A0H3MLA5_CHLT2	A0A0H3MLA5_CHLT2	0|1|1|1|4	7	1.4	5	0|0|0|0|0|1|0|0|0|0|2|2|0|0|0|0|3|0	0.12	0.59	0.12	0.59	0.12	-4.58	3.15	0.68
IncA-APEX2_	A0A0H3MG88_CHLT2	A0A0H3MG88_CHLT2	0|2|0|0|0	2	0.4	5	0|0|0|0|1|0|0|0|0|0|0|0|0|0|0|1|1|0	0.12	0.58	0.12	0.58	0.12	-3.5	2.4	0.68
IncA-APEX2_	A0A0H3MC08_CHLT2	A0A0H3MC08_CHLT2	0|2|0|0|0	2	0.4	5	0|0|0|1|0|0|0|0|0|0|0|0|0|0|0|1|1|0	0.12	0.58	0.12	0.58	0.12	-3.5	2.4	0.68
IncA-APEX2_	A0A0H3MK92_CHLT2	A0A0H3MK92_CHLT2	0|1|2|0|0	3	0.6	5	0|1|0|1|0|0|0|0|0|0|0|0|0|0|0|1|0|0	0.12	0.58	0.12	0.58	0.12	-3.5	3.6	0.68
IncF-APEX2_	SYS_CHLT2	SYS_CHLT2	3|0|1|0|3	7	1.4	5	0|0|0|0|1|1|1|0|0|1|2|1|1|0|0|2|1|0	0.11	0.28	0.11	0.28	0.11	-5.1	2.29	0.69
IncF-APEX2_	A0A0H3MBQ2_CHLT2	A0A0H3MBQ2_CHLT2	10|4|0|0|1	15	3	5	0|4|1|2|2|0|4|1|1|1|4|0|7|2|0|6|5|0	0.11	0.56	0.11	0.56	0.11	-11.22	1.35	0.69
IncF-APEX2_	A0A0H3MCZ2_CHLT2	A0A0H3MCZ2_CHLT2	4|1|0|1|2	8	1.6	5	0|0|0|3|1|2|1|0|0|0|0|2|2|0|0|1|0|0	0.11	0.48	0.11	0.48	0.11	-5.34	2.4	0.69
IncF-APEX2_	A0A0H3MH96_CHLT2	A0A0H3MH96_CHLT2	3|0|0|0|0	3	0.6	5	0|0|0|2|0|1|0|0|0|0|1|0|0|0|0|0|2|0	0.11	0.57	0.11	0.57	0.11	-4.12	1.8	0.69
IncAtm-APEX2_	A0A0H3MBQ2_CHLT2	A0A0H3MBQ2_CHLT2	10|2|2|4|0	18	3.6	5	0|4|1|2|2|0|4|1|1|1|4|0|7|2|0|6|5|0	0.11	0.56	0.11	0.56	0.11	-11.22	1.62	0.69
IncAtm-APEX2_	A0A0H3MKI2_CHLT2	A0A0H3MKI2_CHLT2	0|0|0|4|0	4	0.8	5	0|0|0|1|1|1|0|3|0|1|1|0|2|0|0|1|2|0	0.11	0.57	0.11	0.57	0.11	-5.47	1.11	0.69
IncAtm-APEX2_	A0A0H3MCL8_CHLT2	A0A0H3MCL8_CHLT2	0|0|0|0|3	3	0.6	5	0|0|0|0|0|0|0|0|0|2|0|0|2|0|0|1|1|0	0.11	0.57	0.11	0.57	0.11	-4.12	1.8	0.69
IncAtm-APEX2_	A0A0H3MGE5_CHLT2	A0A0H3MGE5_CHLT2	3|0|0|1|0	4	0.8	5	0|0|0|2|0|0|1|0|0|0|0|0|2|0|0|0|1|0	0.11	0.57	0.11	0.57	0.11	-4.12	2.4	0.69
IncAtm-APEX2_	A0A0H3MHB3_CHLT2	A0A0H3MHB3_CHLT2	3|3|1|0|0	7	1.4	5	0|0|0|2|0|2|0|2|1|0|0|0|1|1|0|1|1|0	0.11	0.28	0.11	0.28	0.11	-5.1	2.29	0.69
IncA-APEX2_	A0A0H3MDM2_CHLT2	A0A0H3MDM2_CHLT2	5|3|1|1|3	13	2.6	5	0|1|0|0|0|2|3|1|0|1|2|0|2|0|0|3|4|0	0.12	0.39	0.12	0.39	0.12	-4.97	2.46	0.69
IncA-APEX2_	A0A0H3MKA1_CHLT2	A0A0H3MKA1_CHLT2	2|2|0|0|0	4	0.8	5	0|0|0|0|0|1|0|0|0|0|0|0|0|0|0|3|2|0	0.11	0.29	0.11	0.29	0.11	-4.17	2.4	0.69
IncF-APEX2_	RPOA_CHLT2	RPOA_CHLT2	39|0|0|2|7	48	9.6	5	10|49|14|25|31|17|1|0|0|4|4|2|1|0|0|0|2|0	0.11	0.54	0.11	0.54	0.11	-39.49	1.08	0.7
IncF-APEX2_	A0A0H3MBC8_CHLT2	A0A0H3MBC8_CHLT2	6|0|0|13|3	22	4.4	5	1|3|3|9|9|10|3|0|0|4|1|0|0|0|0|2|4|0	0.11	0.53	0.11	0.53	0.11	-13.25	1.62	0.7
IncF-APEX2_	A0A0H3MCK1_CHLT2	A0A0H3MCK1_CHLT2	0|0|0|0|2	2	0.4	5	0|0|0|1|0|0|0|0|0|0|0|0|0|0|0|2|0|0	0.11	0.55	0.11	0.55	0.11	-3.52	2.4	0.7
IncF-APEX2_	A0A0H3MD08_CHLT2	A0A0H3MD08_CHLT2	3|0|0|0|1	4	0.8	5	0|0|0|0|1|1|0|0|0|1|0|0|1|0|0|1|2|0	0.11	0.54	0.11	0.54	0.11	-4.3	2.06	0.7
IncF-APEX2_	A0A0H3MAQ3_CHLT2	A0A0H3MAQ3_CHLT2	0|0|0|0|2	2	0.4	5	0|0|0|0|0|2|0|0|0|0|1|0|0|0|0|0|0|0	0.11	0.55	0.11	0.55	0.11	-3.52	2.4	0.7
IncF-APEX2_	A0A0H3MHK0_CHLT2	A0A0H3MHK0_CHLT2	3|0|0|0|1	4	0.8	5	0|1|0|0|0|0|1|0|0|1|0|0|2|0|0|1|0|1	0.11	0.54	0.11	0.54	0.11	-4.3	2.06	0.7
IncF-APEX2_	A0A0H3MLJ6_CHLT2	A0A0H3MLJ6_CHLT2	1|0|0|0|2	3	0.6	5	0|0|0|0|0|2|0|0|0|0|1|0|0|0|0|0|0|0	0.11	0.55	0.11	0.55	0.11	-3.52	3.6	0.7
IncAtm-APEX2_	A0A0H3MDJ6_CHLT2	A0A0H3MDJ6_CHLT2	2|1|0|0|2	5	1	5	0|0|0|0|0|0|0|0|0|1|0|0|1|0|0|1|3|0	0.11	0.27	0.11	0.27	0.11	-4.15	3	0.7
IncAtm-APEX2_	A0A0H3MC95_CHLT2	A0A0H3MC95_CHLT2	0|0|0|0|2	2	0.4	5	0|0|0|0|0|0|0|0|0|2|0|0|0|0|0|0|1|0	0.11	0.55	0.11	0.55	0.11	-3.52	2.4	0.7
IncAtm-APEX2_	A0A0H3MC57_CHLT2	A0A0H3MC57_CHLT2	0|0|2|0|0	2	0.4	5	0|0|0|2|1|0|0|0|0|0|0|0|0|0|0|0|0|0	0.11	0.55	0.11	0.55	0.11	-3.52	2.4	0.7
IncA-APEX2_	A0A0H3MDM0_CHLT2	A0A0H3MDM0_CHLT2	1|3|3|3|1	11	2.2	5	0|0|0|2|1|0|0|0|1|2|3|0|0|0|0|1|3|1	0.11	0.19	0.11	0.19	0.11	-4	2.83	0.7
IncA-APEX2_	A0A0H3MCI1_CHLT2	A0A0H3MCI1_CHLT2	2|4|3|0|0	9	1.8	5	0|0|0|0|0|2|3|0|0|1|1|0|1|0|0|2|5|0	0.11	0.29	0.11	0.29	0.11	-6.1	2.16	0.7
IncA-APEX2_	A0A0H3MKU9_CHLT2	A0A0H3MKU9_CHLT2	4|1|2|1|0	8	1.6	5	0|1|1|2|3|3|1|0|0|0|0|0|1|0|0|0|0|0	0.11	0.44	0.11	0.44	0.11	-5.37	2.4	0.7
IncA-APEX2_	A0A0H3MG73_CHLT2	A0A0H3MG73_CHLT2	2|0|1|1|0	4	0.8	5	0|1|0|0|0|0|0|0|0|0|0|0|2|0|0|0|0|0	0.11	0.55	0.11	0.55	0.11	-3.52	4.8	0.7
IncA-APEX2_	A0A0H3MKI6_CHLT2	A0A0H3MKI6_CHLT2	0|0|0|0|2	2	0.4	5	0|0|0|0|0|0|0|0|0|1|0|0|0|0|0|0|2|0	0.11	0.55	0.11	0.55	0.11	-3.52	2.4	0.7
IncA-APEX2_	A0A0H3ML46_CHLT2	A0A0H3ML46_CHLT2	1|2|1|3|0	7	1.4	5	0|0|0|2|1|0|1|0|0|1|0|0|0|0|0|3|0|0	0.11	0.38	0.11	0.38	0.11	-4.56	3.15	0.7
IncA-APEX2_	A0A0H3MAQ3_CHLT2	A0A0H3MAQ3_CHLT2	2|0|0|0|0	2	0.4	5	0|0|0|0|0|2|0|0|0|0|1|0|0|0|0|0|0|0	0.11	0.55	0.11	0.55	0.11	-3.52	2.4	0.7
IncA-APEX2_	A0A0H3MHK0_CHLT2	A0A0H3MHK0_CHLT2	3|0|1|0|0	4	0.8	5	0|1|0|0|0|0|1|0|0|1|0|0|2|0|0|1|0|1	0.11	0.54	0.11	0.54	0.11	-4.3	2.06	0.7
IncA-APEX2_	A0A0H3MCX0_CHLT2	A0A0H3MCX0_CHLT2	1|1|1|1|2	6	1.2	5	0|0|0|2|0|0|0|0|0|0|0|0|0|0|0|0|1|0	0.11	0.55	0.11	0.55	0.11	-1.29	7.2	0.7
IncA-APEX2_	A0A0H3MLJ6_CHLT2	A0A0H3MLJ6_CHLT2	1|0|0|0|2	3	0.6	5	0|0|0|0|0|2|0|0|0|0|1|0|0|0|0|0|0|0	0.11	0.55	0.11	0.55	0.11	-3.52	3.6	0.7
IncF-APEX2_	GLYA_CHLT2	GLYA_CHLT2	4|4|1|0|3	12	2.4	5	0|0|1|4|2|7|0|0|0|2|3|1|0|0|0|0|0|0	0.1	0.2	0.1	0.2	0.1	-6.35	2.16	0.71
IncF-APEX2_	A0A0H3MCH8_CHLT2	A0A0H3MCH8_CHLT2	0|0|0|0|3	3	0.6	5	0|0|0|2|1|2|1|0|0|0|1|0|0|0|0|1|0|0	0.1	0.5	0.1	0.5	0.1	-4.48	1.35	0.71
IncF-APEX2_	MIAA_CHLT2	MIAA_CHLT2	0|1|1|3|0	5	1	5	0|0|0|0|0|0|1|0|0|0|0|0|0|0|0|0|6|0	0.1	0.5	0.1	0.5	0.1	-4.48	2.57	0.71
IncF-APEX2_	A0A0H3MDR1_CHLT2	A0A0H3MDR1_CHLT2	0|0|0|0|3	3	0.6	5	0|0|0|0|0|1|0|0|0|0|1|0|0|0|0|3|1|0	0.1	0.52	0.1	0.52	0.1	-4.15	1.8	0.71
IncF-APEX2_	A0A0H3MH91_CHLT2	A0A0H3MH91_CHLT2	3|0|1|0|0	4	0.8	5	0|0|0|1|0|3|0|0|0|0|0|1|1|0|0|0|0|0	0.1	0.52	0.1	0.52	0.1	-4.15	2.4	0.71
IncAtm-APEX2_	A0A0H3MBD2_CHLT2	A0A0H3MBD2_CHLT2	24|0|0|5|0	29	5.8	5	0|13|0|1|0|0|30|1|0|1|3|1|34|0|0|9|5|1	0.1	0.5	0.1	0.5	0.1	-24.51	1.05	0.71
IncAtm-APEX2_	A0A0H3MCS4_CHLT2	A0A0H3MCS4_CHLT2	1|0|1|5|0	7	1.4	5	0|0|0|1|1|1|0|0|0|4|1|0|0|0|0|4|2|0	0.1	0.49	0.1	0.49	0.1	-5.88	1.8	0.71
IncAtm-APEX2_	A0A0H3MCA5_CHLT2	A0A0H3MCA5_CHLT2	3|0|3|1|0	7	1.4	5	0|0|0|0|0|0|2|0|0|3|0|0|0|0|0|2|4|0	0.1	0.26	0.1	0.26	0.1	-5.27	2.29	0.71
IncAtm-APEX2_	A0A0H3MKR3_CHLT2	A0A0H3MKR3_CHLT2	1|1|21|9|0	32	6.4	5	0|1|0|9|7|0|5|0|0|11|13|0|5|0|1|10|22|0	0.1	0.52	0.1	0.52	0.1	-21.3	1.37	0.71
IncAtm-APEX2_	NQRB_CHLT2	NQRB_CHLT2	3|0|0|1|0	4	0.8	5	0|0|0|0|0|0|0|0|0|2|1|0|1|0|0|1|2|0	0.11	0.53	0.11	0.53	0.11	-4.31	2.06	0.71
IncAtm-APEX2_	A0A0H3MCR9_CHLT2	A0A0H3MCR9_CHLT2	0|0|0|7|0	7	1.4	5	0|0|0|3|1|3|1|0|0|1|1|1|0|0|0|8|2|0	0.1	0.49	0.1	0.49	0.1	-6.61	1.2	0.71
IncAtm-APEX2_	A0A0H3MJP4_CHLT2	A0A0H3MJP4_CHLT2	3|0|0|0|0	3	0.6	5	0|3|0|0|0|0|1|0|0|0|0|1|0|0|0|1|0|0	0.1	0.52	0.1	0.52	0.1	-4.15	1.8	0.71
IncA-APEX2_	A0A0H3MGL8_CHLT2	A0A0H3MGL8_CHLT2	0|3|2|1|1	7	1.4	5	0|0|0|0|0|0|0|0|0|2|2|2|0|0|1|2|0|0	0.1	0.36	0.1	0.36	0.1	-4.74	2.8	0.71
IncA-APEX2_	A0A0H3MCX3_CHLT2	A0A0H3MCX3_CHLT2	3|3|0|0|3	9	1.8	5	0|0|0|0|0|3|4|1|0|0|0|1|3|0|0|1|1|1	0.1	0.17	0.1	0.17	0.1	-6.04	2.16	0.71
IncA-APEX2_	A0A0H3MHL4_CHLT2	A0A0H3MHL4_CHLT2	4|0|0|4|1	9	1.8	5	0|3|0|0|1|0|4|1|0|0|2|0|1|0|1|3|1|0	0.11	0.26	0.11	0.26	0.11	-6.42	1.91	0.71
IncA-APEX2_	SUCC_CHLT2	SUCC_CHLT2	1|4|2|4|0	11	2.2	5	0|0|0|1|3|0|1|1|1|3|3|0|0|1|0|3|2|0	0.1	0.23	0.1	0.23	0.1	-6.5	2.08	0.71
IncA-APEX2_	A0A0H3MCU7_CHLT2	A0A0H3MCU7_CHLT2	3|1|1|0|0	5	1	5	0|0|1|0|0|0|3|0|0|0|0|0|0|0|0|0|2|0	0.1	0.51	0.1	0.51	0.1	-4.17	3	0.71
IncA-APEX2_	A0A0H3MKY3_CHLT2	A0A0H3MKY3_CHLT2	1|2|4|1|1	9	1.8	5	0|0|0|0|0|0|1|0|0|2|1|4|0|0|0|1|2|1	0.1	0.41	0.1	0.41	0.1	-3.47	2.7	0.71
IncA-APEX2_	A0A0H3MBF3_CHLT2	A0A0H3MBF3_CHLT2	5|2|0|0|0	7	1.4	5	0|3|1|1|1|3|4|1|0|0|0|0|1|1|0|0|1|0	0.1	0.48	0.1	0.48	0.1	-6.4	1.48	0.71
IncA-APEX2_	KCY_CHLT2	KCY_CHLT2	0|2|2|0|0	4	0.8	5	0|0|0|0|2|2|0|0|0|3|0|0|0|0|0|0|0|0	0.1	0.24	0.1	0.24	0.1	-4.39	2.06	0.71
IncF-APEX2_	KPYK_CHLT2	KPYK_CHLT2	13|1|5|1|2	22	4.4	5	0|5|7|7|8|11|3|0|4|1|1|1|3|0|0|2|4|0	0.09	0.45	0.09	0.45	0.09	-12.51	1.39	0.72
IncF-APEX2_	A0A0H3MJT0_CHLT2	A0A0H3MJT0_CHLT2	3|0|0|3|2	8	1.6	5	0|0|1|3|0|0|0|0|0|6|0|0|0|0|0|2|3|0	0.09	0.19	0.09	0.19	0.09	-6.19	1.92	0.72
IncF-APEX2_	A0A0H3MGS6_CHLT2	A0A0H3MGS6_CHLT2	2|3|14|8|0	27	5.4	5	0|5|3|5|7|1|6|0|1|9|6|1|9|2|4|7|4|0	0.09	0.42	0.09	0.42	0.09	-18.51	1.39	0.72
IncF-APEX2_	G6PI_CHLT2	G6PI_CHLT2	5|1|0|0|1	7	1.4	5	0|1|0|1|2|8|0|0|0|2|0|0|0|0|0|0|0|0	0.09	0.46	0.09	0.46	0.09	-6.05	1.8	0.72
IncF-APEX2_	A0A0H3MGN9_CHLT2	A0A0H3MGN9_CHLT2	0|0|3|1|0	4	0.8	5	0|0|0|0|0|0|0|0|0|0|0|0|0|1|1|2|3|0	0.09	0.44	0.09	0.44	0.09	-4.37	2.06	0.72
IncF-APEX2_	A0A0H3ML28_CHLT2	A0A0H3ML28_CHLT2	11|0|0|0|4	15	3	5	0|12|1|3|3|3|6|0|0|1|0|4|6|0|0|3|2|1	0.09	0.44	0.09	0.44	0.09	-12.26	1.2	0.72
IncF-APEX2_	A0A0H3MDB3_CHLT2	A0A0H3MDB3_CHLT2	2|0|0|0|3	5	1	5	0|1|0|0|0|0|2|0|0|1|0|1|1|0|0|0|4|0	0.09	0.3	0.09	0.3	0.09	-5.01	1.8	0.72
IncF-APEX2_	A0A0H3MG09_CHLT2	A0A0H3MG09_CHLT2	10|0|0|0|2	12	2.4	5	1|2|3|9|8|10|0|0|0|0|1|0|0|0|0|1|0|0	0.09	0.47	0.09	0.47	0.09	-10.05	1.23	0.72
IncF-APEX2_	A0A0H3MLK6_CHLT2	A0A0H3MLK6_CHLT2	0|1|2|1|4	8	1.6	5	0|0|2|3|3|3|0|0|0|1|0|1|0|0|0|0|0|0	0.09	0.37	0.09	0.37	0.09	-5.63	2.22	0.72
IncF-APEX2_	HCT1_CHLT2	HCT1_CHLT2	5|1|3|0|0	9	1.8	5	0|3|1|4|2|1|5|0|0|1|1|0|0|0|0|0|0|0	0.09	0.35	0.09	0.35	0.09	-5.98	1.8	0.72
IncAtm-APEX2_	PNP_CHLT2	PNP_CHLT2	7|1|0|1|0	9	1.8	5	0|3|1|4|4|5|1|0|0|1|2|0|1|0|1|4|3|0	0.09	0.43	0.09	0.43	0.09	-9.13	1.08	0.72
IncAtm-APEX2_	A0A0H3MC29_CHLT2	A0A0H3MC29_CHLT2	2|0|1|3|1	7	1.4	5	0|2|0|0|0|0|0|0|0|2|0|0|3|0|0|1|2|0	0.09	0.3	0.09	0.3	0.09	-4.98	2.52	0.72
IncAtm-APEX2_	A0A0H3MBT1_CHLT2	A0A0H3MBT1_CHLT2	2|0|2|0|1	5	1	5	1|0|0|1|0|0|0|0|0|0|2|0|0|0|0|2|1|0	0.09	0.21	0.09	0.21	0.09	-4.31	2.57	0.72
IncAtm-APEX2_	A0A0H3MCV5_CHLT2	A0A0H3MCV5_CHLT2	10|1|0|2|1	14	2.8	5	0|4|0|1|1|0|9|0|0|1|2|0|8|0|0|1|8|0	0.09	0.47	0.09	0.47	0.09	-10.09	1.44	0.72
IncAtm-APEX2_	A0A0H3MG77_CHLT2	A0A0H3MG77_CHLT2	1|3|2|3|0	9	1.8	5	0|0|0|3|1|0|0|1|0|2|7|1|0|0|0|0|1|0	0.09	0.18	0.09	0.18	0.09	-6.42	2.03	0.72
IncA-APEX2_	AMPA_CHLT2	AMPA_CHLT2	8|2|2|1|3	16	3.2	5	0|1|1|2|4|9|0|0|0|3|1|3|1|0|0|5|0|0	0.09	0.41	0.09	0.41	0.09	-7.02	1.92	0.72
IncA-APEX2_	ISPG_CHLT2	ISPG_CHLT2	6|3|2|1|0	12	2.4	5	0|1|0|0|0|1|6|0|0|4|0|0|6|0|0|3|1|0	0.09	0.36	0.09	0.36	0.09	-6.86	1.96	0.72
IncA-APEX2_	A0A0H3MG77_CHLT2	A0A0H3MG77_CHLT2	1|5|2|0|1	9	1.8	5	0|0|0|3|1|0|0|1|0|2|7|1|0|0|0|0|1|0	0.09	0.39	0.09	0.39	0.09	-6.42	2.03	0.72
IncA-APEX2_	A0A0H3MKF9_CHLT2	A0A0H3MKF9_CHLT2	2|3|0|0|1	6	1.2	5	0|2|1|0|0|0|1|0|0|0|0|0|4|1|0|1|0|0	0.09	0.3	0.09	0.3	0.09	-5.01	2.16	0.72
IncA-APEX2_	A0A0H3MDA7_CHLT2	A0A0H3MDA7_CHLT2	0|3|0|0|1	4	0.8	5	0|0|0|2|2|3|0|0|0|0|0|0|0|0|0|0|0|0	0.09	0.44	0.09	0.44	0.09	-4.39	2.06	0.72
IncF-APEX2_	RECR_CHLT2	RECR_CHLT2	17|11|2|2|0	32	6.4	5	0|17|1|1|5|0|15|0|1|2|7|0|7|2|0|6|12|0	0.08	0.39	0.08	0.39	0.08	-19.33	1.52	0.73
IncF-APEX2_	A0A0H3MK76_CHLT2	A0A0H3MK76_CHLT2	4|3|3|0|2	12	2.4	5	0|0|0|0|0|0|1|0|0|4|2|0|2|1|1|5|4|0	0.08	0.19	0.08	0.19	0.08	-6.49	2.16	0.73
IncF-APEX2_	A0A0H3MHM9_CHLT2	A0A0H3MHM9_CHLT2	3|0|0|0|2	5	1	5	0|2|0|0|0|1|1|0|0|2|1|2|0|0|0|0|2|0	0.08	0.29	0.08	0.29	0.08	-5.09	1.64	0.73
IncF-APEX2_	A0A0H3MJQ4_CHLT2	A0A0H3MJQ4_CHLT2	2|0|4|1|1	8	1.6	5	0|0|0|0|0|1|0|0|2|5|1|0|1|0|1|2|1|0	0.08	0.33	0.08	0.33	0.08	-5.86	2.06	0.73
IncF-APEX2_	A0A0H3MB62_CHLT2	A0A0H3MB62_CHLT2	2|0|0|2|3	7	1.4	5	0|0|1|2|1|2|0|0|0|0|0|0|4|0|0|3|0|0	0.08	0.21	0.08	0.21	0.08	-5.65	1.94	0.73
IncF-APEX2_	A0A0H3MCH1_CHLT2	A0A0H3MCH1_CHLT2	9|0|0|0|3	12	2.4	5	1|6|3|11|8|5|0|0|0|1|0|0|0|0|0|0|1|0	0.08	0.39	0.08	0.39	0.08	-9.75	1.2	0.73
IncF-APEX2_	A0A0H3MCT8_CHLT2	A0A0H3MCT8_CHLT2	2|0|0|0|1	3	0.6	5	0|1|1|0|0|2|0|0|0|0|0|0|0|0|0|0|0|0	0.08	0.39	0.08	0.39	0.08	-3.71	2.7	0.73
IncF-APEX2_	A0A0H3MKG9_CHLT2	A0A0H3MKG9_CHLT2	1|2|0|0|1	4	0.8	5	0|0|0|0|0|0|0|0|0|0|0|1|0|0|0|0|3|0	0.08	0.41	0.08	0.41	0.08	-3.76	3.6	0.73
IncF-APEX2_	A0A0H3MHE4_CHLT2	A0A0H3MHE4_CHLT2	3|0|0|0|1	4	0.8	5	0|0|0|0|0|2|1|0|0|2|0|0|0|0|0|1|2|0	0.08	0.42	0.08	0.42	0.08	-4.53	1.8	0.73
IncF-APEX2_	A0A0H3MDQ5_CHLT2	A0A0H3MDQ5_CHLT2	0|0|0|0|2	2	0.4	5	0|0|0|2|0|0|1|0|0|0|0|0|0|0|0|0|0|1	0.08	0.39	0.08	0.39	0.08	-3.71	1.8	0.73
IncAtm-APEX2_	A0A0H3MCK9_CHLT2	A0A0H3MCK9_CHLT2	2|0|0|0|1	3	0.6	5	0|2|0|0|0|0|0|0|0|0|0|0|1|0|0|0|1|0	0.08	0.39	0.08	0.39	0.08	-3.71	2.7	0.73
IncAtm-APEX2_	A0A0H3MCT8_CHLT2	A0A0H3MCT8_CHLT2	2|0|0|0|0	2	0.4	5	0|1|1|0|0|2|0|0|0|0|0|0|0|0|0|0|0|0	0.08	0.39	0.08	0.39	0.08	-3.71	1.8	0.73
IncAtm-APEX2_	XERC_CHLT2	XERC_CHLT2	2|0|0|0|0	2	0.4	5	0|0|0|0|0|0|2|0|0|0|0|0|0|0|0|1|1|0	0.08	0.39	0.08	0.39	0.08	-3.71	1.8	0.73
IncAtm-APEX2_	A0A0H3MCQ4_CHLT2	A0A0H3MCQ4_CHLT2	0|0|0|2|1	3	0.6	5	0|0|0|0|0|1|0|0|0|0|0|0|0|0|0|1|2|0	0.08	0.39	0.08	0.39	0.08	-3.71	2.7	0.73
IncA-APEX2_	A0A0H3MCS4_CHLT2	A0A0H3MCS4_CHLT2	1|4|2|1|0	8	1.6	5	0|0|0|1|1|1|0|0|0|4|1|0|0|0|0|4|2|0	0.08	0.33	0.08	0.33	0.08	-5.88	2.06	0.73
IncA-APEX2_	A0A0H3MB21_CHLT2	A0A0H3MB21_CHLT2	4|1|0|1|1	7	1.4	5	0|0|0|0|0|0|2|0|0|0|1|0|1|0|1|5|1|0	0.08	0.41	0.08	0.41	0.08	-5.27	2.29	0.73
IncA-APEX2_	HEM1_CHLT2	HEM1_CHLT2	0|1|2|0|0	3	0.6	5	0|0|0|0|1|1|0|0|0|1|0|0|0|0|0|1|0|0	0.08	0.41	0.08	0.41	0.08	-3.7	2.7	0.73
IncA-APEX2_	A0A0H3MHM1_CHLT2	A0A0H3MHM1_CHLT2	2|3|3|5|1	14	2.8	5	0|2|1|4|2|1|0|1|1|2|1|0|1|1|0|5|1|0	0.08	0.31	0.08	0.31	0.08	-5.83	2.19	0.73
IncA-APEX2_	RS11_CHLT2	RS11_CHLT2	3|4|3|2|2	14	2.8	5	0|0|0|4|4|2|2|0|1|4|1|1|0|0|0|1|0|0	0.08	0.19	0.08	0.19	0.08	-3.55	2.52	0.73
IncA-APEX2_	A0A0H3MCG4_CHLT2	A0A0H3MCG4_CHLT2	0|0|0|2|0	2	0.4	5	0|0|0|0|0|0|0|0|0|0|0|0|2|0|0|1|1|0	0.08	0.39	0.08	0.39	0.08	-3.71	1.8	0.73
IncA-APEX2_	A0A0H3MBX5_CHLT2	A0A0H3MBX5_CHLT2	2|0|0|1|0	3	0.6	5	0|0|0|0|0|0|2|0|0|0|0|0|1|0|0|0|1|0	0.08	0.39	0.08	0.39	0.08	-3.71	2.7	0.73
IncA-APEX2_	MENG_CHLT2	MENG_CHLT2	2|0|0|0|0	2	0.4	5	0|0|0|0|0|0|0|0|0|2|0|1|0|0|0|0|1|0	0.08	0.39	0.08	0.39	0.08	-3.71	1.8	0.73
IncA-APEX2_	A0A0H3MCK7_CHLT2	A0A0H3MCK7_CHLT2	0|2|0|0|0	2	0.4	5	0|0|0|0|0|0|0|0|0|0|0|0|0|1|0|3|0|0	0.08	0.41	0.08	0.41	0.08	-3.76	1.8	0.73
IncA-APEX2_	A0A0H3MBI1_CHLT2	A0A0H3MBI1_CHLT2	1|1|0|0|2	4	0.8	5	0|0|0|0|0|0|1|0|0|2|0|0|0|0|0|0|1|0	0.08	0.39	0.08	0.39	0.08	-3.71	3.6	0.73
IncA-APEX2_	RUVA_CHLT2	RUVA_CHLT2	1|2|0|0|0	3	0.6	5	0|0|0|1|0|1|0|0|1|0|1|0|0|0|0|0|0|0	0.08	0.41	0.08	0.41	0.08	-3.7	2.7	0.73
IncA-APEX2_	Y644_CHLT2	Y644_CHLT2	1|0|0|1|3	5	1	5	0|0|0|1|0|0|2|0|0|1|0|0|1|0|0|2|2|0	0.08	0.4	0.08	0.4	0.08	-4.7	2	0.73
IncA-APEX2_	A0A0H3MAN6_CHLT2	A0A0H3MAN6_CHLT2	5|1|1|0|2	9	1.8	5	0|2|0|7|7|3|0|0|0|0|0|0|0|0|0|0|0|0	0.08	0.34	0.08	0.34	0.08	-5.87	1.71	0.73
IncA-APEX2_	RL24_CHLT2	RL24_CHLT2	0|1|1|0|4	6	1.2	5	0|0|1|3|3|3|0|0|0|1|0|1|0|0|0|0|0|0	0.08	0.4	0.08	0.4	0.08	-5.42	1.8	0.73
IncA-APEX2_	A0A0H3MLA0_CHLT2	A0A0H3MLA0_CHLT2	2|0|0|0|0	2	0.4	5	0|1|0|0|0|0|1|0|0|1|1|0|0|0|0|0|0|0	0.08	0.41	0.08	0.41	0.08	-3.7	1.8	0.73
IncF-APEX2_	A0A0H3MCL4_CHLT2	A0A0H3MCL4_CHLT2	5|9|5|3|0	22	4.4	5	1|1|4|1|1|4|2|2|3|4|8|0|6|1|4|2|2|0	0.07	0.35	0.07	0.35	0.07	-12.83	1.72	0.74
IncF-APEX2_	A0A0H3MDF7_CHLT2	A0A0H3MDF7_CHLT2	1|1|2|0|2	6	1.2	5	0|0|0|0|0|0|2|0|0|1|0|0|0|0|0|2|3|0	0.07	0.19	0.07	0.19	0.07	-4.58	2.7	0.74
IncF-APEX2_	A0A0H3MD98_CHLT2	A0A0H3MD98_CHLT2	6|0|0|0|2	8	1.6	5	0|1|1|4|5|7|0|0|0|2|0|1|0|0|0|2|0|0	0.07	0.35	0.07	0.35	0.07	-7.15	1.25	0.74
IncF-APEX2_	VATE_CHLT2	VATE_CHLT2	0|0|0|1|4	5	1	5	0|0|1|0|0|4|0|0|0|2|1|2|1|0|0|0|1|2	0.07	0.36	0.07	0.36	0.07	-5.79	1.29	0.74
IncF-APEX2_	A0A0H3MLA5_CHLT2	A0A0H3MLA5_CHLT2	0|0|0|1|3	4	0.8	5	0|0|0|0|0|1|0|0|0|0|2|2|0|0|0|0|3|0	0.07	0.37	0.07	0.37	0.07	-4.58	1.8	0.74
IncF-APEX2_	RL21_CHLT2	RL21_CHLT2	3|1|0|0|4	8	1.6	5	1|0|0|5|6|1|0|1|0|2|1|0|0|0|0|0|1|0	0.07	0.24	0.07	0.24	0.07	-5.84	1.6	0.74
IncAtm-APEX2_	A0A0H3MH86_CHLT2	A0A0H3MH86_CHLT2	2|9|1|3|0	15	3	5	0|6|5|3|1|2|2|0|1|1|0|0|4|2|1|5|8|0	0.07	0.37	0.07	0.37	0.07	-11.42	1.32	0.74
IncAtm-APEX2_	A0A0H3MD25_CHLT2	A0A0H3MD25_CHLT2	0|0|3|2|0	5	1	5	0|0|1|1|2|0|0|0|0|1|2|0|1|0|0|2|2|0	0.07	0.28	0.07	0.28	0.07	-5.26	1.5	0.74
IncAtm-APEX2_	A0A0H3MD93_CHLT2	A0A0H3MD93_CHLT2	1|0|0|5|0	6	1.2	5	0|0|0|5|3|2|1|0|0|1|1|0|3|0|0|2|0|0	0.07	0.36	0.07	0.36	0.07	-6.03	1.2	0.74
IncAtm-APEX2_	A0A0H3MDQ8_CHLT2	A0A0H3MDQ8_CHLT2	0|0|2|4|0	6	1.2	5	0|0|0|2|0|4|1|0|0|6|0|1|0|0|0|0|1|0	0.08	0.3	0.08	0.3	0.08	-6.19	1.44	0.74
IncA-APEX2_	A0A0H3MDE5_CHLT2	A0A0H3MDE5_CHLT2	2|6|4|5|1	18	3.6	5	0|1|1|1|1|7|3|1|0|4|2|1|5|0|0|2|2|0	0.07	0.21	0.07	0.21	0.07	-7.37	2.09	0.74
IncA-APEX2_	A0A0H3MLG3_CHLT2	A0A0H3MLG3_CHLT2	3|5|3|0|0	11	2.2	5	0|0|0|0|1|0|5|0|0|0|1|0|6|0|0|3|6|1	0.08	0.25	0.08	0.25	0.08	-7.1	1.72	0.74
IncA-APEX2_	A0A0H3MB88_CHLT2	A0A0H3MB88_CHLT2	1|4|2|2|0	9	1.8	5	0|0|2|1|1|0|1|0|1|6|2|0|0|0|0|0|3|0	0.07	0.25	0.07	0.25	0.07	-6.56	1.91	0.74
[truncated: 2,018 more rows]
