# Supplementary material for: Proximity Labeling To Map Host-Pathogen Interactions at the Membrane of a Bacterium-Containing Vacuole in Chlamydia trachomatis-Infected Human Cells
Source: Infect Immun. 2019 Oct 18;87(11):e00537-19. doi: 10.1128/IAI.00537-19 (PMC6803327; doi:10.1128/IAI.00537-19)
Supplement: Supplemental file 3 [file IAI.00537-19-sd003.xlsx]

## Sheet: N5 eukaryotic SAINT
Table S2. Statistically signficant eukaryotic proteins
Inc-APEX2 construct	Protein (Uniprot ID)	Gene name(s)	Protein name	BFDRa	Previously described at the inclusion membrane
IncF-APEX2 significant	LRRF1_HUMAN	LRRFIP1 GCF2 TRIP	Leucine-rich repeat flightless-interacting protein 1	0
	POTEI_HUMAN	POTEI	POTE ankyrin domain family member I	0.02
	MAP1B_HUMAN	MAP1B	Microtubule-associated protein 1B (MAP-1B)	0.04	Al Younes 2011
	BASP1_HUMAN	BASP1 NAP22	Brain acid soluble protein 1	0.04
	1433T_HUMAN	YWHAQ	14-3-3 protein theta	0.04
	RL26_HUMAN	RPL26	60S ribosomal protein L26	0.04
	RL26L_HUMAN	RPL26L1 RPL26P1	60S ribosomal protein L26-like 1	0.04
	MARCS_HUMAN	MARCKS MACS PRKCSL	Myristoylated alanine-rich C-kinase substrate (MARCKS)	0.04
	CYTB_HUMAN	CSTB CST6 STFB	Cystatin-B	0.04
	1433F_HUMAN	YWHAH YWHA1	14-3-3 protein eta	0.04
	K1C20_HUMAN	KRT20	Keratin, type I cytoskeletal 20	0.05
	1433G_HUMAN	YWHAG	14-3-3 protein gamma	0.05
	1433B_HUMAN	YWHAB	14-3-3 protein beta/alpha	0.05	Scidmore 2001
IncAtm-APEX2 significant	MAP1B_HUMAN	MAP1B	Microtubule-associated protein 1B	0	Al Younes 2011
	MYPT1_HUMAN	PPP1R12A MBS MYPT1	Protein phosphatase 1 regulatory subunit 12A	0	Lutter 2013
	LRRF1_HUMAN	LRRFIP1 GCF2 TRIP	Leucine-rich repeat flightless-interacting protein 1	0
	MAP4_HUMAN	MAP4	Microtubule-associated protein 4	0.01
	TERA_HUMAN	VCP	Transitional endoplasmic reticulum ATPase (TER ATPase)	0.02
	SRC8_HUMAN	CTTN EMS1	Src substrate cortactin	0.02	Mital 2010
	BASP1_HUMAN	BASP1 NAP22	Brain acid soluble protein 1	0.03
	NDKB_HUMAN	NME2 NM23B	Nucleoside diphosphate kinase B	0.03
	PUR6_HUMAN	PAICS ADE2 AIRC PAIS	Multifunctional protein ADE2	0.04
	SNX1_HUMAN	SNX1	Sorting nexin-1	0.04
	NDKA_HUMAN	NME1 NDPKA NM23	Nucleoside diphosphate kinase A	0.04
	C43BP_HUMAN	COL4A3BP CERT STARD11	Collagen type IV alpha-3-binding protein (Ceramide transfer protein)	0.04	Derre 2011
	MEP50_HUMAN	WDR77 MEP50 WD45	Methylosome protein 50	0.05
	SNX6_HUMAN	SNX6	Sorting nexin-6 (TRAF4-associated factor 2)	0.05	Mirrashidi et al 2015
	PLIN3_HUMAN	PLIN3 M6PRBP1 TIP47	Perilipin-3 (47 kDa mannose 6-phosphate receptor-binding protein)	0.05
	IF4B_HUMAN	EIF4B	Eukaryotic translation initiation factor 4B	0.05
	SORCN_HUMAN	SRI	Sorcin	0.05
	CYTB_HUMAN	CSTB CST6 STFB	Cystatin-B	0.05
IncA-APEX2 significant	MAP1B_HUMAN	MAP1B	Microtubule-associated protein 1B	0	Al Younes 2011
	TERA_HUMAN	VCP	Transitional endoplasmic reticulum ATPase	0
	MAP4_HUMAN	MAP4	Microtubule-associated protein 4	0
	AHNK_HUMAN	AHNAK PM227	Neuroblast differentiation-associated protein AHNAK	0
	VINC_HUMAN	VCL	Vinculin	0
	PDC6I_HUMAN	PDCD6IP AIP1 ALIX KIAA1375	Programmed cell death 6-interacting protein	0
	MYPT1_HUMAN	PPP1R12A MBS MYPT1	Protein phosphatase 1 regulatory subunit 12A	0	Lutter 2013
	CDC42_HUMAN	CDC42	Cell division control protein 42 homolog	0
	LRRF1_HUMAN	LRRFIP1 GCF2 TRIP	Leucine-rich repeat flightless-interacting protein 1	0
	PUR6_HUMAN	PAICS ADE2 AIRC PAIS	Multifunctional protein ADE2	0
	ICAL_HUMAN	CAST	Calpastatin	0
	SNX1_HUMAN	SNX1	Sorting nexin-1	0
	SRC8_HUMAN	CTTN EMS1	Src substrate cortactin	0	Fawaz 1997
	NEK9_HUMAN	NEK9 KIAA1995 NEK8 NERCC	Serine/threonine-protein kinase Nek9	0
	SC16A_HUMAN	SEC16A KIAA0310 SEC16 SEC16L	Protein transport protein Sec16A	0
	RTN4_HUMAN	RTN4 KIAA0886 NOGO My043 SP1507	Reticulon-4	0
	ANM5_HUMAN	PRMT5 HRMT1L5 IBP72 JBP1 SKB1	Protein arginine N-methyltransferase 5	0
	GSH0_HUMAN	GCLM GLCLR	Glutamate--cysteine ligase regulatory subunit	0
	LAP2A_HUMAN	TMPO LAP2	Lamina-associated polypeptide 2, isoform alpha	0
	MEP50_HUMAN	WDR77 MEP50 WD45	Methylosome protein 50	0
	PP2BA_HUMAN	PPP3CA CALNA CNA	Serine/threonine-protein phosphatase 2B catalytic subunit alpha isoform	0
	PP2BB_HUMAN	PPP3CB CALNA2 CALNB CNA2	Serine/threonine-protein phosphatase 2B catalytic subunit beta isoform	0
	SHIP2_HUMAN	INPPL1 SHIP2	Phosphatidylinositol 3,4,5-trisphosphate 5-phosphatase 2	0
	ANX11_HUMAN	ANXA11 ANX11	Annexin A11	0
	SNX6_HUMAN	SNX6	Sorting nexin-6	0	Mirrashidi et al 2015
	DREB_HUMAN	DBN1 D0S117E	Drebrin	0
	PLIN3_HUMAN	PLIN3 M6PRBP1 TIP47	Perilipin-3	0
	IF4B_HUMAN	EIF4B	Eukaryotic translation initiation factor 4B	0
	CND1_HUMAN	NCAPD2 CAPD2 CNAP1 KIAA0159	Condensin complex subunit 1	0
	TFG_HUMAN	TFG	Protein TFG	0
	CLCA_HUMAN	CLTA	Clathrin light chain A	0
	FUBP2_HUMAN	KHSRP FUBP2	Far upstream element-binding protein 2	0
	KIF7_HUMAN	KIF7 UNQ340/PRO539	Kinesin-like protein KIF7	0
	KCD12_HUMAN	KCTD12 C13orf2 KIAA1778 PFET1	BTB/POZ domain-containing protein KCTD12	0
	MOCOS_HUMAN	MOCOS	Molybdenum cofactor sulfurase	0
	EIF3E_HUMAN	EIF3E EIF3S6 INT6	Eukaryotic translation initiation factor 3 subunit E	0
	PLAP_HUMAN	PLAA PLAP	Phospholipase A-2-activating protein	0
	SNX5_HUMAN	SNX5	Sorting nexin-5	0	Mirrashidi et al 2015
	CEP85_HUMAN	CEP85 CCDC21	Centrosomal protein of 85 kDa	0
	SNX2_HUMAN	SNX2 TRG9	Sorting nexin-2	0
	TMOD3_HUMAN	TMOD3	Tropomodulin-3	0
	TSN_HUMAN	TSN	Translin	0
	ARFG1_HUMAN	ARFGAP1 ARF1GAP	ADP-ribosylation factor GTPase-activating protein 1	0
	SNX3_HUMAN	SNX3	Sorting nexin-3	0
	HPRT_HUMAN	HPRT1 HPRT	Hypoxanthine-guanine phosphoribosyltransferase	0
	CYTB_HUMAN	CSTB CST6 STFB	Cystatin-B	0
	HNRC2_HUMAN	HNRNPCL2 HNRNPCP5	Heterogeneous nuclear ribonucleoprotein C-like 2	0.01
	NUMA1_HUMAN	NUMA1 NMP22 NUMA	Nuclear mitotic apparatus protein 1	0.01
	FLII_HUMAN	FLII FLIL	Protein flightless-1 homolog	0.01
	GSHR_HUMAN	GSR GLUR GRD1	Glutathione reductase, mitochondrial	0.01
	GEMI5_HUMAN	GEMIN5	Gem-associated protein 5	0.01
	TRXR1_HUMAN	TXNRD1 GRIM12 KDRF	Thioredoxin reductase 1, cytoplasmic	0.01
	TPM3_HUMAN	TPM3	Tropomyosin alpha-3 chain	0.01
	TPM4_HUMAN	TPM4	Tropomyosin alpha-4 chain	0.01
	ARP3_HUMAN	ACTR3 ARP3	Actin-related protein 3	0.01
	COR1C_HUMAN	CORO1C CRN2 CRNN4	Coronin-1C	0.01
	GNAI1_HUMAN	GNAI1	Guanine nucleotide-binding protein G subunit alpha-1	0.01
	DPYL2_HUMAN	DPYSL2 CRMP2 ULIP2	Dihydropyrimidinase-related protein 2	0.01
	EF1D_HUMAN	EEF1D EF1D	Elongation factor 1-delta	0.01
	STIP1_HUMAN	STIP1	Stress-induced-phosphoprotein 1	0.01
	CSRP1_HUMAN	CSRP1 CSRP CYRP	Cysteine and glycine-rich protein 1	0.01
	GSTO1_HUMAN	GSTO1 GSTTLP28	Glutathione S-transferase omega-1	0.01
	NRDC_HUMAN	NRDC NRD1	Nardilysin	0.01
	PAIP1_HUMAN	PAIP1	Polyadenylate-binding protein-interacting protein 1	0.01
	GOPC_HUMAN	GOPC CAL FIG	Golgi-associated PDZ and coiled-coil motif-containing protein	0.01
	MGST3_HUMAN	MGST3	Microsomal glutathione S-transferase 3	0.01
	FLNB_HUMAN	FLNB FLN1L FLN3 TABP TAP	Filamin-B	0.02
	TAGL2_HUMAN	TAGLN2 KIAA0120 CDABP0035	Transgelin-2	0.02
	ANXA1_HUMAN	ANXA1 ANX1 LPC1	Annexin A1	0.02
	SPTB2_HUMAN	SPTBN1 SPTB2	Spectrin beta chain, non-erythrocytic 1	0.02
	SYAC_HUMAN	AARS	Alanine--tRNA ligase, cytoplasmic	0.02
	BASP1_HUMAN	BASP1 NAP22	Brain acid soluble protein 1	0.02
	SC24C_HUMAN	SEC24C KIAA0079	Protein transport protein Sec24C	0.02
	PLST_HUMAN	PLS3	Plastin-3	0.02
	ERF3A_HUMAN	GSPT1 ERF3A	Eukaryotic peptide chain release factor GTP-binding subunit ERF3A	0.02
	ERF3B_HUMAN	GSPT2 ERF3B	Eukaryotic peptide chain release factor GTP-binding subunit ERF3B	0.02
	GFPT1_HUMAN	GFPT1 GFAT GFPT	Glutamine--fructose-6-phosphate aminotransferase 1	0.02
	NDKA_HUMAN	NME1 NDPKA NM23	Nucleoside diphosphate kinase A	0.02
	NDKB_HUMAN	NME2 NM23B	Nucleoside diphosphate kinase B	0.02
	PDE3A_HUMAN	PDE3A	cGMP-inhibited 3',5'-cyclic phosphodiesterase A	0.02
	ESYT1_HUMAN	ESYT1 FAM62A KIAA0747 MBC2	Extended synaptotagmin-1	0.02
	RUVB1_HUMAN	RUVBL1 INO80H NMP238 TIP49 TIP49A	RuvB-like 1	0.02
	EIF3G_HUMAN	EIF3G EIF3S4	Eukaryotic translation initiation factor 3 subunit G	0.02
	1A68_HUMAN	HLA-A HLAA	HLA class I histocompatibility antigen, A-68 alpha chain	0.02
	CBSL_HUMAN	CBSL	Cystathionine beta-synthase-like protein	0.02
	EMD_HUMAN	EMD EDMD STA	Emerin	0.02
	FKBP4_HUMAN	FKBP4 FKBP52	Peptidyl-prolyl cis-trans isomerase FKBP4	0.02
	VPS29_HUMAN	VPS29 DC15 DC7 MDS007	Vacuolar protein sorting-associated protein 29	0.02
	EF1B_HUMAN	EEF1B2 EEF1B EF1B	Elongation factor 1-beta	0.02
	RHOA_HUMAN	RHOA ARH12 ARHA RHO12	Transforming protein RhoA	0.02
	PDCD6_HUMAN	PDCD6 ALG2	Programmed cell death protein 6	0.02
	EIF2A_HUMAN	EIF2A CDA02 MSTP004 MSTP089	Eukaryotic translation initiation factor 2A	0.02
	CAV1_HUMAN	CAV1 CAV	Caveolin-1	0.02
	GRWD1_HUMAN	GRWD1 GRWD KIAA1942 WDR28	Glutamate-rich WD repeat-containing protein 1	0.02
	IMDH1_HUMAN	IMPDH1 IMPD1	Inosine-5'-monophosphate dehydrogenase 1	0.02
	NUDT5_HUMAN	NUDT5 NUDIX5 HSPC115	ADP-sugar pyrophosphatase	0.02
	1433F_HUMAN	YWHAH YWHA1	14-3-3 protein eta	0.02
	RHOB_HUMAN	RHOB ARH6 ARHB	Rho-related GTP-binding protein RhoB	0.02
	ACTN4_HUMAN	ACTN4	Alpha-actinin-4	0.03
	ACTN1_HUMAN	ACTN1	Alpha-actinin-1	0.03
	RAC3_HUMAN	RAC3	Ras-related C3 botulinum toxin substrate 3	0.03
	SYNC_HUMAN	NARS	Asparagine--tRNA ligase, cytoplasmic	0.03
	CYFP1_HUMAN	CYFIP1 KIAA0068	Cytoplasmic FMR1-interacting protein 1	0.03
	PP1A_HUMAN	PPP1CA PPP1A	Serine/threonine-protein phosphatase PP1-alpha catalytic subunit	0.03
	PALLD_HUMAN	PALLD KIAA0992 CGI-151	Palladin	0.03
	PDLI5_HUMAN	PDLIM5 ENH L9	PDZ and LIM domain protein 5	0.03
	DEST_HUMAN	DSTN ACTDP DSN	Destrin	0.03
	SPB6_HUMAN	SERPINB6 PI6 PTI	Serpin B6	0.03
	TES_HUMAN	TES	Testin	0.03
	PURA2_HUMAN	ADSS ADSS2	Adenylosuccinate synthetase isozyme 2	0.03
	RHOC_HUMAN	RHOC ARH9 ARHC	Rho-related GTP-binding protein RhoC	0.03
	PGRC1_HUMAN	PGRMC1 HPR6.6 PGRMC	Membrane-associated progesterone receptor component 1	0.03
	DYL1_HUMAN	DYNLL1 DLC1 DNCL1 DNCLC1 HDLC1	Dynein light chain 1, cytoplasmic	0.03
	IQGA2_HUMAN	IQGAP2	Ras GTPase-activating-like protein IQGAP2	0.03
	RAC2_HUMAN	RAC2	Ras-related C3 botulinum toxin substrate 2	0.04
	GOGB1_HUMAN	GOLGB1	Golgin subfamily B member 1	0.04
	RAB5B_HUMAN	RAB5B	Ras-related protein Rab-5B	0.04
	RBP2_HUMAN	RANBP2 NUP358	E3 SUMO-protein ligase RanBP2	0.04
	AKP13_HUMAN	AKAP13 BRX HT31 LBC	A-kinase anchor protein 13	0.04
	SYRC_HUMAN	RARS	Arginine--tRNA ligase, cytoplasmic	0.04
	IF4G1_HUMAN	EIF4G1 EIF4F EIF4G EIF4GI	Eukaryotic translation initiation factor 4 gamma 1	0.04
	KTN1_HUMAN	KTN1 CG1 KIAA0004	Kinectin	0.04
	TCPB_HUMAN	CCT2 99D8.1 CCTB	T-complex protein 1 subunit beta	0.04
	CYFP2_HUMAN	CYFIP2 KIAA1168 PIR121	Cytoplasmic FMR1-interacting protein 2	0.04
	EIF3L_HUMAN	EIF3L EIF3EIP EIF3S6IP HSPC021	Eukaryotic translation initiation factor 3 subunit L	0.04
	TPP2_HUMAN	TPP2	Tripeptidyl-peptidase 2	0.04
	1A24_HUMAN	HLA-A HLAA	HLA class I histocompatibility antigen, A-24 alpha chain	0.04
	ANXA7_HUMAN	ANXA7 ANX7 SNX OK/SW-cl.95	Annexin A7	0.04
	PP4R1_HUMAN	PPP4R1 MEG1 PP4R1	Serine/threonine-protein phosphatase 4 regulatory subunit 1	0.04
	BACH_HUMAN	ACOT7 BACH	Cytosolic acyl coenzyme A thioester hydrolase	0.04
	SAFB1_HUMAN	SAFB HAP HET SAFB1	Scaffold attachment factor B1	0.04
	STRAP_HUMAN	STRAP MAWD UNRIP	Serine-threonine kinase receptor-associated protein	0.04
	GOGA2_HUMAN	GOLGA2	Golgin subfamily A member 2	0.04
	DHX36_HUMAN	DHX36 DDX36 KIAA1488 MLEL1 RHAU	ATP-dependent DNA/RNA helicase DHX36	0.04
	YBOX1_HUMAN	YBX1 NSEP1 YB1	Nuclease-sensitive element-binding protein 1	0.04
	SHOT1_HUMAN	SHTN1 KIAA1598	Shootin-1	0.04
	ECE1_HUMAN	ECE1	Endothelin-converting enzyme 1	0.04
	IDE_HUMAN	IDE	Insulin-degrading enzyme	0.04
	CALD1_HUMAN	CALD1 CAD CDM	Caldesmon	0.04
	ACPH_HUMAN	APEH D3F15S2 D3S48E DNF15S2	Acylamino-acid-releasing enzyme	0.04
	IPYR_HUMAN	PPA1 IOPPP PP	Inorganic pyrophosphatase	0.04
	LANC1_HUMAN	LANCL1 GPR69A	Glutathione S-transferase LANCL1	0.04
	RAB34_HUMAN	RAB34 RAB39 RAH	Ras-related protein Rab-34	0.04
	MARCS_HUMAN	MARCKS MACS PRKCSL	Myristoylated alanine-rich C-kinase substrate	0.04
	NUP88_HUMAN	NUP88	Nuclear pore complex protein Nup88	0.04
	TRIP6_HUMAN	TRIP6 OIP1	Thyroid receptor-interacting protein 6	0.04
	GEPH_HUMAN	GPHN GPH KIAA1385	Gephyrin	0.04
	FHL2_HUMAN	FHL2 DRAL SLIM3	Four and a half LIM domains protein 2	0.04
	SMAD2_HUMAN	SMAD2 MADH2 MADR2	Mothers against decapentaplegic homolog 2	0.04
	1433B_HUMAN	YWHAB	14-3-3 protein beta/alpha	0.04	Scidmore 2001
	BCAT1_HUMAN	BCAT1 BCT1 ECA39	Branched-chain-amino-acid aminotransferase	0.04
	CNN2_HUMAN	CNN2	Calponin-2	0.04
	DPYL3_HUMAN	DPYSL3 CRMP4 DRP3 ULIP ULIP1	Dihydropyrimidinase-related protein 3	0.04
	MCMBP_HUMAN	MCMBP C10orf119	Mini-chromosome maintenance complex-binding protein	0.04
	K1C20_HUMAN	KRT20	Keratin, type I cytoskeletal 20	0.05
	MYH11_HUMAN	MYH11 KIAA0866	Myosin-11	0.05
	FLNC_HUMAN	FLNC ABPL FLN2	Filamin-C	0.05
	RAC1_HUMAN	RAC1 TC25 MIG5	Ras-related C3 botulinum toxin substrate 1	0.05
	SC31A_HUMAN	SEC31A KIAA0905 SEC31L1	Protein transport protein Sec31A	0.05
	TPM2_HUMAN	TPM2 TMSB	Tropomyosin beta chain	0.05
	TNPO1_HUMAN	TNPO1 KPNB2 MIP1 TRN	Transportin-1	0.05
	CAN2_HUMAN	CAPN2 CANPL2	Calpain-2 catalytic subunit	0.05
	IPO7_HUMAN	IPO7 RANBP7	Importin-7	0.05
	LAP2B_HUMAN	TMPO LAP2	Lamina-associated polypeptide 2, isoforms beta/gamma	0.05
	PP1B_HUMAN	PPP1CB	Serine/threonine-protein phosphatase PP1-beta catalytic subunit	0.05
	PP1G_HUMAN	PPP1CC	Serine/threonine-protein phosphatase PP1-gamma catalytic subunit	0.05
	CHRD1_HUMAN	CHORDC1 CHP1	Cysteine and histidine-rich domain-containing protein 1	0.05
	RBP56_HUMAN	TAF15 RBP56 TAF2N	TATA-binding protein-associated factor 2N 68)	0.05
	CAPR1_HUMAN	CAPRIN1 GPIAP1 GPIP137 M11S1 RNG105	Caprin-1	0.05
	CPNE3_HUMAN	CPNE3 CPN3 KIAA0636	Copine-3	0.05
	UBP14_HUMAN	USP14 TGT	Ubiquitin carboxyl-terminal hydrolase 14	0.05
	RBGPR_HUMAN	RAB3GAP2 KIAA0839	Rab3 GTPase-activating protein non-catalytic subunit	0.05
	USO1_HUMAN	USO1 VDP	General vesicular transport factor p115	0.05
	SYWC_HUMAN	WARS IFI53 WRS	Tryptophan--tRNA ligase, cytoplasmic	0.05
	AP1M1_HUMAN	AP1M1 CLTNM	AP-1 complex subunit mu-1	0.05
	TS101_HUMAN	TSG101	Tumor susceptibility gene 101 protein	0.05
	PRS8_HUMAN	PSMC5 SUG1	26S proteasome regulatory subunit 8	0.05
	SNX27_HUMAN	SNX27 KIAA0488 My014	Sorting nexin-27	0.05
	E41L2_HUMAN	EPB41L2	Band 4.1-like protein 2	0.05
	ANKL2_HUMAN	ANKLE2 KIAA0692 LEM4	Ankyrin repeat and LEM domain-containing protein 2	0.05
	DRG1_HUMAN	DRG1 NEDD3	Developmentally-regulated GTP-binding protein 1	0.05
	DNPEP_HUMAN	DNPEP ASPEP DAP	Aspartyl aminopeptidase	0.05
	HAT1_HUMAN	HAT1 KAT1	Histone acetyltransferase type B catalytic subunit	0.05
	TAGL_HUMAN	TAGLN SM22 WS3-10	Transgelin	0.05
	PRS6B_HUMAN	PSMC4 MIP224 TBP7	26S proteasome regulatory subunit 6B	0.05
	NHLC2_HUMAN	NHLRC2	NHL repeat-containing protein 2	0.05
	CRIP2_HUMAN	CRIP2 CRP2	Cysteine-rich protein 2	0.05
	TIAR_HUMAN	TIAL1	Nucleolysin TIAR	0.05
	PFD5_HUMAN	PFDN5 MM1 PFD5	Prefoldin subunit 5	0.05
	SNG2_HUMAN	SYNGR2 UNQ352/PRO615	Synaptogyrin-2	0.05
	PITH1_HUMAN	PITHD1 C1orf128 AD039 HT014 PP603	PITH domain-containing protein 1	0.05
	PFD3_HUMAN	VBP1 PFDN3	Prefoldin subunit 3	0.05
a Bayesian False Discovery Rate (SAINT)
Highlighted proteins were identified as statistically significant using all three bait (Inc-APEX2) constructs
Table S2. SAINT significant eukaryotic proteins identified by mass spectrometry
SAINT analyzed statistically significant eukaryotic proteins organized by bait (Inc-APEX2) sample and Bayesian False Discovery Rate (BFDR ≤0.05). The highlighted proteins were identified as statistically significant using all three bait (Inc-APEX2) constructs.
