# Supplementary material for: Proximity Labeling To Map Host-Pathogen Interactions at the Membrane of a Bacterium-Containing Vacuole in Chlamydia trachomatis-Infected Human Cells
Source: Infect Immun. 2019 Oct 18;87(11):e00537-19. doi: 10.1128/IAI.00537-19 (PMC6803327; doi:10.1128/IAI.00537-19)
Supplement: Supplemental file 4 [file IAI.00537-19-sd004.xlsx]

## Sheet: Table of Contents
	Table of Contents
1)	Samples report	Report file exported from scaffold; used to make the three files for Significance Analysis of Interactome (SAINT)
2)	Bait	SAINT file used to designate the replicate number, name/condition, and test or control sample
3)	Prey	SAINT file containg amino acid length and protein identification; protein identification was obtained from scaffold list
4)	Interaction	SAINT file containing replicate name, condition/name, protein identification list, and spectral counts (obtained from scaffold list).
5)	SAINT results	Results file output from SAINT organized by Bayesian False Discovery Rate (BFDR) calculated; bait cells are color coded based on bait name. Boosted by Corum indicates proteins known to interact that were also detected in this dataset.
	Table S3. Complete SAINT analysis of eukaryotic proteins identified by mass spectrometry
	The completed Mascot database search files were uploaded into Scaffold (v 4.8.7) and the samples report containing protein identification and spectral abundance data was exported to excel. Three files (bait, prey, interaction) were created for input into the SAINT program. The SAINT results file organized by Bayesian False Discovery Rate (BFDR). Boosted by CORUM indicates proteins that are known …

## Sheet: 1) Eukaryotic Sample Report
20190225_N6_HUMAN, Samples report created on 02/25/2019
Experiment: 20190225_N5_HUMAN
	Scaffold: Version: Scaffold_4.8.7
		Modification Metadata Set: 2334 modifications
		Protein Grouping Strategy: Experiment-wide grouping with protein cluster analysis
		Peptide Thresholds: 95.0% minimum
		Protein Thresholds: 95.0% minimum and 1 peptide minimum
		Peptide FDR: 0.8% (Prophet)
		Protein FDR: 5.8% (Prophet)
#	Visible?	Starred?	Identified Proteins (4964/5192)	Accession Number	Alternate ID	Molecular Weight	Protein Grouping Ambiguity	Taxonomy	IncF-APEX2_N1	IncAtm-APEX2_N1	IncA-APEX2_N1	APEX2_N1	WTL2_N1	HeLa_N1	IncF-APEX2_N2	IncAtm_APEX2_N2	IncA-APEX2_N2	APEX2_N2	WTL2_N2	WTL2_N	HELA_N2	HELA_N	IncF-APEX2_n3	IncAtm-APEX2_N3	IncA-APEX2_N3	APEX2_N3	WTL2_N3	HELA_N3	IncF-APEX2_N4	IncAtm-APEX2_N4	IncA-APEX2_N4	APEX2_N4	WTL2_N4	HELA_N4	IncF-APEX2_N5	IncAtm_APEX2_N5	IncA_APEX2_N5	APEX2_N5	WTL2_N5	HeLa_N5
1	TRUE	Empty	Pyruvate carboxylase, mitochondrial OS=Homo sapiens OX=9606 GN=PC PE=1 SV=2	PYC_HUMAN		130 kDa		unknown	1336	979	1066	1806	1473	1348	417	790	912	592	121	255	391	455	1338	988	480	490	673	812	1078	506	408	683	624	740	298	195	221	279	156	139
2	TRUE	Empty	Carbamoyl-phosphate synthase [ammonia], mitochondrial OS=Homo sapiens OX=9606 GN=CPS1 PE=1 SV=2	CPSM_HUMAN		165 kDa	TRUE	unknown	443	246	335	461	481	357	69	251	359	140	2	12	70	66	239	238	105	115	187	189	192	96	75	155	142	190	120	117	106	129	63	59
3	TRUE	Empty	Filamin-A OS=Homo sapiens OX=9606 GN=FLNA PE=1 SV=4	FLNA_HUMAN		281 kDa	TRUE	unknown	1417	797	1051	183	355	120	22	140	601	13	0	0	0	0	59	74	202	25	68	60	55	57	111	34	34	60	312	98	178	93	22	37
4.1	TRUE	Empty	Keratin, type II cytoskeletal 2 epidermal OS=Homo sapiens OX=9606 GN=KRT2 PE=1 SV=2	K22E_HUMAN		65 kDa	TRUE	unknown	322	206	366	202	204	191	186	263	373	130	46	50	50	42	255	276	312	172	240	281	307	355	228	211	343	204	60	94	84	91	55	67
4.2	TRUE	Empty	Keratin, type II cytoskeletal 5 OS=Homo sapiens OX=9606 GN=KRT5 PE=1 SV=3	K2C5_HUMAN		62 kDa	TRUE	unknown	121	64	124	75	76	85	43	84	137	55	18	19	16	8	143	55	120	55	101	130	19	140	95	74	153	103	32	55	58	52	56	43
4.3	TRUE	Empty	Keratin, type II cytoskeletal 79 OS=Homo sapiens OX=9606 GN=KRT79 PE=1 SV=2	K2C79_HUMAN		58 kDa	TRUE	unknown	57	42	65	32	36	44	47	53	81	34	17	14	0	5	24	18	67	42	45	62	16	71	56	46	79	51	8	16	17	20	13	15
4.4	TRUE	Empty	Keratin, type II cytoskeletal 3 OS=Homo sapiens OX=9606 GN=KRT3 PE=1 SV=3	K2C3_HUMAN		64 kDa	TRUE	unknown	35	25	45	26	24	22	11	26	53	16	0	2	3	1	38	16	45	20	33	43	7	38	23	30	45	34	5	16	11	16	12	14
4.5	TRUE	Empty	Keratin, type II cytoskeletal 6A OS=Homo sapiens OX=9606 GN=KRT6A PE=1 SV=3	K2C6A_HUMAN		60 kDa	TRUE	unknown	141	137	167	62	73	102	69	94	146	47	24	22	26	11	195	81	100	54	93	126	77	111	87	79	118	98	20	47	53	44	44	44
4.6	TRUE	Empty	Keratin, type II cytoskeletal 6B OS=Homo sapiens OX=9606 GN=KRT6B PE=1 SV=5	K2C6B_HUMAN		60 kDa	TRUE	unknown	164	144	182	73	91	119	91	100	154	53	24	22	26	12	166	85	107	53	98	128	79	114	94	79	130	100	25	42	57	45	45	38
4.7	TRUE	Empty	Keratin, type II cytoskeletal 2 oral OS=Homo sapiens OX=9606 GN=KRT76 PE=1 SV=2	K22O_HUMAN		66 kDa	TRUE	unknown	0	0	64	40	40	0	25	45	66	24	7	5	0	0	85	49	57	31	43	54	63	57	0	41	62	40	6	20	14	0	13	15
4.8	TRUE	Empty	Keratin, type II cytoskeletal 75 OS=Homo sapiens OX=9606 GN=KRT75 PE=1 SV=2	K2C75_HUMAN		60 kDa	TRUE	unknown	46	34	55	25	28	32	28	47	68	0	0	15	0	5	48	16	46	0	37	51	10	60	41	28	61	40	7	16	17	20	20	13
5.1	TRUE	Empty	Beta-actin-like protein 2 OS=Homo sapiens OX=9606 GN=ACTBL2 PE=1 SV=2	ACTBL_HUMAN		42 kDa	TRUE	unknown	89	69	76	19	23	20	42	29	31	22	10	10	10	8	35	25	32	24	15	18	30	18	26	21	18	15	26	19	17	7	7	12
5.1	TRUE	Empty	POTE ankyrin domain family member B3 OS=Homo sapiens OX=9606 GN=POTEB3 PE=2 SV=2	POTB3_HUMAN		66 kDa	TRUE	unknown	0	0	0	0	0	0	0	0	0	0	0	0	0	0	0	0	0	0	0	0	0	0	0	0	0	0	0	0	0	0	0	0
5.11	TRUE	Empty	Actin, aortic smooth muscle OS=Homo sapiens OX=9606 GN=ACTA2 PE=1 SV=1	ACTA_HUMAN		42 kDa	TRUE	unknown	206	163	167	0	0	0	0	0	75	0	0	0	0	0	0	0	0	0	53	50	0	0	0	0	40	0	0	0	0	0	0	0
5.12	TRUE	Empty	POTE ankyrin domain family member C OS=Homo sapiens OX=9606 GN=POTEC PE=2 SV=2	POTEC_HUMAN		61 kDa	TRUE	unknown	0	0	0	0	0	0	0	0	0	0	0	0	0	0	0	0	0	0	0	0	0	0	0	0	0	0	0	0	0	0	0	0
5.13	TRUE	Empty	POTE ankyrin domain family member D OS=Homo sapiens OX=9606 GN=POTED PE=2 SV=2	POTED_HUMAN		66 kDa	TRUE	unknown	0	0	0	0	0	0	0	0	0	0	0	0	0	0	0	0	0	0	0	0	0	0	0	0	0	0	0	0	0	0	0	0
5.2	TRUE	Empty	Actin, alpha skeletal muscle OS=Homo sapiens OX=9606 GN=ACTA1 PE=1 SV=1	ACTS_HUMAN		42 kDa	TRUE	unknown	206	163	167	50	67	51	82	54	75	47	20	24	22	19	104	60	53	44	57	50	102	45	63	45	40	45	51	64	51	25	20	33
5.3	TRUE	Empty	Putative beta-actin-like protein 3 OS=Homo sapiens OX=9606 GN=POTEKP PE=5 SV=1	ACTBM_HUMAN		42 kDa	TRUE	unknown	46	52	48	19	23	19	62	28	46	22	10	10	10	8	52	23	25	24	15	22	45	16	25	21	19	14	25	15	17	9	8	8
5.4	TRUE	Empty	POTE ankyrin domain family member I OS=Homo sapiens OX=9606 GN=POTEI PE=3 SV=1	POTEI_HUMAN		121 kDa	TRUE	unknown	19	16	12	2	2	1	21	1	20	0	0	0	0	0	24	1	1	0	0	6	20	1	1	1	2	0	12	9	12	7	4	5
5.5	TRUE	Empty	Actin, cytoplasmic 2 OS=Homo sapiens OX=9606 GN=ACTG1 PE=1 SV=1	ACTG_HUMAN		42 kDa	TRUE	unknown	472	405	462	119	148	120	186	80	237	66	27	29	34	30	208	116	125	76	82	97	166	107	121	108	85	87	123	69	69	54	36	46
5.6	TRUE	Empty	POTE ankyrin domain family member E OS=Homo sapiens OX=9606 GN=POTEE PE=2 SV=3	POTEE_HUMAN		121 kDa	TRUE	unknown	140	150	162	44	51	47	82	33	87	26	10	10	10	0	58	31	40	30	29	37	45	29	35	29	32	31	48	31	32	19	17	16
5.7	TRUE	Empty	POTE ankyrin domain family member F OS=Homo sapiens OX=9606 GN=POTEF PE=1 SV=2	POTEF_HUMAN		121 kDa	TRUE	unknown	48	51	48	21	25	20	62	28	46	22	10	10	10	0	52	23	25	24	15	22	45	17	25	21	19	14	32	21	25	14	11	12
5.8	TRUE	Empty	Actin, cytoplasmic 1 OS=Homo sapiens OX=9606 GN=ACTB PE=1 SV=1	ACTB_HUMAN		42 kDa	TRUE	unknown	473	407	463	119	148	120	186	80	238	66	27	29	34	30	208	116	125	76	82	97	166	107	121	108	85	87	123	69	69	54	36	46
5.9	TRUE	Empty	POTE ankyrin domain family member J OS=Homo sapiens OX=9606 GN=POTEJ PE=3 SV=1	POTEJ_HUMAN		117 kDa	TRUE	unknown	12	12	8	2	1	1	21	0	19	0	0	0	0	0	24	1	1	0	0	6	0	1	1	0	2	0	0	0	0	0	0	0
6	TRUE	Empty	Methylcrotonoyl-CoA carboxylase subunit alpha, mitochondrial OS=Homo sapiens OX=9606 GN=MCCC1 PE=1 SV=3	MCCA_HUMAN		80 kDa		unknown	289	287	334	370	385	304	134	143	229	124	31	34	35	36	175	120	122	90	158	194	141	78	72	154	172	184	98	53	77	79	76	47
7	TRUE	Empty	Leucine-rich PPR motif-containing protein, mitochondrial OS=Homo sapiens OX=9606 GN=LRPPRC PE=1 SV=3	LPPRC_HUMAN		158 kDa		unknown	206	84	126	216	202	183	103	212	334	131	3	0	29	47	191	160	92	100	172	146	112	67	71	149	128	142	70	87	73	89	45	37
8	TRUE	Empty	60 kDa heat shock protein, mitochondrial OS=Homo sapiens OX=9606 GN=HSPD1 PE=1 SV=2	CH60_HUMAN		61 kDa		unknown	158	127	114	37	180	148	184	173	235	128	41	44	99	64	260	176	120	115	174	246	237	107	99	166	232	218	43	81	71	62	49	55
9	TRUE	Empty	Keratin, type II cytoskeletal 1 OS=Homo sapiens OX=9606 GN=KRT1 PE=1 SV=6	K2C1_HUMAN		66 kDa	TRUE	unknown	428	206	368	280	266	285	294	297	419	141	46	45	48	42	304	258	269	163	216	300	276	366	209	182	314	248	106	92	123	106	103	72
10.1	TRUE	Empty	Keratin, type I cytoskeletal 17 OS=Homo sapiens OX=9606 GN=KRT17 PE=1 SV=2	K1C17_HUMAN		48 kDa	TRUE	unknown	263	297	293	47	62	106	164	74	277	43	9	11	24	14	193	109	93	39	75	107	84	79	73	56	66	76	72	51	84	38	32	52
10.1	TRUE	Empty	Keratin, type I cytoskeletal 23 OS=Homo sapiens OX=9606 GN=KRT23 PE=1 SV=2	K1C23_HUMAN		48 kDa	TRUE	unknown	0	0	0	0	0	0	0	0	0	0	0	0	0	0	2	0	0	0	0	0	0	0	0	0	0	0	0	0	1	0	0	0
10.11	TRUE	Empty	Keratin, type I cuticular Ha3-II OS=Homo sapiens OX=9606 GN=KRT33B PE=1 SV=3	KT33B_HUMAN		46 kDa	TRUE	unknown	0	0	0	0	0	0	0	0	0	0	0	0	0	0	0	0	0	0	0	0	0	0	0	0	0	3	0	0	0	0	1	0
10.12	TRUE	Empty	Keratin, type I cuticular Ha8 OS=Homo sapiens OX=9606 GN=KRT38 PE=1 SV=3	KRT38_HUMAN		50 kDa	TRUE	unknown	0	0	0	0	0	0	0	0	0	0	0	0	0	0	0	0	0	0	0	0	0	0	0	0	0	0	0	0	0	0	0	0
10.13	TRUE	Empty	Keratin, type I cuticular Ha5 OS=Homo sapiens OX=9606 GN=KRT35 PE=2 SV=5	KRT35_HUMAN		50 kDa	TRUE	unknown	0	0	0	0	0	0	0	0	0	0	0	0	0	0	0	0	0	0	0	0	0	0	0	0	0	0	0	0	0	0	0	0
10.14	TRUE	Empty	Keratin, type I cuticular Ha7 OS=Homo sapiens OX=9606 GN=KRT37 PE=3 SV=3	KRT37_HUMAN		50 kDa	TRUE	unknown	0	0	0	0	0	0	0	0	0	0	0	0	0	0	0	0	0	0	0	0	0	0	0	0	0	0	0	0	0	0	0	0
10.15	TRUE	Empty	Keratin-like protein KRT222 OS=Homo sapiens OX=9606 GN=KRT222 PE=2 SV=1	KT222_HUMAN		34 kDa	TRUE	unknown	0	20	0	0	0	0	0	0	0	0	0	0	0	0	0	0	0	0	0	0	0	0	0	0	0	7	0	0	0	0	0	0
10.16	TRUE	Empty	Keratin, type I cytoskeletal 40 OS=Homo sapiens OX=9606 GN=KRT40 PE=1 SV=2	K1C40_HUMAN		48 kDa	TRUE	unknown	0	0	0	0	0	0	0	0	0	0	0	0	0	0	0	0	0	0	0	0	0	0	0	0	0	0	0	0	0	0	0	0
10.17	TRUE	Empty	Keratin, type I cuticular Ha3-I OS=Homo sapiens OX=9606 GN=KRT33A PE=2 SV=2	KT33A_HUMAN		46 kDa	TRUE	unknown	0	0	0	0	0	0	0	0	0	0	0	0	0	0	0	0	0	0	0	0	0	0	0	0	0	0	0	0	0	0	0	0
10.18	TRUE	Empty	Keratin, type I cuticular Ha6 OS=Homo sapiens OX=9606 GN=KRT36 PE=2 SV=1	KRT36_HUMAN		52 kDa	TRUE	unknown	0	0	0	0	0	0	0	0	0	0	0	0	0	0	0	0	0	0	0	0	0	0	0	0	0	0	0	0	0	0	0	0
10.19	TRUE	Empty	Keratin, type I cuticular Ha4 OS=Homo sapiens OX=9606 GN=KRT34 PE=1 SV=2	KRT34_HUMAN		49 kDa	TRUE	unknown	0	0	0	0	0	0	0	0	0	0	0	0	0	0	0	0	0	0	0	0	0	0	0	0	0	0	0	0	0	0	0	0
10.2	TRUE	Empty	Keratin, type I cytoskeletal 13 OS=Homo sapiens OX=9606 GN=KRT13 PE=1 SV=4	K1C13_HUMAN		50 kDa	TRUE	unknown	24	29	0	0	0	0	17	10	35	6	1	0	2	1	237	9	17	6	7	14	14	7	10	14	11	7	25	23	27	25	12	14
10.3	TRUE	Empty	Keratin, type I cytoskeletal 14 OS=Homo sapiens OX=9606 GN=KRT14 PE=1 SV=4	K1C14_HUMAN		52 kDa	TRUE	unknown	151	164	160	44	41	69	86	50	105	29	8	10	17	12	158	83	54	30	47	86	63	59	50	44	53	68	61	61	70	56	43	57
10.4	TRUE	Empty	Keratin, type I cytoskeletal 16 OS=Homo sapiens OX=9606 GN=KRT16 PE=1 SV=4	K1C16_HUMAN		51 kDa	TRUE	unknown	48	65	82	13	13	29	54	36	72	16	1	1	7	6	131	64	32	18	31	53	46	33	32	27	30	45	40	44	52	34	38	39
10.5	TRUE	Empty	Keratin, type I cytoskeletal 20 OS=Homo sapiens OX=9606 GN=KRT20 PE=1 SV=1	K1C20_HUMAN		48 kDa	TRUE	unknown	24	29	29	0	5	8	0	10	22	6	0	0	0	0	64	9	10	6	7	7	14	7	10	6	11	7	18	0	19	0	0	0
10.6	TRUE	Empty	Keratin, type I cytoskeletal 19 OS=Homo sapiens OX=9606 GN=KRT19 PE=1 SV=4	K1C19_HUMAN		44 kDa	TRUE	unknown	70	85	84	13	14	36	57	27	75	24	4	4	9	3	109	50	39	24	26	39	35	24	29	24	27	31	32	23	37	13	9	27
10.7	TRUE	Empty	Keratin, type I cytoskeletal 15 OS=Homo sapiens OX=9606 GN=KRT15 PE=1 SV=3	K1C15_HUMAN		49 kDa	TRUE	unknown	0	36	0	0	6	0	33	17	45	12	2	0	0	1	125	37	0	12	0	15	47	0	0	12	0	0	27	24	31	21	0	17
10.8	TRUE	Empty	Keratin, type I cytoskeletal 12 OS=Homo sapiens OX=9606 GN=KRT12 PE=1 SV=1	K1C12_HUMAN		54 kDa	TRUE	unknown	0	0	0	0	0	0	0	0	0	0	0	0	0	0	0	0	0	0	0	0	0	0	0	0	0	0	0	0	1	0	0	0
10.9	TRUE	Empty	Keratin, type I cuticular Ha2 OS=Homo sapiens OX=9606 GN=KRT32 PE=2 SV=3	K1H2_HUMAN		50 kDa	TRUE	unknown	0	0	0	0	0	0	0	0	0	0	0	0	0	0	0	0	0	0	0	0	0	0	0	0	0	2	0	0	0	0	0	0
11	TRUE	Empty	Acetyl-CoA carboxylase 1 OS=Homo sapiens OX=9606 GN=ACACA PE=1 SV=2	ACACA_HUMAN		266 kDa	TRUE	unknown	543	162	207	299	299	161	24	122	55	84	1	0	0	0	63	80	121	92	152	188	62	69	64	109	145	163	143	22	89	141	46	53
12	TRUE	Empty	Keratin, type I cytoskeletal 10 OS=Homo sapiens OX=9606 GN=KRT10 PE=1 SV=6	K1C10_HUMAN		59 kDa	TRUE	unknown	254	145	287	207	181	155	167	186	310	89	22	32	28	31	194	209	179	104	162	179	234	213	147	137	223	134	71	68	79	97	62	52
13	TRUE	Empty	Elongation factor Tu, mitochondrial OS=Homo sapiens OX=9606 GN=TUFM PE=1 SV=2	EFTU_HUMAN		50 kDa		unknown	187	98	107	37	73	83	172	60	130	64	26	17	35	33	111	67	50	52	74	75	101	42	38	80	74	77	59	73	63	54	44	44
14.1	TRUE	Empty	Tubulin beta chain OS=Homo sapiens OX=9606 GN=TUBB PE=1 SV=2	TBB5_HUMAN		50 kDa	TRUE	unknown	402	393	401	34	213	148	106	57	138	48	0	3	6	3	85	74	76	55	96	112	55	65	76	96	91	105	108	60	71	53	41	47
14.1	TRUE	Empty	Tubulin beta-2B chain OS=Homo sapiens OX=9606 GN=TUBB2B PE=1 SV=1	TBB2B_HUMAN		50 kDa	TRUE	unknown	0	0	0	0	0	0	0	0	0	0	0	0	0	0	0	0	0	0	0	0	0	0	0	0	0	0	0	0	0	0	0	0
14.2	TRUE	Empty	Tubulin beta-6 chain OS=Homo sapiens OX=9606 GN=TUBB6 PE=1 SV=1	TBB6_HUMAN		50 kDa	TRUE	unknown	213	221	219	23	120	83	42	29	82	28	0	0	1	1	55	44	43	31	56	71	33	39	44	57	53	65	41	30	34	25	17	22
14.3	TRUE	Empty	Tubulin beta-4B chain OS=Homo sapiens OX=9606 GN=TUBB4B PE=1 SV=1	TBB4B_HUMAN		50 kDa	TRUE	unknown	396	400	405	32	209	146	101	61	136	46	0	4	7	3	92	76	76	59	96	115	59	66	80	97	90	103	108	55	73	50	39	46
14.4	TRUE	Empty	Tubulin beta-3 chain OS=Homo sapiens OX=9606 GN=TUBB3 PE=1 SV=2	TBB3_HUMAN		50 kDa	TRUE	unknown	242	251	235	23	121	90	79	50	88	33	0	1	1	0	82	61	57	41	68	87	49	45	57	68	61	80	63	47	52	37	28	37
14.5	TRUE	Empty	Tubulin beta-8 chain OS=Homo sapiens OX=9606 GN=TUBB8 PE=1 SV=2	TBB8_HUMAN		50 kDa	TRUE	unknown	123	120	125	14	57	41	30	18	50	0	0	0	0	0	37	34	30	22	40	49	22	29	31	39	37	44	42	25	29	19	14	21
14.6	TRUE	Empty	Tubulin beta-8 chain-like protein LOC260334 OS=Homo sapiens OX=9606 PE=1 SV=1	TBB8L_HUMAN		50 kDa	TRUE	unknown	122	120	125	0	57	41	30	18	50	19	0	0	0	0	37	34	30	22	40	49	22	29	31	39	37	44	43	25	29	19	14	21
14.7	TRUE	Empty	Tubulin beta-1 chain OS=Homo sapiens OX=9606 GN=TUBB1 PE=1 SV=1	TBB1_HUMAN		50 kDa	TRUE	unknown	60	0	0	0	0	0	21	11	0	13	0	0	0	0	32	0	0	0	0	30	17	0	0	0	26	0	17	19	23	12	10	17
14.8	TRUE	Empty	Tubulin beta-2A chain OS=Homo sapiens OX=9606 GN=TUBB2A PE=1 SV=1	TBB2A_HUMAN		50 kDa	TRUE	unknown	335	329	335	28	174	119	96	60	113	44	0	4	7	3	65	57	61	43	78	90	42	55	59	76	73	85	91	52	59	44	28	38
14.9	TRUE	Empty	Tubulin beta-4A chain OS=Homo sapiens OX=9606 GN=TUBB4A PE=1 SV=2	TBB4A_HUMAN		50 kDa	TRUE	unknown	0	0	0	0	0	0	0	0	0	0	0	0	0	0	0	0	0	0	0	0	0	0	0	0	0	0	89	0	0	0	0	0
15.1	TRUE	Empty	Putative elongation factor 1-alpha-like 3 OS=Homo sapiens OX=9606 GN=EEF1A1P5 PE=5 SV=1	EF1A3_HUMAN		50 kDa	TRUE	unknown	283	246	248	57	93	101	122	74	151	68	24	33	40	36	134	66	62	67	75	98	154	65	66	68	82	92	65	41	49	42	26	33
15.2	TRUE	Empty	Elongation factor 1-alpha 2 OS=Homo sapiens OX=9606 GN=EEF1A2 PE=1 SV=1	EF1A2_HUMAN		50 kDa	TRUE	unknown	169	158	153	42	72	79	101	64	92	48	26	32	40	36	114	50	50	55	50	69	117	47	49	48	64	66	36	28	34	36	17	23
16	TRUE	Empty	Stress-70 protein, mitochondrial OS=Homo sapiens OX=9606 GN=HSPA9 PE=1 SV=2	GRP75_HUMAN		74 kDa	TRUE	unknown	158	134	175	153	207	184	91	114	206	84	13	16	28	36	149	127	85	80	122	147	102	65	69	110	133	147	52	70	55	52	40	37
17	TRUE	Empty	Plectin OS=Homo sapiens OX=9606 GN=PLEC PE=1 SV=3	PLEC_HUMAN		532 kDa	TRUE	unknown	375	218	312	65	108	77	25	15	352	7	0	0	0	2	35	12	106	41	78	83	12	30	48	41	69	63	201	91	162	86	30	55
18.1	TRUE	Empty	Pyruvate kinase PKM OS=Homo sapiens OX=9606 GN=PKM PE=1 SV=4	KPYM_HUMAN		58 kDa	TRUE	unknown	280	343	326	66	182	133	54	64	200	60	7	4	7	4	46	67	62	51	55	75	38	50	59	65	60	85	110	62	69	50	40	39
18.2	TRUE	Empty	Pyruvate kinase PKLR OS=Homo sapiens OX=9606 GN=PKLR PE=1 SV=2	KPYR_HUMAN		62 kDa	TRUE	unknown	42	0	48	16	0	28	13	0	34	0	0	0	0	0	0	0	0	16	0	18	23	0	0	0	26	0	0	0	0	0	0	0
19.1	TRUE	Empty	Heat shock protein HSP 90-beta OS=Homo sapiens OX=9606 GN=HSP90AB1 PE=1 SV=4	HS90B_HUMAN		83 kDa	TRUE	unknown	161	196	273	135	111	81	30	39	150	27	3	3	5	4	69	49	78	55	55	52	30	59	69	59	46	62	101	47	63	41	34	36
19.2	TRUE	Empty	Heat shock protein HSP 90-alpha OS=Homo sapiens OX=9606 GN=HSP90AA1 PE=1 SV=5	HS90A_HUMAN		85 kDa	TRUE	unknown	95	106	151	67	69	45	14	22	91	12	2	1	4	4	42	28	48	31	31	29	16	37	40	41	28	40	69	45	49	35	22	26
19.3	TRUE	Empty	Heat shock protein HSP 90-alpha A2 OS=Homo sapiens OX=9606 GN=HSP90AA2P PE=1 SV=2	HS902_HUMAN		39 kDa	TRUE	unknown	0	0	0	0	0	0	0	0	0	0	0	1	1	1	21	16	24	0	18	20	0	20	0	25	18	28	17	0	16	0	6	0
19.4	TRUE	Empty	Putative heat shock protein HSP 90-beta-3 OS=Homo sapiens OX=9606 GN=HSP90AB3P PE=5 SV=1	H90B3_HUMAN		68 kDa	TRUE	unknown	50	66	97	41	37	26	10	16	39	12	3	2	4	2	26	19	20	12	19	12	12	16	20	18	12	17	39	16	22	19	17	15
19.5	TRUE	Empty	Putative heat shock protein HSP 90-beta 4 OS=Homo sapiens OX=9606 GN=HSP90AB4P PE=5 SV=1	H90B4_HUMAN		58 kDa	TRUE	unknown	24	22	33	17	15	0	5	6	13	4	1	0	0	1	6	8	8	5	7	3	0	5	5	8	5	4	14	0	4	5	5	0
19.6	TRUE	Empty	Putative heat shock protein HSP 90-alpha A5 OS=Homo sapiens OX=9606 GN=HSP90AA5P PE=2 SV=1	HS905_HUMAN		39 kDa	TRUE	unknown	0	0	0	0	0	0	0	0	0	0	0	0	0	0	0	0	3	0	0	0	0	0	0	0	0	0	9	0	2	0	2	0
19.7	TRUE	Empty	Putative heat shock protein HSP 90-alpha A4 OS=Homo sapiens OX=9606 GN=HSP90AA4P PE=5 SV=1	HS904_HUMAN		48 kDa	TRUE	unknown	0	0	0	0	9	0	0	0	10	0	0	0	0	0	0	0	0	0	0	0	0	0	0	0	0	0	0	0	0	0	0	0
19.8	TRUE	Empty	Putative heat shock protein HSP 90-beta 2 OS=Homo sapiens OX=9606 GN=HSP90AB2P PE=1 SV=2	H90B2_HUMAN		44 kDa	TRUE	unknown	0	0	86	0	0	0	0	0	0	0	0	0	1	0	35	29	0	0	0	0	16	0	0	0	0	31	26	0	0	0	0	0
20	TRUE	Empty	Fatty acid synthase OS=Homo sapiens OX=9606 GN=FASN PE=1 SV=3	FAS_HUMAN		273 kDa		unknown	722	292	512	146	192	59	0	4	176	0	0	0	0	0	0	3	66	17	23	40	0	11	29	14	15	35	179	36	86	78	10	26
21.1	TRUE	Empty	Histone H1.3 OS=Homo sapiens OX=9606 GN=HIST1H1D PE=1 SV=2	H13_HUMAN		22 kDa	TRUE	unknown	14	11	7	11	1	7	2	6	47	9	2	0	0	0	1	3	8	7	7	11	4	7	8	6	5	15	4	7	12	2	3	5
21.2	TRUE	Empty	Histone H1.2 OS=Homo sapiens OX=9606 GN=HIST1H1C PE=1 SV=2	H12_HUMAN		21 kDa	TRUE	unknown	12	10	5	10	1	7	2	5	47	7	1	0	0	0	0	3	8	6	6	10	3	7	6	5	5	13	4	7	12	2	3	5
21.3	TRUE	Empty	Histone H1.4 OS=Homo sapiens OX=9606 GN=HIST1H1E PE=1 SV=2	H14_HUMAN		22 kDa	TRUE	unknown	12	9	5	10	0	7	2	5	47	7	1	0	0	0	0	3	8	6	6	10	3	7	6	5	5	13	4	7	12	2	3	5
21.4	TRUE	Empty	Histone H1t OS=Homo sapiens OX=9606 GN=HIST1H1T PE=2 SV=4	H1T_HUMAN		22 kDa	TRUE	unknown	0	0	0	0	0	0	0	0	0	0	0	0	0	0	0	0	0	0	0	0	0	0	0	0	0	0	0	0	0	0	0	0
21.5	TRUE	Empty	Histone H1.1 OS=Homo sapiens OX=9606 GN=HIST1H1A PE=1 SV=3	H11_HUMAN		22 kDa	TRUE	unknown	0	0	0	0	0	0	0	0	0	0	0	0	0	0	0	0	0	0	0	0	0	0	0	0	0	0	0	0	0	0	0	0
22.1	TRUE	Empty	Clathrin heavy chain 1 OS=Homo sapiens OX=9606 GN=CLTC PE=1 SV=5	CLH1_HUMAN		192 kDa	TRUE	unknown	485	319	500	48	71	15	0	7	315	1	0	0	0	0	2	10	39	0	5	11	3	5	41	2	3	11	158	41	93	57	17	8
22.2	TRUE	Empty	Clathrin heavy chain 2 OS=Homo sapiens OX=9606 GN=CLTCL1 PE=1 SV=2	CLH2_HUMAN		187 kDa	TRUE	unknown	112	84	127	15	19	2	0	0	76	0	0	0	0	0	0	0	5	0	0	1	0	0	0	0	0	1	43	9	28	19	6	0
23	TRUE	Empty	ATP synthase subunit alpha, mitochondrial OS=Homo sapiens OX=9606 GN=ATP5F1A PE=1 SV=1	ATPA_HUMAN		60 kDa		unknown	148	111	123	22	120	100	96	51	74	53	19	26	28	31	95	65	44	55	59	82	84	39	41	68	91	69	40	38	37	36	26	32
24	TRUE	Empty	Keratin, type II cytoskeletal 8 OS=Homo sapiens OX=9606 GN=KRT8 PE=1 SV=7	K2C8_HUMAN		54 kDa	TRUE	unknown	369	468	394	71	129	220	252	129	329	83	26	27	27	21	159	104	162	107	116	199	103	133	158	120	205	148	109	61	111	59	58	66
25	TRUE	Empty	ATP synthase subunit beta, mitochondrial OS=Homo sapiens OX=9606 GN=ATP5F1B PE=1 SV=3	ATPB_HUMAN		57 kDa		unknown	162	121	119	15	160	124	88	53	112	79	1	8	9	9	140	108	64	84	116	122	100	52	63	114	149	112	36	48	46	59	34	38
26	TRUE	Empty	Propionyl-CoA carboxylase alpha chain, mitochondrial OS=Homo sapiens OX=9606 GN=PCCA PE=1 SV=4	PCCA_HUMAN		80 kDa		unknown	108	98	98	158	132	147	50	69	85	52	15	21	24	25	109	90	58	57	77	105	99	49	46	80	83	104	57	60	63	58	52	31
27.1	TRUE	Empty	Tubulin alpha-4A chain OS=Homo sapiens OX=9606 GN=TUBA4A PE=1 SV=1	TBA4A_HUMAN		50 kDa	TRUE	unknown	199	199	201	12	64	57	26	14	108	10	0	0	0	0	15	23	32	9	24	29	13	43	21	16	17	26	88	45	46	37	24	25
27.2	TRUE	Empty	Tubulin alpha-1C chain OS=Homo sapiens OX=9606 GN=TUBA1C PE=1 SV=1	TBA1C_HUMAN		50 kDa	TRUE	unknown	233	256	252	24	86	83	41	22	135	19	5	7	10	8	32	42	54	19	41	42	31	65	39	27	32	43	89	41	52	38	25	26
27.3	TRUE	Empty	Tubulin alpha chain-like 3 OS=Homo sapiens OX=9606 GN=TUBAL3 PE=1 SV=2	TBAL3_HUMAN		50 kDa	TRUE	unknown	40	53	44	0	10	0	0	0	21	0	0	0	0	0	1	7	0	0	7	9	1	0	0	0	2	7	18	7	8	7	0	0
27.4	TRUE	Empty	Tubulin alpha-8 chain OS=Homo sapiens OX=9606 GN=TUBA8 PE=1 SV=1	TBA8_HUMAN		50 kDa	TRUE	unknown	117	113	111	7	37	32	13	7	66	5	0	0	0	0	0	13	22	3	13	15	3	36	8	9	8	14	55	27	31	25	14	15
27.5	TRUE	Empty	Tubulin alpha-1B chain OS=Homo sapiens OX=9606 GN=TUBA1B PE=1 SV=1	TBA1B_HUMAN		50 kDa	TRUE	unknown	242	253	248	24	87	81	45	22	140	18	5	7	10	8	32	42	51	19	39	39	31	62	35	26	29	41	103	46	53	40	26	27
27.6	TRUE	Empty	Tubulin alpha-3E chain OS=Homo sapiens OX=9606 GN=TUBA3E PE=1 SV=2	TBA3E_HUMAN		50 kDa	TRUE	unknown	173	192	185	21	65	62	41	21	111	17	5	7	10	8	30	35	33	13	32	30	29	32	28	19	27	33	88	40	50	33	19	24
27.7	TRUE	Empty	Tubulin alpha-3C chain OS=Homo sapiens OX=9606 GN=TUBA3C PE=1 SV=1	TBA3C_HUMAN		50 kDa	TRUE	unknown	0	0	0	0	0	0	0	0	0	0	0	0	0	0	0	0	0	0	0	0	0	0	0	0	0	0	0	0	0	0	0	0
28.1	TRUE	Empty	Vimentin OS=Homo sapiens OX=9606 GN=VIM PE=1 SV=4	VIME_HUMAN		54 kDa	TRUE	unknown	235	266	264	41	87	106	103	77	162	38	6	4	10	17	100	67	99	45	50	87	80	76	81	54	62	62	121	52	82	45	33	42
28.2	TRUE	Empty	Peripherin OS=Homo sapiens OX=9606 GN=PRPH PE=1 SV=2	PERI_HUMAN		54 kDa	TRUE	unknown	47	40	51	27	27	38	0	41	63	19	0	0	0	0	22	0	0	0	24	49	18	40	35	25	36	31	0	10	14	0	8	0
28.3	TRUE	Empty	Desmin OS=Homo sapiens OX=9606 GN=DES PE=1 SV=3	DESM_HUMAN		54 kDa	TRUE	unknown	0	0	20	18	0	15	31	23	34	12	2	2	0	0	27	11	21	0	18	25	14	23	20	0	32	19	14	0	16	11	6	10
29	TRUE	Empty	Keratin, type I cytoskeletal 9 OS=Homo sapiens OX=9606 GN=KRT9 PE=1 SV=3	K1C9_HUMAN		62 kDa	TRUE	unknown	154	31	61	55	83	76	160	56	106	40	10	5	5	2	104	56	47	46	53	108	51	58	43	53	80	86	52	33	45	69	67	35
30	TRUE	Empty	Prelamin-A/C OS=Homo sapiens OX=9606 GN=LMNA PE=1 SV=1	LMNA_HUMAN		74 kDa	TRUE	unknown	151	226	242	75	85	78	23	37	103	31	8	7	13	11	45	55	72	41	44	59	54	46	50	51	36	56	75	46	71	27	24	29
31	TRUE	Empty	Trifunctional enzyme subunit alpha, mitochondrial OS=Homo sapiens OX=9606 GN=HADHA PE=1 SV=2	ECHA_HUMAN		83 kDa		unknown	60	53	70	70	109	81	58	66	113	44	16	18	28	23	78	68	52	41	73	82	63	34	45	64	60	80	32	51	57	44	32	28
32	TRUE	Empty	Very long-chain specific acyl-CoA dehydrogenase, mitochondrial OS=Homo sapiens OX=9606 GN=ACADVL PE=1 SV=1	ACADV_HUMAN		70 kDa		unknown	61	55	56	19	96	81	55	63	76	48	6	9	15	16	61	60	53	48	71	95	32	51	43	70	92	98	38	54	48	40	25	26
33	TRUE	Empty	Glyceraldehyde-3-phosphate dehydrogenase OS=Homo sapiens OX=9606 GN=GAPDH PE=1 SV=3	G3P_HUMAN		36 kDa	TRUE	unknown	175	147	154	91	79	67	70	39	244	36	14	7	7	7	37	42	34	40	36	45	25	33	33	30	32	36	46	36	40	24	26	31
34	TRUE	Empty	Lon protease homolog, mitochondrial OS=Homo sapiens OX=9606 GN=LONP1 PE=1 SV=2	LONM_HUMAN		106 kDa		unknown	57	41	56	86	87	73	41	57	110	33	0	0	3	5	39	35	40	39	83	75	28	29	39	66	53	72	31	40	25	34	20	22
35	TRUE	Empty	Elongation factor G, mitochondrial OS=Homo sapiens OX=9606 GN=GFM1 PE=1 SV=2	EFGM_HUMAN		83 kDa		unknown	48	34	52	76	58	59	42	49	101	38	2	7	15	12	71	57	56	42	69	68	48	31	38	57	70	78	27	36	34	24	19	13
36	TRUE	Empty	Delta-1-pyrroline-5-carboxylate synthase OS=Homo sapiens OX=9606 GN=ALDH18A1 PE=1 SV=2	P5CS_HUMAN		87 kDa		unknown	55	43	68	93	70	78	42	49	88	37	5	7	13	12	77	56	43	49	67	75	54	28	37	73	68	74	33	63	39	37	29	22
37.1	TRUE	Empty	Myosin-9 OS=Homo sapiens OX=9606 GN=MYH9 PE=1 SV=4	MYH9_HUMAN		227 kDa	TRUE	unknown	360	244	343	73	69	34	1	11	226	2	0	0	0	0	5	3	49	10	21	21	1	12	24	13	8	24	134	29	84	64	17	15
37.2	TRUE	Empty	Myosin-11 OS=Homo sapiens OX=9606 GN=MYH11 PE=1 SV=3	MYH11_HUMAN		227 kDa	TRUE	unknown	48	38	50	0	0	0	0	0	29	0	0	0	0	0	4	0	4	0	0	2	1	0	0	0	0	2	18	0	13	8	0	0
38	TRUE	Empty	Elongation factor 2 OS=Homo sapiens OX=9606 GN=EEF2 PE=1 SV=4	EF2_HUMAN		95 kDa	TRUE	unknown	137	185	244	115	85	61	21	29	113	16	0	0	1	1	37	27	36	18	24	29	22	22	25	33	10	28	54	30	38	21	13	13
39.1	TRUE	Empty	Pyruvate dehydrogenase E1 component subunit alpha, somatic form, mitochondrial OS=Homo sapiens OX=9606 GN=PDHA1 PE=1 SV=3	ODPA_HUMAN		43 kDa	TRUE	unknown	67	43	45	22	30	44	42	39	66	46	0	1	5	0	49	55	38	35	57	59	32	35	38	60	46	50	18	27	26	18	15	17
39.2	TRUE	Empty	Pyruvate dehydrogenase E1 component subunit alpha, testis-specific form, mitochondrial OS=Homo sapiens OX=9606 GN=PDHA2 PE=1 SV=1	ODPAT_HUMAN		43 kDa	TRUE	unknown	8	0	8	0	0	0	0	0	8	0	0	0	0	0	0	0	0	0	0	0	2	0	0	0	0	0	0	3	1	0	0	0
40.1	TRUE	Empty	Annexin A2 OS=Homo sapiens OX=9606 GN=ANXA2 PE=1 SV=2	ANXA2_HUMAN		39 kDa	TRUE	unknown	148	182	166	31	32	23	20	21	117	17	0	0	2	2	33	35	35	9	18	18	31	29	32	12	9	18	39	19	26	5	10	14
40.2	TRUE	Empty	Putative annexin A2-like protein OS=Homo sapiens OX=9606 GN=ANXA2P2 PE=5 SV=2	AXA2L_HUMAN		39 kDa	TRUE	unknown	0	0	0	0	0	0	0	0	0	0	0	0	0	0	0	0	0	0	0	0	0	0	0	0	0	0	0	0	0	0	0	0
41.1	TRUE	Empty	Alpha-enolase OS=Homo sapiens OX=9606 GN=ENO1 PE=1 SV=2	ENOA_HUMAN		47 kDa	TRUE	unknown	161	154	164	14	75	69	47	43	50	36	3	4	6	5	11	20	18	23	36	19	12	21	16	24	30	28	50	22	21	27	14	12
41.2	TRUE	Empty	Gamma-enolase OS=Homo sapiens OX=9606 GN=ENO2 PE=1 SV=3	ENOG_HUMAN		47 kDa	TRUE	unknown	43	41	35	0	18	0	22	10	13	6	3	0	0	0	0	4	3	0	19	0	7	4	0	0	14	8	0	0	2	0	0	0
41.3	TRUE	Empty	Beta-enolase OS=Homo sapiens OX=9606 GN=ENO3 PE=1 SV=5	ENOB_HUMAN		47 kDa	TRUE	unknown	56	55	48	5	25	22	15	7	15	7	3	3	5	4	0	6	4	0	21	7	7	6	2	0	14	9	22	11	8	12	5	4
42	TRUE	Empty	DNA-dependent protein kinase catalytic subunit OS=Homo sapiens OX=9606 GN=PRKDC PE=1 SV=3	PRKDC_HUMAN		469 kDa		unknown	195	126	211	43	49	13	0	3	82	0	0	0	0	0	0	0	23	2	19	25	0	7	14	6	8	23	115	20	55	32	8	9
43	TRUE	Empty	Succinate dehydrogenase [ubiquinone] flavoprotein subunit, mitochondrial OS=Homo sapiens OX=9606 GN=SDHA PE=1 SV=2	SDHA_HUMAN		73 kDa		unknown	59	41	42	37	72	61	40	50	77	38	8	14	21	24	37	48	32	28	43	57	37	24	24	43	60	56	21	32	17	39	17	14
44.1	TRUE	Empty	Alpha-actinin-4 OS=Homo sapiens OX=9606 GN=ACTN4 PE=1 SV=2	ACTN4_HUMAN		105 kDa	TRUE	unknown	140	208	260	13	54	13	6	8	119	1	0	0	0	0	8	2	29	0	4	5	1	6	18	1	1	1	78	23	51	6	6	5
44.2	TRUE	Empty	Alpha-actinin-1 OS=Homo sapiens OX=9606 GN=ACTN1 PE=1 SV=2	ACTN1_HUMAN		103 kDa	TRUE	unknown	63	79	98	4	22	4	0	3	66	0	0	0	0	0	2	0	11	0	0	1	1	0	5	0	0	0	43	14	27	4	2	3
44.3	TRUE	Empty	Alpha-actinin-3 OS=Homo sapiens OX=9606 GN=ACTN3 PE=1 SV=2	ACTN3_HUMAN		103 kDa	TRUE	unknown	17	19	22	0	0	0	0	0	22	0	0	0	0	1	2	0	0	0	0	1	1	0	0	0	0	0	15	0	7	0	0	0
44.4	TRUE	Empty	Alpha-actinin-2 OS=Homo sapiens OX=9606 GN=ACTN2 PE=1 SV=1	ACTN2_HUMAN		104 kDa	TRUE	unknown	26	19	24	0	0	0	0	0	23	0	0	0	0	0	1	0	0	0	0	1	1	0	0	0	0	0	14	6	5	0	1	0
45	TRUE	Empty	40S ribosomal protein S3 OS=Homo sapiens OX=9606 GN=RPS3 PE=1 SV=2	RS3_HUMAN		27 kDa		unknown	104	94	106	53	38	43	20	22	138	21	5	2	5	1	55	36	43	37	30	37	20	33	37	35	22	43	40	37	40	21	24	30
46	TRUE	Empty	ATP-citrate synthase OS=Homo sapiens OX=9606 GN=ACLY PE=1 SV=3	ACLY_HUMAN		121 kDa		unknown	116	146	200	70	62	35	4	10	100	0	0	0	0	0	3	12	19	4	11	12	0	5	17	11	6	11	57	32	35	28	8	13
47.1	TRUE	Empty	Eukaryotic initiation factor 4A-I OS=Homo sapiens OX=9606 GN=EIF4A1 PE=1 SV=1	IF4A1_HUMAN		46 kDa	TRUE	unknown	107	97	87	19	28	30	65	29	69	33	6	16	15	5	47	27	40	38	40	54	50	36	47	43	34	46	52	47	48	35	30	31
47.2	TRUE	Empty	Eukaryotic initiation factor 4A-II OS=Homo sapiens OX=9606 GN=EIF4A2 PE=1 SV=2	IF4A2_HUMAN		46 kDa	TRUE	unknown	36	33	36	11	14	14	37	8	22	8	4	6	5	4	15	11	12	11	10	12	13	9	13	11	8	8	19	14	12	9	9	11
48	TRUE	Empty	Heterogeneous nuclear ribonucleoprotein U OS=Homo sapiens OX=9606 GN=HNRNPU PE=1 SV=6	HNRPU_HUMAN		91 kDa	TRUE	unknown	58	70	78	71	59	46	11	15	89	13	1	0	1	0	9	12	24	25	32	34	4	23	19	28	19	30	44	25	33	22	14	6
49	TRUE	Empty	Aconitate hydratase, mitochondrial OS=Homo sapiens OX=9606 GN=ACO2 PE=1 SV=2	ACON_HUMAN		85 kDa		unknown	36	26	45	65	74	74	38	44	89	34	2	7	13	12	29	27	44	31	67	66	14	27	23	46	53	65	15	28	20	23	16	12
50	TRUE	Empty	3-hydroxyacyl-CoA dehydrogenase type-2 OS=Homo sapiens OX=9606 GN=HSD17B10 PE=1 SV=3	HCD2_HUMAN		27 kDa		unknown	37	30	34	50	21	27	37	52	147	35	21	18	34	40	86	53	48	42	63	62	50	42	49	53	46	62	19	21	24	11	18	23
51	TRUE	Empty	Monofunctional C1-tetrahydrofolate synthase, mitochondrial OS=Homo sapiens OX=9606 GN=MTHFD1L PE=1 SV=1	C1TM_HUMAN		106 kDa	TRUE	unknown	33	25	39	57	48	46	34	75	93	42	0	0	11	15	43	27	35	37	53	50	34	24	28	48	42	67	21	35	33	28	15	21
52	TRUE	Empty	Microtubule-associated protein 1B OS=Homo sapiens OX=9606 GN=MAP1B PE=1 SV=2	MAP1B_HUMAN		271 kDa	TRUE	unknown	387	145	193	0	2	0	1	23	202	0	0	0	0	0	6	6	59	0	0	0	6	13	27	0	0	0	80	30	48	1	0	0
53	TRUE	Empty	Heat shock protein 75 kDa, mitochondrial OS=Homo sapiens OX=9606 GN=TRAP1 PE=1 SV=3	TRAP1_HUMAN		80 kDa		unknown	36	46	66	45	84	59	29	42	76	27	1	3	3	3	32	23	25	24	36	44	15	19	12	48	41	52	35	34	35	31	27	24
54	TRUE	Empty	Serine hydroxymethyltransferase, mitochondrial OS=Homo sapiens OX=9606 GN=SHMT2 PE=1 SV=3	GLYM_HUMAN		56 kDa	TRUE	unknown	51	31	32	7	64	63	36	34	36	37	3	3	7	5	50	52	27	25	36	44	45	23	24	41	51	35	12	17	18	23	17	21
55	TRUE	Empty	Filamin-B OS=Homo sapiens OX=9606 GN=FLNB PE=1 SV=2	FLNB_HUMAN		278 kDa	TRUE	unknown	319	123	197	5	28	2	1	3	161	0	0	0	0	0	0	0	39	1	9	9	0	2	19	5	3	9	123	22	57	23	4	6
56	TRUE	Empty	Keratin, type II cytoskeletal 7 OS=Homo sapiens OX=9606 GN=KRT7 PE=1 SV=5	K2C7_HUMAN		51 kDa	TRUE	unknown	166	220	201	37	62	110	123	71	138	41	5	6	11	7	106	77	106	49	67	106	63	83	95	61	85	71	82	36	82	41	35	39
57	TRUE	Empty	Receptor of activated protein C kinase 1 OS=Homo sapiens OX=9606 GN=RACK1 PE=1 SV=3	RACK1_HUMAN		35 kDa		unknown	71	82	68	26	14	16	28	22	97	24	3	5	6	3	68	30	49	36	38	39	27	32	42	34	31	41	46	25	26	22	19	24
58	TRUE	Empty	X-ray repair cross-complementing protein 5 OS=Homo sapiens OX=9606 GN=XRCC5 PE=1 SV=3	XRCC5_HUMAN		83 kDa		unknown	65	75	123	78	43	26	4	9	77	9	0	2	1	1	3	2	17	11	14	22	0	10	14	16	9	19	42	27	29	20	12	11
59	TRUE	Empty	Trypsin-3 OS=Homo sapiens OX=9606 GN=PRSS3 PE=1 SV=2	TRY3_HUMAN		33 kDa	TRUE	unknown	20	23	12	25	35	41	54	97	15	66	14	18	71	75	252	202	3	7	8	5	296	61	5	4	4	24	2	3	3	3	0	4
60.1	TRUE	Empty	ATPase family AAA domain-containing protein 3A OS=Homo sapiens OX=9606 GN=ATAD3A PE=1 SV=2	ATD3A_HUMAN		71 kDa	TRUE	unknown	33	23	25	8	65	47	28	33	28	22	0	0	1	1	50	38	27	41	45	49	22	24	31	52	66	52	30	30	32	26	25	19
60.2	TRUE	Empty	ATPase family AAA domain-containing protein 3B OS=Homo sapiens OX=9606 GN=ATAD3B PE=1 SV=1	ATD3B_HUMAN		73 kDa	TRUE	unknown	22	19	20	3	46	33	18	24	15	15	0	0	1	1	37	27	18	32	28	27	20	15	21	34	50	32	20	21	20	19	18	15
60.3	TRUE	Empty	ATPase family AAA domain-containing protein 3C OS=Homo sapiens OX=9606 GN=ATAD3C PE=2 SV=2	ATD3C_HUMAN		46 kDa	TRUE	unknown	16	10	10	0	21	12	8	11	12	8	0	0	0	0	19	15	10	17	16	12	11	5	0	20	23	15	15	13	10	8	9	9
61	TRUE	Empty	Pyruvate dehydrogenase E1 component subunit beta, mitochondrial OS=Homo sapiens OX=9606 GN=PDHB PE=1 SV=3	ODPB_HUMAN		39 kDa		unknown	27	15	18	16	10	14	37	17	51	27	1	1	6	9	66	47	27	25	33	32	33	20	18	26	24	37	17	29	26	15	16	25
62.1	TRUE	Empty	Poly(rC)-binding protein 1 OS=Homo sapiens OX=9606 GN=PCBP1 PE=1 SV=2	PCBP1_HUMAN		37 kDa	TRUE	unknown	105	119	116	24	20	25	14	14	85	11	3	6	6	6	18	19	17	18	10	25	22	14	12	22	11	19	25	11	20	5	4	4
62.2	TRUE	Empty	Poly(rC)-binding protein 2 OS=Homo sapiens OX=9606 GN=PCBP2 PE=1 SV=1	PCBP2_HUMAN		39 kDa	TRUE	unknown	64	74	71	20	16	19	15	13	54	9	1	2	3	5	14	16	19	15	15	18	13	13	11	15	12	17	27	14	17	9	9	8
62.3	TRUE	Empty	Poly(rC)-binding protein 3 OS=Homo sapiens OX=9606 GN=PCBP3 PE=2 SV=2	PCBP3_HUMAN		39 kDa	TRUE	unknown	44	47	42	13	13	14	7	8	36	6	1	2	2	3	12	7	7	10	4	11	9	5	6	9	6	9	12	8	10	3	5	5
63	TRUE	Empty	Electron transfer flavoprotein subunit beta OS=Homo sapiens OX=9606 GN=ETFB PE=1 SV=3	ETFB_HUMAN		28 kDa		unknown	14	12	14	13	7	14	32	35	58	32	18	19	37	27	95	53	22	22	28	20	53	20	24	21	20	24	13	31	23	16	16	17
64	TRUE	Empty	Cytoplasmic dynein 1 heavy chain 1 OS=Homo sapiens OX=9606 GN=DYNC1H1 PE=1 SV=5	DYHC1_HUMAN		532 kDa		unknown	187	77	162	19	33	8	0	1	67	0	0	0	0	0	0	0	15	0	11	9	0	0	7	4	4	5	113	19	58	35	7	10
65	TRUE	Empty	Citrate synthase, mitochondrial OS=Homo sapiens OX=9606 GN=CS PE=1 SV=2	CISY_HUMAN		52 kDa		unknown	34	18	16	1	23	29	43	22	39	24	0	0	0	0	36	29	27	18	25	42	20	17	18	33	23	31	19	27	24	18	17	16
66	TRUE	Empty	Titin OS=Homo sapiens OX=9606 GN=TTN PE=1 SV=4	TITIN_HUMAN		3816 kDa	TRUE	unknown	1	2	3	0	3	0	1	1	3	2	0	1	0	1	0	1	1	2	2	1	1	0	0	3	0	2	0	0	1	1	0	0
67	TRUE	Empty	Serum albumin OS=Homo sapiens OX=9606 GN=ALB PE=1 SV=2	ALBU_HUMAN		69 kDa		unknown	23	23	18	14	26	31	8	19	1	6	0	0	0	0	21	46	7	16	5	15	51	6	3	15	10	42	1	15	22	17	14	13
68	TRUE	Empty	Keratin, type I cytoskeletal 18 OS=Homo sapiens OX=9606 GN=KRT18 PE=1 SV=2	K1C18_HUMAN		48 kDa	TRUE	unknown	90	83	84	11	13	30	28	9	71	8	1	1	3	3	27	24	25	15	23	43	7	12	14	26	21	30	37	20	33	14	12	29
69	TRUE	Empty	Medium-chain specific acyl-CoA dehydrogenase, mitochondrial OS=Homo sapiens OX=9606 GN=ACADM PE=1 SV=1	ACADM_HUMAN		47 kDa		unknown	39	18	20	21	23	25	35	23	39	34	8	6	12	12	40	43	26	29	37	48	28	23	29	42	24	36	19	34	26	15	20	19
70	TRUE	Empty	Bifunctional glutamate/proline--tRNA ligase OS=Homo sapiens OX=9606 GN=EPRS PE=1 SV=5	SYEP_HUMAN		171 kDa		unknown	127	85	122	25	27	14	2	4	82	2	0	0	0	0	4	10	26	12	22	17	0	14	19	16	9	15	63	18	45	22	10	10
71	TRUE	Empty	Transitional endoplasmic reticulum ATPase OS=Homo sapiens OX=9606 GN=VCP PE=1 SV=4	TERA_HUMAN		89 kDa	TRUE	unknown	120	186	257	0	15	6	2	15	89	0	0	0	0	0	9	7	47	0	2	4	1	14	38	0	0	2	44	12	52	4	3	3
72	TRUE	Empty	Trifunctional enzyme subunit beta, mitochondrial OS=Homo sapiens OX=9606 GN=HADHB PE=1 SV=3	ECHB_HUMAN		51 kDa		unknown	40	28	27	3	26	34	24	27	29	39	0	0	7	5	60	41	21	31	41	46	55	20	21	39	29	41	15	19	19	15	18	17
73.1	TRUE	Empty	L-lactate dehydrogenase A chain OS=Homo sapiens OX=9606 GN=LDHA PE=1 SV=2	LDHA_HUMAN		37 kDa	TRUE	unknown	80	89	98	37	36	28	10	18	88	16	1	1	3	2	21	30	31	23	19	17	16	26	27	21	13	19	27	20	22	11	11	20
73.2	TRUE	Empty	L-lactate dehydrogenase A-like 6A OS=Homo sapiens OX=9606 GN=LDHAL6A PE=2 SV=1	LDH6A_HUMAN		37 kDa	TRUE	unknown	0	0	0	0	0	0	0	0	0	0	0	0	0	0	0	0	0	0	0	0	0	0	0	0	0	2	0	0	0	0	0	0
74.1	TRUE	Empty	ADP/ATP translocase 2 OS=Homo sapiens OX=9606 GN=SLC25A5 PE=1 SV=7	ADT2_HUMAN		33 kDa	TRUE	unknown	43	31	41	26	18	14	16	23	86	11	1	1	3	3	32	16	33	20	24	23	17	21	27	18	18	23	24	19	18	16	14	14
74.2	TRUE	Empty	ADP/ATP translocase 3 OS=Homo sapiens OX=9606 GN=SLC25A6 PE=1 SV=4	ADT3_HUMAN		33 kDa	TRUE	unknown	44	29	39	24	16	13	15	20	76	9	1	1	3	3	32	16	31	18	26	23	17	19	24	16	22	23	24	19	16	14	14	11
74.3	TRUE	Empty	ADP/ATP translocase 4 OS=Homo sapiens OX=9606 GN=SLC25A31 PE=2 SV=1	ADT4_HUMAN		35 kDa	TRUE	unknown	11	9	10	0	2	0	6	9	25	2	1	1	2	1	6	5	8	4	8	5	9	5	6	5	7	7	6	6	4	3	2	5
74.4	TRUE	Empty	ADP/ATP translocase 1 OS=Homo sapiens OX=9606 GN=SLC25A4 PE=1 SV=4	ADT1_HUMAN		33 kDa	TRUE	unknown	24	19	22	12	6	5	11	13	56	5	1	1	3	3	25	13	20	10	17	17	17	13	14	12	14	16	16	15	12	10	9	9
75	TRUE	Empty	Microtubule-associated protein 4 OS=Homo sapiens OX=9606 GN=MAP4 PE=1 SV=3	MAP4_HUMAN		121 kDa	TRUE	unknown	140	159	167	8	15	5	1	13	134	0	0	0	0	0	5	15	28	0	0	4	3	10	26	0	0	5	64	16	41	3	1	3
76	TRUE	Empty	ATP-dependent Clp protease ATP-binding subunit clpX-like, mitochondrial OS=Homo sapiens OX=9606 GN=CLPX PE=1 SV=2	CLPX_HUMAN		69 kDa		unknown	14	15	12	0	30	27	25	32	41	29	1	0	3	4	31	39	26	28	37	56	12	18	20	41	44	55	16	27	25	22	17	18
77	TRUE	Empty	Propionyl-CoA carboxylase beta chain, mitochondrial OS=Homo sapiens OX=9606 GN=PCCB PE=1 SV=3	PCCB_HUMAN		58 kDa		unknown	68	75	56	10	72	78	2	7	3	15	2	2	2	2	31	26	14	11	20	35	24	12	12	21	20	25	20	0	15	13	10	9
78	TRUE	Empty	Staphylococcal nuclease domain-containing protein 1 OS=Homo sapiens OX=9606 GN=SND1 PE=1 SV=1	SND1_HUMAN		102 kDa		unknown	51	64	77	60	40	27	7	9	61	2	0	0	1	1	5	5	9	8	11	18	5	6	11	12	10	13	42	22	22	20	9	7
79	TRUE	Empty	Acyl-CoA dehydrogenase family member 9, mitochondrial OS=Homo sapiens OX=9606 GN=ACAD9 PE=1 SV=1	ACAD9_HUMAN		69 kDa		unknown	38	24	19	1	37	39	19	31	38	22	2	3	6	4	15	25	20	20	30	43	8	17	19	28	32	47	14	31	20	15	16	13
80.1	TRUE	Empty	Aldehyde dehydrogenase X, mitochondrial OS=Homo sapiens OX=9606 GN=ALDH1B1 PE=1 SV=3	AL1B1_HUMAN		57 kDa	TRUE	unknown	40	25	21	3	38	35	29	26	44	20	3	2	6	5	41	37	23	23	39	50	24	19	21	32	30	46	9	21	16	21	17	11
80.2	TRUE	Empty	Retinal dehydrogenase 2 OS=Homo sapiens OX=9606 GN=ALDH1A2 PE=1 SV=3	AL1A2_HUMAN		57 kDa	TRUE	unknown	3	3	1	0	0	0	0	0	0	0	0	0	0	0	7	5	0	0	5	0	9	0	0	0	0	6	1	2	3	0	0	1
80.3	TRUE	Empty	Aldehyde dehydrogenase family 1 member A3 OS=Homo sapiens OX=9606 GN=ALDH1A3 PE=1 SV=2	AL1A3_HUMAN		56 kDa	TRUE	unknown	3	3	0	0	0	0	0	0	5	0	0	0	0	0	7	0	0	0	0	0	0	0	0	0	0	0	0	0	0	0	0	0
81	TRUE	Empty	Moesin OS=Homo sapiens OX=9606 GN=MSN PE=1 SV=3	MOES_HUMAN		68 kDa	TRUE	unknown	51	86	138	63	53	28	14	26	79	15	3	5	5	6	23	16	17	17	20	25	10	15	19	21	20	24	41	27	25	20	19	10
82	TRUE	Empty	Glutaminase kidney isoform, mitochondrial OS=Homo sapiens OX=9606 GN=GLS PE=1 SV=1	GLSK_HUMAN		73 kDa	TRUE	unknown	65	39	39	8	69	53	8	13	36	15	5	6	7	4	23	24	13	16	28	32	11	11	15	17	27	20	17	17	12	19	20	12
83	TRUE	Empty	ATP-dependent RNA helicase A OS=Homo sapiens OX=9606 GN=DHX9 PE=1 SV=4	DHX9_HUMAN		141 kDa		unknown	78	61	76	61	36	24	3	6	64	0	0	0	0	0	7	6	12	13	14	18	4	10	11	17	6	12	55	25	29	36	11	10
84.1	TRUE	Empty	2-oxoglutarate dehydrogenase, mitochondrial OS=Homo sapiens OX=9606 GN=OGDH PE=1 SV=3	ODO1_HUMAN		116 kDa	TRUE	unknown	32	24	28	39	45	38	7	24	51	4	0	0	1	0	14	10	17	4	25	27	13	7	6	9	9	29	18	20	15	27	11	4
84.2	TRUE	Empty	2-oxoglutarate dehydrogenase-like, mitochondrial OS=Homo sapiens OX=9606 GN=OGDHL PE=1 SV=3	OGDHL_HUMAN		114 kDa	TRUE	unknown	12	9	16	19	20	16	0	7	16	0	0	0	0	0	6	5	9	0	13	11	5	3	0	3	4	12	7	11	12	17	8	2
85	TRUE	Empty	Spermatogenesis-associated protein 5 OS=Homo sapiens OX=9606 GN=SPATA5 PE=1 SV=3	SPAT5_HUMAN		98 kDa	TRUE	unknown	1	5	5	0	0	1	0	0	3	0	0	0	0	0	1	0	0	0	2	1	0	1	0	0	1	2	5	1	2	1	0	0
86	TRUE	Empty	Putative ATP-dependent RNA helicase DHX30 OS=Homo sapiens OX=9606 GN=DHX30 PE=1 SV=1	DHX30_HUMAN		134 kDa		unknown	38	29	38	47	37	36	11	23	61	7	0	0	0	0	11	14	17	11	36	34	4	10	15	21	23	28	32	28	33	43	14	10
87	TRUE	Empty	Ras GTPase-activating-like protein IQGAP1 OS=Homo sapiens OX=9606 GN=IQGAP1 PE=1 SV=1	IQGA1_HUMAN		189 kDa	TRUE	unknown	110	64	97	17	25	4	0	1	57	0	0	0	0	0	0	0	13	6	8	5	0	3	10	7	3	7	62	9	19	13	3	9
88	TRUE	Empty	Isocitrate dehydrogenase [NAD] subunit alpha, mitochondrial OS=Homo sapiens OX=9606 GN=IDH3A PE=1 SV=1	IDH3A_HUMAN		40 kDa		unknown	28	14	20	21	7	13	17	24	61	23	0	4	9	8	27	20	15	23	28	35	21	21	14	23	23	27	10	19	13	11	12	10
89	TRUE	Empty	FAST kinase domain-containing protein 4 OS=Homo sapiens OX=9606 GN=TBRG4 PE=1 SV=1	FAKD4_HUMAN		71 kDa		unknown	32	21	18	1	37	34	28	33	46	17	0	5	9	8	32	30	27	16	36	36	23	20	28	37	29	42	9	16	11	22	11	11
90	TRUE	Empty	Epiplakin OS=Homo sapiens OX=9606 GN=EPPK1 PE=1 SV=3	EPIPL_HUMAN		556 kDa	TRUE	unknown	85	49	94	7	16	10	1	0	76	0	0	0	0	0	1	0	8	1	13	19	2	2	4	8	5	7	72	24	50	34	9	15
91	TRUE	Empty	Neuroblast differentiation-associated protein AHNAK OS=Homo sapiens OX=9606 GN=AHNAK PE=1 SV=2	AHNK_HUMAN		629 kDa		unknown	11	62	56	3	4	3	0	7	64	3	0	0	0	0	1	0	17	3	4	8	2	6	19	3	5	7	76	12	35	6	2	6
92	TRUE	Empty	Aspartate--tRNA ligase, mitochondrial OS=Homo sapiens OX=9606 GN=DARS2 PE=1 SV=1	SYDM_HUMAN		74 kDa		unknown	24	19	24	4	42	36	15	29	34	19	2	2	2	3	15	9	19	14	32	36	3	17	14	17	19	31	13	23	22	23	10	7
93	TRUE	Empty	Peroxiredoxin-1 OS=Homo sapiens OX=9606 GN=PRDX1 PE=1 SV=1	PRDX1_HUMAN		22 kDa	TRUE	unknown	38	66	69	12	12	8	8	8	49	2	1	2	4	2	10	12	21	9	8	4	10	9	13	6	4	6	23	17	25	5	5	11
94	TRUE	Empty	Voltage-dependent anion-selective channel protein 2 OS=Homo sapiens OX=9606 GN=VDAC2 PE=1 SV=2	VDAC2_HUMAN		32 kDa	TRUE	unknown	80	87	71	42	23	21	16	14	94	17	2	2	0	2	32	19	28	27	23	25	12	21	29	30	17	27	22	13	19	10	14	16
95	TRUE	Empty	von Willebrand factor A domain-containing protein 8 OS=Homo sapiens OX=9606 GN=VWA8 PE=1 SV=2	VWA8_HUMAN		215 kDa		unknown	26	1	11	14	30	19	1	7	50	3	0	0	0	0	0	0	8	7	41	47	0	1	5	17	22	39	15	35	24	36	16	13
96	TRUE	Empty	Profilin-1 OS=Homo sapiens OX=9606 GN=PFN1 PE=1 SV=2	PROF1_HUMAN		15 kDa		unknown	53	48	77	26	20	17	19	22	53	13	11	8	14	12	13	20	18	15	14	15	14	18	17	14	10	16	30	16	16	11	12	13
97	TRUE	Empty	CAD protein OS=Homo sapiens OX=9606 GN=CAD PE=1 SV=3	PYR1_HUMAN		243 kDa	TRUE	unknown	167	55	77	29	31	18	8	13	70	1	0	0	2	0	7	6	25	17	23	23	6	5	13	24	10	23	49	18	23	33	4	11
98	TRUE	Empty	D-3-phosphoglycerate dehydrogenase OS=Homo sapiens OX=9606 GN=PHGDH PE=1 SV=4	SERA_HUMAN		57 kDa		unknown	51	69	55	1	26	20	13	17	36	15	3	4	4	3	28	23	18	15	18	19	11	10	22	18	17	18	23	17	26	8	6	13
99.1	TRUE	Empty	Heterogeneous nuclear ribonucleoproteins C1/C2 OS=Homo sapiens OX=9606 GN=HNRNPC PE=1 SV=4	HNRPC_HUMAN		34 kDa	TRUE	unknown	54	41	45	14	11	12	14	15	37	16	2	3	5	4	28	19	26	27	27	29	29	22	20	25	13	23	19	17	22	9	10	13
99.2	TRUE	Empty	Heterogeneous nuclear ribonucleoprotein C-like 2 OS=Homo sapiens OX=9606 GN=HNRNPCL2 PE=1 SV=1	HNRC2_HUMAN		32 kDa	TRUE	unknown	20	15	18	5	3	3	4	5	18	0	0	0	0	0	0	8	12	0	0	0	10	0	9	0	0	12	0	9	11	0	0	0
99.3	TRUE	Empty	Heterogeneous nuclear ribonucleoprotein C-like 3 OS=Homo sapiens OX=9606 GN=HNRNPCL3 PE=2 SV=1	HNRC3_HUMAN		32 kDa	TRUE	unknown	27	20	23	5	3	3	11	9	27	9	2	3	2	3	18	11	16	18	18	17	19	14	13	16	7	16	12	12	14	6	6	10
100.1	TRUE	Empty	Aldo-keto reductase family 1 member C3 OS=Homo sapiens OX=9606 GN=AKR1C3 PE=1 SV=4	AK1C3_HUMAN		37 kDa	TRUE	unknown	39	42	43	16	11	9	13	11	62	12	0	1	1	1	26	18	15	13	16	17	16	19	17	10	11	16	22	15	18	10	13	12
100.2	TRUE	Empty	Aldo-keto reductase family 1 member C2 OS=Homo sapiens OX=9606 GN=AKR1C2 PE=1 SV=3	AK1C2_HUMAN		37 kDa	TRUE	unknown	32	29	33	10	7	7	10	11	59	13	0	1	1	1	26	18	15	13	14	21	16	17	18	11	13	14	19	13	20	11	9	10
100.3	TRUE	Empty	Aldo-keto reductase family 1 member C4 OS=Homo sapiens OX=9606 GN=AKR1C4 PE=1 SV=3	AK1C4_HUMAN		37 kDa	TRUE	unknown	11	16	16	7	7	5	4	3	22	4	0	1	1	1	0	0	4	5	5	5	0	7	4	3	5	5	6	4	7	5	5	5
100.4	TRUE	Empty	Aldo-keto reductase family 1 member C1 OS=Homo sapiens OX=9606 GN=AKR1C1 PE=1 SV=1	AK1C1_HUMAN		37 kDa	TRUE	unknown	36	0	38	0	0	0	0	0	60	0	0	0	0	0	0	0	0	0	0	22	0	0	0	0	13	0	22	0	0	12	11	0
101	TRUE	Empty	Succinate--CoA ligase [GDP-forming] subunit beta, mitochondrial OS=Homo sapiens OX=9606 GN=SUCLG2 PE=1 SV=2	SUCB2_HUMAN		47 kDa		unknown	19	8	7	0	0	4	19	9	19	14	1	4	7	9	19	23	11	19	18	25	17	11	14	21	13	18	9	20	14	9	11	10
102	TRUE	Empty	Polyribonucleotide nucleotidyltransferase 1, mitochondrial OS=Homo sapiens OX=9606 GN=PNPT1 PE=1 SV=2	PNPT1_HUMAN		86 kDa		unknown	17	13	15	26	37	26	12	22	47	11	1	0	0	0	18	3	16	4	23	23	6	9	13	16	9	23	8	22	18	16	12	11
103	TRUE	Empty	Transferrin receptor protein 1 OS=Homo sapiens OX=9606 GN=TFRC PE=1 SV=2	TFR1_HUMAN		85 kDa		unknown	70	83	92	50	35	17	8	8	56	4	0	0	0	0	2	1	17	7	10	12	0	12	10	7	3	13	32	19	24	12	4	6
104	TRUE	Empty	T-complex protein 1 subunit alpha OS=Homo sapiens OX=9606 GN=TCP1 PE=1 SV=1	TCPA_HUMAN		60 kDa	TRUE	unknown	48	60	51	5	35	24	4	6	27	3	0	1	0	1	0	13	13	9	11	13	0	7	11	13	3	19	25	8	15	11	6	7
105	TRUE	Empty	Probable leucine--tRNA ligase, mitochondrial OS=Homo sapiens OX=9606 GN=LARS2 PE=1 SV=2	SYLM_HUMAN		102 kDa		unknown	11	13	23	38	41	27	8	15	29	6	0	0	0	0	0	3	14	10	30	26	0	9	10	20	16	29	14	23	24	27	17	13
106	TRUE	Empty	28S ribosomal protein S29, mitochondrial OS=Homo sapiens OX=9606 GN=DAP3 PE=1 SV=1	RT29_HUMAN		46 kDa		unknown	17	7	9	11	8	13	11	5	29	17	2	1	1	2	19	14	19	18	25	30	8	16	12	22	18	20	13	25	21	19	16	12
107	TRUE	Empty	Myoferlin OS=Homo sapiens OX=9606 GN=MYOF PE=1 SV=1	MYOF_HUMAN		235 kDa	TRUE	unknown	153	41	74	16	11	4	0	1	33	1	0	0	0	0	2	2	13	2	4	4	0	1	7	3	2	2	44	2	21	22	2	5
108.1	TRUE	Empty	Heat shock cognate 71 kDa protein OS=Homo sapiens OX=9606 GN=HSPA8 PE=1 SV=1	HSP7C_HUMAN		71 kDa	TRUE	unknown	106	136	155	33	55	36	31	28	82	23	3	8	5	7	36	34	42	28	31	39	21	24	34	32	31	35	57	39	31	24	20	29
108.2	TRUE	Empty	Heat shock-related 70 kDa protein 2 OS=Homo sapiens OX=9606 GN=HSPA2 PE=1 SV=1	HSP72_HUMAN		70 kDa	TRUE	unknown	32	45	49	16	19	17	13	10	23	9	2	4	3	4	15	12	15	9	9	14	12	8	12	12	12	10	24	17	13	10	11	13
109.1	TRUE	Empty	Ras-related protein Rab-14 OS=Homo sapiens OX=9606 GN=RAB14 PE=1 SV=4	RAB14_HUMAN		24 kDa	TRUE	unknown	16	19	17	7	1	2	2	1	18	2	0	0	0	0	2	5	6	3	3	3	5	4	5	2	3	3	15	5	13	4	2	4
109.1	TRUE	Empty	Putative Ras-related protein Rab-1C OS=Homo sapiens OX=9606 GN=RAB1C PE=5 SV=2	RAB1C_HUMAN		22 kDa	TRUE	unknown	3	3	3	0	0	0	2	4	0	3	1	1	1	2	10	9	4	7	2	4	3	4	5	4	3	4	15	7	9	3	0	0
109.11	TRUE	Empty	Ras-related protein Rab-3B OS=Homo sapiens OX=9606 GN=RAB3B PE=1 SV=2	RAB3B_HUMAN		25 kDa	TRUE	unknown	1	0	1	0	0	0	0	0	0	0	0	0	0	0	2	4	2	0	0	0	0	0	1	0	0	0	10	4	3	1	0	0
109.12	TRUE	Empty	Ras-related protein Rab-3C OS=Homo sapiens OX=9606 GN=RAB3C PE=2 SV=1	RAB3C_HUMAN		26 kDa	TRUE	unknown	1	0	1	0	0	0	0	0	0	0	0	0	0	0	2	4	2	0	0	0	0	0	1	0	0	1	10	4	3	0	0	0
109.13	TRUE	Empty	Ras-related protein Rab-30 OS=Homo sapiens OX=9606 GN=RAB30 PE=1 SV=2	RAB30_HUMAN		23 kDa	TRUE	unknown	0	0	0	0	0	0	0	0	0	0	0	0	0	0	0	0	0	0	0	0	0	0	0	0	0	0	6	0	2	0	0	0
109.14	TRUE	Empty	Ras-related protein Rab-8B OS=Homo sapiens OX=9606 GN=RAB8B PE=1 SV=2	RAB8B_HUMAN		24 kDa	TRUE	unknown	0	0	0	0	0	0	0	0	0	0	0	0	0	0	0	0	0	0	0	0	0	0	0	0	0	0	14	7	0	0	0	0
109.15	TRUE	Empty	Ras-related protein Rab-43 OS=Homo sapiens OX=9606 GN=RAB43 PE=1 SV=1	RAB43_HUMAN		23 kDa	TRUE	unknown	0	0	0	0	0	0	0	0	0	0	0	0	0	0	0	0	0	0	0	0	0	0	0	0	0	0	0	0	0	0	0	0
109.16	TRUE	Empty	Ras-related protein Rab-39B OS=Homo sapiens OX=9606 GN=RAB39B PE=1 SV=1	RB39B_HUMAN		25 kDa	TRUE	unknown	0	0	0	0	0	0	0	0	0	0	0	0	0	0	2	0	0	0	0	0	0	0	0	0	0	0	0	0	0	0	0	0
109.17	TRUE	Empty	Ras-related protein Rab-37 OS=Homo sapiens OX=9606 GN=RAB37 PE=1 SV=3	RAB37_HUMAN		25 kDa	TRUE	unknown	0	0	0	0	0	0	0	0	0	0	0	0	0	0	0	0	0	0	0	0	0	0	0	0	0	0	0	0	0	0	0	0
109.18	TRUE	Empty	Ras-related protein Rab-3A OS=Homo sapiens OX=9606 GN=RAB3A PE=1 SV=1	RAB3A_HUMAN		25 kDa	TRUE	unknown	0	0	0	0	0	0	0	0	0	0	0	0	0	0	0	0	0	0	0	0	0	0	0	0	0	0	0	0	0	0	0	0
109.19	TRUE	Empty	Ras-related protein Rab-4B OS=Homo sapiens OX=9606 GN=RAB4B PE=1 SV=1	RAB4B_HUMAN		24 kDa	TRUE	unknown	0	0	0	0	0	0	0	0	0	0	0	0	0	0	0	0	0	0	0	0	0	0	0	0	0	0	0	0	0	0	0	0
109.2	TRUE	Empty	Ras-related protein Rab-10 OS=Homo sapiens OX=9606 GN=RAB10 PE=1 SV=1	RAB10_HUMAN		23 kDa	TRUE	unknown	4	4	4	2	0	1	2	2	2	2	0	0	2	1	6	5	2	3	2	1	0	1	3	1	1	1	13	5	7	3	1	4
109.3	TRUE	Empty	Ras-related protein Rab-1A OS=Homo sapiens OX=9606 GN=RAB1A PE=1 SV=3	RAB1A_HUMAN		23 kDa	TRUE	unknown	4	7	6	0	0	0	4	4	19	3	1	1	0	2	10	10	8	7	6	7	2	5	7	6	4	6	18	9	12	4	3	6
109.4	TRUE	Empty	Ras-related protein Rab-35 OS=Homo sapiens OX=9606 GN=RAB35 PE=1 SV=1	RAB35_HUMAN		23 kDa	TRUE	unknown	1	1	3	0	0	0	1	1	0	1	0	0	0	0	5	5	2	3	1	1	0	2	1	1	0	1	11	7	8	3	2	5
109.5	TRUE	Empty	Ras-related protein Rab-4A OS=Homo sapiens OX=9606 GN=RAB4A PE=1 SV=3	RAB4A_HUMAN		24 kDa	TRUE	unknown	0	0	0	0	0	0	0	0	0	1	0	0	0	0	2	0	0	0	0	0	0	0	0	0	0	0	5	0	2	0	0	0
109.6	TRUE	Empty	Ras-related protein Rab-8A OS=Homo sapiens OX=9606 GN=RAB8A PE=1 SV=1	RAB8A_HUMAN		24 kDa	TRUE	unknown	0	3	3	1	0	0	1	1	0	0	0	0	0	0	5	5	1	3	0	1	0	1	0	0	0	0	13	6	6	0	1	4
109.7	TRUE	Empty	Ras-related protein Rab-1B OS=Homo sapiens OX=9606 GN=RAB1B PE=1 SV=1	RAB1B_HUMAN		22 kDa	TRUE	unknown	6	6	5	0	0	0	3	4	15	3	1	1	1	2	10	10	7	7	6	7	3	5	7	6	4	6	18	9	11	3	3	6
109.8	TRUE	Empty	Ras-related protein Rab-12 OS=Homo sapiens OX=9606 GN=RAB12 PE=1 SV=3	RAB12_HUMAN		27 kDa	TRUE	unknown	0	0	0	0	0	0	0	0	0	0	0	0	0	0	0	0	0	0	0	0	0	0	0	0	0	0	7	1	3	0	0	1
109.9	TRUE	Empty	Ras-related protein Rab-3D OS=Homo sapiens OX=9606 GN=RAB3D PE=1 SV=1	RAB3D_HUMAN		24 kDa	TRUE	unknown	1	0	1	0	0	0	0	0	0	0	0	0	0	0	2	0	2	0	0	0	0	1	1	0	0	0	10	4	3	1	0	0
110	TRUE	Empty	Succinyl-CoA:3-ketoacid coenzyme A transferase 1, mitochondrial OS=Homo sapiens OX=9606 GN=OXCT1 PE=1 SV=1	SCOT1_HUMAN		56 kDa	TRUE	unknown	47	28	20	0	52	23	9	19	30	10	0	2	4	5	16	21	13	13	19	33	10	12	11	19	24	24	11	13	6	17	9	8
111	TRUE	Empty	Heat shock protein beta-1 OS=Homo sapiens OX=9606 GN=HSPB1 PE=1 SV=2	HSPB1_HUMAN		23 kDa		unknown	28	28	37	20	12	15	11	8	36	9	2	3	4	4	38	10	12	12	14	10	17	15	11	10	13	10	11	12	14	6	7	10
112.1	TRUE	Empty	Endoplasmin OS=Homo sapiens OX=9606 GN=HSP90B1 PE=1 SV=1	ENPL_HUMAN		92 kDa	TRUE	unknown	28	44	50	36	38	24	11	10	29	9	1	2	4	0	9	3	11	7	16	16	3	7	5	11	11	21	16	11	9	9	12	8
112.2	TRUE	Empty	Putative endoplasmin-like protein OS=Homo sapiens OX=9606 GN=HSP90B2P PE=5 SV=1	ENPLL_HUMAN		46 kDa	TRUE	unknown	0	0	0	0	0	0	0	0	0	0	0	0	0	0	0	0	0	0	0	0	0	0	0	0	0	0	0	0	0	0	0	0
113	TRUE	Empty	Elongation factor Ts, mitochondrial OS=Homo sapiens OX=9606 GN=TSFM PE=1 SV=2	EFTS_HUMAN		35 kDa		unknown	32	17	22	20	8	14	23	24	63	11	1	0	6	3	28	11	25	20	27	21	16	22	25	26	18	30	12	12	8	11	10	15
114	TRUE	Empty	Succinate--CoA ligase [ADP-forming] subunit beta, mitochondrial OS=Homo sapiens OX=9606 GN=SUCLA2 PE=1 SV=3	SUCB1_HUMAN		50 kDa		unknown	23	16	18	3	9	12	27	21	13	24	2	3	10	14	22	15	11	15	18	25	13	10	12	16	15	19	3	15	11	11	4	7
115	TRUE	Empty	GTP-binding nuclear protein Ran OS=Homo sapiens OX=9606 GN=RAN PE=1 SV=3	RAN_HUMAN		24 kDa	TRUE	unknown	27	30	31	19	10	12	16	14	63	10	5	4	9	6	30	13	18	16	15	23	15	16	13	19	10	26	17	15	19	14	9	15
116	TRUE	Empty	Isoleucine--tRNA ligase, mitochondrial OS=Homo sapiens OX=9606 GN=IARS2 PE=1 SV=2	SYIM_HUMAN		114 kDa		unknown	13	12	14	21	24	21	8	17	37	5	0	0	0	1	3	1	11	8	21	35	2	8	9	14	12	23	14	25	12	18	8	3
117	TRUE	Empty	Threonine--tRNA ligase, cytoplasmic OS=Homo sapiens OX=9606 GN=TARS PE=1 SV=3	SYTC_HUMAN		83 kDa	TRUE	unknown	31	52	82	14	28	13	11	19	91	6	0	0	0	0	12	6	22	5	19	16	7	10	18	10	5	22	30	22	22	11	7	3
118	TRUE	Empty	Mitochondrial-processing peptidase subunit beta OS=Homo sapiens OX=9606 GN=PMPCB PE=1 SV=2	MPPB_HUMAN		54 kDa	TRUE	unknown	17	12	12	3	11	12	19	24	21	14	0	0	0	1	19	12	14	10	22	28	14	16	14	18	14	23	27	29	21	17	21	19
119	TRUE	Empty	ATP synthase subunit gamma, mitochondrial OS=Homo sapiens OX=9606 GN=ATP5F1C PE=1 SV=1	ATPG_HUMAN		33 kDa		unknown	32	29	33	24	24	25	19	22	38	18	2	6	12	9	31	10	23	27	28	25	14	20	22	28	15	28	12	15	17	9	13	14
120	TRUE	Empty	Electron transfer flavoprotein subunit alpha, mitochondrial OS=Homo sapiens OX=9606 GN=ETFA PE=1 SV=1	ETFA_HUMAN		35 kDa		unknown	24	15	22	19	17	16	18	18	50	16	2	0	2	0	13	18	16	14	13	19	6	15	13	14	18	22	9	18	11	10	9	16
121	TRUE	Empty	Vinculin OS=Homo sapiens OX=9606 GN=VCL PE=1 SV=4	VINC_HUMAN		124 kDa		unknown	40	60	58	2	15	5	0	7	49	0	0	0	0	0	1	0	17	0	2	0	0	3	15	0	0	3	30	13	27	6	6	4
122	TRUE	Empty	Peroxiredoxin-5, mitochondrial OS=Homo sapiens OX=9606 GN=PRDX5 PE=1 SV=4	PRDX5_HUMAN		22 kDa		unknown	20	19	27	13	6	10	20	33	23	13	7	3	15	17	20	18	27	17	21	16	26	20	14	17	17	16	19	21	14	8	9	12
123	TRUE	Empty	ELAV-like protein 3 OS=Homo sapiens OX=9606 GN=ELAVL3 PE=2 SV=3	ELAV3_HUMAN		40 kDa	TRUE	unknown	2	1	2	0	0	0	2	9	3	10	17	4	27	0	0	0	1	0	2	1	1	0	2	0	0	2	0	0	1	0	0	1
124	TRUE	Empty	Acyl-coenzyme A thioesterase 9, mitochondrial OS=Homo sapiens OX=9606 GN=ACOT9 PE=1 SV=2	ACOT9_HUMAN		50 kDa		unknown	20	11	12	1	10	12	4	15	22	16	0	2	5	3	8	12	8	9	14	20	4	10	11	12	16	21	8	11	10	12	9	10
125	TRUE	Empty	Heterogeneous nuclear ribonucleoproteins A2/B1 OS=Homo sapiens OX=9606 GN=HNRNPA2B1 PE=1 SV=2	ROA2_HUMAN		37 kDa		unknown	57	56	52	15	9	14	4	4	58	10	0	0	0	0	3	7	17	12	21	24	2	19	9	11	13	20	15	9	10	7	11	9
126	TRUE	Empty	Aldehyde dehydrogenase, mitochondrial OS=Homo sapiens OX=9606 GN=ALDH2 PE=1 SV=2	ALDH2_HUMAN		56 kDa	TRUE	unknown	32	17	11	0	26	30	18	15	31	19	3	3	8	6	16	24	21	17	26	35	11	18	16	28	21	37	7	16	10	9	6	9
127	TRUE	Empty	2,4-dienoyl-CoA reductase, mitochondrial OS=Homo sapiens OX=9606 GN=DECR1 PE=1 SV=1	DECR_HUMAN		36 kDa		unknown	19	9	9	13	7	10	10	15	36	19	0	0	1	1	28	19	16	16	21	22	12	15	14	20	15	19	4	8	6	6	6	6
128	TRUE	Empty	NAD(P) transhydrogenase, mitochondrial OS=Homo sapiens OX=9606 GN=NNT PE=1 SV=3	NNTM_HUMAN		114 kDa		unknown	34	22	39	32	80	32	2	6	27	4	0	0	0	0	2	5	5	4	17	17	1	5	7	12	8	12	15	16	12	17	4	9
129	TRUE	Empty	Heterogeneous nuclear ribonucleoprotein K OS=Homo sapiens OX=9606 GN=HNRNPK PE=1 SV=1	HNRPK_HUMAN		51 kDa		unknown	37	72	45	2	21	25	10	7	26	5	0	0	0	0	4	5	21	6	16	17	0	14	12	9	9	17	23	13	21	11	5	8
130	TRUE	Empty	Programmed cell death 6-interacting protein OS=Homo sapiens OX=9606 GN=PDCD6IP PE=1 SV=1	PDC6I_HUMAN		96 kDa		unknown	36	85	99	2	3	0	1	5	43	0	0	0	0	0	2	1	18	0	1	0	0	3	18	0	0	0	43	16	30	4	2	3
131	TRUE	Empty	Filamin-C OS=Homo sapiens OX=9606 GN=FLNC PE=1 SV=3	FLNC_HUMAN		291 kDa	TRUE	unknown	282	98	177	16	38	4	1	4	122	0	0	0	0	0	3	3	30	1	10	10	2	4	15	3	8	8	70	7	27	17	1	2
132	TRUE	Empty	T-complex protein 1 subunit eta OS=Homo sapiens OX=9606 GN=CCT7 PE=1 SV=2	TCPH_HUMAN		59 kDa		unknown	43	47	41	0	20	11	0	3	24	1	0	0	0	0	0	4	8	2	5	4	0	4	3	5	1	7	16	7	8	9	7	5
133	TRUE	Empty	Peroxiredoxin-6 OS=Homo sapiens OX=9606 GN=PRDX6 PE=1 SV=3	PRDX6_HUMAN		25 kDa		unknown	25	34	40	19	9	9	8	11	42	2	1	1	3	3	3	5	21	16	13	12	0	15	20	12	9	14	20	8	13	7	8	8
134	TRUE	Empty	NAD(P)H dehydrogenase [quinone] 1 OS=Homo sapiens OX=9606 GN=NQO1 PE=1 SV=1	NQO1_HUMAN		31 kDa		unknown	36	26	35	15	8	10	9	18	51	3	0	2	1	0	21	2	20	23	15	16	5	17	21	16	16	23	20	13	16	15	12	13
135	TRUE	Empty	Isoleucine--tRNA ligase, cytoplasmic OS=Homo sapiens OX=9606 GN=IARS PE=1 SV=2	SYIC_HUMAN		145 kDa		unknown	57	47	53	18	16	3	0	3	46	0	0	0	0	0	1	2	11	2	7	8	1	0	7	4	2	8	37	13	17	15	5	4
136	TRUE	Empty	Mitochondrial import inner membrane translocase subunit TIM44 OS=Homo sapiens OX=9606 GN=TIMM44 PE=1 SV=2	TIM44_HUMAN		51 kDa	TRUE	unknown	18	8	10	3	4	11	7	14	25	15	0	3	5	3	11	15	10	14	21	26	3	14	11	31	20	22	11	19	14	14	9	11
137	TRUE	Empty	G-rich sequence factor 1 OS=Homo sapiens OX=9606 GN=GRSF1 PE=1 SV=3	GRSF1_HUMAN		53 kDa		unknown	33	19	12	0	29	19	1	7	30	10	1	3	6	5	17	26	7	13	15	15	19	10	9	18	15	24	9	11	5	11	6	4
138	TRUE	Empty	Inosine-5'-monophosphate dehydrogenase 2 OS=Homo sapiens OX=9606 GN=IMPDH2 PE=1 SV=2	IMDH2_HUMAN		56 kDa	TRUE	unknown	54	90	75	0	11	6	4	5	44	5	1	2	2	0	8	16	19	5	10	19	6	13	20	9	12	12	17	3	18	7	2	1
139	TRUE	Empty	Heterogeneous nuclear ribonucleoprotein L OS=Homo sapiens OX=9606 GN=HNRNPL PE=1 SV=2	HNRPL_HUMAN		64 kDa	TRUE	unknown	42	62	58	1	26	26	4	7	27	4	0	0	0	0	6	1	12	5	9	13	6	10	7	9	2	10	30	12	18	12	6	7
140	TRUE	Empty	C-1-tetrahydrofolate synthase, cytoplasmic OS=Homo sapiens OX=9606 GN=MTHFD1 PE=1 SV=3	C1TC_HUMAN		102 kDa	TRUE	unknown	41	49	61	29	30	21	0	1	31	0	0	0	0	0	0	0	9	2	9	13	1	0	8	5	5	10	23	13	16	11	4	4
141	TRUE	Empty	Trifunctional purine biosynthetic protein adenosine-3 OS=Homo sapiens OX=9606 GN=GART PE=1 SV=1	PUR2_HUMAN		108 kDa		unknown	36	38	45	11	6	7	2	4	40	1	0	0	0	0	5	4	7	3	6	15	2	1	6	1	6	10	27	9	17	12	5	3
142	TRUE	Empty	AFG3-like protein 2 OS=Homo sapiens OX=9606 GN=AFG3L2 PE=1 SV=2	AFG32_HUMAN		89 kDa	TRUE	unknown	9	8	13	11	18	8	2	4	13	2	0	0	0	1	1	3	6	5	18	20	1	6	4	15	7	17	10	15	8	10	11	6
143	TRUE	Empty	X-ray repair cross-complementing protein 6 OS=Homo sapiens OX=9606 GN=XRCC6 PE=1 SV=2	XRCC6_HUMAN		70 kDa		unknown	28	42	36	7	20	12	3	4	28	4	2	2	2	3	7	4	8	8	4	8	8	4	5	12	7	11	27	16	20	13	11	5
144	TRUE	Empty	Pre-mRNA-splicing factor ATP-dependent RNA helicase DHX15 OS=Homo sapiens OX=9606 GN=DHX15 PE=1 SV=2	DHX15_HUMAN		91 kDa	TRUE	unknown	32	51	81	20	16	10	1	2	31	1	0	0	0	0	0	1	6	2	3	8	0	2	5	6	0	8	27	15	21	10	4	2
145	TRUE	Empty	Ornithine aminotransferase, mitochondrial OS=Homo sapiens OX=9606 GN=OAT PE=1 SV=1	OAT_HUMAN		49 kDa		unknown	17	9	10	2	4	6	3	12	19	11	3	5	6	4	13	18	12	18	17	26	10	11	10	30	19	21	6	10	6	5	7	4
146	TRUE	Empty	Voltage-dependent anion-selective channel protein 1 OS=Homo sapiens OX=9606 GN=VDAC1 PE=1 SV=2	VDAC1_HUMAN		31 kDa	TRUE	unknown	47	43	51	21	12	9	17	9	104	11	2	1	2	1	17	12	18	30	23	19	5	20	18	27	14	22	21	15	12	14	12	14
147	TRUE	Empty	3-hydroxyisobutyryl-CoA hydrolase, mitochondrial OS=Homo sapiens OX=9606 GN=HIBCH PE=1 SV=2	HIBCH_HUMAN		43 kDa		unknown	8	6	4	4	2	4	4	10	34	10	0	0	0	0	1	7	17	15	25	25	3	11	9	22	18	22	7	16	11	8	11	7
148	TRUE	Empty	Neutral alpha-glucosidase AB OS=Homo sapiens OX=9606 GN=GANAB PE=1 SV=3	GANAB_HUMAN		107 kDa		unknown	21	14	19	27	25	13	4	6	54	1	0	0	0	0	0	0	3	2	9	10	0	2	1	6	3	10	21	23	15	21	10	4
149.1	TRUE	Empty	T-complex protein 1 subunit zeta OS=Homo sapiens OX=9606 GN=CCT6A PE=1 SV=3	TCPZ_HUMAN		58 kDa	TRUE	unknown	35	34	32	0	25	12	2	7	20	2	0	0	0	0	7	9	10	6	8	11	3	4	8	9	5	11	13	9	12	8	5	7
149.2	TRUE	Empty	T-complex protein 1 subunit zeta-2 OS=Homo sapiens OX=9606 GN=CCT6B PE=1 SV=5	TCPW_HUMAN		58 kDa	TRUE	unknown	19	19	14	0	12	6	2	0	10	2	0	0	0	0	0	0	5	0	0	6	0	3	0	0	0	6	6	4	5	0	4	0
150	TRUE	Empty	40S ribosomal protein S11 OS=Homo sapiens OX=9606 GN=RPS11 PE=1 SV=3	RS11_HUMAN		18 kDa		unknown	20	17	21	19	11	10	7	6	44	4	2	0	2	3	10	8	14	8	4	8	10	5	7	7	6	7	16	12	11	6	5	7
151	TRUE	Empty	Elongation factor 1-gamma OS=Homo sapiens OX=9606 GN=EEF1G PE=1 SV=3	EF1G_HUMAN		50 kDa		unknown	42	63	68	0	5	6	1	3	22	5	0	0	0	0	1	12	14	7	7	8	1	14	8	10	2	10	24	7	12	13	7	2
152	TRUE	Empty	28S ribosomal protein S27, mitochondrial OS=Homo sapiens OX=9606 GN=MRPS27 PE=1 SV=3	RT27_HUMAN		48 kDa		unknown	16	13	15	7	8	9	10	8	26	14	1	0	3	3	16	15	13	14	19	25	9	12	8	20	22	23	6	14	9	12	10	7
153.1	TRUE	Empty	Ubiquitin-40S ribosomal protein S27a OS=Homo sapiens OX=9606 GN=RPS27A PE=1 SV=2	RS27A_HUMAN		18 kDa	TRUE	unknown	24	19	23	9	17	8	17	15	12	8	0	0	0	0	4	4	6	4	6	7	0	3	2	5	3	8	29	20	22	16	10	14
153.2	TRUE	Empty	Polyubiquitin-B OS=Homo sapiens OX=9606 GN=UBB PE=1 SV=1	UBB_HUMAN		26 kDa	TRUE	unknown	21	0	19	9	0	0	17	15	0	8	0	0	0	0	3	3	0	0	4	0	0	0	0	0	2	0	23	18	20	0	0	12
153.3	TRUE	Empty	Ubiquitin-60S ribosomal protein L40 OS=Homo sapiens OX=9606 GN=UBA52 PE=1 SV=2	RL40_HUMAN		15 kDa	TRUE	unknown	0	0	0	0	0	0	17	15	0	8	0	0	0	0	0	3	0	0	0	0	0	0	0	0	0	0	0	0	0	0	0	0
154	TRUE	Empty	Bifunctional purine biosynthesis protein PURH OS=Homo sapiens OX=9606 GN=ATIC PE=1 SV=3	PUR9_HUMAN		65 kDa		unknown	34	43	44	0	28	13	1	1	26	2	0	0	0	0	0	0	3	5	9	7	0	2	3	4	1	7	31	11	13	9	4	6
155.1	TRUE	Empty	Peptidyl-prolyl cis-trans isomerase A OS=Homo sapiens OX=9606 GN=PPIA PE=1 SV=2	PPIA_HUMAN		18 kDa	TRUE	unknown	18	21	31	9	9	7	36	40	21	21	3	3	5	4	9	11	16	8	8	9	12	11	15	6	5	10	25	15	14	5	5	9
155.2	TRUE	Empty	Peptidyl-prolyl cis-trans isomerase A-like 4A OS=Homo sapiens OX=9606 GN=PPIAL4A PE=2 SV=1	PAL4A_HUMAN		18 kDa	TRUE	unknown	0	0	0	0	0	0	0	0	0	0	0	0	0	0	0	1	0	0	0	0	2	0	0	0	0	0	0	0	0	0	0	0
155.3	TRUE	Empty	Peptidyl-prolyl cis-trans isomerase A-like 4G OS=Homo sapiens OX=9606 GN=PPIAL4G PE=3 SV=1	PAL4G_HUMAN		18 kDa	TRUE	unknown	0	0	0	0	0	0	0	0	0	0	0	0	0	0	0	0	0	0	0	0	0	0	0	0	0	0	0	0	0	0	0	0
155.4	TRUE	Empty	Peptidyl-prolyl cis-trans isomerase A-like 4D OS=Homo sapiens OX=9606 GN=PPIAL4D PE=3 SV=1	PAL4D_HUMAN		18 kDa	TRUE	unknown	0	0	0	0	0	0	0	0	0	0	0	0	0	0	0	0	0	0	0	0	0	0	0	0	0	0	0	0	0	0	0	0
156	TRUE	Empty	ATP synthase subunit O, mitochondrial OS=Homo sapiens OX=9606 GN=ATP5O PE=1 SV=1	ATPO_HUMAN		23 kDa		unknown	8	8	10	15	10	12	20	19	40	11	8	4	20	16	35	40	14	21	18	19	23	13	15	17	18	19	7	9	11	8	9	12
157	TRUE	Empty	Hydroxysteroid dehydrogenase-like protein 2 OS=Homo sapiens OX=9606 GN=HSDL2 PE=1 SV=1	HSDL2_HUMAN		45 kDa		unknown	16	9	6	1	11	8	21	13	18	20	5	6	7	11	19	19	11	16	17	29	18	11	9	21	18	20	6	7	5	7	7	8
158	TRUE	Empty	Glucose-6-phosphate 1-dehydrogenase OS=Homo sapiens OX=9606 GN=G6PD PE=1 SV=4	G6PD_HUMAN		59 kDa		unknown	50	56	47	0	16	10	1	0	23	1	0	0	0	0	2	2	9	1	2	3	0	4	4	0	0	2	20	6	4	6	3	3
159	TRUE	Empty	Coatomer subunit alpha OS=Homo sapiens OX=9606 GN=COPA PE=1 SV=2	COPA_HUMAN		138 kDa		unknown	47	28	42	17	10	7	0	0	47	0	0	0	0	0	0	0	2	2	4	10	0	1	2	2	4	8	43	11	19	12	5	2
160	TRUE	Empty	Dimethylglycine dehydrogenase, mitochondrial OS=Homo sapiens OX=9606 GN=DMGDH PE=1 SV=2	M2GD_HUMAN		97 kDa		unknown	0	0	0	0	0	0	28	22	2	13	2	3	7	8	11	17	1	0	3	2	26	13	1	2	4	3	0	0	0	0	0	0
161	TRUE	Empty	Fructose-bisphosphate aldolase A OS=Homo sapiens OX=9606 GN=ALDOA PE=1 SV=2	ALDOA_HUMAN		39 kDa	TRUE	unknown	66	59	75	1	12	4	1	2	26	3	0	2	1	1	2	3	7	0	9	5	4	5	9	0	12	7	24	5	10	4	2	4
162	TRUE	Empty	Polymerase delta-interacting protein 2 OS=Homo sapiens OX=9606 GN=POLDIP2 PE=1 SV=1	PDIP2_HUMAN		42 kDa		unknown	8	5	5	4	2	1	6	8	6	10	1	0	1	2	8	11	13	18	19	21	6	7	11	16	17	17	10	13	11	8	11	9
163.1	TRUE	Empty	Heterogeneous nuclear ribonucleoprotein A1 OS=Homo sapiens OX=9606 GN=HNRNPA1 PE=1 SV=5	ROA1_HUMAN		39 kDa	TRUE	unknown	59	50	44	17	6	5	6	9	77	9	0	1	1	1	5	9	13	13	22	16	5	15	12	12	10	13	14	12	15	8	8	9
163.2	TRUE	Empty	Heterogeneous nuclear ribonucleoprotein A1-like 2 OS=Homo sapiens OX=9606 GN=HNRNPA1L2 PE=2 SV=2	RA1L2_HUMAN		34 kDa	TRUE	unknown	51	44	39	16	6	5	5	9	61	8	0	0	1	1	4	9	12	14	22	16	2	14	11	13	10	13	10	8	10	6	5	7
164	TRUE	Empty	tRNA (cytosine(34)-C(5))-methyltransferase OS=Homo sapiens OX=9606 GN=NSUN2 PE=1 SV=2	NSUN2_HUMAN		86 kDa		unknown	13	30	44	9	12	11	1	2	40	1	0	0	0	0	1	2	5	1	12	14	1	1	0	7	5	11	26	14	24	17	11	12
165	TRUE	Empty	4F2 cell-surface antigen heavy chain OS=Homo sapiens OX=9606 GN=SLC3A2 PE=1 SV=3	4F2_HUMAN		68 kDa		unknown	27	52	55	8	15	4	2	3	40	1	0	0	0	0	5	0	10	1	5	9	1	6	8	5	3	6	26	10	17	10	8	2
166	TRUE	Empty	Adenylyl cyclase-associated protein 1 OS=Homo sapiens OX=9606 GN=CAP1 PE=1 SV=5	CAP1_HUMAN		52 kDa	TRUE	unknown	44	71	54	0	21	28	5	8	27	4	0	0	0	0	4	15	11	7	8	8	2	8	10	4	4	11	20	10	13	9	5	7
167	TRUE	Empty	GTPase Era, mitochondrial OS=Homo sapiens OX=9606 GN=ERAL1 PE=1 SV=2	ERAL1_HUMAN		48 kDa		unknown	9	5	6	0	1	3	15	11	26	15	2	1	3	3	16	11	13	7	20	24	7	15	11	17	16	19	9	14	12	15	10	13
168	TRUE	Empty	T-complex protein 1 subunit theta OS=Homo sapiens OX=9606 GN=CCT8 PE=1 SV=4	TCPQ_HUMAN		60 kDa		unknown	52	77	49	2	21	12	2	2	22	1	0	0	0	0	2	9	11	4	5	4	1	7	10	5	1	7	19	8	18	6	4	4
169	TRUE	Empty	Ras GTPase-activating protein 4 OS=Homo sapiens OX=9606 GN=RASA4 PE=2 SV=2	RASL2_HUMAN		90 kDa		unknown	0	0	0	0	0	0	0	0	0	0	0	0	0	0	0	1	0	0	0	0	0	0	0	0	0	0	0	0	0	0	0	0
170	TRUE	Empty	tRNA methyltransferase 10 homolog C OS=Homo sapiens OX=9606 GN=TRMT10C PE=1 SV=2	TM10C_HUMAN		47 kDa		unknown	8	3	4	3	2	5	5	13	18	12	3	1	7	5	11	14	14	10	15	17	6	13	11	20	14	17	7	13	5	8	7	10
171	TRUE	Empty	60S ribosomal protein L12 OS=Homo sapiens OX=9606 GN=RPL12 PE=1 SV=1	RL12_HUMAN		18 kDa		unknown	23	27	25	20	11	10	16	14	48	8	10	1	13	9	15	13	20	10	8	9	18	14	18	11	8	10	11	12	12	8	6	9
172	TRUE	Empty	Threonine--tRNA ligase, mitochondrial OS=Homo sapiens OX=9606 GN=TARS2 PE=1 SV=1	SYTM_HUMAN		81 kDa	TRUE	unknown	6	8	6	18	24	14	8	14	33	8	3	2	4	6	13	2	8	7	16	23	7	7	11	13	13	21	6	19	9	10	11	8
173.1	TRUE	Empty	ATP-dependent RNA helicase DDX39A OS=Homo sapiens OX=9606 GN=DDX39A PE=1 SV=2	DX39A_HUMAN		49 kDa	TRUE	unknown	29	36	31	0	8	8	7	0	20	6	0	0	0	0	5	8	8	4	6	9	0	7	9	8	5	10	10	13	8	13	4	4
173.2	TRUE	Empty	Spliceosome RNA helicase DDX39B OS=Homo sapiens OX=9606 GN=DDX39B PE=1 SV=1	DX39B_HUMAN		49 kDa	TRUE	unknown	29	28	24	0	5	7	7	0	23	5	0	0	0	0	5	8	5	4	4	6	0	5	6	6	3	7	16	16	8	15	6	5
174.1	TRUE	Empty	Rootletin OS=Homo sapiens OX=9606 GN=CROCC PE=1 SV=1	CROCC_HUMAN		229 kDa	TRUE	unknown	2	3	5	2	2	1	0	1	4	1	0	0	2	1	8	2	1	0	0	1	3	0	2	2	1	1	4	4	4	0	0	2
174.2	TRUE	Empty	Putative ciliary rootlet coiled-coil protein-like 1 protein OS=Homo sapiens OX=9606 GN=CROCCP2 PE=5 SV=1	CROL1_HUMAN		12 kDa	TRUE	unknown	0	0	0	0	0	0	0	0	0	0	0	0	0	0	0	0	0	0	0	0	0	0	0	0	0	0	0	0	0	0	0	0
174.3	TRUE	Empty	Putative ciliary rootlet coiled-coil protein-like 2 protein OS=Homo sapiens OX=9606 GN=CROCCP3 PE=5 SV=1	CROL2_HUMAN		33 kDa	TRUE	unknown	0	0	0	0	0	0	0	0	0	0	0	0	0	0	0	0	0	0	0	0	0	0	0	0	0	0	0	0	0	0	0	0
175	TRUE	Empty	Histone H4 OS=Homo sapiens OX=9606 GN=HIST1H4A PE=1 SV=2	H4_HUMAN		11 kDa		unknown	11	12	11	6	9	10	52	58	24	39	0	0	0	0	10	6	11	6	12	7	17	8	10	5	5	6	7	20	21	7	7	17
176	TRUE	Empty	Alpha-aminoadipic semialdehyde dehydrogenase OS=Homo sapiens OX=9606 GN=ALDH7A1 PE=1 SV=5	AL7A1_HUMAN		58 kDa		unknown	24	13	10	0	16	8	4	1	24	4	0	0	0	0	3	7	10	3	9	16	1	7	6	12	4	13	12	18	13	14	11	9
177	TRUE	Empty	Carnitine O-palmitoyltransferase 2, mitochondrial OS=Homo sapiens OX=9606 GN=CPT2 PE=1 SV=2	CPT2_HUMAN		74 kDa		unknown	4	4	3	1	21	15	5	11	16	2	1	0	1	1	5	1	9	7	12	16	6	2	5	10	1	13	2	10	10	7	10	4
178	TRUE	Empty	Desmoplakin OS=Homo sapiens OX=9606 GN=DSP PE=1 SV=3	DESP_HUMAN		332 kDa		unknown	14	4	43	2	0	0	0	0	18	0	0	0	0	0	0	0	1	0	2	5	0	7	1	1	1	2	24	12	26	21	26	19
179	TRUE	Empty	2-aminoethanethiol dioxygenase OS=Homo sapiens OX=9606 GN=ADO PE=1 SV=2	AEDO_HUMAN		30 kDa		unknown	11	5	2	6	0	3	0	3	18	7	0	4	3	5	6	6	4	7	5	10	4	8	2	6	5	12	8	7	8	7	6	8
180	TRUE	Empty	Enoyl-CoA hydratase, mitochondrial OS=Homo sapiens OX=9606 GN=ECHS1 PE=1 SV=4	ECHM_HUMAN		31 kDa		unknown	11	11	13	18	6	10	9	9	36	7	2	2	2	2	19	8	16	13	19	21	12	15	15	15	17	21	6	6	8	10	8	9
181	TRUE	Empty	28S ribosomal protein S2, mitochondrial OS=Homo sapiens OX=9606 GN=MRPS2 PE=1 SV=1	RT02_HUMAN		33 kDa		unknown	5	2	2	4	2	3	7	20	30	5	2	0	14	5	16	9	12	14	11	13	6	13	9	11	10	13	6	9	8	7	8	7
182	TRUE	Empty	Eukaryotic translation initiation factor 2 subunit 1 OS=Homo sapiens OX=9606 GN=EIF2S1 PE=1 SV=3	IF2A_HUMAN		36 kDa		unknown	35	35	32	11	4	4	1	3	46	4	0	0	0	0	2	7	12	11	9	9	0	10	11	10	9	11	15	14	14	11	9	10
183	TRUE	Empty	L-lactate dehydrogenase B chain OS=Homo sapiens OX=9606 GN=LDHB PE=1 SV=2	LDHB_HUMAN		37 kDa	TRUE	unknown	34	38	32	9	19	8	0	4	61	4	0	0	1	0	0	9	10	7	7	6	0	8	9	7	4	5	13	13	15	8	5	11
184	TRUE	Empty	DNA replication licensing factor MCM7 OS=Homo sapiens OX=9606 GN=MCM7 PE=1 SV=4	MCM7_HUMAN		81 kDa		unknown	23	33	42	40	25	18	8	4	29	5	0	0	0	0	0	0	8	1	10	11	0	4	5	3	2	10	26	9	14	13	6	7
185	TRUE	Empty	Protein phosphatase 1 regulatory subunit 12A OS=Homo sapiens OX=9606 GN=PPP1R12A PE=1 SV=1	MYPT1_HUMAN		115 kDa	TRUE	unknown	63	46	59	0	0	0	1	6	47	0	0	0	0	0	2	2	17	0	0	0	0	4	10	0	0	0	49	9	26	0	0	0
186	TRUE	Empty	Glycine--tRNA ligase OS=Homo sapiens OX=9606 GN=GARS PE=1 SV=3	GARS_HUMAN		83 kDa		unknown	23	25	33	6	11	8	9	9	44	7	0	0	0	0	1	2	12	2	15	16	0	8	8	7	10	17	14	18	13	8	9	1
187	TRUE	Empty	Ubiquitin-like modifier-activating enzyme 1 OS=Homo sapiens OX=9606 GN=UBA1 PE=1 SV=3	UBA1_HUMAN		118 kDa		unknown	27	53	65	12	22	9	0	1	46	0	0	0	0	0	0	0	4	0	2	1	0	0	1	1	0	1	37	6	29	11	7	4
188	TRUE	Empty	Acetyl-CoA acetyltransferase, mitochondrial OS=Homo sapiens OX=9606 GN=ACAT1 PE=1 SV=1	THIL_HUMAN		45 kDa		unknown	18	12	11	8	9	9	6	8	18	11	0	0	2	2	12	12	13	15	19	23	9	17	14	21	19	15	7	14	8	6	6	6
189	TRUE	Empty	Prohibitin-2 OS=Homo sapiens OX=9606 GN=PHB2 PE=1 SV=2	PHB2_HUMAN		33 kDa		unknown	30	29	25	17	12	11	0	2	27	6	0	0	0	0	6	1	11	16	14	12	3	14	8	17	7	8	17	13	12	11	12	14
190	TRUE	Empty	Ferrochelatase, mitochondrial OS=Homo sapiens OX=9606 GN=FECH PE=1 SV=2	HEMH_HUMAN		48 kDa		unknown	15	10	10	0	2	5	3	6	18	16	0	0	0	0	6	14	12	7	14	17	4	10	12	15	14	19	2	12	8	8	5	4
191	TRUE	Empty	Coiled-coil domain-containing protein 87 OS=Homo sapiens OX=9606 GN=CCDC87 PE=1 SV=2	CCD87_HUMAN		96 kDa		unknown	0	0	0	0	0	0	0	0	0	0	0	0	0	0	0	0	0	0	0	0	0	0	0	0	0	0	0	0	3	0	0	0
192.1	TRUE	Empty	Cell division control protein 42 homolog OS=Homo sapiens OX=9606 GN=CDC42 PE=1 SV=2	CDC42_HUMAN		21 kDa	TRUE	unknown	9	13	15	4	1	2	4	5	22	2	1	1	1	1	4	2	10	5	5	4	4	9	14	5	3	4	16	7	13	2	0	6
192.2	TRUE	Empty	Ras-related C3 botulinum toxin substrate 1 OS=Homo sapiens OX=9606 GN=RAC1 PE=1 SV=1	RAC1_HUMAN		21 kDa	TRUE	unknown	6	13	11	2	3	1	1	2	21	1	0	0	0	0	2	2	6	2	4	2	0	3	4	2	0	4	17	7	9	4	2	5
192.3	TRUE	Empty	Rho-related GTP-binding protein RhoG OS=Homo sapiens OX=9606 GN=RHOG PE=1 SV=1	RHOG_HUMAN		21 kDa	TRUE	unknown	0	1	0	0	0	0	0	0	1	0	0	0	0	0	1	1	0	0	1	1	0	0	0	0	0	0	7	3	4	0	0	1
192.4	TRUE	Empty	Rho-related GTP-binding protein RhoQ OS=Homo sapiens OX=9606 GN=RHOQ PE=1 SV=2	RHOQ_HUMAN		23 kDa	TRUE	unknown	0	0	0	0	0	0	0	0	0	0	0	0	0	0	0	0	0	0	0	0	0	0	0	0	0	0	0	0	0	0	0	0
192.5	TRUE	Empty	Ras-related C3 botulinum toxin substrate 2 OS=Homo sapiens OX=9606 GN=RAC2 PE=1 SV=1	RAC2_HUMAN		21 kDa	TRUE	unknown	4	8	6	1	1	0	0	2	15	1	0	0	0	0	1	1	3	0	2	1	0	2	2	0	0	1	10	3	4	0	1	3
192.6	TRUE	Empty	Ras-related C3 botulinum toxin substrate 3 OS=Homo sapiens OX=9606 GN=RAC3 PE=1 SV=1	RAC3_HUMAN		21 kDa	TRUE	unknown	6	11	11	1	2	0	1	2	20	1	0	0	0	0	2	1	6	1	3	2	0	2	2	0	0	3	12	4	5	2	0	0
192.7	TRUE	Empty	Rho-related GTP-binding protein RhoJ OS=Homo sapiens OX=9606 GN=RHOJ PE=1 SV=1	RHOJ_HUMAN		24 kDa	TRUE	unknown	0	0	0	0	0	0	0	0	0	0	0	0	0	0	0	0	0	0	0	0	0	0	0	0	0	0	0	0	0	0	0	0
193	TRUE	Empty	Ribonucleoside-diphosphate reductase large subunit OS=Homo sapiens OX=9606 GN=RRM1 PE=1 SV=1	RIR1_HUMAN		90 kDa		unknown	47	61	72	7	6	2	1	2	29	0	0	0	0	0	0	0	3	0	1	0	0	0	4	0	0	3	34	6	14	7	3	0
194	TRUE	Empty	ATP-dependent 6-phosphofructokinase, platelet type OS=Homo sapiens OX=9606 GN=PFKP PE=1 SV=2	PFKAP_HUMAN		86 kDa	TRUE	unknown	42	43	68	20	17	5	1	4	48	3	0	0	1	0	0	0	15	1	14	10	0	4	9	7	0	13	25	16	22	12	10	3
195	TRUE	Empty	Mitochondrial-processing peptidase subunit alpha OS=Homo sapiens OX=9606 GN=PMPCA PE=1 SV=2	MPPA_HUMAN		58 kDa		unknown	6	4	2	2	13	13	3	13	18	9	0	3	4	3	10	9	6	11	8	18	11	6	7	14	15	16	5	17	14	11	4	6
196	TRUE	Empty	60S ribosomal protein L11 OS=Homo sapiens OX=9606 GN=RPL11 PE=1 SV=2	RL11_HUMAN		20 kDa		unknown	16	19	24	21	10	11	12	11	39	9	4	3	6	7	18	12	18	16	16	15	16	16	19	14	10	14	9	6	8	5	6	4
197	TRUE	Empty	Dolichyl-diphosphooligosaccharide--protein glycosyltransferase 48 kDa subunit OS=Homo sapiens OX=9606 GN=DDOST PE=1 SV=4	OST48_HUMAN		51 kDa		unknown	45	47	40	2	9	13	1	5	25	5	0	0	0	0	9	13	10	7	9	12	0	10	8	11	9	15	14	5	10	7	4	4
198	TRUE	Empty	Calnexin OS=Homo sapiens OX=9606 GN=CANX PE=1 SV=2	CALX_HUMAN		68 kDa		unknown	22	30	37	8	17	9	4	5	13	2	0	0	2	1	4	3	6	4	6	6	4	5	3	4	6	5	7	5	1	0	1	0
199	TRUE	Empty	Alanine--tRNA ligase, mitochondrial OS=Homo sapiens OX=9606 GN=AARS2 PE=1 SV=1	SYAM_HUMAN		107 kDa	TRUE	unknown	8	3	3	10	14	15	5	12	18	3	0	0	0	0	1	0	8	7	21	24	0	6	4	7	14	21	6	14	14	11	5	7
200	TRUE	Empty	Leucine-rich repeat flightless-interacting protein 1 OS=Homo sapiens OX=9606 GN=LRRFIP1 PE=1 SV=2	LRRF1_HUMAN		89 kDa	TRUE	unknown	107	40	55	0	0	0	2	12	61	0	0	0	0	0	17	14	18	0	1	0	15	8	15	0	0	0	23	2	16	1	0	1
201	TRUE	Empty	Poly [ADP-ribose] polymerase 1 OS=Homo sapiens OX=9606 GN=PARP1 PE=1 SV=4	PARP1_HUMAN		113 kDa		unknown	16	29	38	23	10	6	3	2	22	1	0	0	0	0	1	0	3	6	5	5	1	1	4	5	2	4	17	5	5	7	2	1
202.1	TRUE	Empty	40S ribosomal protein S4, X isoform OS=Homo sapiens OX=9606 GN=RPS4X PE=1 SV=2	RS4X_HUMAN		30 kDa	TRUE	unknown	15	20	20	13	9	7	5	7	23	1	0	0	2	0	11	2	11	5	11	8	5	6	11	5	5	9	13	5	7	7	6	7
202.2	TRUE	Empty	40S ribosomal protein S4, Y isoform 1 OS=Homo sapiens OX=9606 GN=RPS4Y1 PE=1 SV=2	RS4Y1_HUMAN		29 kDa	TRUE	unknown	0	0	0	0	0	0	0	0	0	0	0	0	0	0	0	0	0	0	0	0	0	0	0	0	0	0	0	0	0	0	0	0
202.3	TRUE	Empty	40S ribosomal protein S4, Y isoform 2 OS=Homo sapiens OX=9606 GN=RPS4Y2 PE=2 SV=3	RS4Y2_HUMAN		29 kDa	TRUE	unknown	0	0	0	0	0	0	0	0	0	0	0	0	0	0	0	1	2	0	1	0	0	0	0	0	0	0	0	0	0	1	0	0
203	TRUE	Empty	U5 small nuclear ribonucleoprotein 200 kDa helicase OS=Homo sapiens OX=9606 GN=SNRNP200 PE=1 SV=2	U520_HUMAN		245 kDa		unknown	72	16	43	11	11	2	0	0	31	0	0	0	0	0	0	0	3	0	4	5	0	0	1	2	2	5	45	4	23	28	0	3
204	TRUE	Empty	NAD kinase 2, mitochondrial OS=Homo sapiens OX=9606 GN=NADK2 PE=1 SV=2	NAKD2_HUMAN		49 kDa		unknown	16	8	9	4	2	6	1	5	14	15	0	1	1	0	6	16	10	14	16	16	5	8	7	16	11	13	10	8	7	6	5	6
205	TRUE	Empty	Voltage-dependent anion-selective channel protein 3 OS=Homo sapiens OX=9606 GN=VDAC3 PE=1 SV=1	VDAC3_HUMAN		31 kDa	TRUE	unknown	47	44	50	28	10	10	15	14	72	7	2	1	2	1	18	17	19	17	19	16	11	13	21	16	10	19	15	10	8	8	8	8
206	TRUE	Empty	40S ribosomal protein S8 OS=Homo sapiens OX=9606 GN=RPS8 PE=1 SV=2	RS8_HUMAN		24 kDa		unknown	20	19	26	13	8	7	5	9	48	3	0	0	0	2	8	5	13	15	8	11	7	8	10	10	9	9	23	7	12	8	8	8
207	TRUE	Empty	Isocitrate dehydrogenase [NADP], mitochondrial OS=Homo sapiens OX=9606 GN=IDH2 PE=1 SV=2	IDHP_HUMAN		51 kDa	TRUE	unknown	16	11	10	1	12	11	0	5	8	10	0	0	0	0	4	11	7	5	10	14	4	5	6	9	7	10	4	8	4	5	3	4
208	TRUE	Empty	Multifunctional protein ADE2 OS=Homo sapiens OX=9606 GN=PAICS PE=1 SV=3	PUR6_HUMAN		47 kDa		unknown	55	66	64	1	3	1	1	0	24	0	0	0	0	0	0	5	8	0	2	1	0	8	10	1	1	0	26	6	18	2	1	0
209.1	TRUE	Empty	Polypyrimidine tract-binding protein 1 OS=Homo sapiens OX=9606 GN=PTBP1 PE=1 SV=1	PTBP1_HUMAN		57 kDa	TRUE	unknown	64	54	53	0	20	11	0	2	22	2	0	0	0	0	5	2	11	3	6	12	0	8	8	6	3	10	13	4	11	6	3	3
209.2	TRUE	Empty	Polypyrimidine tract-binding protein 3 OS=Homo sapiens OX=9606 GN=PTBP3 PE=1 SV=2	PTBP3_HUMAN		60 kDa	TRUE	unknown	0	16	14	0	0	0	0	0	0	0	0	0	0	0	0	0	0	0	0	0	0	0	0	0	0	1	2	2	4	0	2	0
209.3	TRUE	Empty	Polypyrimidine tract-binding protein 2 OS=Homo sapiens OX=9606 GN=PTBP2 PE=1 SV=1	PTBP2_HUMAN		57 kDa	TRUE	unknown	0	18	0	0	0	0	0	0	7	0	0	0	0	0	0	0	0	0	4	0	0	0	0	0	0	0	0	0	0	0	0	0
210	TRUE	Empty	Golgin subfamily B member 1 OS=Homo sapiens OX=9606 GN=GOLGB1 PE=1 SV=2	GOGB1_HUMAN		376 kDa	TRUE	unknown	82	28	48	0	0	0	0	0	35	0	0	0	0	0	0	0	5	0	0	0	0	0	0	0	0	0	39	0	19	1	0	0
211.1	TRUE	Empty	Histone H2B type 1-A OS=Homo sapiens OX=9606 GN=HIST1H2BA PE=1 SV=3	H2B1A_HUMAN		14 kDa	TRUE	unknown	2	6	10	7	3	4	7	5	8	6	0	0	1	0	4	1	5	2	3	3	11	3	4	3	2	3	2	4	4	2	1	4
211.2	TRUE	Empty	Histone H2B type 1-O OS=Homo sapiens OX=9606 GN=HIST1H2BO PE=1 SV=3	H2B1O_HUMAN		14 kDa	TRUE	unknown	7	12	13	11	4	6	24	24	16	22	0	0	1	0	6	4	12	3	7	8	11	5	8	5	3	9	5	11	14	5	3	7
211.3	TRUE	Empty	Histone H2B type 1-D OS=Homo sapiens OX=9606 GN=HIST1H2BD PE=1 SV=2	H2B1D_HUMAN		14 kDa	TRUE	unknown	11	16	18	13	5	8	25	27	21	23	0	0	1	0	9	8	15	5	9	9	17	11	9	7	5	11	7	12	15	6	6	9
211.4	TRUE	Empty	Putative histone H2B type 2-C OS=Homo sapiens OX=9606 GN=HIST2H2BC PE=5 SV=3	H2B2C_HUMAN		21 kDa	TRUE	unknown	2	2	1	3	1	2	0	0	3	1	0	0	0	0	0	0	2	1	2	2	0	0	2	1	0	2	1	0	2	0	0	0
211.5	TRUE	Empty	Histone H2B type 1-L OS=Homo sapiens OX=9606 GN=HIST1H2BL PE=1 SV=3	H2B1L_HUMAN		14 kDa	TRUE	unknown	11	16	18	13	5	8	25	27	21	23	0	0	1	0	9	8	15	5	9	9	17	11	9	7	5	11	7	12	15	6	6	9
211.6	TRUE	Empty	Histone H2B type 1-M OS=Homo sapiens OX=9606 GN=HIST1H2BM PE=1 SV=3	H2B1M_HUMAN		14 kDa	TRUE	unknown	0	0	0	0	0	0	0	27	0	0	0	0	0	0	0	8	15	0	0	0	17	0	0	0	0	0	0	0	0	0	0	0
211.7	TRUE	Empty	Histone H2B type 2-E OS=Homo sapiens OX=9606 GN=HIST2H2BE PE=1 SV=3	H2B2E_HUMAN		14 kDa	TRUE	unknown	0	0	0	0	0	0	0	0	0	0	0	0	0	0	0	0	0	0	0	0	0	0	0	0	0	0	0	0	0	0	0	0
212	TRUE	Empty	Pachytene checkpoint protein 2 homolog OS=Homo sapiens OX=9606 GN=TRIP13 PE=1 SV=2	PCH2_HUMAN		49 kDa		unknown	28	28	24	0	2	3	0	2	14	3	0	0	0	0	1	5	6	2	3	5	0	6	6	3	2	6	20	8	9	8	4	5
213	TRUE	Empty	Peptidyl-prolyl cis-trans isomerase B OS=Homo sapiens OX=9606 GN=PPIB PE=1 SV=2	PPIB_HUMAN		24 kDa	TRUE	unknown	18	18	27	15	9	10	6	12	31	7	1	0	1	3	12	8	18	12	8	7	11	9	14	9	6	8	19	9	14	6	8	6
214	TRUE	Empty	Tyrosine--tRNA ligase, mitochondrial OS=Homo sapiens OX=9606 GN=YARS2 PE=1 SV=2	SYYM_HUMAN		53 kDa		unknown	14	8	5	0	3	8	6	7	20	7	0	0	2	2	11	3	7	6	8	9	5	4	4	9	17	9	6	11	10	12	7	4
215	TRUE	Empty	Transgelin-2 OS=Homo sapiens OX=9606 GN=TAGLN2 PE=1 SV=3	TAGL2_HUMAN		22 kDa	TRUE	unknown	8	14	18	2	1	0	9	8	45	0	0	0	1	1	8	7	11	6	4	6	7	7	10	3	5	6	18	5	11	5	4	8
216.1	TRUE	Empty	Cyclin-dependent kinase 1 OS=Homo sapiens OX=9606 GN=CDK1 PE=1 SV=3	CDK1_HUMAN		34 kDa	TRUE	unknown	5	4	7	0	0	1	2	2	13	2	0	0	1	0	1	4	12	5	9	6	5	4	9	4	6	7	5	3	5	1	2	4
216.1	TRUE	Empty	Cyclin-dependent kinase 17 OS=Homo sapiens OX=9606 GN=CDK17 PE=1 SV=2	CDK17_HUMAN		60 kDa	TRUE	unknown	0	0	0	0	0	0	0	0	0	0	0	0	0	0	0	0	0	0	0	0	0	0	0	0	0	0	0	0	0	1	0	0
216.11	TRUE	Empty	Cyclin-dependent kinase 15 OS=Homo sapiens OX=9606 GN=CDK15 PE=1 SV=2	CDK15_HUMAN		49 kDa	TRUE	unknown	0	0	0	0	0	0	0	0	0	0	0	0	0	0	0	0	0	0	0	0	0	0	0	0	0	0	0	0	0	0	0	0
216.12	TRUE	Empty	Cyclin-dependent kinase 14 OS=Homo sapiens OX=9606 GN=CDK14 PE=1 SV=3	CDK14_HUMAN		53 kDa	TRUE	unknown	0	0	0	0	0	0	0	0	0	0	0	0	0	0	0	1	0	0	0	0	0	0	0	0	0	0	0	0	0	0	0	0
216.13	TRUE	Empty	Cyclin-dependent kinase 3 OS=Homo sapiens OX=9606 GN=CDK3 PE=1 SV=1	CDK3_HUMAN		35 kDa	TRUE	unknown	0	0	0	0	0	0	0	0	0	0	0	0	0	0	0	0	0	0	0	0	1	0	0	0	0	0	0	0	0	0	0	0
216.14	TRUE	Empty	Cyclin-dependent kinase 18 OS=Homo sapiens OX=9606 GN=CDK18 PE=1 SV=4	CDK18_HUMAN		54 kDa	TRUE	unknown	0	0	0	0	0	0	0	0	0	0	0	0	0	0	0	0	0	0	0	0	0	0	0	0	0	0	0	0	0	0	0	0
216.2	TRUE	Empty	Cyclin-dependent kinase 2 OS=Homo sapiens OX=9606 GN=CDK2 PE=1 SV=2	CDK2_HUMAN		34 kDa	TRUE	unknown	5	6	7	0	0	1	0	0	5	0	0	0	0	0	0	0	3	1	4	2	0	2	2	2	1	1	3	0	4	2	2	7
216.3	TRUE	Empty	Cyclin-dependent kinase 4 OS=Homo sapiens OX=9606 GN=CDK4 PE=1 SV=2	CDK4_HUMAN		34 kDa	TRUE	unknown	1	3	2	0	0	0	0	0	0	0	0	0	0	0	0	0	1	0	0	1	0	0	0	1	0	0	8	2	6	2	2	3
216.4	TRUE	Empty	Cyclin-dependent kinase 13 OS=Homo sapiens OX=9606 GN=CDK13 PE=1 SV=2	CDK13_HUMAN		165 kDa	TRUE	unknown	0	0	0	0	0	0	0	0	2	0	0	0	0	0	0	1	0	0	0	0	1	0	0	1	1	0	0	0	2	0	0	2
216.5	TRUE	Empty	Cyclin-dependent-like kinase 5 OS=Homo sapiens OX=9606 GN=CDK5 PE=1 SV=3	CDK5_HUMAN		33 kDa	TRUE	unknown	0	3	4	0	0	0	0	0	0	0	0	0	0	0	0	0	1	0	0	1	0	0	0	0	0	0	2	2	5	0	2	4
216.6	TRUE	Empty	Cyclin-dependent kinase 6 OS=Homo sapiens OX=9606 GN=CDK6 PE=1 SV=1	CDK6_HUMAN		37 kDa	TRUE	unknown	1	1	2	0	0	0	0	0	0	0	0	0	0	0	0	0	0	0	0	0	0	0	0	0	0	0	6	1	3	1	0	0
216.7	TRUE	Empty	Cyclin-dependent kinase 16 OS=Homo sapiens OX=9606 GN=CDK16 PE=1 SV=1	CDK16_HUMAN		56 kDa	TRUE	unknown	0	0	0	0	0	0	0	0	0	0	0	0	0	0	0	0	0	0	0	0	0	1	0	0	0	0	0	1	0	1	0	0
216.8	TRUE	Empty	Cyclin-dependent kinase 12 OS=Homo sapiens OX=9606 GN=CDK12 PE=1 SV=2	CDK12_HUMAN		164 kDa	TRUE	unknown	0	0	0	0	0	0	0	0	2	0	0	0	0	0	0	0	0	0	0	0	1	0	0	1	1	0	0	0	0	0	0	0
216.9	TRUE	Empty	Cyclin-dependent kinase 9 OS=Homo sapiens OX=9606 GN=CDK9 PE=1 SV=3	CDK9_HUMAN		43 kDa	TRUE	unknown	2	1	1	0	0	0	0	0	0	0	0	0	0	0	0	0	0	0	0	0	1	0	0	1	1	0	0	0	3	0	0	0
217.1	TRUE	Empty	Rab GDP dissociation inhibitor beta OS=Homo sapiens OX=9606 GN=GDI2 PE=1 SV=2	GDIB_HUMAN		51 kDa	TRUE	unknown	39	47	42	0	1	0	1	2	22	0	0	0	0	1	0	3	3	3	3	4	0	6	5	2	1	5	28	5	5	10	5	4
217.2	TRUE	Empty	Rab GDP dissociation inhibitor alpha OS=Homo sapiens OX=9606 GN=GDI1 PE=1 SV=2	GDIA_HUMAN		51 kDa	TRUE	unknown	21	18	19	0	1	0	0	0	9	0	0	0	0	0	0	0	2	1	0	2	0	2	2	0	0	2	14	4	1	6	2	3
218	TRUE	Empty	Glutathione S-transferase P OS=Homo sapiens OX=9606 GN=GSTP1 PE=1 SV=2	GSTP1_HUMAN		23 kDa		unknown	27	30	42	10	9	6	4	8	39	2	0	0	0	0	3	5	15	5	8	10	5	11	13	5	6	11	18	4	5	5	7	5
219	TRUE	Empty	Protein disulfide-isomerase OS=Homo sapiens OX=9606 GN=P4HB PE=1 SV=3	PDIA1_HUMAN		57 kDa		unknown	27	29	23	2	31	19	2	5	13	2	0	1	1	2	3	6	6	2	6	7	1	3	4	2	2	7	8	8	8	7	5	8
220.1	TRUE	Empty	Puromycin-sensitive aminopeptidase OS=Homo sapiens OX=9606 GN=NPEPPS PE=1 SV=2	PSA_HUMAN		103 kDa	TRUE	unknown	13	17	41	12	7	5	0	2	20	0	0	0	0	0	0	0	4	2	7	7	0	0	3	1	1	5	19	15	18	7	4	3
220.2	TRUE	Empty	Puromycin-sensitive aminopeptidase-like protein OS=Homo sapiens OX=9606 GN=NPEPPSL1 PE=2 SV=3	PSAL_HUMAN		54 kDa	TRUE	unknown	0	6	0	0	0	0	0	0	0	0	0	0	0	0	0	0	0	0	0	0	0	0	0	0	0	0	0	0	0	0	0	0
221	TRUE	Empty	NADH dehydrogenase [ubiquinone] iron-sulfur protein 2, mitochondrial OS=Homo sapiens OX=9606 GN=NDUFS2 PE=1 SV=2	NDUS2_HUMAN		53 kDa		unknown	12	5	7	0	5	6	3	8	17	9	0	0	3	3	3	10	9	2	12	17	3	9	9	15	14	17	4	10	11	8	5	5
222	TRUE	Empty	Dolichyl-diphosphooligosaccharide--protein glycosyltransferase subunit 1 OS=Homo sapiens OX=9606 GN=RPN1 PE=1 SV=1	RPN1_HUMAN		69 kDa		unknown	23	27	30	3	21	7	4	8	14	2	0	0	1	1	3	0	7	5	6	8	0	2	5	7	3	8	29	14	16	9	8	6
223.1	TRUE	Empty	Eukaryotic translation initiation factor 2 subunit 3 OS=Homo sapiens OX=9606 GN=EIF2S3 PE=1 SV=3	IF2G_HUMAN		51 kDa	TRUE	unknown	33	34	36	0	9	8	1	2	14	3	0	0	0	0	0	7	10	1	3	5	0	6	7	6	2	7	21	9	16	10	8	7
223.2	TRUE	Empty	Eukaryotic translation initiation factor 2 subunit 3B OS=Homo sapiens OX=9606 GN=EIF2S3B PE=2 SV=2	IF2GL_HUMAN		51 kDa	TRUE	unknown	32	33	35	0	9	8	0	2	13	3	0	0	0	0	0	7	9	1	3	5	0	6	7	6	0	7	17	7	10	7	6	5
224	TRUE	Empty	Nuclear mitotic apparatus protein 1 OS=Homo sapiens OX=9606 GN=NUMA1 PE=1 SV=2	NUMA1_HUMAN		238 kDa		unknown	22	47	53	2	1	2	0	0	17	0	0	0	0	0	0	0	3	0	0	1	0	1	3	0	0	1	44	1	15	0	0	0
225.1	TRUE	Empty	ATP-dependent RNA helicase DDX3X OS=Homo sapiens OX=9606 GN=DDX3X PE=1 SV=3	DDX3X_HUMAN		73 kDa	TRUE	unknown	43	48	48	6	15	14	5	2	31	1	0	0	0	0	4	3	11	4	9	13	1	7	8	5	3	9	42	9	14	9	6	5
225.2	TRUE	Empty	ATP-dependent RNA helicase DDX3Y OS=Homo sapiens OX=9606 GN=DDX3Y PE=1 SV=2	DDX3Y_HUMAN		73 kDa	TRUE	unknown	32	35	39	6	10	12	5	2	22	0	0	0	0	0	2	3	11	3	8	11	0	5	6	4	3	7	35	8	12	6	4	5
226	TRUE	Empty	Endoplasmic reticulum chaperone BiP OS=Homo sapiens OX=9606 GN=HSPA5 PE=1 SV=2	BIP_HUMAN		72 kDa	TRUE	unknown	48	64	82	51	53	41	15	16	31	18	2	4	4	5	13	12	19	5	20	21	13	11	11	10	13	24	26	15	14	12	9	11
227	TRUE	Empty	Importin subunit beta-1 OS=Homo sapiens OX=9606 GN=KPNB1 PE=1 SV=2	IMB1_HUMAN		97 kDa		unknown	23	48	80	9	24	8	3	2	20	1	0	0	0	0	2	1	9	2	3	0	0	4	5	0	1	4	15	2	8	4	2	3
228	TRUE	Empty	Dihydrolipoyllysine-residue acetyltransferase component of pyruvate dehydrogenase complex, mitochondrial OS=Homo sapiens OX=9606 GN=DLAT PE=1 SV=3	ODP2_HUMAN		69 kDa		unknown	4	7	5	5	10	7	4	6	10	7	0	2	3	0	6	3	4	6	8	18	6	2	4	6	8	9	5	8	6	4	3	1
229	TRUE	Empty	60S ribosomal protein L35a OS=Homo sapiens OX=9606 GN=RPL35A PE=1 SV=2	RL35A_HUMAN		13 kDa		unknown	7	13	14	10	4	6	6	8	12	5	1	2	4	2	8	9	6	5	6	5	7	6	5	4	4	6	7	5	5	4	4	4
230	TRUE	Empty	DNA replication licensing factor MCM4 OS=Homo sapiens OX=9606 GN=MCM4 PE=1 SV=5	MCM4_HUMAN		97 kDa	TRUE	unknown	18	27	41	24	23	13	2	2	27	4	0	0	0	0	0	0	9	3	9	8	0	4	3	5	5	8	19	7	5	7	3	3
231	TRUE	Empty	Isovaleryl-CoA dehydrogenase, mitochondrial OS=Homo sapiens OX=9606 GN=IVD PE=1 SV=1	IVD_HUMAN		46 kDa		unknown	11	4	6	8	4	11	12	9	15	9	4	4	7	6	7	5	9	10	11	19	9	11	10	13	10	11	4	13	9	3	7	6
232	TRUE	Empty	Aspartate--tRNA ligase, cytoplasmic OS=Homo sapiens OX=9606 GN=DARS PE=1 SV=2	SYDC_HUMAN		57 kDa		unknown	23	22	20	0	14	9	0	1	11	2	0	0	1	0	2	10	10	5	8	9	2	13	9	6	1	9	21	11	12	7	6	6
233.1	TRUE	Empty	Heat shock 70 kDa protein 1A OS=Homo sapiens OX=9606 GN=HSPA1A PE=1 SV=1	HS71A_HUMAN		70 kDa	TRUE	unknown	85	102	123	32	42	32	23	21	56	17	3	9	5	7	22	24	34	18	27	31	18	17	29	28	24	26	45	22	27	15	17	15
233.2	TRUE	Empty	Heat shock 70 kDa protein 1-like OS=Homo sapiens OX=9606 GN=HSPA1L PE=1 SV=2	HS71L_HUMAN		70 kDa	TRUE	unknown	74	95	109	32	39	31	21	19	49	15	3	8	5	7	19	24	30	16	24	28	14	16	26	24	0	23	37	19	21	13	16	15
233.3	TRUE	Empty	Heat shock 70 kDa protein 6 OS=Homo sapiens OX=9606 GN=HSPA6 PE=1 SV=2	HSP76_HUMAN		71 kDa	TRUE	unknown	0	44	46	0	0	0	0	0	0	9	0	0	0	0	0	0	0	0	0	0	13	8	0	12	0	0	22	13	0	0	0	0
233.4	TRUE	Empty	Putative heat shock 70 kDa protein 7 OS=Homo sapiens OX=9606 GN=HSPA7 PE=5 SV=2	HSP77_HUMAN		40 kDa	TRUE	unknown	0	18	17	0	0	0	0	0	9	0	0	0	0	0	0	0	0	0	0	0	0	0	0	9	0	0	0	0	11	0	8	0
234	TRUE	Empty	Calpastatin OS=Homo sapiens OX=9606 GN=CAST PE=1 SV=4	ICAL_HUMAN		77 kDa		unknown	29	83	69	0	0	0	0	0	40	0	0	0	0	0	0	0	3	0	0	0	0	0	2	0	0	0	32	1	12	0	0	0
235	TRUE	Empty	Non-POU domain-containing octamer-binding protein OS=Homo sapiens OX=9606 GN=NONO PE=1 SV=4	NONO_HUMAN		54 kDa	TRUE	unknown	28	46	31	0	14	9	0	1	10	0	0	0	0	0	5	2	2	3	2	14	2	2	1	3	0	7	26	4	7	14	5	2
236	TRUE	Empty	39S ribosomal protein L37, mitochondrial OS=Homo sapiens OX=9606 GN=MRPL37 PE=1 SV=2	RM37_HUMAN		48 kDa		unknown	9	7	9	4	3	7	0	6	12	9	0	0	0	0	1	4	7	5	9	11	1	4	8	8	8	10	13	12	13	11	11	6
237	TRUE	Empty	Pre-mRNA-processing-splicing factor 8 OS=Homo sapiens OX=9606 GN=PRPF8 PE=1 SV=2	PRP8_HUMAN		274 kDa		unknown	45	12	27	4	6	2	0	0	24	0	0	0	0	0	0	0	3	2	2	3	0	1	1	3	1	6	41	2	12	19	0	1
238	TRUE	Empty	Serpin H1 OS=Homo sapiens OX=9606 GN=SERPINH1 PE=1 SV=2	SERPH_HUMAN		46 kDa		unknown	31	39	33	3	7	5	3	0	20	4	0	0	0	0	5	10	9	6	7	6	0	7	7	7	4	7	18	15	18	14	12	10
239	TRUE	Empty	Asparagine synthetase [glutamine-hydrolyzing] OS=Homo sapiens OX=9606 GN=ASNS PE=1 SV=4	ASNS_HUMAN		64 kDa		unknown	5	12	3	0	3	0	7	3	31	7	0	0	0	0	3	5	19	9	12	22	0	11	12	15	8	21	10	9	6	7	3	2
240	TRUE	Empty	Nucleolar RNA helicase 2 OS=Homo sapiens OX=9606 GN=DDX21 PE=1 SV=5	DDX21_HUMAN		87 kDa	TRUE	unknown	32	46	54	26	20	11	2	1	36	1	0	0	0	0	4	0	11	6	8	8	0	4	6	11	3	9	26	8	15	10	3	3
241	TRUE	Empty	DNA replication licensing factor MCM5 OS=Homo sapiens OX=9606 GN=MCM5 PE=1 SV=5	MCM5_HUMAN		82 kDa		unknown	13	13	22	11	9	5	1	3	13	1	0	0	0	0	0	0	1	1	3	3	0	0	0	1	1	2	23	15	13	12	2	2
242	TRUE	Empty	Transmembrane protease serine 12 OS=Homo sapiens OX=9606 GN=TMPRSS12 PE=1 SV=2	TMPSC_HUMAN		39 kDa		unknown	0	2	0	1	0	0	0	0	0	0	0	0	0	0	0	0	0	0	0	0	0	0	0	0	0	0	0	0	0	0	0	0
243	TRUE	Empty	Nuclear pore complex protein Nup155 OS=Homo sapiens OX=9606 GN=NUP155 PE=1 SV=1	NU155_HUMAN		155 kDa		unknown	36	32	43	8	5	0	0	2	40	0	0	0	0	0	3	2	1	0	0	1	2	0	1	0	0	2	55	10	17	11	4	1
244	TRUE	Empty	Ras-related protein Rab-7a OS=Homo sapiens OX=9606 GN=RAB7A PE=1 SV=1	RAB7A_HUMAN		23 kDa		unknown	28	36	32	16	5	5	6	10	27	2	0	0	0	1	4	3	12	5	9	8	3	10	13	5	5	6	23	4	11	4	7	6
245	TRUE	Empty	60S ribosomal protein L5 OS=Homo sapiens OX=9606 GN=RPL5 PE=1 SV=3	RL5_HUMAN		34 kDa		unknown	23	27	30	11	4	5	2	1	36	4	0	0	0	0	6	1	8	8	8	5	0	3	8	6	4	6	6	2	10	3	2	4
246	TRUE	Empty	39S ribosomal protein L39, mitochondrial OS=Homo sapiens OX=9606 GN=MRPL39 PE=1 SV=3	RM39_HUMAN		39 kDa		unknown	9	7	8	5	3	5	5	8	25	7	0	0	5	4	8	7	6	9	12	12	6	9	7	11	9	13	6	11	8	7	6	8
247	TRUE	Empty	Protein flightless-1 homolog OS=Homo sapiens OX=9606 GN=FLII PE=1 SV=2	FLII_HUMAN		145 kDa		unknown	80	34	48	0	3	0	0	0	24	0	0	0	0	0	0	0	2	0	0	0	0	0	6	0	0	0	27	3	21	5	0	1
248	TRUE	Empty	39S ribosomal protein L1, mitochondrial OS=Homo sapiens OX=9606 GN=MRPL1 PE=1 SV=2	RM01_HUMAN		37 kDa		unknown	6	2	3	4	2	4	1	7	11	6	0	1	2	2	6	6	4	8	11	8	1	5	3	7	8	9	1	5	3	4	3	3
249.1	TRUE	Empty	Histone H3.3 OS=Homo sapiens OX=9606 GN=H3F3A PE=1 SV=2	H33_HUMAN		15 kDa	TRUE	unknown	5	6	6	6	6	7	3	5	15	2	2	2	2	2	4	0	0	5	0	3	4	0	0	3	3	3	1	0	1	0	0	0
249.2	TRUE	Empty	Histone H3.3C OS=Homo sapiens OX=9606 GN=H3F3C PE=1 SV=3	H3C_HUMAN		15 kDa	TRUE	unknown	5	6	6	6	6	7	3	5	15	2	2	2	2	2	4	0	0	5	0	3	4	0	0	3	3	3	1	0	1	0	0	0
249.3	TRUE	Empty	Histone H3.2 OS=Homo sapiens OX=9606 GN=HIST2H3A PE=1 SV=3	H32_HUMAN		15 kDa	TRUE	unknown	0	0	0	0	0	0	0	0	0	0	0	0	0	0	0	0	0	0	0	0	4	0	0	0	0	0	0	0	0	0	0	0
249.4	TRUE	Empty	Histone H3.1t OS=Homo sapiens OX=9606 GN=HIST3H3 PE=1 SV=3	H31T_HUMAN		16 kDa	TRUE	unknown	0	0	0	0	0	0	0	0	0	0	0	0	0	0	0	0	0	0	0	0	0	0	0	0	0	0	0	0	0	0	0	0
250	TRUE	Empty	Nucleoporin NUP188 homolog OS=Homo sapiens OX=9606 GN=NUP188 PE=1 SV=1	NU188_HUMAN		196 kDa	TRUE	unknown	2	1	0	0	0	0	0	0	1	0	0	0	0	0	0	0	0	0	0	0	0	0	0	0	0	0	7	0	1	0	0	0
251	TRUE	Empty	DNA replication licensing factor MCM6 OS=Homo sapiens OX=9606 GN=MCM6 PE=1 SV=1	MCM6_HUMAN		93 kDa		unknown	17	19	32	19	15	9	0	2	25	1	0	0	1	0	2	1	4	2	4	4	1	0	0	3	2	5	22	10	9	7	1	5
252	TRUE	Empty	39S ribosomal protein L11, mitochondrial OS=Homo sapiens OX=9606 GN=MRPL11 PE=1 SV=1	RM11_HUMAN		21 kDa		unknown	2	0	2	2	2	2	14	12	16	4	0	0	6	6	9	10	14	9	14	14	3	10	12	8	11	14	9	16	9	8	8	10
253	TRUE	Empty	Adenosylhomocysteinase OS=Homo sapiens OX=9606 GN=AHCY PE=1 SV=4	SAHH_HUMAN		48 kDa		unknown	41	37	30	0	2	0	0	0	24	0	0	0	0	0	0	8	12	0	7	5	0	5	8	3	2	11	12	15	13	2	4	4
254.1	TRUE	Empty	Ras-related protein Rab-5C OS=Homo sapiens OX=9606 GN=RAB5C PE=1 SV=2	RAB5C_HUMAN		23 kDa	TRUE	unknown	16	16	19	9	3	6	2	6	9	1	0	0	0	0	7	5	11	5	3	5	6	4	8	7	3	7	9	11	13	2	3	8
254.2	TRUE	Empty	Ras-related protein Rab-5A OS=Homo sapiens OX=9606 GN=RAB5A PE=1 SV=2	RAB5A_HUMAN		24 kDa	TRUE	unknown	17	17	19	5	2	4	1	4	13	2	0	0	1	0	4	3	10	5	4	6	3	4	9	5	4	7	8	9	9	3	3	6
254.3	TRUE	Empty	Ras-related protein Rab-5B OS=Homo sapiens OX=9606 GN=RAB5B PE=1 SV=1	RAB5B_HUMAN		24 kDa	TRUE	unknown	15	16	16	5	1	4	0	3	10	1	0	0	0	0	4	2	7	4	3	4	2	3	6	0	2	6	5	6	8	2	2	4
255	TRUE	Empty	Fascin OS=Homo sapiens OX=9606 GN=FSCN1 PE=1 SV=3	FSCN1_HUMAN		55 kDa		unknown	36	35	30	0	19	14	0	1	17	3	0	0	0	0	1	5	6	6	7	9	0	8	6	6	4	9	27	11	9	9	6	3
256	TRUE	Empty	39S ribosomal protein L22, mitochondrial OS=Homo sapiens OX=9606 GN=MRPL22 PE=1 SV=1	RM22_HUMAN		24 kDa		unknown	1	1	3	0	1	0	14	15	19	11	11	0	10	16	13	14	15	9	12	9	12	10	12	12	12	10	5	9	9	2	5	5
257	TRUE	Empty	Spectrin alpha chain, non-erythrocytic 1 OS=Homo sapiens OX=9606 GN=SPTAN1 PE=1 SV=3	SPTN1_HUMAN		285 kDa		unknown	50	22	48	0	4	0	0	0	38	1	0	0	0	0	1	0	3	1	1	1	0	1	2	1	1	1	19	3	16	4	2	1
258	TRUE	Empty	Sorting nexin-1 OS=Homo sapiens OX=9606 GN=SNX1 PE=1 SV=3	SNX1_HUMAN		59 kDa	TRUE	unknown	50	54	59	1	0	0	1	9	58	0	0	0	0	0	1	1	31	0	0	0	0	9	22	0	0	0	30	12	30	1	0	0
259.1	TRUE	Empty	Protein arginine N-methyltransferase 1 OS=Homo sapiens OX=9606 GN=PRMT1 PE=1 SV=3	ANM1_HUMAN		42 kDa	TRUE	unknown	28	28	25	2	2	3	0	3	13	5	0	0	0	0	2	5	9	11	8	8	1	10	10	11	4	11	26	4	15	4	5	5
259.2	TRUE	Empty	Protein arginine N-methyltransferase 8 OS=Homo sapiens OX=9606 GN=PRMT8 PE=1 SV=2	ANM8_HUMAN		45 kDa	TRUE	unknown	0	0	0	0	0	0	0	0	0	0	0	0	0	0	0	0	3	0	2	4	0	3	5	0	0	5	12	0	5	0	0	0
260	TRUE	Empty	Bifunctional 3'-phosphoadenosine 5'-phosphosulfate synthase 2 OS=Homo sapiens OX=9606 GN=PAPSS2 PE=1 SV=2	PAPS2_HUMAN		70 kDa	TRUE	unknown	2	2	7	0	1	1	0	0	3	0	0	0	2	0	0	1	0	1	0	0	0	0	0	1	0	2	5	1	2	2	0	0
261.1	TRUE	Empty	60S ribosomal protein L3 OS=Homo sapiens OX=9606 GN=RPL3 PE=1 SV=2	RL3_HUMAN		46 kDa	TRUE	unknown	48	39	37	3	3	3	0	0	10	2	0	0	0	0	0	2	8	0	3	5	0	3	3	4	4	3	16	3	7	8	2	3
261.2	TRUE	Empty	60S ribosomal protein L3-like OS=Homo sapiens OX=9606 GN=RPL3L PE=2 SV=3	RL3L_HUMAN		46 kDa	TRUE	unknown	0	0	0	0	0	0	0	0	0	0	0	0	0	0	0	0	0	0	0	0	0	0	0	0	0	0	0	0	0	0	0	0
262	TRUE	Empty	NADPH:adrenodoxin oxidoreductase, mitochondrial OS=Homo sapiens OX=9606 GN=FDXR PE=1 SV=3	ADRO_HUMAN		54 kDa		unknown	10	4	2	0	0	1	1	3	12	3	0	0	1	1	2	4	4	4	9	9	2	3	3	7	4	15	4	10	7	8	8	6
263	TRUE	Empty	39S ribosomal protein L13, mitochondrial OS=Homo sapiens OX=9606 GN=MRPL13 PE=1 SV=1	RM13_HUMAN		21 kDa		unknown	2	4	2	3	2	2	16	21	13	10	0	0	12	10	18	13	8	7	9	8	10	6	9	7	5	5	8	13	8	4	6	7
264	TRUE	Empty	Glutamine--tRNA ligase OS=Homo sapiens OX=9606 GN=QARS PE=1 SV=1	SYQ_HUMAN		88 kDa		unknown	17	26	51	12	14	2	1	2	26	1	0	0	0	0	1	0	3	1	1	3	0	0	2	1	0	2	33	8	22	15	6	1
265	TRUE	Empty	ATP-dependent DNA helicase Q1 OS=Homo sapiens OX=9606 GN=RECQL PE=1 SV=3	RECQ1_HUMAN		73 kDa		unknown	24	39	36	0	12	13	4	4	24	5	1	0	0	1	4	1	10	7	7	11	3	7	10	8	2	14	21	12	21	7	5	7
266	TRUE	Empty	Talin-1 OS=Homo sapiens OX=9606 GN=TLN1 PE=1 SV=3	TLN1_HUMAN		270 kDa	TRUE	unknown	35	40	56	2	22	1	0	0	34	0	0	0	0	0	0	0	1	0	2	0	0	0	0	0	0	1	51	2	17	10	0	1
267.1	TRUE	Empty	F-actin-capping protein subunit alpha-1 OS=Homo sapiens OX=9606 GN=CAPZA1 PE=1 SV=3	CAZA1_HUMAN		33 kDa	TRUE	unknown	19	21	21	6	2	1	0	2	26	3	0	1	1	1	7	6	4	4	4	2	4	3	6	2	3	4	10	5	4	3	2	2
267.2	TRUE	Empty	F-actin-capping protein subunit alpha-2 OS=Homo sapiens OX=9606 GN=CAPZA2 PE=1 SV=3	CAZA2_HUMAN		33 kDa	TRUE	unknown	16	11	15	3	0	0	0	1	24	2	0	0	0	0	8	4	4	3	2	1	6	2	5	3	4	4	8	4	3	3	1	2
268	TRUE	Empty	Aldose reductase OS=Homo sapiens OX=9606 GN=AKR1B1 PE=1 SV=3	ALDR_HUMAN		36 kDa	TRUE	unknown	31	27	24	9	5	0	1	9	46	10	1	2	2	2	4	7	6	12	9	7	3	11	7	11	4	13	8	9	6	9	7	6
269	TRUE	Empty	Protein disulfide-isomerase A3 OS=Homo sapiens OX=9606 GN=PDIA3 PE=1 SV=4	PDIA3_HUMAN		57 kDa		unknown	41	40	30	2	26	21	2	3	6	7	0	0	0	0	1	4	6	4	6	6	0	6	5	5	1	3	13	3	8	4	6	9
270	TRUE	Empty	NADH-ubiquinone oxidoreductase 75 kDa subunit, mitochondrial OS=Homo sapiens OX=9606 GN=NDUFS1 PE=1 SV=3	NDUS1_HUMAN		79 kDa	TRUE	unknown	4	3	4	5	29	18	10	8	13	7	0	1	1	1	3	1	7	2	15	17	0	4	6	9	5	14	9	10	8	10	11	10
271	TRUE	Empty	DNA-directed RNA polymerase, mitochondrial OS=Homo sapiens OX=9606 GN=POLRMT PE=1 SV=2	RPOM_HUMAN		139 kDa		unknown	6	3	6	7	12	10	0	4	23	0	0	0	0	0	0	1	4	2	16	16	0	1	2	3	10	16	12	9	10	18	5	0
272	TRUE	Empty	Cytochrome b-c1 complex subunit 1, mitochondrial OS=Homo sapiens OX=9606 GN=UQCRC1 PE=1 SV=3	QCR1_HUMAN		53 kDa	TRUE	unknown	16	12	11	0	10	9	1	3	8	5	0	1	1	1	4	6	5	2	9	8	1	3	2	3	2	6	12	7	6	7	7	2
273.1	TRUE	Empty	Glutamate dehydrogenase 1, mitochondrial OS=Homo sapiens OX=9606 GN=GLUD1 PE=1 SV=2	DHE3_HUMAN		61 kDa	TRUE	unknown	9	6	5	0	12	12	0	3	15	5	0	0	1	2	3	13	5	4	7	13	0	5	8	9	5	12	7	7	4	6	5	5
273.2	TRUE	Empty	Glutamate dehydrogenase 2, mitochondrial OS=Homo sapiens OX=9606 GN=GLUD2 PE=1 SV=2	DHE4_HUMAN		61 kDa	TRUE	unknown	6	4	3	0	4	7	0	2	10	5	0	0	0	1	3	13	4	3	6	12	0	5	7	8	5	8	5	6	0	4	4	4
274	TRUE	Empty	Annexin A1 OS=Homo sapiens OX=9606 GN=ANXA1 PE=1 SV=2	ANXA1_HUMAN		39 kDa		unknown	16	24	25	1	3	2	0	0	8	1	0	0	0	0	2	1	4	0	2	2	1	1	5	2	2	1	6	3	5	2	2	2
275	TRUE	Empty	Peptidase M20 domain-containing protein 2 OS=Homo sapiens OX=9606 GN=PM20D2 PE=1 SV=2	P20D2_HUMAN		48 kDa		unknown	0	0	0	0	0	0	0	0	0	0	0	0	0	0	0	0	0	0	0	0	0	0	0	0	0	0	1	0	0	0	0	0
276	TRUE	Empty	14-3-3 protein epsilon OS=Homo sapiens OX=9606 GN=YWHAE PE=1 SV=1	1433E_HUMAN		29 kDa	TRUE	unknown	98	90	118	11	9	5	26	32	111	17	2	0	2	2	46	19	34	8	12	11	25	25	23	11	8	16	18	16	22	10	9	12
277.1	TRUE	Empty	Heterogeneous nuclear ribonucleoprotein H OS=Homo sapiens OX=9606 GN=HNRNPH1 PE=1 SV=4	HNRH1_HUMAN		49 kDa	TRUE	unknown	49	54	51	4	19	14	9	3	26	5	1	0	1	0	7	6	6	4	8	14	3	5	6	8	11	10	14	3	4	7	3	6
277.2	TRUE	Empty	Heterogeneous nuclear ribonucleoprotein H2 OS=Homo sapiens OX=9606 GN=HNRNPH2 PE=1 SV=1	HNRH2_HUMAN		49 kDa	TRUE	unknown	33	36	35	2	13	10	8	3	18	5	1	0	1	0	6	6	5	3	7	12	3	4	6	7	10	9	11	2	4	6	3	6
278	TRUE	Empty	eIF-2-alpha kinase activator GCN1 OS=Homo sapiens OX=9606 GN=GCN1 PE=1 SV=6	GCN1_HUMAN		293 kDa		unknown	31	14	31	1	6	0	0	0	10	0	0	0	0	0	0	0	3	0	3	5	0	0	1	0	0	2	34	3	15	13	1	3
279	TRUE	Empty	40S ribosomal protein S15a OS=Homo sapiens OX=9606 GN=RPS15A PE=1 SV=2	RS15A_HUMAN		15 kDa		unknown	10	11	13	6	5	5	2	2	10	1	0	0	0	0	3	4	14	6	7	8	4	12	9	7	6	6	11	6	8	7	2	7
280	TRUE	Empty	Transcription factor p65 OS=Homo sapiens OX=9606 GN=RELA PE=1 SV=2	TF65_HUMAN		60 kDa	TRUE	unknown	34	42	38	31	35	38	0	1	2	0	0	0	0	0	0	1	2	2	1	2	0	3	3	1	0	2	3	3	1	0	0	0
281	TRUE	Empty	39S ribosomal protein L3, mitochondrial OS=Homo sapiens OX=9606 GN=MRPL3 PE=1 SV=1	RM03_HUMAN		39 kDa		unknown	5	2	2	0	1	1	1	1	5	7	0	0	0	0	5	1	9	5	9	7	3	5	6	5	3	7	9	7	8	11	8	7
282	TRUE	Empty	28S ribosomal protein S34, mitochondrial OS=Homo sapiens OX=9606 GN=MRPS34 PE=1 SV=2	RT34_HUMAN		26 kDa		unknown	2	1	1	1	0	1	3	4	11	0	0	0	0	0	2	0	10	6	9	5	0	5	8	3	5	5	4	3	3	4	4	4
283	TRUE	Empty	Coatomer subunit beta OS=Homo sapiens OX=9606 GN=COPB1 PE=1 SV=3	COPB_HUMAN		107 kDa		unknown	13	16	22	4	5	3	0	0	13	0	0	0	0	0	0	0	2	0	1	2	0	0	1	0	0	3	25	6	9	5	1	3
284	TRUE	Empty	Src substrate cortactin OS=Homo sapiens OX=9606 GN=CTTN PE=1 SV=2	SRC8_HUMAN		62 kDa		unknown	24	69	57	2	3	1	2	4	35	0	0	0	0	0	0	3	9	0	0	2	0	3	10	0	0	2	20	9	11	0	0	1
285	TRUE	Empty	DNA replication licensing factor MCM2 OS=Homo sapiens OX=9606 GN=MCM2 PE=1 SV=4	MCM2_HUMAN		102 kDa		unknown	17	19	27	22	18	11	1	1	28	1	0	0	0	0	0	0	2	2	3	9	0	0	2	2	2	4	24	8	11	15	5	1
286	TRUE	Empty	40S ribosomal protein S16 OS=Homo sapiens OX=9606 GN=RPS16 PE=1 SV=2	RS16_HUMAN		16 kDa		unknown	8	11	11	10	8	7	5	5	15	3	2	0	3	1	10	5	7	7	7	8	10	8	6	5	4	7	11	13	19	3	6	8
287.1	TRUE	Empty	Histone H2A type 2-A OS=Homo sapiens OX=9606 GN=HIST2H2AA3 PE=1 SV=3	H2A2A_HUMAN		14 kDa	TRUE	unknown	5	5	7	4	3	5	2	0	11	3	0	0	0	0	1	3	12	6	4	3	7	8	10	1	3	6	1	6	7	3	3	6
287.2	TRUE	Empty	Histone H2AX OS=Homo sapiens OX=9606 GN=H2AFX PE=1 SV=2	H2AX_HUMAN		15 kDa	TRUE	unknown	0	0	0	4	0	0	0	0	10	3	0	0	0	0	0	2	11	5	0	0	6	8	10	3	0	0	0	0	0	0	0	0
287.3	TRUE	Empty	Histone H2A type 2-B OS=Homo sapiens OX=9606 GN=HIST2H2AB PE=1 SV=3	H2A2B_HUMAN		14 kDa	TRUE	unknown	0	0	0	0	0	0	0	0	10	0	0	0	0	0	0	2	11	5	0	3	6	8	10	3	0	0	0	0	0	0	0	0
287.4	TRUE	Empty	Histone H2A type 1-B/E OS=Homo sapiens OX=9606 GN=HIST1H2AB PE=1 SV=2	H2A1B_HUMAN		14 kDa	TRUE	unknown	5	0	0	0	0	5	2	0	12	3	0	0	0	0	1	3	13	5	4	3	7	9	11	3	0	6	1	4	0	0	0	5
288	TRUE	Empty	Spectrin beta chain, non-erythrocytic 1 OS=Homo sapiens OX=9606 GN=SPTBN1 PE=1 SV=2	SPTB2_HUMAN		275 kDa	TRUE	unknown	49	17	24	0	5	0	0	0	28	0	0	0	0	0	0	0	5	0	1	0	0	0	2	0	0	1	28	1	12	4	0	0
289	TRUE	Empty	28S ribosomal protein S22, mitochondrial OS=Homo sapiens OX=9606 GN=MRPS22 PE=1 SV=1	RT22_HUMAN		41 kDa		unknown	7	4	6	3	3	2	5	11	11	8	0	0	1	1	9	12	10	11	11	17	10	11	10	12	7	19	5	12	7	7	5	5
290	TRUE	Empty	Heterogeneous nuclear ribonucleoprotein M OS=Homo sapiens OX=9606 GN=HNRNPM PE=1 SV=3	HNRPM_HUMAN		78 kDa	TRUE	unknown	10	14	15	12	16	17	10	1	20	2	0	1	1	1	5	3	6	1	11	15	0	4	5	4	8	10	6	11	14	8	8	6
291	TRUE	Empty	Ribosome-releasing factor 2, mitochondrial OS=Homo sapiens OX=9606 GN=GFM2 PE=1 SV=1	RRF2M_HUMAN		87 kDa		unknown	4	2	4	4	4	3	6	8	16	7	1	0	2	0	4	2	3	2	5	10	2	1	2	6	1	13	2	7	6	6	5	1
292.1	TRUE	Empty	Sarcoplasmic/endoplasmic reticulum calcium ATPase 2 OS=Homo sapiens OX=9606 GN=ATP2A2 PE=1 SV=1	AT2A2_HUMAN		115 kDa	TRUE	unknown	24	27	31	10	7	2	0	0	15	0	0	0	0	0	0	0	4	1	6	4	0	1	1	1	1	5	15	9	9	4	3	2
292.2	TRUE	Empty	Sarcoplasmic/endoplasmic reticulum calcium ATPase 1 OS=Homo sapiens OX=9606 GN=ATP2A1 PE=1 SV=1	AT2A1_HUMAN		110 kDa	TRUE	unknown	15	18	24	6	5	2	0	0	11	0	0	0	0	0	0	0	0	0	7	6	0	1	0	0	4	4	9	6	9	3	3	2
292.3	TRUE	Empty	Sarcoplasmic/endoplasmic reticulum calcium ATPase 3 OS=Homo sapiens OX=9606 GN=ATP2A3 PE=1 SV=2	AT2A3_HUMAN		114 kDa	TRUE	unknown	9	12	13	0	3	2	0	0	6	0	0	0	0	0	0	0	0	0	2	1	0	0	0	0	1	1	6	1	5	0	0	0
293	TRUE	Empty	5'-nucleotidase domain-containing protein 2 OS=Homo sapiens OX=9606 GN=NT5DC2 PE=1 SV=1	NT5D2_HUMAN		61 kDa	TRUE	unknown	10	10	4	0	9	7	0	3	12	3	0	0	0	0	0	3	8	6	10	13	0	5	3	9	1	14	11	14	8	10	8	8
294	TRUE	Empty	Nesprin-1 OS=Homo sapiens OX=9606 GN=SYNE1 PE=1 SV=4	SYNE1_HUMAN		1011 kDa	TRUE	unknown	6	5	6	0	4	1	0	1	1	0	0	0	0	0	0	0	0	0	1	2	0	0	0	1	0	1	0	0	0	0	0	0
295	TRUE	Empty	Presequence protease, mitochondrial OS=Homo sapiens OX=9606 GN=PITRM1 PE=1 SV=3	PREP_HUMAN		117 kDa		unknown	2	2	1	5	14	3	3	9	23	1	0	0	0	0	3	2	4	4	9	13	1	0	3	6	4	11	4	9	5	7	5	1
296	TRUE	Empty	Exportin-2 OS=Homo sapiens OX=9606 GN=CSE1L PE=1 SV=3	XPO2_HUMAN		110 kDa		unknown	9	13	35	7	8	6	3	3	16	3	0	0	2	0	0	1	6	0	3	4	8	3	4	0	1	1	23	5	10	5	5	3
297	TRUE	Empty	Protein transport protein Sec31A OS=Homo sapiens OX=9606 GN=SEC31A PE=1 SV=3	SC31A_HUMAN		133 kDa	TRUE	unknown	12	34	39	6	6	3	1	3	26	0	0	0	0	0	0	1	3	0	1	1	0	0	5	0	1	1	20	7	13	6	1	0
298	TRUE	Empty	F-actin-capping protein subunit beta OS=Homo sapiens OX=9606 GN=CAPZB PE=1 SV=4	CAPZB_HUMAN		31 kDa		unknown	35	37	35	8	3	3	1	3	12	4	0	0	0	1	7	6	8	6	3	4	3	3	5	5	2	5	15	8	9	6	7	8
299	TRUE	Empty	Eukaryotic translation initiation factor 3 subunit I OS=Homo sapiens OX=9606 GN=EIF3I PE=1 SV=1	EIF3I_HUMAN		37 kDa		unknown	20	19	18	5	1	3	0	4	27	6	0	2	1	2	9	11	6	7	7	7	8	6	9	6	5	12	16	8	12	7	7	6
300	TRUE	Empty	FACT complex subunit SPT16 OS=Homo sapiens OX=9606 GN=SUPT16H PE=1 SV=1	SP16H_HUMAN		120 kDa		unknown	22	20	21	20	9	5	0	0	21	0	0	0	0	0	2	0	4	1	2	5	2	0	4	1	1	3	30	6	17	9	6	0
301	TRUE	Empty	Heat shock protein 105 kDa OS=Homo sapiens OX=9606 GN=HSPH1 PE=1 SV=1	HS105_HUMAN		97 kDa	TRUE	unknown	23	45	44	8	9	8	3	1	33	1	0	0	0	0	0	1	6	1	5	8	0	2	4	2	3	6	11	6	8	5	6	1
302	TRUE	Empty	Junction plakoglobin OS=Homo sapiens OX=9606 GN=JUP PE=1 SV=3	PLAK_HUMAN		82 kDa	TRUE	unknown	14	28	47	0	1	0	0	2	12	0	0	0	0	0	0	0	4	0	3	1	0	13	3	0	0	0	9	15	14	6	12	8
303	TRUE	Empty	Transketolase OS=Homo sapiens OX=9606 GN=TKT PE=1 SV=3	TKT_HUMAN		68 kDa	TRUE	unknown	16	19	22	1	27	8	3	2	40	1	0	0	0	0	4	2	8	3	7	13	4	6	1	7	0	13	15	12	7	2	5	3
304	TRUE	Empty	Hydroxyacyl-coenzyme A dehydrogenase, mitochondrial OS=Homo sapiens OX=9606 GN=HADH PE=1 SV=3	HCDH_HUMAN		34 kDa		unknown	13	8	8	7	4	6	4	6	15	3	0	3	5	5	6	7	7	13	10	12	5	7	6	13	8	7	7	9	4	4	4	8
305	TRUE	Empty	Nuclear pore membrane glycoprotein 210 OS=Homo sapiens OX=9606 GN=NUP210 PE=1 SV=3	PO210_HUMAN		205 kDa		unknown	38	10	27	10	12	2	0	0	22	0	0	0	0	0	0	0	3	1	5	5	0	0	1	2	2	5	26	5	13	19	3	5
306	TRUE	Empty	Signal transducer and activator of transcription 1-alpha/beta OS=Homo sapiens OX=9606 GN=STAT1 PE=1 SV=2	STAT1_HUMAN		87 kDa		unknown	25	34	41	7	6	5	2	0	16	0	0	0	0	0	0	0	4	1	2	5	0	1	6	1	0	4	9	5	14	5	2	2
307.1	TRUE	Empty	Polyadenylate-binding protein 1 OS=Homo sapiens OX=9606 GN=PABPC1 PE=1 SV=2	PABP1_HUMAN		71 kDa	TRUE	unknown	60	76	67	7	25	20	2	4	25	1	0	0	0	0	0	5	14	2	13	13	0	9	9	12	1	11	44	12	23	13	10	6
307.2	TRUE	Empty	Polyadenylate-binding protein 1-like OS=Homo sapiens OX=9606 GN=PABPC1L PE=2 SV=1	PAP1L_HUMAN		68 kDa	TRUE	unknown	26	31	30	3	12	7	0	2	10	0	0	0	0	0	0	2	7	0	8	4	0	2	4	4	0	4	17	5	13	6	5	2
307.3	TRUE	Empty	Polyadenylate-binding protein 3 OS=Homo sapiens OX=9606 GN=PABPC3 PE=1 SV=2	PABP3_HUMAN		70 kDa	TRUE	unknown	33	39	35	5	13	9	2	2	12	1	0	0	0	0	0	4	6	2	5	5	0	3	4	4	0	3	22	8	15	9	5	4
308	TRUE	Empty	Serine/threonine-protein kinase Nek9 OS=Homo sapiens OX=9606 GN=NEK9 PE=1 SV=2	NEK9_HUMAN		107 kDa		unknown	36	43	50	0	1	0	0	3	39	0	0	0	0	0	0	0	4	0	0	0	0	0	4	0	0	0	23	4	12	2	1	0
309	TRUE	Empty	Methylcrotonoyl-CoA carboxylase beta chain, mitochondrial OS=Homo sapiens OX=9606 GN=MCCC2 PE=1 SV=1	MCCB_HUMAN		61 kDa		unknown	10	12	8	0	19	17	4	8	12	6	1	1	2	1	2	7	7	4	11	11	2	8	5	9	2	11	5	8	1	6	2	3
310	TRUE	Empty	39S ribosomal protein L19, mitochondrial OS=Homo sapiens OX=9606 GN=MRPL19 PE=1 SV=2	RM19_HUMAN		34 kDa		unknown	1	1	1	1	3	4	5	9	15	4	0	1	5	4	17	3	10	7	13	11	3	7	10	10	9	13	4	8	2	4	4	6
311	TRUE	Empty	Isocitrate dehydrogenase [NAD] subunit beta, mitochondrial OS=Homo sapiens OX=9606 GN=IDH3B PE=1 SV=2	IDH3B_HUMAN		42 kDa		unknown	13	6	11	4	2	3	0	3	7	3	0	0	0	0	1	1	4	2	4	10	0	2	4	5	11	12	2	5	1	7	2	3
312	TRUE	Empty	Phosphoribosylformylglycinamidine synthase OS=Homo sapiens OX=9606 GN=PFAS PE=1 SV=4	PUR4_HUMAN		145 kDa		unknown	25	21	27	1	6	3	1	3	15	0	0	0	0	0	0	0	5	0	1	7	0	0	3	1	2	3	29	5	13	9	5	0
313	TRUE	Empty	Cofilin-1 OS=Homo sapiens OX=9606 GN=CFL1 PE=1 SV=3	COF1_HUMAN		19 kDa	TRUE	unknown	13	19	26	11	7	5	4	4	21	1	1	1	2	1	7	10	11	6	9	10	5	6	8	9	5	10	7	4	6	3	1	4
314	TRUE	Empty	Heat shock 70 kDa protein 4 OS=Homo sapiens OX=9606 GN=HSPA4 PE=1 SV=4	HSP74_HUMAN		94 kDa	TRUE	unknown	26	28	33	12	11	7	0	2	39	0	0	0	0	0	0	0	0	0	0	3	0	1	1	1	1	0	25	8	12	8	5	0
315	TRUE	Empty	Pyrroline-5-carboxylate reductase 1, mitochondrial OS=Homo sapiens OX=9606 GN=PYCR1 PE=1 SV=2	P5CR1_HUMAN		33 kDa	TRUE	unknown	10	6	12	8	6	5	5	13	17	10	0	0	4	1	13	14	11	12	17	12	8	8	10	9	9	17	7	9	6	10	9	7
316	TRUE	Empty	Succinate--CoA ligase [ADP/GDP-forming] subunit alpha, mitochondrial OS=Homo sapiens OX=9606 GN=SUCLG1 PE=1 SV=4	SUCA_HUMAN		36 kDa		unknown	14	9	12	5	2	5	10	8	14	5	2	3	4	6	6	5	5	7	9	12	4	7	4	10	6	6	7	9	10	9	7	11
317	TRUE	Empty	Isocitrate dehydrogenase [NAD] subunit gamma, mitochondrial OS=Homo sapiens OX=9606 GN=IDH3G PE=1 SV=1	IDH3G_HUMAN		43 kDa		unknown	11	7	10	3	4	4	4	1	11	10	1	0	1	1	3	2	4	8	10	10	2	2	5	12	9	10	6	9	4	7	3	3
318	TRUE	Empty	Procollagen-lysine,2-oxoglutarate 5-dioxygenase 2 OS=Homo sapiens OX=9606 GN=PLOD2 PE=1 SV=2	PLOD2_HUMAN		85 kDa	TRUE	unknown	9	12	14	13	18	8	1	4	8	0	0	0	1	0	3	0	3	2	7	8	1	3	2	2	3	9	6	4	8	9	7	6
319	TRUE	Empty	Phosphoenolpyruvate carboxykinase [GTP], mitochondrial OS=Homo sapiens OX=9606 GN=PCK2 PE=1 SV=4	PCKGM_HUMAN		71 kDa	TRUE	unknown	2	0	1	0	15	10	9	11	15	11	0	1	3	2	4	1	7	5	19	15	1	8	7	12	13	15	4	7	0	7	2	1
320	TRUE	Empty	CTP synthase 1 OS=Homo sapiens OX=9606 GN=CTPS1 PE=1 SV=2	PYRG1_HUMAN		67 kDa	TRUE	unknown	24	39	43	2	12	6	3	2	23	3	0	0	0	0	1	2	11	3	7	8	0	3	8	5	2	6	10	4	7	3	4	3
321	TRUE	Empty	Glutathione reductase, mitochondrial OS=Homo sapiens OX=9606 GN=GSR PE=1 SV=2	GSHR_HUMAN		56 kDa		unknown	38	57	44	0	4	0	0	0	22	0	0	0	0	0	0	2	6	0	2	1	1	3	4	0	0	0	20	6	11	1	2	1
322	TRUE	Empty	Pentatricopeptide repeat domain-containing protein 3, mitochondrial OS=Homo sapiens OX=9606 GN=PTCD3 PE=1 SV=3	PTCD3_HUMAN		79 kDa		unknown	2	1	0	1	13	12	6	5	17	7	1	0	3	1	6	3	5	3	12	15	4	2	5	6	8	12	4	9	3	6	2	2
323	TRUE	Empty	Gem-associated protein 5 OS=Homo sapiens OX=9606 GN=GEMIN5 PE=1 SV=3	GEMI5_HUMAN		169 kDa		unknown	34	29	33	0	3	0	0	0	19	0	0	0	0	0	0	0	5	0	0	1	0	0	3	0	0	0	30	1	11	3	0	1
324.1	TRUE	Empty	E3 SUMO-protein ligase RanBP2 OS=Homo sapiens OX=9606 GN=RANBP2 PE=1 SV=2	RBP2_HUMAN		358 kDa	TRUE	unknown	15	22	22	0	0	0	2	0	20	0	0	0	0	0	0	1	3	0	0	0	0	0	1	0	0	1	33	2	9	1	1	0
324.2	TRUE	Empty	RanBP2-like and GRIP domain-containing protein 4 OS=Homo sapiens OX=9606 GN=RGPD4 PE=2 SV=3	RGPD4_HUMAN		197 kDa	TRUE	unknown	2	0	3	0	0	0	0	0	8	0	0	0	0	0	0	1	0	0	0	0	0	0	0	0	0	0	10	0	6	0	0	0
324.3	TRUE	Empty	RanBP2-like and GRIP domain-containing protein 3 OS=Homo sapiens OX=9606 GN=RGPD3 PE=3 SV=2	RGPD3_HUMAN		197 kDa	TRUE	unknown	2	0	3	0	0	0	0	0	8	0	0	0	0	0	0	0	0	0	0	0	0	0	0	0	0	1	10	0	0	0	0	0
324.4	TRUE	Empty	RANBP2-like and GRIP domain-containing protein 1 OS=Homo sapiens OX=9606 GN=RGPD1 PE=2 SV=1	RGPD1_HUMAN		197 kDa	TRUE	unknown	0	0	3	0	0	0	0	0	0	0	0	0	0	0	0	0	0	0	1	0	0	0	0	0	0	0	0	0	0	0	0	0
324.5	TRUE	Empty	RANBP2-like and GRIP domain-containing protein 5/6 OS=Homo sapiens OX=9606 GN=RGPD5 PE=1 SV=3	RGPD5_HUMAN		199 kDa	TRUE	unknown	0	6	0	0	0	0	0	0	0	0	0	0	0	0	0	1	0	0	0	0	0	0	0	0	0	1	0	0	0	0	1	0
324.6	TRUE	Empty	RANBP2-like and GRIP domain-containing protein 2 OS=Homo sapiens OX=9606 GN=RGPD2 PE=2 SV=1	RGPD2_HUMAN		197 kDa	TRUE	unknown	0	0	0	0	0	0	0	0	0	0	0	0	0	0	0	0	0	0	1	0	0	0	0	0	0	0	0	0	0	0	0	0
324.7	TRUE	Empty	RANBP2-like and GRIP domain-containing protein 8 OS=Homo sapiens OX=9606 GN=RGPD8 PE=1 SV=2	RGPD8_HUMAN		199 kDa	TRUE	unknown	0	0	0	0	0	0	0	0	0	0	0	0	0	0	0	0	0	0	0	0	0	0	0	0	0	0	0	0	0	0	0	0
325	TRUE	Empty	E3 ubiquitin-protein ligase HUWE1 OS=Homo sapiens OX=9606 GN=HUWE1 PE=1 SV=3	HUWE1_HUMAN		482 kDa	TRUE	unknown	32	10	33	0	1	0	0	0	18	0	0	0	0	0	0	0	1	0	0	0	0	0	1	0	0	0	34	2	13	2	0	0
326	TRUE	Empty	Nucleolin OS=Homo sapiens OX=9606 GN=NCL PE=1 SV=3	NUCL_HUMAN		77 kDa	TRUE	unknown	11	11	14	12	8	6	0	1	12	0	0	0	0	0	1	0	5	1	5	4	0	0	2	4	1	5	10	7	11	8	4	2
327	TRUE	Empty	A-kinase anchor protein 13 OS=Homo sapiens OX=9606 GN=AKAP13 PE=1 SV=2	AKP13_HUMAN		308 kDa		unknown	84	16	33	0	0	0	0	0	23	0	0	0	0	0	0	0	2	0	0	0	0	0	0	0	0	0	23	0	6	0	0	0
328	TRUE	Empty	Serine hydroxymethyltransferase, cytosolic OS=Homo sapiens OX=9606 GN=SHMT1 PE=1 SV=1	GLYC_HUMAN		53 kDa	TRUE	unknown	10	8	5	0	6	5	1	3	3	2	0	2	2	1	2	3	2	3	2	2	2	0	1	1	4	5	4	3	4	3	2	1
329	TRUE	Empty	GRB2-associated-binding protein 1 OS=Homo sapiens OX=9606 GN=GAB1 PE=1 SV=2	GAB1_HUMAN		77 kDa		unknown	0	0	0	0	0	0	1	1	6	0	0	0	0	0	3	0	1	1	3	2	1	1	1	1	2	4	0	0	0	0	0	0
330	TRUE	Empty	6-phosphogluconate dehydrogenase, decarboxylating OS=Homo sapiens OX=9606 GN=PGD PE=1 SV=3	6PGD_HUMAN		53 kDa		unknown	28	40	31	0	6	4	0	0	13	2	0	0	0	0	1	4	8	1	5	4	0	5	4	3	3	3	13	5	7	7	5	2
331	TRUE	Empty	Unconventional myosin-Ic OS=Homo sapiens OX=9606 GN=MYO1C PE=1 SV=4	MYO1C_HUMAN		122 kDa		unknown	25	14	27	11	9	3	0	1	14	0	0	0	0	0	1	0	2	1	4	4	0	1	2	1	1	0	12	7	8	4	1	3
332	TRUE	Empty	60S ribosomal protein L7a OS=Homo sapiens OX=9606 GN=RPL7A PE=1 SV=2	RL7A_HUMAN		30 kDa		unknown	15	18	25	6	2	3	3	5	22	0	0	0	0	0	1	3	12	10	7	7	3	9	10	8	7	9	11	6	13	5	2	7
333	TRUE	Empty	ADP-ribosylation factor 4 OS=Homo sapiens OX=9606 GN=ARF4 PE=1 SV=3	ARF4_HUMAN		21 kDa	TRUE	unknown	11	18	14	4	4	3	2	5	15	3	0	0	1	1	9	9	10	9	8	11	5	4	7	7	9	10	24	17	11	5	7	10
334	TRUE	Empty	Phosphate carrier protein, mitochondrial OS=Homo sapiens OX=9606 GN=SLC25A3 PE=1 SV=2	MPCP_HUMAN		40 kDa		unknown	11	8	10	4	9	3	3	3	34	1	0	0	0	0	1	2	11	6	7	5	3	14	10	3	3	4	11	8	8	7	8	7
335	TRUE	Empty	Alanine--tRNA ligase, cytoplasmic OS=Homo sapiens OX=9606 GN=AARS PE=1 SV=2	SYAC_HUMAN		107 kDa		unknown	21	28	31	6	3	0	0	3	20	0	0	0	0	0	1	2	3	0	1	2	0	2	4	2	0	0	8	2	8	1	1	0
336.1	TRUE	Empty	Thioredoxin reductase 1, cytoplasmic OS=Homo sapiens OX=9606 GN=TXNRD1 PE=1 SV=3	TRXR1_HUMAN		71 kDa	TRUE	unknown	31	42	29	0	10	5	1	5	24	1	0	0	0	0	0	6	11	0	3	2	0	4	8	0	0	2	28	4	18	5	3	1
336.2	TRUE	Empty	Thioredoxin reductase 3 OS=Homo sapiens OX=9606 GN=TXNRD3 PE=1 SV=4	TRXR3_HUMAN		71 kDa	TRUE	unknown	0	0	0	0	0	0	0	0	0	0	0	0	0	0	0	0	0	0	0	0	0	0	0	0	0	0	0	0	0	0	0	0
337	TRUE	Empty	FAST kinase domain-containing protein 2, mitochondrial OS=Homo sapiens OX=9606 GN=FASTKD2 PE=1 SV=1	FAKD2_HUMAN		81 kDa		unknown	6	4	2	0	9	3	3	2	12	2	0	0	0	0	3	4	3	3	3	2	0	2	2	2	3	7	4	5	4	9	2	1
338	TRUE	Empty	eIF-2-alpha kinase GCN2 OS=Homo sapiens OX=9606 GN=EIF2AK4 PE=1 SV=3	E2AK4_HUMAN		187 kDa		unknown	5	1	2	1	0	1	0	0	0	0	0	0	0	0	3	8	6	7	6	5	4	5	1	4	7	18	4	1	0	0	0	0
339	TRUE	Empty	Heterogeneous nuclear ribonucleoprotein U-like protein 2 OS=Homo sapiens OX=9606 GN=HNRNPUL2 PE=1 SV=1	HNRL2_HUMAN		85 kDa		unknown	18	24	26	23	13	8	0	2	34	0	0	0	0	0	0	1	2	1	4	3	0	0	0	1	1	2	14	8	9	10	4	2
340	TRUE	Empty	Nucleophosmin OS=Homo sapiens OX=9606 GN=NPM1 PE=1 SV=2	NPM_HUMAN		33 kDa		unknown	25	15	31	7	2	4	0	0	5	2	0	0	0	0	0	0	0	7	2	7	0	1	0	7	7	1	6	0	0	2	1	1
341.1	TRUE	Empty	ADP-ribosylation factor 1 OS=Homo sapiens OX=9606 GN=ARF1 PE=1 SV=2	ARF1_HUMAN		21 kDa	TRUE	unknown	11	24	25	9	4	4	2	6	11	1	0	0	0	2	11	7	9	11	7	8	9	5	7	7	5	7	23	9	10	4	6	7
341.2	TRUE	Empty	ADP-ribosylation factor 5 OS=Homo sapiens OX=9606 GN=ARF5 PE=1 SV=2	ARF5_HUMAN		21 kDa	TRUE	unknown	11	19	22	8	4	4	2	6	8	1	0	0	0	0	8	5	8	8	6	7	8	5	6	7	5	6	17	7	6	3	5	5
341.3	TRUE	Empty	ADP-ribosylation factor 3 OS=Homo sapiens OX=9606 GN=ARF3 PE=1 SV=2	ARF3_HUMAN		21 kDa	TRUE	unknown	11	22	23	8	4	4	2	6	11	1	0	0	0	2	10	7	8	10	6	8	9	5	6	7	5	7	23	10	9	4	6	7
342	TRUE	Empty	Ezrin OS=Homo sapiens OX=9606 GN=EZR PE=1 SV=4	EZRI_HUMAN		69 kDa	TRUE	unknown	40	57	88	35	31	17	5	15	58	6	1	2	3	1	5	3	8	2	7	15	0	5	9	7	6	15	34	17	21	14	13	6
343	TRUE	Empty	Heterogeneous nuclear ribonucleoprotein R OS=Homo sapiens OX=9606 GN=HNRNPR PE=1 SV=1	HNRPR_HUMAN		71 kDa	TRUE	unknown	20	40	33	6	14	13	4	4	59	4	0	0	0	0	10	5	14	9	12	17	7	9	8	10	15	23	16	10	14	4	2	3
344	TRUE	Empty	Methylmalonyl-CoA mutase, mitochondrial OS=Homo sapiens OX=9606 GN=MUT PE=1 SV=4	MUTA_HUMAN		83 kDa		unknown	4	3	6	9	17	13	3	6	15	2	0	0	1	0	2	0	7	2	9	14	2	5	4	6	4	13	3	7	7	5	2	2
345	TRUE	Empty	39S ribosomal protein S30, mitochondrial OS=Homo sapiens OX=9606 GN=MRPS30 PE=1 SV=2	RT30_HUMAN		50 kDa		unknown	6	5	4	0	3	4	7	1	14	5	0	0	0	0	3	2	6	2	3	11	2	4	2	2	7	5	2	3	1	4	2	2
346.1	TRUE	Empty	60S ribosomal protein L22 OS=Homo sapiens OX=9606 GN=RPL22 PE=1 SV=2	RL22_HUMAN		15 kDa	TRUE	unknown	4	6	6	7	4	3	8	18	6	9	0	0	10	8	12	11	11	12	5	5	19	9	9	8	6	7	14	10	9	5	5	6
346.2	TRUE	Empty	60S ribosomal protein L22-like 1 OS=Homo sapiens OX=9606 GN=RPL22L1 PE=1 SV=2	RL22L_HUMAN		15 kDa	TRUE	unknown	0	0	0	0	0	0	0	0	0	0	0	0	0	0	0	1	0	0	0	0	0	0	0	0	0	0	0	0	0	0	0	0
347	TRUE	Empty	Brain acid soluble protein 1 OS=Homo sapiens OX=9606 GN=BASP1 PE=1 SV=2	BASP1_HUMAN		23 kDa		unknown	36	48	52	1	2	3	3	5	17	1	0	0	0	0	3	6	8	0	4	1	5	7	7	0	0	1	4	2	3	1	1	1
348	TRUE	Empty	UDP-glucose:glycoprotein glucosyltransferase 1 OS=Homo sapiens OX=9606 GN=UGGT1 PE=1 SV=3	UGGG1_HUMAN		177 kDa	TRUE	unknown	36	7	14	10	10	3	0	1	12	0	0	0	0	0	1	0	1	1	3	11	1	0	1	1	1	6	8	1	6	7	2	2
349.1	TRUE	Empty	RNA-binding motif protein, X chromosome OS=Homo sapiens OX=9606 GN=RBMX PE=1 SV=3	RBMX_HUMAN		42 kDa	TRUE	unknown	10	9	7	1	2	6	0	1	34	2	0	0	0	0	1	9	12	10	8	14	12	3	5	8	7	13	7	4	7	3	3	4
349.2	TRUE	Empty	RNA binding motif protein, X-linked-like-1 OS=Homo sapiens OX=9606 GN=RBMXL1 PE=1 SV=1	RMXL1_HUMAN		42 kDa	TRUE	unknown	6	6	5	1	2	4	0	0	21	1	0	0	0	0	1	5	4	5	3	7	7	1	3	5	3	6	4	2	3	1	1	1
350	TRUE	Empty	Coatomer subunit beta' OS=Homo sapiens OX=9606 GN=COPB2 PE=1 SV=2	COPB2_HUMAN		102 kDa		unknown	14	12	22	10	11	8	0	1	22	1	0	0	0	0	0	0	4	0	4	5	0	1	1	4	2	6	23	8	15	7	5	3
351	TRUE	Empty	Heterogeneous nuclear ribonucleoprotein Q OS=Homo sapiens OX=9606 GN=SYNCRIP PE=1 SV=2	HNRPQ_HUMAN		70 kDa	TRUE	unknown	29	47	48	4	14	12	4	5	42	4	0	0	0	0	10	5	16	6	14	14	5	7	10	8	13	17	23	9	12	2	3	3
352.1	TRUE	Empty	60S acidic ribosomal protein P0 OS=Homo sapiens OX=9606 GN=RPLP0 PE=1 SV=1	RLA0_HUMAN		34 kDa	TRUE	unknown	20	26	24	12	11	6	2	2	5	2	0	0	0	0	1	2	7	6	7	8	0	8	6	4	7	9	7	5	5	4	4	4
352.2	TRUE	Empty	60S acidic ribosomal protein P0-like OS=Homo sapiens OX=9606 GN=RPLP0P6 PE=5 SV=1	RLA0L_HUMAN		34 kDa	TRUE	unknown	0	0	0	0	0	0	0	0	0	0	0	0	0	0	0	0	0	0	0	0	0	0	0	0	0	0	0	0	0	0	0	0
353	TRUE	Empty	40S ribosomal protein S2 OS=Homo sapiens OX=9606 GN=RPS2 PE=1 SV=2	RS2_HUMAN		31 kDa		unknown	9	9	13	3	0	3	4	3	12	3	0	0	0	1	4	5	7	6	5	4	6	5	6	5	3	8	4	2	5	3	2	3
354	TRUE	Empty	Atypical kinase COQ8B, mitochondrial OS=Homo sapiens OX=9606 GN=COQ8B PE=1 SV=2	COQ8B_HUMAN		60 kDa		unknown	14	7	2	0	10	9	0	6	12	6	1	1	2	1	2	7	5	4	9	10	1	5	5	7	6	12	3	6	4	4	1	2
355	TRUE	Empty	Cold shock domain-containing protein E1 OS=Homo sapiens OX=9606 GN=CSDE1 PE=1 SV=2	CSDE1_HUMAN		89 kDa		unknown	13	22	21	11	9	1	1	1	20	0	0	0	0	0	2	0	5	1	0	5	0	0	3	2	0	5	14	4	5	5	0	0
356	TRUE	Empty	Procollagen-lysine,2-oxoglutarate 5-dioxygenase 1 OS=Homo sapiens OX=9606 GN=PLOD1 PE=1 SV=2	PLOD1_HUMAN		84 kDa	TRUE	unknown	12	16	9	5	14	4	3	3	5	1	0	0	0	0	1	0	3	0	4	4	0	2	2	1	1	4	10	3	4	6	2	1
357	TRUE	Empty	Arginine--tRNA ligase, cytoplasmic OS=Homo sapiens OX=9606 GN=RARS PE=1 SV=2	SYRC_HUMAN		75 kDa	TRUE	unknown	16	35	37	0	12	6	1	3	12	0	0	0	0	0	0	0	7	0	1	0	0	0	3	1	0	2	19	3	10	3	1	1
358.1	TRUE	Empty	Tropomyosin alpha-3 chain OS=Homo sapiens OX=9606 GN=TPM3 PE=1 SV=2	TPM3_HUMAN		33 kDa	TRUE	unknown	5	8	7	0	0	0	0	1	27	0	0	0	0	0	3	3	5	0	3	1	2	3	5	0	0	0	4	5	10	1	0	6
358.2	TRUE	Empty	Tropomyosin alpha-4 chain OS=Homo sapiens OX=9606 GN=TPM4 PE=1 SV=3	TPM4_HUMAN		29 kDa	TRUE	unknown	7	10	10	0	0	0	0	0	23	0	0	0	0	0	3	0	4	0	2	1	2	2	3	0	0	0	2	5	10	1	0	7
358.3	TRUE	Empty	Tropomyosin beta chain OS=Homo sapiens OX=9606 GN=TPM2 PE=1 SV=1	TPM2_HUMAN		33 kDa	TRUE	unknown	0	8	8	0	0	0	0	0	22	0	0	0	0	0	2	0	3	0	0	0	0	0	0	0	0	0	0	5	9	0	0	7
358.4	TRUE	Empty	Tropomyosin alpha-1 chain OS=Homo sapiens OX=9606 GN=TPM1 PE=1 SV=2	TPM1_HUMAN		33 kDa	TRUE	unknown	0	0	0	0	0	0	0	0	0	0	0	0	0	0	0	0	0	0	0	0	0	0	0	0	0	0	0	0	9	0	0	5
359	TRUE	Empty	Protein transport protein Sec24C OS=Homo sapiens OX=9606 GN=SEC24C PE=1 SV=3	SC24C_HUMAN		118 kDa	TRUE	unknown	14	26	31	5	4	2	0	2	34	0	0	0	0	0	0	0	5	0	1	2	0	1	4	0	0	1	23	5	12	4	0	0
360	TRUE	Empty	116 kDa U5 small nuclear ribonucleoprotein component OS=Homo sapiens OX=9606 GN=EFTUD2 PE=1 SV=1	U5S1_HUMAN		109 kDa	TRUE	unknown	19	35	33	13	14	9	2	6	34	1	0	0	1	1	3	6	3	5	6	5	2	2	8	7	2	3	24	10	15	9	4	4
361	TRUE	Empty	Protein transport protein Sec16A OS=Homo sapiens OX=9606 GN=SEC16A PE=1 SV=3	SC16A_HUMAN		234 kDa		unknown	11	38	30	0	1	0	0	0	33	0	0	0	0	0	0	1	5	0	0	0	0	0	2	0	0	0	32	1	9	2	0	0
362	TRUE	Empty	Glutathione S-transferase kappa 1 OS=Homo sapiens OX=9606 GN=GSTK1 PE=1 SV=3	GSTK1_HUMAN		25 kDa		unknown	4	3	4	4	0	0	4	6	14	3	0	0	1	1	2	3	6	8	7	7	1	4	6	4	5	6	3	11	8	7	6	7
363	TRUE	Empty	39S ribosomal protein L45, mitochondrial OS=Homo sapiens OX=9606 GN=MRPL45 PE=1 SV=2	RM45_HUMAN		35 kDa		unknown	6	5	7	3	3	5	2	4	12	3	0	0	1	1	1	0	5	3	8	12	2	4	4	3	10	14	4	7	3	5	5	7
364.1	TRUE	Empty	Plastin-3 OS=Homo sapiens OX=9606 GN=PLS3 PE=1 SV=4	PLST_HUMAN		71 kDa	TRUE	unknown	15	58	53	0	8	1	0	0	23	0	0	0	0	0	0	0	6	2	2	2	0	2	5	0	0	2	17	6	12	4	2	2
364.2	TRUE	Empty	Plastin-2 OS=Homo sapiens OX=9606 GN=LCP1 PE=1 SV=6	PLSL_HUMAN		70 kDa	TRUE	unknown	0	9	0	0	0	0	0	0	5	0	0	0	0	0	0	0	0	0	0	0	0	0	0	0	0	0	4	0	0	0	0	0
365.1	TRUE	Empty	Eukaryotic peptide chain release factor GTP-binding subunit ERF3A OS=Homo sapiens OX=9606 GN=GSPT1 PE=1 SV=1	ERF3A_HUMAN		56 kDa	TRUE	unknown	19	30	43	5	5	0	1	0	19	0	0	0	0	0	1	0	6	0	2	2	0	3	5	0	0	4	13	4	13	3	1	0
365.2	TRUE	Empty	Eukaryotic peptide chain release factor GTP-binding subunit ERF3B OS=Homo sapiens OX=9606 GN=GSPT2 PE=1 SV=2	ERF3B_HUMAN		69 kDa	TRUE	unknown	16	23	33	4	5	0	0	0	17	0	0	0	0	0	1	0	4	0	1	1	0	1	4	0	0	2	8	4	9	3	0	0
366	TRUE	Empty	Talin rod domain-containing protein 1 OS=Homo sapiens OX=9606 GN=TLNRD1 PE=1 SV=1	TLRN1_HUMAN		38 kDa		unknown	0	0	0	0	0	0	0	0	0	1	0	0	0	0	0	0	0	0	1	0	0	0	0	1	0	0	0	0	0	0	0	0
367	TRUE	Empty	Leucine--tRNA ligase, cytoplasmic OS=Homo sapiens OX=9606 GN=LARS PE=1 SV=2	SYLC_HUMAN		134 kDa		unknown	14	20	29	10	10	3	0	3	26	0	0	0	0	0	0	0	2	0	4	5	0	1	4	2	1	3	18	5	8	8	3	0
368	TRUE	Empty	Eukaryotic translation initiation factor 3 subunit B OS=Homo sapiens OX=9606 GN=EIF3B PE=1 SV=3	EIF3B_HUMAN		92 kDa		unknown	11	16	23	6	3	2	0	4	23	1	0	0	0	0	0	0	4	1	5	10	1	2	3	3	3	7	23	11	11	14	6	4
369	TRUE	Empty	Haloacid dehalogenase-like hydrolase domain-containing 5 OS=Homo sapiens OX=9606 GN=HDHD5 PE=1 SV=1	HDHD5_HUMAN		46 kDa		unknown	7	5	6	2	4	6	4	2	8	7	1	0	2	2	1	3	6	5	8	10	1	2	3	7	8	7	9	8	5	10	4	4
370	TRUE	Empty	Thymidylate kinase OS=Homo sapiens OX=9606 GN=DTYMK PE=1 SV=4	KTHY_HUMAN		24 kDa		unknown	4	4	5	5	1	3	7	11	5	0	0	0	0	0	3	0	7	9	8	7	0	7	7	8	8	9	4	9	7	3	5	5
371.1	TRUE	Empty	Eukaryotic translation initiation factor 5A-1 OS=Homo sapiens OX=9606 GN=EIF5A PE=1 SV=2	IF5A1_HUMAN		17 kDa	TRUE	unknown	6	8	12	0	1	0	5	4	10	1	1	0	1	1	2	4	5	2	5	4	5	2	5	4	4	6	13	8	10	3	3	4
371.2	TRUE	Empty	Eukaryotic translation initiation factor 5A-1-like OS=Homo sapiens OX=9606 GN=EIF5AL1 PE=2 SV=2	IF5AL_HUMAN		17 kDa	TRUE	unknown	6	8	12	0	1	0	5	4	10	1	1	0	1	1	2	4	5	2	5	4	5	2	5	4	4	6	11	7	9	3	3	3
371.3	TRUE	Empty	Eukaryotic translation initiation factor 5A-2 OS=Homo sapiens OX=9606 GN=EIF5A2 PE=1 SV=3	IF5A2_HUMAN		17 kDa	TRUE	unknown	3	1	6	0	0	0	0	0	1	0	0	0	0	0	0	0	0	0	0	0	0	0	0	0	0	0	5	0	0	0	0	0
372	TRUE	Empty	40S ribosomal protein SA OS=Homo sapiens OX=9606 GN=RPSA PE=1 SV=4	RSSA_HUMAN		33 kDa		unknown	24	21	18	0	4	4	1	3	12	3	0	0	0	0	2	3	4	4	9	10	3	6	7	5	6	9	6	5	5	3	2	1
373	TRUE	Empty	Eukaryotic translation initiation factor 4 gamma 1 OS=Homo sapiens OX=9606 GN=EIF4G1 PE=1 SV=4	IF4G1_HUMAN		175 kDa	TRUE	unknown	4	12	24	1	4	0	0	0	16	0	0	0	0	0	0	0	4	0	0	0	0	0	2	0	0	0	27	0	14	5	5	4
374	TRUE	Empty	Histone-lysine N-methyltransferase 2C OS=Homo sapiens OX=9606 GN=KMT2C PE=1 SV=3	KMT2C_HUMAN		541 kDa		unknown	0	0	0	0	0	0	0	0	5	0	0	0	0	0	0	0	0	0	0	0	0	0	0	0	0	1	0	0	0	0	0	0
375	TRUE	Empty	Malate dehydrogenase, mitochondrial OS=Homo sapiens OX=9606 GN=MDH2 PE=1 SV=3	MDHM_HUMAN		36 kDa		unknown	6	2	6	3	12	5	4	6	14	7	2	0	0	0	0	2	4	8	13	7	1	10	2	7	11	5	0	8	6	1	3	6
376	TRUE	Empty	Zinc phosphodiesterase ELAC protein 2 OS=Homo sapiens OX=9606 GN=ELAC2 PE=1 SV=2	RNZ2_HUMAN		92 kDa		unknown	3	5	11	3	9	6	1	0	20	1	0	0	0	0	1	0	5	0	4	7	0	2	3	5	3	8	10	4	7	9	4	0
377	TRUE	Empty	Exportin-1 OS=Homo sapiens OX=9606 GN=XPO1 PE=1 SV=1	XPO1_HUMAN		123 kDa	TRUE	unknown	10	24	36	3	8	1	0	1	12	0	0	0	0	0	0	0	3	1	1	2	0	2	1	0	1	1	19	3	10	1	2	1
378.1	TRUE	Empty	Phosphoglycerate kinase 1 OS=Homo sapiens OX=9606 GN=PGK1 PE=1 SV=3	PGK1_HUMAN		45 kDa	TRUE	unknown	27	23	21	0	3	1	0	0	11	0	0	0	0	0	0	0	1	1	0	2	0	0	1	0	0	3	18	4	3	9	1	7
378.2	TRUE	Empty	Phosphoglycerate kinase 2 OS=Homo sapiens OX=9606 GN=PGK2 PE=1 SV=3	PGK2_HUMAN		45 kDa	TRUE	unknown	0	0	0	0	0	0	0	0	0	0	0	0	0	0	0	0	0	0	0	1	0	0	0	0	0	0	0	0	0	1	0	0
379	TRUE	Empty	39S ribosomal protein L9, mitochondrial OS=Homo sapiens OX=9606 GN=MRPL9 PE=1 SV=2	RM09_HUMAN		30 kDa		unknown	4	2	2	1	1	3	3	5	7	2	1	1	1	2	14	4	8	11	9	10	1	6	8	12	4	10	4	8	7	9	7	9
380	TRUE	Empty	Myomesin-3 OS=Homo sapiens OX=9606 GN=MYOM3 PE=1 SV=1	MYOM3_HUMAN		162 kDa		unknown	3	0	0	2	0	0	0	0	2	2	0	0	0	0	0	0	0	2	0	0	0	0	0	6	0	0	0	1	0	1	0	0
381	TRUE	Empty	Translation initiation factor IF-2, mitochondrial OS=Homo sapiens OX=9606 GN=MTIF2 PE=1 SV=2	IF2M_HUMAN		81 kDa		unknown	0	0	2	1	2	2	8	6	11	5	0	0	1	1	2	2	4	2	6	7	0	2	3	6	2	4	5	9	6	3	3	1
382.1	TRUE	Empty	Probable ubiquitin carboxyl-terminal hydrolase FAF-X OS=Homo sapiens OX=9606 GN=USP9X PE=1 SV=3	USP9X_HUMAN		292 kDa	TRUE	unknown	39	4	14	0	0	0	0	0	12	0	0	0	0	0	0	0	1	0	0	0	0	1	1	0	0	0	14	0	6	0	0	0
382.2	TRUE	Empty	Probable ubiquitin carboxyl-terminal hydrolase FAF-Y OS=Homo sapiens OX=9606 GN=USP9Y PE=2 SV=2	USP9Y_HUMAN		291 kDa	TRUE	unknown	18	1	7	0	0	0	0	0	7	0	0	0	0	0	0	0	0	0	0	0	0	1	0	0	0	0	6	0	3	0	0	0
383	TRUE	Empty	ATP-binding cassette sub-family E member 1 OS=Homo sapiens OX=9606 GN=ABCE1 PE=1 SV=1	ABCE1_HUMAN		67 kDa		unknown	17	29	20	0	9	5	0	0	10	0	0	0	0	0	0	0	6	2	2	4	0	2	1	2	1	6	11	4	6	3	3	3
384	TRUE	Empty	Microtubule-associated protein 2 OS=Homo sapiens OX=9606 GN=MAP2 PE=1 SV=4	MTAP2_HUMAN		200 kDa		unknown	1	1	0	0	0	0	0	0	0	0	0	0	0	0	0	0	0	0	0	0	0	1	0	0	0	0	0	0	0	0	0	0
385	TRUE	Empty	Dihydrolipoyllysine-residue succinyltransferase component of 2-oxoglutarate dehydrogenase complex, mitochondrial OS=Homo sapiens OX=9606 GN=DLST PE=1 SV=4	ODO2_HUMAN		49 kDa		unknown	6	9	4	0	4	5	0	1	3	1	0	0	0	0	2	2	7	1	6	6	0	1	2	4	2	8	3	3	4	3	3	3
386	TRUE	Empty	28S ribosomal protein S28, mitochondrial OS=Homo sapiens OX=9606 GN=MRPS28 PE=1 SV=1	RT28_HUMAN		21 kDa		unknown	2	1	3	0	2	8	5	14	6	2	0	0	4	2	14	11	10	11	11	11	8	8	10	13	9	9	5	8	4	1	2	3
387	TRUE	Empty	Probable glutamate--tRNA ligase, mitochondrial OS=Homo sapiens OX=9606 GN=EARS2 PE=1 SV=2	SYEM_HUMAN		59 kDa	TRUE	unknown	3	1	0	0	1	3	1	3	6	5	0	0	0	0	3	4	6	3	7	8	0	2	5	4	5	10	5	11	3	10	5	6
388.1	TRUE	Empty	Ankyrin repeat and KH domain-containing protein 1 OS=Homo sapiens OX=9606 GN=ANKHD1 PE=1 SV=1	ANKH1_HUMAN		269 kDa	TRUE	unknown	4	3	9	0	0	0	2	6	2	14	0	2	2	2	1	16	0	0	0	0	11	3	0	0	0	0	4	0	0	0	0	0
388.2	TRUE	Empty	Ankyrin repeat domain-containing protein 17 OS=Homo sapiens OX=9606 GN=ANKRD17 PE=1 SV=3	ANR17_HUMAN		274 kDa	TRUE	unknown	4	3	9	0	0	0	0	0	2	0	0	0	0	0	0	0	0	0	0	0	0	0	0	0	0	0	5	0	0	0	0	0
389	TRUE	Empty	Glutamine--fructose-6-phosphate aminotransferase [isomerizing] 1 OS=Homo sapiens OX=9606 GN=GFPT1 PE=1 SV=3	GFPT1_HUMAN		79 kDa	TRUE	unknown	20	30	45	1	3	3	0	3	19	0	0	0	0	0	1	0	7	0	6	6	0	3	9	4	1	9	11	7	16	4	1	0
390	TRUE	Empty	2-oxoisovalerate dehydrogenase subunit alpha, mitochondrial OS=Homo sapiens OX=9606 GN=BCKDHA PE=1 SV=2	ODBA_HUMAN		50 kDa		unknown	5	3	1	0	1	2	2	2	8	4	0	0	0	0	2	6	8	4	10	15	1	2	3	10	7	14	5	7	4	2	8	4
391	TRUE	Empty	Rho-associated protein kinase 2 OS=Homo sapiens OX=9606 GN=ROCK2 PE=1 SV=4	ROCK2_HUMAN		161 kDa	TRUE	unknown	40	24	27	0	0	0	0	0	12	0	0	0	0	0	0	0	0	0	0	0	0	0	1	0	0	0	23	3	5	0	0	0
392	TRUE	Empty	39S ribosomal protein L24, mitochondrial OS=Homo sapiens OX=9606 GN=MRPL24 PE=1 SV=1	RM24_HUMAN		25 kDa		unknown	0	0	0	0	0	0	1	5	0	2	1	1	2	1	1	2	6	6	10	6	3	5	3	8	6	7	5	9	12	6	7	9
393	TRUE	Empty	Spermatogenesis associated 6-like protein OS=Homo sapiens OX=9606 GN=SPATA6L PE=2 SV=2	SPA6L_HUMAN		45 kDa		unknown	16	5	9	16	7	0	4	4	10	5	2	7	1	0	15	4	3	4	6	0	9	1	2	3	2	0	0	0	0	0	0	1
394.1	TRUE	Empty	Acyl-coenzyme A thioesterase 1 OS=Homo sapiens OX=9606 GN=ACOT1 PE=1 SV=1	ACOT1_HUMAN		46 kDa	TRUE	unknown	7	4	4	0	5	5	0	4	12	12	0	0	0	0	1	8	6	6	8	13	5	5	6	11	4	14	2	12	8	3	5	6
394.2	TRUE	Empty	Acyl-coenzyme A thioesterase 2, mitochondrial OS=Homo sapiens OX=9606 GN=ACOT2 PE=1 SV=6	ACOT2_HUMAN		53 kDa	TRUE	unknown	6	4	4	0	4	4	0	2	10	9	0	0	0	0	1	5	5	4	6	11	5	4	5	8	3	12	1	7	6	2	4	4
395	TRUE	Empty	Importin-5 OS=Homo sapiens OX=9606 GN=IPO5 PE=1 SV=4	IPO5_HUMAN		124 kDa	TRUE	unknown	22	35	35	3	11	2	1	1	14	0	0	0	0	0	0	0	2	0	1	0	0	1	1	1	0	0	22	1	13	2	1	1
396	TRUE	Empty	Clustered mitochondria protein homolog OS=Homo sapiens OX=9606 GN=CLUH PE=1 SV=2	CLU_HUMAN		147 kDa	TRUE	unknown	44	25	34	5	8	2	0	0	18	0	0	0	0	0	0	0	1	0	2	3	0	0	2	2	0	3	16	4	4	3	1	0
397	TRUE	Empty	tRNA pseudouridine synthase A OS=Homo sapiens OX=9606 GN=PUS1 PE=1 SV=3	TRUA_HUMAN		47 kDa		unknown	6	4	5	2	3	3	0	2	6	9	0	0	0	0	6	5	8	12	10	16	1	7	6	10	8	17	3	16	10	6	9	6
398	TRUE	Empty	Cytosol aminopeptidase OS=Homo sapiens OX=9606 GN=LAP3 PE=1 SV=3	AMPL_HUMAN		56 kDa		unknown	9	10	3	0	5	8	1	0	9	2	0	0	0	0	0	5	5	1	8	8	2	3	6	10	1	12	3	7	4	3	5	6
399	TRUE	Empty	40S ribosomal protein S3a OS=Homo sapiens OX=9606 GN=RPS3A PE=1 SV=2	RS3A_HUMAN		30 kDa		unknown	11	16	15	3	3	4	1	0	9	2	0	0	0	0	2	4	6	3	3	3	2	5	5	3	2	4	10	5	8	1	2	4
400	TRUE	Empty	Tyrosine--tRNA ligase, cytoplasmic OS=Homo sapiens OX=9606 GN=YARS PE=1 SV=4	SYYC_HUMAN		59 kDa		unknown	5	18	12	0	10	4	3	3	7	2	0	0	1	1	4	4	7	2	7	5	0	4	4	5	1	8	6	2	6	5	2	3
401	TRUE	Empty	TP53-binding protein 1 OS=Homo sapiens OX=9606 GN=TP53BP1 PE=1 SV=2	TP53B_HUMAN		214 kDa		unknown	67	20	33	0	0	0	0	0	14	0	0	0	0	0	0	0	0	0	0	0	0	0	0	0	0	0	16	0	6	0	0	1
402	TRUE	Empty	28S ribosomal protein S9, mitochondrial OS=Homo sapiens OX=9606 GN=MRPS9 PE=1 SV=2	RT09_HUMAN		46 kDa		unknown	8	3	2	2	1	2	0	0	7	1	0	0	0	0	0	1	6	6	14	5	0	3	3	8	8	7	6	3	0	5	3	3
403	TRUE	Empty	Splicing factor, proline- and glutamine-rich OS=Homo sapiens OX=9606 GN=SFPQ PE=1 SV=2	SFPQ_HUMAN		76 kDa	TRUE	unknown	7	6	10	7	8	5	0	3	16	1	0	0	0	0	0	0	4	2	4	5	0	1	2	2	2	4	9	7	7	4	3	1
404	TRUE	Empty	Fermitin family homolog 2 OS=Homo sapiens OX=9606 GN=FERMT2 PE=1 SV=1	FERM2_HUMAN		78 kDa	TRUE	unknown	15	23	24	4	3	2	1	3	15	1	0	0	0	0	1	0	3	0	1	2	0	0	2	0	0	1	18	5	9	12	6	2
405	TRUE	Empty	Valine--tRNA ligase OS=Homo sapiens OX=9606 GN=VARS PE=1 SV=4	SYVC_HUMAN		140 kDa		unknown	12	7	17	5	4	0	1	2	17	0	0	0	0	0	0	0	0	1	1	2	0	0	0	0	0	2	15	4	9	7	4	0
406	TRUE	Empty	Glutaryl-CoA dehydrogenase, mitochondrial OS=Homo sapiens OX=9606 GN=GCDH PE=1 SV=1	GCDH_HUMAN		48 kDa		unknown	7	2	6	0	1	2	1	3	11	5	0	0	0	0	7	8	3	2	7	8	0	4	2	4	5	8	6	8	4	6	4	5
407	TRUE	Empty	Dolichyl-diphosphooligosaccharide--protein glycosyltransferase subunit 2 OS=Homo sapiens OX=9606 GN=RPN2 PE=1 SV=3	RPN2_HUMAN		69 kDa		unknown	24	19	20	0	15	9	1	1	16	1	0	0	0	0	0	4	2	2	1	3	0	2	0	1	0	1	12	5	9	5	4	3
408	TRUE	Empty	Structural maintenance of chromosomes protein 4 OS=Homo sapiens OX=9606 GN=SMC4 PE=1 SV=2	SMC4_HUMAN		147 kDa		unknown	35	13	15	7	5	1	0	0	14	0	0	0	0	0	0	0	3	4	5	5	0	1	3	3	1	4	16	1	6	4	1	1
409	TRUE	Empty	Actin-related protein 2/3 complex subunit 2 OS=Homo sapiens OX=9606 GN=ARPC2 PE=1 SV=1	ARPC2_HUMAN		34 kDa		unknown	17	15	12	2	3	1	0	1	13	2	0	0	0	0	4	1	4	4	2	4	1	4	4	2	1	3	9	3	8	5	4	4
410	TRUE	Empty	2',3'-cyclic-nucleotide 3'-phosphodiesterase OS=Homo sapiens OX=9606 GN=CNP PE=1 SV=2	CN37_HUMAN		48 kDa		unknown	9	9	8	0	3	1	0	0	7	5	0	0	0	0	0	2	3	2	5	9	0	4	4	5	6	8	4	5	4	3	4	4
411	TRUE	Empty	Protein ERGIC-53 OS=Homo sapiens OX=9606 GN=LMAN1 PE=1 SV=2	LMAN1_HUMAN		58 kDa		unknown	29	18	13	3	20	17	3	6	7	4	0	3	3	2	3	2	4	4	2	5	2	1	3	5	3	6	5	5	4	3	3	5
412	TRUE	Empty	60S ribosomal protein L7 OS=Homo sapiens OX=9606 GN=RPL7 PE=1 SV=1	RL7_HUMAN		29 kDa		unknown	6	10	13	9	2	5	0	1	10	0	0	0	0	0	2	0	6	6	7	8	0	5	5	4	6	8	10	3	8	5	6	7
413	TRUE	Empty	Vigilin OS=Homo sapiens OX=9606 GN=HDLBP PE=1 SV=2	VIGLN_HUMAN		141 kDa		unknown	23	14	19	1	5	1	0	0	16	0	0	0	0	0	0	1	0	0	2	4	2	1	2	0	1	3	23	5	6	7	1	1
414	TRUE	Empty	Aspartyl/asparaginyl beta-hydroxylase OS=Homo sapiens OX=9606 GN=ASPH PE=1 SV=3	ASPH_HUMAN		86 kDa	TRUE	unknown	10	11	6	8	11	8	1	8	14	2	0	0	0	0	0	0	1	0	6	7	0	0	1	4	2	8	12	2	9	9	4	3
415	TRUE	Empty	Thioredoxin-dependent peroxide reductase, mitochondrial OS=Homo sapiens OX=9606 GN=PRDX3 PE=1 SV=3	PRDX3_HUMAN		28 kDa		unknown	0	5	5	11	10	6	4	6	16	5	2	2	3	4	6	4	9	7	8	9	6	6	5	6	10	12	3	7	9	3	5	6
416	TRUE	Empty	Regulator of chromosome condensation OS=Homo sapiens OX=9606 GN=RCC1 PE=1 SV=1	RCC1_HUMAN		45 kDa		unknown	21	27	18	0	0	0	0	0	13	1	0	0	1	0	0	3	4	2	4	4	0	4	3	4	1	7	11	7	6	9	3	4
417	TRUE	Empty	ATP-dependent RNA helicase DDX1 OS=Homo sapiens OX=9606 GN=DDX1 PE=1 SV=2	DDX1_HUMAN		82 kDa		unknown	11	20	38	8	11	4	0	0	23	0	0	0	0	0	0	0	3	0	1	4	0	2	0	1	0	5	11	4	6	4	2	0
418	TRUE	Empty	Lipopolysaccharide-responsive and beige-like anchor protein OS=Homo sapiens OX=9606 GN=LRBA PE=1 SV=4	LRBA_HUMAN		319 kDa	TRUE	unknown	24	8	22	0	0	0	0	0	20	0	0	0	0	0	0	0	0	0	0	0	0	0	0	0	0	0	21	3	9	1	0	0
419	TRUE	Empty	1,4-alpha-glucan-branching enzyme OS=Homo sapiens OX=9606 GN=GBE1 PE=1 SV=3	GLGB_HUMAN		80 kDa		unknown	14	24	21	3	7	4	1	2	19	0	0	0	0	0	0	0	4	0	2	1	0	1	2	2	0	2	6	0	2	1	0	1
420	TRUE	Empty	Proliferation marker protein Ki-67 OS=Homo sapiens OX=9606 GN=MKI67 PE=1 SV=2	KI67_HUMAN		359 kDa		unknown	15	22	24	0	0	0	0	0	5	0	0	0	0	0	0	0	1	0	0	0	1	0	0	0	0	0	21	1	8	1	0	0
421	TRUE	Empty	Structural maintenance of chromosomes protein 2 OS=Homo sapiens OX=9606 GN=SMC2 PE=1 SV=2	SMC2_HUMAN		136 kDa		unknown	10	27	27	8	5	2	1	1	20	0	0	0	0	0	0	0	2	1	5	6	0	0	3	2	4	7	13	3	13	7	2	0
422.1	TRUE	Empty	Transportin-1 OS=Homo sapiens OX=9606 GN=TNPO1 PE=1 SV=2	TNPO1_HUMAN		102 kDa	TRUE	unknown	13	19	31	2	6	0	0	0	20	0	0	0	0	0	0	0	2	0	1	0	1	0	3	1	0	0	17	7	13	4	2	2
422.2	TRUE	Empty	Transportin-2 OS=Homo sapiens OX=9606 GN=TNPO2 PE=1 SV=3	TNPO2_HUMAN		101 kDa	TRUE	unknown	4	0	9	0	0	0	0	0	0	0	0	0	0	0	0	0	0	0	0	0	0	0	0	0	0	0	3	4	0	0	0	0
423	TRUE	Empty	Calumenin OS=Homo sapiens OX=9606 GN=CALU PE=1 SV=2	CALU_HUMAN		37 kDa		unknown	5	5	1	3	1	1	2	6	8	4	0	2	3	3	2	2	3	5	6	6	2	4	2	4	6	8	2	2	1	0	2	0
424	TRUE	Empty	Spermidine synthase OS=Homo sapiens OX=9606 GN=SRM PE=1 SV=1	SPEE_HUMAN		34 kDa		unknown	14	17	15	3	2	2	0	0	4	0	0	0	0	0	0	0	6	7	5	8	0	2	7	4	5	4	9	3	6	7	6	5
425.1	TRUE	Empty	Sodium/potassium-transporting ATPase subunit alpha-1 OS=Homo sapiens OX=9606 GN=ATP1A1 PE=1 SV=1	AT1A1_HUMAN		113 kDa	TRUE	unknown	16	23	37	10	6	1	0	2	16	0	0	0	1	0	0	0	5	0	0	0	0	0	1	0	0	3	19	5	9	6	4	1
425.2	TRUE	Empty	Sodium/potassium-transporting ATPase subunit alpha-3 OS=Homo sapiens OX=9606 GN=ATP1A3 PE=1 SV=3	AT1A3_HUMAN		112 kDa	TRUE	unknown	10	14	21	7	4	0	0	0	9	0	0	0	0	0	0	0	2	0	0	0	0	0	0	0	0	2	11	1	4	4	0	0
425.3	TRUE	Empty	Sodium/potassium-transporting ATPase subunit alpha-4 OS=Homo sapiens OX=9606 GN=ATP1A4 PE=1 SV=3	AT1A4_HUMAN		114 kDa	TRUE	unknown	0	7	12	2	0	0	0	0	5	0	0	0	0	0	0	0	0	0	0	0	0	0	0	0	0	1	0	0	0	0	0	0
425.4	TRUE	Empty	Sodium/potassium-transporting ATPase subunit alpha-2 OS=Homo sapiens OX=9606 GN=ATP1A2 PE=1 SV=1	AT1A2_HUMAN		112 kDa	TRUE	unknown	0	10	16	0	3	0	0	0	0	0	0	0	0	0	0	0	0	0	0	0	0	0	0	0	0	0	5	0	0	0	0	0
426	TRUE	Empty	Annexin A5 OS=Homo sapiens OX=9606 GN=ANXA5 PE=1 SV=2	ANXA5_HUMAN		36 kDa		unknown	15	18	18	3	4	1	0	2	5	2	0	0	0	0	3	0	6	6	6	4	0	4	3	4	3	6	9	3	9	6	6	7
427	TRUE	Empty	T-complex protein 1 subunit delta OS=Homo sapiens OX=9606 GN=CCT4 PE=1 SV=4	TCPD_HUMAN		58 kDa	TRUE	unknown	17	20	21	0	12	4	1	1	11	1	0	0	0	0	2	3	5	0	3	3	0	4	1	1	1	2	11	3	9	3	1	3
428	TRUE	Empty	T-complex protein 1 subunit gamma OS=Homo sapiens OX=9606 GN=CCT3 PE=1 SV=4	TCPG_HUMAN		61 kDa		unknown	16	30	23	0	12	4	0	2	12	0	0	0	0	0	0	0	6	0	4	3	0	1	0	1	0	2	20	4	11	5	6	4
429	TRUE	Empty	28S ribosomal protein S7, mitochondrial OS=Homo sapiens OX=9606 GN=MRPS7 PE=1 SV=2	RT07_HUMAN		28 kDa		unknown	0	1	1	0	0	0	2	6	13	1	0	0	0	0	5	5	8	4	9	9	9	7	7	9	9	8	5	14	10	6	4	9
430	TRUE	Empty	Interleukin enhancer-binding factor 3 OS=Homo sapiens OX=9606 GN=ILF3 PE=1 SV=3	ILF3_HUMAN		95 kDa	TRUE	unknown	15	17	34	8	7	6	0	2	12	0	0	0	0	0	0	0	6	0	5	3	0	1	5	2	1	3	27	2	11	5	4	4
431	TRUE	Empty	Phosphatidylglycerophosphatase and protein-tyrosine phosphatase 1 OS=Homo sapiens OX=9606 GN=PTPMT1 PE=1 SV=1	PTPM1_HUMAN		23 kDa		unknown	2	0	2	1	0	1	2	4	9	1	1	0	3	4	10	8	7	7	8	5	3	7	9	5	5	5	7	4	6	5	3	5
432.1	TRUE	Empty	Actin-related protein 3B OS=Homo sapiens OX=9606 GN=ACTR3B PE=2 SV=1	ARP3B_HUMAN		48 kDa	TRUE	unknown	2	2	1	0	0	0	0	0	2	0	0	0	0	0	1	0	0	0	0	0	1	0	0	0	0	0	3	0	0	0	0	0
432.2	TRUE	Empty	Actin-related protein 3 OS=Homo sapiens OX=9606 GN=ACTR3 PE=1 SV=3	ARP3_HUMAN		47 kDa	TRUE	unknown	16	16	18	0	0	0	0	0	10	0	0	0	0	0	1	1	2	0	0	1	1	2	4	0	0	0	9	1	3	1	2	0
433	TRUE	Empty	60S ribosomal protein L18a OS=Homo sapiens OX=9606 GN=RPL18A PE=1 SV=2	RL18A_HUMAN		21 kDa		unknown	7	7	8	5	6	3	3	2	20	2	0	0	0	2	9	6	6	6	3	4	1	6	5	4	5	3	18	2	11	6	5	8
434	TRUE	Empty	Probable asparagine--tRNA ligase, mitochondrial OS=Homo sapiens OX=9606 GN=NARS2 PE=1 SV=3	SYNM_HUMAN		54 kDa		unknown	2	2	1	0	1	4	0	1	11	3	1	0	2	2	2	2	4	3	5	10	0	4	4	6	3	10	2	6	3	5	3	2
435.1	TRUE	Empty	Ribosomal protein S6 kinase alpha-3 OS=Homo sapiens OX=9606 GN=RPS6KA3 PE=1 SV=1	KS6A3_HUMAN		84 kDa	TRUE	unknown	2	10	9	3	2	2	0	0	6	0	0	0	0	0	0	0	2	0	0	2	0	1	2	0	0	2	8	2	6	2	2	0
435.1	TRUE	Empty	Serine/threonine-protein kinase Sgk3 OS=Homo sapiens OX=9606 GN=SGK3 PE=1 SV=1	SGK3_HUMAN		57 kDa	TRUE	unknown	0	2	0	0	0	0	0	0	0	0	0	0	0	0	0	0	0	0	0	0	0	0	0	0	0	2	0	0	0	0	0	0
435.11	TRUE	Empty	Phosphorylase b kinase gamma catalytic chain, skeletal muscle/heart isoform OS=Homo sapiens OX=9606 GN=PHKG1 PE=2 SV=3	PHKG1_HUMAN		45 kDa	TRUE	unknown	0	0	0	0	0	0	0	0	0	0	0	0	0	0	0	0	1	0	0	0	0	1	0	0	0	0	0	0	0	0	0	0
435.12	TRUE	Empty	G protein-coupled receptor kinase 6 OS=Homo sapiens OX=9606 GN=GRK6 PE=1 SV=2	GRK6_HUMAN		66 kDa	TRUE	unknown	0	2	0	0	0	0	0	0	3	0	0	0	0	0	0	0	1	0	0	0	0	0	0	0	0	0	0	0	0	0	0	0
435.13	TRUE	Empty	Serine/threonine-protein kinase Sgk2 OS=Homo sapiens OX=9606 GN=SGK2 PE=1 SV=1	SGK2_HUMAN		48 kDa	TRUE	unknown	0	0	0	0	0	0	0	0	3	0	0	0	0	0	0	0	0	0	0	0	0	0	0	0	0	0	0	0	0	0	0	0
435.14	TRUE	Empty	Putative serine/threonine-protein kinase PRKY OS=Homo sapiens OX=9606 GN=PRKY PE=5 SV=1	PRKY_HUMAN		32 kDa	TRUE	unknown	0	0	0	0	0	0	0	0	0	0	0	0	0	0	0	0	0	0	0	0	0	0	0	0	0	0	0	0	0	0	0	0
435.2	TRUE	Empty	Ribosomal protein S6 kinase alpha-6 OS=Homo sapiens OX=9606 GN=RPS6KA6 PE=1 SV=1	KS6A6_HUMAN		84 kDa	TRUE	unknown	0	0	5	0	1	0	0	0	3	0	0	0	0	0	0	0	1	0	0	0	0	1	0	0	0	2	2	0	2	0	0	0
435.3	TRUE	Empty	Ribosomal protein S6 kinase alpha-1 OS=Homo sapiens OX=9606 GN=RPS6KA1 PE=1 SV=2	KS6A1_HUMAN		83 kDa	TRUE	unknown	0	3	5	2	2	2	0	0	4	0	0	0	0	0	0	0	0	0	0	2	0	0	0	0	0	2	7	0	5	2	1	0
435.4	TRUE	Empty	Serine/threonine-protein kinase Sgk1 OS=Homo sapiens OX=9606 GN=SGK1 PE=1 SV=2	SGK1_HUMAN		49 kDa	TRUE	unknown	0	0	0	0	0	0	0	0	0	0	0	0	0	0	0	0	0	0	0	0	0	0	0	0	0	0	0	0	1	0	0	0
435.5	TRUE	Empty	G protein-coupled receptor kinase 4 OS=Homo sapiens OX=9606 GN=GRK4 PE=1 SV=3	GRK4_HUMAN		67 kDa	TRUE	unknown	0	0	0	0	0	1	0	0	3	0	0	0	0	0	0	0	0	0	0	0	0	0	0	0	0	2	0	0	0	0	0	0
435.6	TRUE	Empty	G protein-coupled receptor kinase 5 OS=Homo sapiens OX=9606 GN=GRK5 PE=1 SV=1	GRK5_HUMAN		68 kDa	TRUE	unknown	0	0	0	0	0	0	0	0	0	0	0	0	0	0	0	0	0	0	0	2	0	0	0	0	0	2	1	0	0	0	0	0
435.7	TRUE	Empty	Ribosomal protein S6 kinase alpha-2 OS=Homo sapiens OX=9606 GN=RPS6KA2 PE=1 SV=2	KS6A2_HUMAN		83 kDa	TRUE	unknown	1	0	0	0	0	0	0	0	3	0	0	0	0	0	0	0	1	0	0	0	0	1	0	0	0	2	4	0	0	0	0	0
435.8	TRUE	Empty	Phosphorylase b kinase gamma catalytic chain, liver/testis isoform OS=Homo sapiens OX=9606 GN=PHKG2 PE=1 SV=1	PHKG2_HUMAN		46 kDa	TRUE	unknown	0	0	4	1	0	0	0	0	3	0	0	0	0	0	0	0	0	0	0	0	0	0	0	0	0	0	0	0	0	0	0	0
435.9	TRUE	Empty	cAMP-dependent protein kinase catalytic subunit PRKX OS=Homo sapiens OX=9606 GN=PRKX PE=1 SV=1	PRKX_HUMAN		41 kDa	TRUE	unknown	0	2	0	1	0	1	0	0	3	0	0	0	0	0	0	0	0	0	0	2	0	0	0	0	0	0	0	0	0	0	0	0
436	TRUE	Empty	60S ribosomal protein L9 OS=Homo sapiens OX=9606 GN=RPL9 PE=1 SV=1	RL9_HUMAN		22 kDa		unknown	1	9	11	4	2	2	1	4	10	0	0	0	0	0	3	0	5	5	3	6	0	4	3	7	4	4	4	2	5	4	2	3
437	TRUE	Empty	Exosome RNA helicase MTR4 OS=Homo sapiens OX=9606 GN=MTREX PE=1 SV=3	MTREX_HUMAN		118 kDa		unknown	0	1	1	0	0	0	0	0	5	0	0	0	0	0	0	0	0	0	0	1	0	0	0	0	0	0	5	1	4	1	1	1
438.1	TRUE	Empty	Kinesin-1 heavy chain OS=Homo sapiens OX=9606 GN=KIF5B PE=1 SV=1	KINH_HUMAN		110 kDa	TRUE	unknown	16	19	25	6	7	2	0	1	12	0	0	0	0	0	0	0	2	0	1	0	0	0	1	1	0	0	16	4	6	3	0	0
438.2	TRUE	Empty	Kinesin heavy chain isoform 5A OS=Homo sapiens OX=9606 GN=KIF5A PE=1 SV=2	KIF5A_HUMAN		117 kDa	TRUE	unknown	1	0	1	0	0	0	0	0	0	0	0	0	0	0	0	0	0	0	0	0	0	0	0	0	0	0	0	0	0	0	0	0
438.3	TRUE	Empty	Kinesin heavy chain isoform 5C OS=Homo sapiens OX=9606 GN=KIF5C PE=1 SV=1	KIF5C_HUMAN		109 kDa	TRUE	unknown	0	0	0	0	0	0	0	0	0	0	0	0	0	0	0	0	0	0	0	0	0	0	0	0	0	0	0	0	0	0	0	0
439.1	TRUE	Empty	Nucleoside diphosphate kinase A OS=Homo sapiens OX=9606 GN=NME1 PE=1 SV=1	NDKA_HUMAN		17 kDa	TRUE	unknown	11	15	14	0	3	0	3	6	6	4	0	0	0	0	2	5	6	0	2	1	0	2	4	1	0	1	11	8	9	2	2	3
439.2	TRUE	Empty	Nucleoside diphosphate kinase B OS=Homo sapiens OX=9606 GN=NME2 PE=1 SV=1	NDKB_HUMAN		17 kDa	TRUE	unknown	9	16	13	0	2	0	3	6	6	4	0	0	0	0	2	6	5	0	0	0	0	2	3	0	0	2	7	6	7	3	2	3
439.3	TRUE	Empty	Putative nucleoside diphosphate kinase OS=Homo sapiens OX=9606 GN=NME2P1 PE=5 SV=1	NDK8_HUMAN		16 kDa	TRUE	unknown	0	0	0	0	0	0	0	0	0	0	0	0	0	0	0	0	0	0	0	0	0	0	0	0	0	0	0	0	0	0	0	0
440.1	TRUE	Empty	Ras-related protein Rap-1b OS=Homo sapiens OX=9606 GN=RAP1B PE=1 SV=1	RAP1B_HUMAN		21 kDa	TRUE	unknown	8	10	11	4	2	2	6	3	15	2	1	1	3	2	4	6	4	3	5	4	5	3	6	5	3	5	6	6	6	2	2	2
440.2	TRUE	Empty	Ras-related protein Rap-1A OS=Homo sapiens OX=9606 GN=RAP1A PE=1 SV=1	RAP1A_HUMAN		21 kDa	TRUE	unknown	8	11	12	4	0	0	6	3	13	2	1	1	3	2	4	6	4	3	4	3	5	3	6	5	3	4	6	5	6	0	2	2
441	TRUE	Empty	Regulator of nonsense transcripts 1 OS=Homo sapiens OX=9606 GN=UPF1 PE=1 SV=2	RENT1_HUMAN		124 kDa		unknown	11	26	27	6	3	1	0	1	18	0	0	0	0	0	0	0	3	0	2	3	0	0	3	0	2	1	24	5	12	7	4	0
442	TRUE	Empty	Bifunctional coenzyme A synthase OS=Homo sapiens OX=9606 GN=COASY PE=1 SV=4	COASY_HUMAN		62 kDa		unknown	9	12	13	0	8	6	2	3	8	1	0	1	1	1	1	3	4	4	1	4	2	2	1	5	3	4	5	4	3	3	3	1
443	TRUE	Empty	2',5'-phosphodiesterase 12 OS=Homo sapiens OX=9606 GN=PDE12 PE=1 SV=2	PDE12_HUMAN		67 kDa		unknown	5	8	6	2	9	8	2	4	6	1	0	0	1	0	1	1	4	1	6	5	0	0	1	6	2	2	8	7	9	6	3	3
444	TRUE	Empty	Calpain-2 catalytic subunit OS=Homo sapiens OX=9606 GN=CAPN2 PE=1 SV=6	CAN2_HUMAN		80 kDa	TRUE	unknown	17	28	43	4	7	5	0	4	18	0	0	0	0	0	0	0	6	0	0	2	0	2	3	1	0	1	12	3	6	1	2	2
445	TRUE	Empty	40S ribosomal protein S7 OS=Homo sapiens OX=9606 GN=RPS7 PE=1 SV=1	RS7_HUMAN		22 kDa		unknown	10	10	10	7	4	3	4	3	18	2	0	0	0	0	3	4	9	7	4	6	2	4	8	4	5	7	9	4	7	3	1	4
446.1	TRUE	Empty	Guanine nucleotide-binding protein G(I)/G(S)/G(T) subunit beta-2 OS=Homo sapiens OX=9606 GN=GNB2 PE=1 SV=3	GBB2_HUMAN		37 kDa	TRUE	unknown	9	9	14	1	1	0	1	1	22	3	0	0	0	0	2	3	5	7	3	5	0	4	3	4	1	3	8	5	5	3	3	3
446.2	TRUE	Empty	Guanine nucleotide-binding protein G(I)/G(S)/G(T) subunit beta-1 OS=Homo sapiens OX=9606 GN=GNB1 PE=1 SV=3	GBB1_HUMAN		37 kDa	TRUE	unknown	7	6	12	3	1	0	0	0	21	2	0	0	0	0	1	4	1	6	2	3	0	1	2	3	1	2	11	4	4	2	0	2
446.3	TRUE	Empty	Guanine nucleotide-binding protein G(I)/G(S)/G(T) subunit beta-3 OS=Homo sapiens OX=9606 GN=GNB3 PE=1 SV=1	GBB3_HUMAN		37 kDa	TRUE	unknown	0	0	0	0	0	0	0	0	0	0	0	0	0	0	0	0	0	0	0	0	0	0	0	0	0	0	0	0	0	0	0	0
447.1	TRUE	Empty	Dehydrogenase/reductase SDR family member 4 OS=Homo sapiens OX=9606 GN=DHRS4 PE=1 SV=3	DHRS4_HUMAN		30 kDa	TRUE	unknown	3	3	4	1	0	4	9	9	3	5	2	0	3	2	11	11	9	7	7	6	6	8	7	6	6	8	4	3	4	3	2	3
447.2	TRUE	Empty	Putative dehydrogenase/reductase SDR family member 4-like 1 OS=Homo sapiens OX=9606 GN=DHRS4L1 PE=5 SV=1	DR4L1_HUMAN		31 kDa	TRUE	unknown	3	3	2	0	0	2	5	5	0	3	0	0	1	0	7	4	0	4	0	3	5	0	0	0	0	4	0	0	3	0	1	2
447.3	TRUE	Empty	Dehydrogenase/reductase SDR family member 4-like 2 OS=Homo sapiens OX=9606 GN=DHRS4L2 PE=2 SV=1	DR4L2_HUMAN		25 kDa	TRUE	unknown	0	0	0	0	0	0	0	0	0	0	0	0	0	0	0	0	0	0	0	0	0	0	0	0	0	1	0	0	0	0	0	0
448	TRUE	Empty	Protein transport protein Sec23A OS=Homo sapiens OX=9606 GN=SEC23A PE=1 SV=2	SC23A_HUMAN		86 kDa	TRUE	unknown	22	35	62	14	14	4	0	3	38	1	0	0	0	0	0	0	8	2	3	4	0	4	7	1	0	4	24	7	7	5	3	0
449	TRUE	Empty	DNA replication licensing factor MCM3 OS=Homo sapiens OX=9606 GN=MCM3 PE=1 SV=3	MCM3_HUMAN		91 kDa		unknown	12	12	16	13	7	1	0	0	11	0	0	0	0	0	0	0	0	0	0	0	0	0	0	1	0	1	12	8	3	1	0	0
450	TRUE	Empty	Collagen alpha-2(IV) chain OS=Homo sapiens OX=9606 GN=COL4A2 PE=1 SV=4	CO4A2_HUMAN		168 kDa		unknown	5	4	4	3	3	3	0	0	0	0	0	0	0	0	0	0	1	0	0	1	0	0	0	0	0	2	1	0	0	0	0	0
451	TRUE	Empty	Reticulon-4 OS=Homo sapiens OX=9606 GN=RTN4 PE=1 SV=2	RTN4_HUMAN		130 kDa		unknown	31	31	26	0	2	1	0	0	11	0	0	0	0	0	0	3	4	0	0	0	0	4	7	0	0	0	6	1	4	0	1	1
452	TRUE	Empty	Neuron navigator 1 OS=Homo sapiens OX=9606 GN=NAV1 PE=1 SV=2	NAV1_HUMAN		202 kDa		unknown	0	0	0	0	0	0	0	0	0	0	0	0	1	0	0	0	0	1	0	0	0	0	0	0	0	0	0	0	0	0	0	0
453	TRUE	Empty	GMP synthase [glutamine-hydrolyzing] OS=Homo sapiens OX=9606 GN=GMPS PE=1 SV=1	GUAA_HUMAN		77 kDa		unknown	18	28	37	0	8	4	0	0	15	0	0	0	0	0	0	0	4	1	1	3	0	0	2	2	0	5	17	7	8	3	5	3
454	TRUE	Empty	cGMP-inhibited 3',5'-cyclic phosphodiesterase A OS=Homo sapiens OX=9606 GN=PDE3A PE=1 SV=3	PDE3A_HUMAN		125 kDa	TRUE	unknown	8	22	28	1	2	2	2	2	20	0	0	0	0	0	0	2	5	0	2	1	0	1	3	0	0	2	16	3	3	1	1	0
455	TRUE	Empty	Peroxiredoxin-2 OS=Homo sapiens OX=9606 GN=PRDX2 PE=1 SV=5	PRDX2_HUMAN		22 kDa	TRUE	unknown	4	20	19	1	1	1	0	2	17	0	0	0	1	0	1	1	6	6	4	2	1	4	7	5	3	3	8	4	8	3	2	4
456	TRUE	Empty	60S ribosomal protein L13 OS=Homo sapiens OX=9606 GN=RPL13 PE=1 SV=4	RL13_HUMAN		24 kDa		unknown	12	10	12	8	4	4	7	5	8	4	1	1	2	3	9	9	10	8	8	7	5	8	8	9	5	7	5	4	7	4	3	4
457	TRUE	Empty	Ribosome maturation protein SBDS OS=Homo sapiens OX=9606 GN=SBDS PE=1 SV=4	SBDS_HUMAN		29 kDa		unknown	7	9	6	5	1	3	3	3	8	2	1	1	2	1	5	4	7	6	6	5	4	4	6	4	3	5	6	4	8	5	3	4
458	TRUE	Empty	Succinate dehydrogenase [ubiquinone] iron-sulfur subunit, mitochondrial OS=Homo sapiens OX=9606 GN=SDHB PE=1 SV=3	SDHB_HUMAN		32 kDa		unknown	0	1	2	2	1	3	5	5	6	0	0	0	0	0	0	0	6	4	5	4	0	7	5	3	2	3	3	8	8	4	5	5
459	TRUE	Empty	Protein arginine N-methyltransferase 5 OS=Homo sapiens OX=9606 GN=PRMT5 PE=1 SV=4	ANM5_HUMAN		73 kDa		unknown	19	31	28	0	2	0	1	2	16	0	0	0	0	0	0	0	6	0	1	0	0	0	4	0	0	1	11	8	12	2	0	1
460	TRUE	Empty	Importin-7 OS=Homo sapiens OX=9606 GN=IPO7 PE=1 SV=1	IPO7_HUMAN		120 kDa	TRUE	unknown	16	18	30	7	7	3	0	1	18	0	0	0	0	0	0	1	4	0	1	1	0	0	3	1	0	0	12	2	4	2	0	0
461	TRUE	Empty	Kinectin OS=Homo sapiens OX=9606 GN=KTN1 PE=1 SV=1	KTN1_HUMAN		156 kDa		unknown	38	35	31	0	1	0	0	0	10	0	0	0	0	0	0	0	4	0	0	0	0	0	1	0	0	0	12	0	10	1	0	0
462	TRUE	Empty	Polycystin-1 OS=Homo sapiens OX=9606 GN=PKD1 PE=1 SV=3	PKD1_HUMAN		463 kDa		unknown	0	0	0	0	0	0	0	0	0	0	0	0	0	0	0	0	0	0	0	0	0	0	0	0	1	0	0	0	0	0	0	0
463	TRUE	Empty	14-3-3 protein zeta/delta OS=Homo sapiens OX=9606 GN=YWHAZ PE=1 SV=1	1433Z_HUMAN		28 kDa	TRUE	unknown	85	75	104	16	10	8	31	29	77	15	3	0	3	3	46	21	27	9	12	11	23	23	19	9	9	17	21	15	18	9	8	9
464	TRUE	Empty	Glutamate--cysteine ligase regulatory subunit OS=Homo sapiens OX=9606 GN=GCLM PE=1 SV=1	GSH0_HUMAN		31 kDa		unknown	8	10	11	2	1	1	1	3	8	0	0	0	0	1	1	0	6	1	3	2	0	1	7	2	1	3	9	3	6	1	2	2
465	TRUE	Empty	Eukaryotic initiation factor 4A-III OS=Homo sapiens OX=9606 GN=EIF4A3 PE=1 SV=4	IF4A3_HUMAN		47 kDa	TRUE	unknown	16	17	11	0	0	1	0	2	13	2	0	0	0	0	0	5	8	4	9	7	2	7	5	5	2	5	13	12	11	8	8	11
466	TRUE	Empty	Cytochrome b-c1 complex subunit 2, mitochondrial OS=Homo sapiens OX=9606 GN=UQCRC2 PE=1 SV=3	QCR2_HUMAN		48 kDa		unknown	18	10	12	0	5	3	0	0	6	1	1	2	0	0	0	0	4	0	4	5	0	3	2	3	5	2	11	4	8	14	3	5
467	TRUE	Empty	Heterogeneous nuclear ribonucleoprotein A3 OS=Homo sapiens OX=9606 GN=HNRNPA3 PE=1 SV=2	ROA3_HUMAN		40 kDa	TRUE	unknown	42	37	36	14	4	6	0	1	16	2	0	0	1	0	0	3	6	6	10	11	0	6	4	8	6	4	8	3	4	4	4	4
468	TRUE	Empty	Extended synaptotagmin-1 OS=Homo sapiens OX=9606 GN=ESYT1 PE=1 SV=1	ESYT1_HUMAN		123 kDa		unknown	28	20	25	6	2	1	0	2	18	0	0	0	0	0	0	1	4	0	1	0	0	0	2	0	0	1	23	1	4	0	0	0
469	TRUE	Empty	Cilia- and flagella-associated protein 251 OS=Homo sapiens OX=9606 GN=WDR66 PE=2 SV=2	CF251_HUMAN		130 kDa		unknown	1	0	1	1	1	0	0	0	0	0	0	0	0	0	0	0	0	0	0	1	0	0	1	0	1	2	0	0	0	0	0	0
470.1	TRUE	Empty	Polyadenylate-binding protein 4 OS=Homo sapiens OX=9606 GN=PABPC4 PE=1 SV=1	PABP4_HUMAN		71 kDa	TRUE	unknown	32	51	42	5	13	11	0	0	24	0	0	0	0	0	1	0	5	0	8	9	0	3	3	2	0	6	21	8	16	5	5	3
470.2	TRUE	Empty	Polyadenylate-binding protein 1-like 2 OS=Homo sapiens OX=9606 GN=PABPC1L2A PE=2 SV=1	PAP1M_HUMAN		23 kDa	TRUE	unknown	0	0	0	0	0	0	0	0	0	0	0	0	0	0	0	0	3	0	0	0	0	0	0	0	0	0	0	0	0	0	0	0
471	TRUE	Empty	60S ribosomal protein L6 OS=Homo sapiens OX=9606 GN=RPL6 PE=1 SV=3	RL6_HUMAN		33 kDa		unknown	18	18	22	10	4	5	0	0	10	0	0	0	0	0	0	0	4	5	1	4	0	3	1	4	2	2	6	4	7	5	2	3
472	TRUE	Empty	40S ribosomal protein S9 OS=Homo sapiens OX=9606 GN=RPS9 PE=1 SV=3	RS9_HUMAN		23 kDa		unknown	4	3	6	2	2	2	2	0	2	0	0	0	0	0	2	0	9	7	5	4	0	3	5	3	3	5	12	10	12	5	3	10
473	TRUE	Empty	Protein RCC2 OS=Homo sapiens OX=9606 GN=RCC2 PE=1 SV=2	RCC2_HUMAN		56 kDa		unknown	15	16	11	0	2	1	1	1	15	2	0	0	0	0	1	3	2	0	2	3	0	2	0	2	0	2	16	5	4	6	2	2
474	TRUE	Empty	40S ribosomal protein S23 OS=Homo sapiens OX=9606 GN=RPS23 PE=1 SV=3	RS23_HUMAN		16 kDa		unknown	10	8	13	6	9	5	7	6	21	4	0	0	4	2	7	6	12	8	7	6	7	9	9	6	4	7	12	4	6	2	3	3
475	TRUE	Empty	Cohesin subunit SA-1 OS=Homo sapiens OX=9606 GN=STAG1 PE=1 SV=3	STAG1_HUMAN		144 kDa	TRUE	unknown	1	2	2	0	0	0	0	0	0	0	0	0	0	0	0	0	0	0	0	0	0	0	0	0	0	2	0	0	0	0	0	0
476.1	TRUE	Empty	SWI/SNF-related matrix-associated actin-dependent regulator of chromatin subfamily A member 5 OS=Homo sapiens OX=9606 GN=SMARCA5 PE=1 SV=1	SMCA5_HUMAN		122 kDa	TRUE	unknown	3	12	15	1	1	0	0	0	9	0	0	0	0	0	0	0	0	0	2	0	0	0	1	0	1	0	4	3	4	2	0	1
476.2	TRUE	Empty	Probable global transcription activator SNF2L1 OS=Homo sapiens OX=9606 GN=SMARCA1 PE=1 SV=2	SMCA1_HUMAN		123 kDa	TRUE	unknown	1	5	8	1	0	0	0	0	5	0	0	0	0	0	0	0	0	0	0	0	0	0	0	0	0	0	2	0	1	2	0	0
477	TRUE	Empty	Mitotic checkpoint protein BUB3 OS=Homo sapiens OX=9606 GN=BUB3 PE=1 SV=1	BUB3_HUMAN		37 kDa		unknown	9	9	8	4	1	2	1	3	13	3	0	0	0	0	3	4	3	5	4	7	2	4	4	5	4	5	10	6	7	3	2	4
478	TRUE	Empty	DnaJ homolog subfamily A member 3, mitochondrial OS=Homo sapiens OX=9606 GN=DNAJA3 PE=1 SV=2	DNJA3_HUMAN		52 kDa		unknown	2	3	7	0	0	0	0	0	7	3	0	0	0	0	0	4	5	1	8	10	1	7	6	4	7	6	5	7	8	4	4	4
479	TRUE	Empty	NADH dehydrogenase [ubiquinone] 1 alpha subcomplex subunit 9, mitochondrial OS=Homo sapiens OX=9606 GN=NDUFA9 PE=1 SV=2	NDUA9_HUMAN		43 kDa	TRUE	unknown	5	1	0	1	1	5	2	0	3	8	0	0	0	0	5	3	14	11	14	14	0	8	10	10	10	13	7	5	6	5	5	9
480	TRUE	Empty	40S ribosomal protein S14 OS=Homo sapiens OX=9606 GN=RPS14 PE=1 SV=3	RS14_HUMAN		16 kDa		unknown	7	7	11	10	5	6	4	4	7	2	2	2	2	2	4	3	4	4	3	4	3	4	3	4	4	3	5	1	2	2	0	4
481	TRUE	Empty	Translational activator of cytochrome c oxidase 1 OS=Homo sapiens OX=9606 GN=TACO1 PE=1 SV=1	TACO1_HUMAN		32 kDa		unknown	0	1	1	1	0	2	8	8	11	4	3	0	7	4	4	3	5	7	7	9	7	4	7	5	8	10	4	6	5	6	4	4
482	TRUE	Empty	EP300-interacting inhibitor of differentiation 3 OS=Homo sapiens OX=9606 GN=EID3 PE=1 SV=1	EID3_HUMAN		38 kDa		unknown	1	4	3	4	8	6	0	3	6	0	0	0	0	0	4	0	3	4	13	13	4	1	6	8	11	7	0	0	0	0	0	0
483	TRUE	Empty	Protein NipSnap homolog 1 OS=Homo sapiens OX=9606 GN=NIPSNAP1 PE=1 SV=1	NIPS1_HUMAN		33 kDa	TRUE	unknown	3	1	3	5	1	3	9	12	5	5	1	0	4	7	6	5	12	10	14	11	4	8	7	9	9	11	3	4	4	4	6	6
484	TRUE	Empty	Talin-2 OS=Homo sapiens OX=9606 GN=TLN2 PE=1 SV=4	TLN2_HUMAN		272 kDa	TRUE	unknown	10	13	13	1	7	1	0	0	6	0	0	0	0	0	0	0	0	0	1	0	0	0	0	0	0	0	7	0	3	7	0	1
485	TRUE	Empty	WD repeat-containing protein 1 OS=Homo sapiens OX=9606 GN=WDR1 PE=1 SV=4	WDR1_HUMAN		66 kDa		unknown	8	11	11	0	14	5	2	1	26	1	0	0	0	0	2	1	3	0	3	4	2	1	2	1	1	3	7	6	6	3	2	3
486.1	TRUE	Empty	Lamina-associated polypeptide 2, isoform alpha OS=Homo sapiens OX=9606 GN=TMPO PE=1 SV=2	LAP2A_HUMAN		75 kDa	TRUE	unknown	7	20	30	0	1	1	1	0	18	0	0	0	0	0	0	0	14	1	3	2	0	2	5	1	0	1	23	3	19	5	1	2
486.2	TRUE	Empty	Lamina-associated polypeptide 2, isoforms beta/gamma OS=Homo sapiens OX=9606 GN=TMPO PE=1 SV=2	LAP2B_HUMAN		51 kDa	TRUE	unknown	4	7	7	0	0	1	0	0	5	0	0	0	0	0	0	0	6	0	0	0	0	0	0	0	0	0	10	0	11	4	1	0
487	TRUE	Empty	T-complex protein 1 subunit epsilon OS=Homo sapiens OX=9606 GN=CCT5 PE=1 SV=1	TCPE_HUMAN		60 kDa	TRUE	unknown	6	15	8	0	5	2	0	1	6	1	0	0	0	0	1	1	1	1	0	2	0	1	0	1	0	1	11	4	5	5	4	2
488	TRUE	Empty	26S proteasome non-ATPase regulatory subunit 2 OS=Homo sapiens OX=9606 GN=PSMD2 PE=1 SV=3	PSMD2_HUMAN		100 kDa	TRUE	unknown	12	14	19	4	1	0	0	0	12	0	0	0	0	0	0	0	3	0	2	2	0	1	2	0	1	3	11	4	9	8	2	0
489	TRUE	Empty	V-type proton ATPase catalytic subunit A OS=Homo sapiens OX=9606 GN=ATP6V1A PE=1 SV=2	VATA_HUMAN		68 kDa		unknown	15	28	29	2	10	3	0	1	15	0	0	0	0	0	0	0	3	0	5	5	0	3	1	1	1	4	13	6	11	4	4	2
490	TRUE	Empty	NADH dehydrogenase [ubiquinone] 1 alpha subcomplex subunit 6 OS=Homo sapiens OX=9606 GN=NDUFA6 PE=1 SV=4	NDUA6_HUMAN		15 kDa		unknown	0	1	0	0	0	1	3	3	3	0	0	0	0	0	7	5	2	4	5	5	7	0	2	5	2	4	2	5	4	1	1	3
491	TRUE	Empty	Protoporphyrinogen oxidase OS=Homo sapiens OX=9606 GN=PPOX PE=1 SV=1	PPOX_HUMAN		51 kDa		unknown	5	3	3	0	2	2	1	8	11	9	0	0	2	3	5	6	4	3	5	7	3	3	4	6	6	9	6	7	2	5	4	6
492	TRUE	Empty	RuvB-like 1 OS=Homo sapiens OX=9606 GN=RUVBL1 PE=1 SV=1	RUVB1_HUMAN		50 kDa		unknown	18	28	25	0	5	3	0	0	18	1	0	0	0	0	0	5	5	0	2	2	0	2	7	1	0	3	15	5	8	2	4	2
493	TRUE	Empty	NADH dehydrogenase [ubiquinone] iron-sulfur protein 3, mitochondrial OS=Homo sapiens OX=9606 GN=NDUFS3 PE=1 SV=1	NDUS3_HUMAN		30 kDa		unknown	1	4	4	5	2	4	2	7	7	2	0	0	0	0	0	0	9	9	9	10	0	6	9	9	11	9	3	5	3	5	5	6
494	TRUE	Empty	Pyrroline-5-carboxylate reductase 2 OS=Homo sapiens OX=9606 GN=PYCR2 PE=1 SV=1	P5CR2_HUMAN		34 kDa	TRUE	unknown	8	4	7	8	2	2	2	3	14	4	0	0	0	0	0	3	7	10	12	10	5	6	9	10	8	10	6	10	10	5	10	13
495	TRUE	Empty	Proliferation-associated protein 2G4 OS=Homo sapiens OX=9606 GN=PA2G4 PE=1 SV=3	PA2G4_HUMAN		44 kDa		unknown	14	12	10	0	3	2	1	1	11	1	0	0	0	0	0	1	3	1	3	4	0	3	3	5	2	5	13	6	4	3	7	3
496	TRUE	Empty	Cation-independent mannose-6-phosphate receptor OS=Homo sapiens OX=9606 GN=IGF2R PE=1 SV=3	MPRI_HUMAN		274 kDa	TRUE	unknown	52	7	22	0	1	1	0	1	10	0	0	0	0	0	0	0	0	0	0	1	0	0	1	0	0	0	8	0	4	1	0	0
497	TRUE	Empty	RNA-binding protein 14 OS=Homo sapiens OX=9606 GN=RBM14 PE=1 SV=2	RBM14_HUMAN		69 kDa		unknown	5	10	8	5	7	7	1	2	2	1	0	0	0	0	2	0	0	1	4	8	0	1	0	1	0	8	11	7	7	3	5	4
498	TRUE	Empty	Exosome complex exonuclease RRP44 OS=Homo sapiens OX=9606 GN=DIS3 PE=1 SV=2	RRP44_HUMAN		109 kDa		unknown	9	12	13	11	7	3	0	0	16	0	0	0	0	0	0	0	1	3	7	7	0	0	3	5	4	2	9	5	6	5	2	1
499	TRUE	Empty	Asparagine--tRNA ligase, cytoplasmic OS=Homo sapiens OX=9606 GN=NARS PE=1 SV=1	SYNC_HUMAN		63 kDa		unknown	3	18	16	0	1	1	1	4	16	1	0	0	0	0	1	2	4	2	1	2	0	2	3	2	0	3	15	4	7	3	2	1
500	TRUE	Empty	E3 ubiquitin-protein ligase RNF213 OS=Homo sapiens OX=9606 GN=RNF213 PE=1 SV=3	RN213_HUMAN		591 kDa	TRUE	unknown	20	4	14	0	0	0	0	0	4	0	0	0	0	0	0	0	0	0	0	0	1	0	0	0	0	0	8	0	3	1	0	0
501	TRUE	Empty	Lipoamide acyltransferase component of branched-chain alpha-keto acid dehydrogenase complex, mitochondrial OS=Homo sapiens OX=9606 GN=DBT PE=1 SV=3	ODB2_HUMAN		53 kDa		unknown	6	3	0	0	1	5	0	5	7	9	0	1	2	4	6	7	4	6	6	11	2	6	5	7	5	9	1	4	3	5	5	1
502	TRUE	Empty	Dystonin OS=Homo sapiens OX=9606 GN=DST PE=1 SV=4	DYST_HUMAN		861 kDa	TRUE	unknown	7	2	3	0	0	0	0	0	2	0	0	0	0	0	0	0	0	0	0	1	0	1	0	0	0	0	2	0	3	0	0	0
503	TRUE	Empty	DDB1- and CUL4-associated factor 1 OS=Homo sapiens OX=9606 GN=DCAF1 PE=1 SV=3	DCAF1_HUMAN		169 kDa		unknown	1	0	1	0	1	1	0	0	0	0	0	0	0	0	0	0	2	0	1	0	0	0	0	0	1	0	4	0	0	0	0	0
504	TRUE	Empty	Constitutive coactivator of PPAR-gamma-like protein 1 OS=Homo sapiens OX=9606 GN=FAM120A PE=1 SV=2	F120A_HUMAN		122 kDa	TRUE	unknown	2	13	5	0	0	0	0	0	10	0	0	0	0	0	0	0	0	0	0	0	0	0	1	0	0	0	13	2	10	0	0	0
505.1	TRUE	Empty	Chromodomain-helicase-DNA-binding protein 4 OS=Homo sapiens OX=9606 GN=CHD4 PE=1 SV=2	CHD4_HUMAN		218 kDa	TRUE	unknown	12	4	7	0	0	0	0	0	3	0	0	0	0	0	0	0	0	0	0	1	0	0	0	0	1	1	4	0	1	1	0	0
505.2	TRUE	Empty	Chromodomain-helicase-DNA-binding protein 3 OS=Homo sapiens OX=9606 GN=CHD3 PE=1 SV=3	CHD3_HUMAN		227 kDa	TRUE	unknown	9	2	4	2	0	0	0	0	3	1	0	0	0	0	0	0	0	0	0	1	0	0	0	0	1	0	4	0	1	1	0	0
505.3	TRUE	Empty	Chromodomain-helicase-DNA-binding protein 5 OS=Homo sapiens OX=9606 GN=CHD5 PE=1 SV=1	CHD5_HUMAN		223 kDa	TRUE	unknown	7	2	4	0	0	0	0	0	3	0	0	0	0	0	0	0	0	0	0	1	0	0	0	0	0	0	2	0	0	1	0	0
506.1	TRUE	Empty	Coronin-1C OS=Homo sapiens OX=9606 GN=CORO1C PE=1 SV=1	COR1C_HUMAN		53 kDa	TRUE	unknown	16	25	22	0	0	0	0	1	15	0	0	0	0	0	1	1	7	1	1	0	0	5	7	3	0	3	12	5	10	6	5	4
506.2	TRUE	Empty	Coronin-6 OS=Homo sapiens OX=9606 GN=CORO6 PE=1 SV=2	CORO6_HUMAN		53 kDa	TRUE	unknown	0	0	0	0	0	0	0	0	0	0	0	0	0	0	0	0	0	0	0	0	0	0	0	0	0	0	0	0	0	0	0	0
507	TRUE	Empty	Protein ELYS OS=Homo sapiens OX=9606 GN=AHCTF1 PE=1 SV=3	ELYS_HUMAN		253 kDa		unknown	3	1	1	0	0	0	0	0	1	0	0	0	0	0	0	0	0	0	0	0	0	0	1	0	0	0	7	0	1	2	0	0
508	TRUE	Empty	Protein AHNAK2 OS=Homo sapiens OX=9606 GN=AHNAK2 PE=1 SV=2	AHNK2_HUMAN		617 kDa		unknown	0	11	7	0	0	0	0	0	8	0	0	0	0	0	0	0	1	1	0	0	0	0	1	0	0	0	18	0	3	0	0	0
509	TRUE	Empty	Proline-rich protein 5-like OS=Homo sapiens OX=9606 GN=PRR5L PE=1 SV=2	PRR5L_HUMAN		41 kDa		unknown	0	0	0	0	0	0	0	0	0	0	0	0	0	0	0	0	0	0	0	0	0	0	0	0	0	0	1	0	0	0	0	0
510	TRUE	Empty	T-complex protein 1 subunit beta OS=Homo sapiens OX=9606 GN=CCT2 PE=1 SV=4	TCPB_HUMAN		57 kDa		unknown	18	25	10	0	4	0	0	0	8	0	0	0	0	0	0	0	3	0	1	1	0	0	2	0	0	0	12	1	9	4	1	4
511	TRUE	Empty	Zinc finger CCCH-type antiviral protein 1 OS=Homo sapiens OX=9606 GN=ZC3HAV1 PE=1 SV=3	ZCCHV_HUMAN		101 kDa	TRUE	unknown	7	17	9	1	1	0	0	0	7	0	0	0	0	0	1	0	2	0	0	5	0	0	1	0	0	0	32	5	9	3	2	2
512	TRUE	Empty	Adenylate kinase 4, mitochondrial OS=Homo sapiens OX=9606 GN=AK4 PE=1 SV=1	KAD4_HUMAN		25 kDa		unknown	1	0	1	1	1	2	5	2	7	2	1	1	2	2	11	3	4	3	4	5	7	3	5	4	4	7	4	6	5	5	5	6
513	TRUE	Empty	39S ribosomal protein L44, mitochondrial OS=Homo sapiens OX=9606 GN=MRPL44 PE=1 SV=1	RM44_HUMAN		38 kDa		unknown	6	3	4	2	2	6	0	1	1	5	0	0	0	0	0	4	4	6	8	6	0	4	2	7	6	4	8	6	5	7	9	6
514	TRUE	Empty	3-ketoacyl-CoA thiolase, mitochondrial OS=Homo sapiens OX=9606 GN=ACAA2 PE=1 SV=2	THIM_HUMAN		42 kDa		unknown	5	4	5	0	6	2	0	1	4	3	0	0	0	2	4	6	3	3	4	7	2	3	4	1	3	5	5	2	2	3	3	6
515	TRUE	Empty	Myosin phosphatase Rho-interacting protein OS=Homo sapiens OX=9606 GN=MPRIP PE=1 SV=3	MPRIP_HUMAN		117 kDa	TRUE	unknown	21	29	31	0	0	0	0	0	9	0	0	0	0	0	0	0	0	0	0	0	0	1	1	0	1	0	9	1	5	0	0	0
516	TRUE	Empty	Syntaxin-16 OS=Homo sapiens OX=9606 GN=STX16 PE=1 SV=3	STX16_HUMAN		37 kDa		unknown	10	6	5	5	0	3	0	1	12	0	0	0	0	0	0	0	5	1	2	0	0	3	1	2	1	3	0	0	0	1	0	0
517.1	TRUE	Empty	Cytoplasmic FMR1-interacting protein 1 OS=Homo sapiens OX=9606 GN=CYFIP1 PE=1 SV=1	CYFP1_HUMAN		145 kDa	TRUE	unknown	15	16	18	4	1	0	0	1	20	0	0	0	0	0	0	0	2	0	0	1	0	0	2	0	0	0	14	5	6	4	1	0
517.2	TRUE	Empty	Cytoplasmic FMR1-interacting protein 2 OS=Homo sapiens OX=9606 GN=CYFIP2 PE=1 SV=2	CYFP2_HUMAN		148 kDa	TRUE	unknown	9	9	9	5	1	0	0	0	10	0	0	0	0	0	0	0	2	0	0	0	0	0	2	0	0	0	7	4	3	4	2	0
518	TRUE	Empty	StAR-related lipid transfer protein 9 OS=Homo sapiens OX=9606 GN=STARD9 PE=1 SV=3	STAR9_HUMAN		516 kDa		unknown	2	0	0	1	0	0	1	1	0	0	2	0	1	1	1	1	0	0	0	1	1	0	0	1	0	0	0	0	0	0	0	0
519.1	TRUE	Empty	Guanine nucleotide-binding protein G(i) subunit alpha-2 OS=Homo sapiens OX=9606 GN=GNAI2 PE=1 SV=3	GNAI2_HUMAN		40 kDa	TRUE	unknown	18	21	19	4	3	1	0	4	12	4	0	0	1	0	5	5	7	5	4	4	5	3	5	4	0	4	16	5	8	4	5	4
519.2	TRUE	Empty	Guanine nucleotide-binding protein G(k) subunit alpha OS=Homo sapiens OX=9606 GN=GNAI3 PE=1 SV=3	GNAI3_HUMAN		41 kDa	TRUE	unknown	14	18	17	3	0	0	0	3	12	3	0	0	0	0	4	3	7	5	2	3	4	3	4	3	0	2	12	6	9	4	4	5
519.3	TRUE	Empty	Guanine nucleotide-binding protein G(i) subunit alpha-1 OS=Homo sapiens OX=9606 GN=GNAI1 PE=1 SV=2	GNAI1_HUMAN		40 kDa	TRUE	unknown	14	17	16	0	0	0	0	0	9	0	0	0	0	0	0	3	5	0	0	0	4	2	3	0	0	0	10	8	7	3	0	5
519.4	TRUE	Empty	Guanine nucleotide-binding protein G(t) subunit alpha-1 OS=Homo sapiens OX=9606 GN=GNAT1 PE=1 SV=5	GNAT1_HUMAN		40 kDa	TRUE	unknown	0	0	0	0	2	0	0	0	9	0	0	0	0	0	0	0	0	0	0	0	4	0	0	0	0	0	0	0	0	0	0	0
519.5	TRUE	Empty	Guanine nucleotide-binding protein G(t) subunit alpha-3 OS=Homo sapiens OX=9606 GN=GNAT3 PE=2 SV=2	GNAT3_HUMAN		40 kDa	TRUE	unknown	8	0	0	0	0	0	0	0	0	0	0	0	0	0	0	0	0	4	0	0	0	0	0	0	0	0	5	0	5	0	0	3
519.6	TRUE	Empty	Guanine nucleotide-binding protein G(o) subunit alpha OS=Homo sapiens OX=9606 GN=GNAO1 PE=1 SV=4	GNAO_HUMAN		40 kDa	TRUE	unknown	0	12	0	0	0	0	0	0	0	0	0	0	0	0	4	0	0	0	0	0	0	0	0	0	0	0	0	0	0	0	0	0
519.7	TRUE	Empty	Guanine nucleotide-binding protein G(t) subunit alpha-2 OS=Homo sapiens OX=9606 GN=GNAT2 PE=2 SV=4	GNAT2_HUMAN		40 kDa	TRUE	unknown	0	0	0	0	0	0	0	0	0	0	0	0	0	0	0	0	0	0	0	4	0	0	0	0	0	0	0	0	0	0	0	0
520	TRUE	Empty	39S ribosomal protein L38, mitochondrial OS=Homo sapiens OX=9606 GN=MRPL38 PE=1 SV=2	RM38_HUMAN		45 kDa		unknown	4	3	3	0	1	2	0	0	6	2	0	0	0	0	0	3	4	0	5	5	0	2	3	2	2	5	3	8	6	4	1	4
521	TRUE	Empty	Serine/arginine repetitive matrix protein 2 OS=Homo sapiens OX=9606 GN=SRRM2 PE=1 SV=2	SRRM2_HUMAN		300 kDa		unknown	47	14	39	0	0	0	0	0	0	0	0	0	0	0	0	0	0	0	0	2	0	0	0	0	0	1	2	0	1	0	0	0
522.1	TRUE	Empty	S-adenosylhomocysteine hydrolase-like protein 1 OS=Homo sapiens OX=9606 GN=AHCYL1 PE=1 SV=2	SAHH2_HUMAN		59 kDa	TRUE	unknown	7	10	10	0	3	2	0	0	8	0	0	0	0	0	0	2	6	5	7	5	0	5	3	7	1	8	13	6	7	5	2	3
522.2	TRUE	Empty	Adenosylhomocysteinase 3 OS=Homo sapiens OX=9606 GN=AHCYL2 PE=1 SV=1	SAHH3_HUMAN		67 kDa	TRUE	unknown	3	3	6	0	3	2	0	0	3	0	0	0	0	0	0	1	2	2	3	2	0	1	1	0	0	4	7	3	3	0	0	0
523	TRUE	Empty	Tektin-2 OS=Homo sapiens OX=9606 GN=TEKT2 PE=1 SV=1	TEKT2_HUMAN		50 kDa		unknown	1	1	0	1	1	0	1	10	0	2	1	0	2	1	0	1	0	0	1	0	0	2	0	0	0	2	0	0	0	0	0	0
524	TRUE	Empty	Dihydrolipoyl dehydrogenase, mitochondrial OS=Homo sapiens OX=9606 GN=DLD PE=1 SV=2	DLDH_HUMAN		54 kDa		unknown	2	4	0	0	5	1	1	0	9	3	0	0	0	0	0	7	4	5	7	10	0	5	2	6	1	6	2	7	6	4	5	2
525	TRUE	Empty	Eukaryotic translation initiation factor 3 subunit L OS=Homo sapiens OX=9606 GN=EIF3L PE=1 SV=1	EIF3L_HUMAN		67 kDa		unknown	16	22	22	0	7	1	1	0	11	0	0	0	0	0	0	2	3	0	0	1	1	2	2	0	0	0	16	2	6	2	1	3
526	TRUE	Empty	39S ribosomal protein L28, mitochondrial OS=Homo sapiens OX=9606 GN=MRPL28 PE=1 SV=4	RM28_HUMAN		30 kDa		unknown	0	1	2	0	0	0	0	3	4	0	0	0	0	0	0	0	4	3	5	6	0	3	5	5	3	6	2	1	3	1	3	4
527	TRUE	Empty	Acyl-CoA synthetase family member 3, mitochondrial OS=Homo sapiens OX=9606 GN=ACSF3 PE=1 SV=3	ACSF3_HUMAN		64 kDa		unknown	6	5	1	0	2	4	1	4	8	0	0	0	1	1	1	5	2	3	5	3	0	2	2	4	0	3	3	4	4	4	2	1
528	TRUE	Empty	Interleukin enhancer-binding factor 2 OS=Homo sapiens OX=9606 GN=ILF2 PE=1 SV=2	ILF2_HUMAN		43 kDa		unknown	24	30	23	2	2	2	0	0	11	0	0	0	0	0	0	0	1	0	3	0	0	0	1	1	1	3	12	1	8	8	4	2
529	TRUE	Empty	Integrin beta-1 OS=Homo sapiens OX=9606 GN=ITGB1 PE=1 SV=2	ITB1_HUMAN		88 kDa	TRUE	unknown	20	23	19	4	3	2	0	2	12	0	0	0	0	0	0	0	4	0	3	1	0	2	4	1	1	3	8	6	4	1	0	1
530	TRUE	Empty	Long-chain-fatty-acid--CoA ligase 3 OS=Homo sapiens OX=9606 GN=ACSL3 PE=1 SV=3	ACSL3_HUMAN		80 kDa	TRUE	unknown	14	23	20	1	10	3	1	0	9	0	0	0	0	0	0	0	0	0	3	1	0	0	2	0	0	1	19	7	11	3	2	2
531	TRUE	Empty	Nuclear pore complex protein Nup160 OS=Homo sapiens OX=9606 GN=NUP160 PE=1 SV=3	NU160_HUMAN		162 kDa		unknown	25	9	15	3	2	0	0	0	15	0	0	0	0	0	0	0	0	1	1	3	0	1	2	2	2	1	19	8	16	6	1	0
532	TRUE	Empty	A-kinase anchor protein 7 isoform gamma OS=Homo sapiens OX=9606 GN=AKAP7 PE=1 SV=2	AKA7G_HUMAN		40 kDa		unknown	2	0	0	0	0	2	0	6	0	0	1	0	0	0	6	5	1	1	6	6	10	1	3	4	7	9	0	0	0	0	0	0
533.1	TRUE	Empty	Histone deacetylase 2 OS=Homo sapiens OX=9606 GN=HDAC2 PE=1 SV=2	HDAC2_HUMAN		55 kDa	TRUE	unknown	10	17	15	0	3	0	0	0	6	0	0	0	0	0	0	0	2	0	0	2	0	0	0	0	0	0	5	1	3	2	0	2
533.2	TRUE	Empty	Histone deacetylase 1 OS=Homo sapiens OX=9606 GN=HDAC1 PE=1 SV=1	HDAC1_HUMAN		55 kDa	TRUE	unknown	11	17	13	0	5	1	0	0	5	0	0	0	0	0	0	0	3	0	2	3	0	0	0	0	0	0	5	1	1	2	1	2
534	TRUE	Empty	Dimethyladenosine transferase 2, mitochondrial OS=Homo sapiens OX=9606 GN=TFB2M PE=1 SV=1	TFB2M_HUMAN		45 kDa		unknown	3	0	1	0	1	1	0	2	5	3	0	0	2	2	3	5	3	6	8	9	1	4	3	7	7	8	2	6	5	2	1	2
535	TRUE	Empty	Transcription intermediary factor 1-beta OS=Homo sapiens OX=9606 GN=TRIM28 PE=1 SV=5	TIF1B_HUMAN		89 kDa		unknown	8	15	8	5	12	7	4	0	7	1	0	0	0	0	1	0	6	3	7	10	0	1	1	2	4	6	9	2	4	2	4	1
536	TRUE	Empty	Acetyl-CoA carboxylase 2 OS=Homo sapiens OX=9606 GN=ACACB PE=1 SV=3	ACACB_HUMAN		277 kDa	TRUE	unknown	121	24	45	76	71	31	0	18	9	11	0	0	0	0	1	4	20	20	25	42	2	6	9	16	25	41	35	3	18	28	11	9
537	TRUE	Empty	CCA tRNA nucleotidyltransferase 1, mitochondrial OS=Homo sapiens OX=9606 GN=TRNT1 PE=1 SV=2	TRNT1_HUMAN		50 kDa		unknown	10	1	2	0	1	1	0	1	10	1	0	0	1	1	2	0	5	1	7	7	2	1	2	5	3	9	4	4	3	2	3	1
538	TRUE	Empty	60S ribosomal protein L15 OS=Homo sapiens OX=9606 GN=RPL15 PE=1 SV=2	RL15_HUMAN		24 kDa		unknown	1	3	4	4	4	3	2	2	0	2	1	1	2	1	1	4	6	5	1	3	6	3	2	5	3	4	3	2	2	2	3	1
539	TRUE	Empty	Tripeptidyl-peptidase 2 OS=Homo sapiens OX=9606 GN=TPP2 PE=1 SV=4	TPP2_HUMAN		138 kDa		unknown	12	22	22	1	2	1	0	1	20	0	0	0	0	0	1	1	2	0	0	0	0	0	2	0	1	0	19	8	9	4	2	1
540	TRUE	Empty	Eukaryotic translation initiation factor 3 subunit G OS=Homo sapiens OX=9606 GN=EIF3G PE=1 SV=2	EIF3G_HUMAN		36 kDa		unknown	17	26	17	0	0	1	0	0	8	0	0	1	0	0	0	4	10	1	6	2	0	5	6	4	1	7	12	1	8	5	2	1
541	TRUE	Empty	ATP-dependent 6-phosphofructokinase, muscle type OS=Homo sapiens OX=9606 GN=PFKM PE=1 SV=2	PFKAM_HUMAN		85 kDa	TRUE	unknown	18	20	29	8	9	2	3	2	10	1	0	0	0	0	2	0	4	2	3	3	0	3	4	3	0	3	15	8	10	5	7	1
542	TRUE	Empty	Dedicator of cytokinesis protein 6 OS=Homo sapiens OX=9606 GN=DOCK6 PE=1 SV=3	DOCK6_HUMAN		230 kDa	TRUE	unknown	0	0	0	1	0	0	0	0	0	0	0	0	0	0	0	0	0	0	2	1	1	1	0	0	0	3	0	0	0	0	0	0
543.1	TRUE	Empty	AP-2 complex subunit alpha-1 OS=Homo sapiens OX=9606 GN=AP2A1 PE=1 SV=3	AP2A1_HUMAN		108 kDa	TRUE	unknown	4	5	19	1	2	0	0	0	6	0	0	0	0	0	0	0	0	0	0	0	0	0	0	0	0	0	9	4	5	5	1	0
543.2	TRUE	Empty	AP-2 complex subunit alpha-2 OS=Homo sapiens OX=9606 GN=AP2A2 PE=1 SV=2	AP2A2_HUMAN		104 kDa	TRUE	unknown	1	1	3	0	0	0	0	0	0	0	0	0	0	0	0	0	0	0	0	0	0	0	0	0	0	0	4	0	5	0	0	0
544	TRUE	Empty	Probable ATP-dependent RNA helicase DDX17 OS=Homo sapiens OX=9606 GN=DDX17 PE=1 SV=2	DDX17_HUMAN		80 kDa	TRUE	unknown	19	40	45	3	15	13	5	2	18	4	0	0	0	0	3	2	11	5	6	7	1	5	7	6	6	6	23	10	17	8	7	5
545	TRUE	Empty	Proliferating cell nuclear antigen OS=Homo sapiens OX=9606 GN=PCNA PE=1 SV=1	PCNA_HUMAN		29 kDa		unknown	9	10	11	3	3	4	0	2	7	3	0	0	0	1	2	0	3	4	5	3	1	3	3	4	4	3	6	7	5	4	4	5
546	TRUE	Empty	Glutamyl-tRNA(Gln) amidotransferase subunit B, mitochondrial OS=Homo sapiens OX=9606 GN=GATB PE=1 SV=1	GATB_HUMAN		62 kDa		unknown	5	4	2	0	6	5	1	0	7	3	0	0	0	0	0	3	5	2	5	8	0	2	5	4	2	5	5	7	3	5	3	7
547	TRUE	Empty	Cytosolic phospholipase A2 OS=Homo sapiens OX=9606 GN=PLA2G4A PE=1 SV=2	PA24A_HUMAN		85 kDa		unknown	8	17	21	3	1	3	0	0	14	0	0	0	0	0	0	0	2	0	1	0	0	0	0	1	0	1	12	3	2	3	0	0
548	TRUE	Empty	60S ribosomal protein L4 OS=Homo sapiens OX=9606 GN=RPL4 PE=1 SV=5	RL4_HUMAN		48 kDa		unknown	16	17	19	1	1	2	0	0	5	0	0	0	0	0	0	0	1	1	3	2	1	0	0	1	1	4	9	2	5	2	2	0
549	TRUE	Empty	28S ribosomal protein S23, mitochondrial OS=Homo sapiens OX=9606 GN=MRPS23 PE=1 SV=2	RT23_HUMAN		22 kDa		unknown	2	2	2	3	2	3	2	5	0	0	0	0	0	0	5	0	8	7	9	6	0	5	7	6	6	7	4	7	4	2	3	5
550	TRUE	Empty	Ubiquitin carboxyl-terminal hydrolase 5 OS=Homo sapiens OX=9606 GN=USP5 PE=1 SV=2	UBP5_HUMAN		96 kDa	TRUE	unknown	6	15	20	4	6	0	0	0	10	0	0	0	0	0	1	0	0	1	0	0	0	0	1	1	0	0	6	4	3	1	0	1
551	TRUE	Empty	Calreticulin OS=Homo sapiens OX=9606 GN=CALR PE=1 SV=1	CALR_HUMAN		48 kDa		unknown	19	19	14	1	22	13	2	1	6	1	0	0	0	1	0	1	1	2	3	4	0	2	0	1	1	3	2	0	0	1	0	0
552	TRUE	Empty	Pentatricopeptide repeat-containing protein 1, mitochondrial OS=Homo sapiens OX=9606 GN=PTCD1 PE=1 SV=2	PTCD1_HUMAN		79 kDa		unknown	1	0	0	0	2	2	2	4	9	1	0	0	0	1	5	0	4	3	7	10	0	1	2	6	4	10	4	9	8	5	2	1
553	TRUE	Empty	Structural maintenance of chromosomes flexible hinge domain-containing protein 1 OS=Homo sapiens OX=9606 GN=SMCHD1 PE=1 SV=2	SMHD1_HUMAN		226 kDa		unknown	15	1	10	0	0	0	0	1	2	0	0	0	0	0	0	0	0	0	0	0	0	0	0	1	0	1	11	0	7	2	0	1
554	TRUE	Empty	ATP-binding cassette sub-family F member 1 OS=Homo sapiens OX=9606 GN=ABCF1 PE=1 SV=2	ABCF1_HUMAN		96 kDa		unknown	12	19	18	8	7	5	1	2	16	0	0	0	0	0	2	2	5	2	2	1	0	0	4	3	1	2	9	0	3	2	0	1
555	TRUE	Empty	Probable ATP-dependent RNA helicase DDX6 OS=Homo sapiens OX=9606 GN=DDX6 PE=1 SV=2	DDX6_HUMAN		54 kDa		unknown	22	25	21	0	7	4	0	0	10	0	0	0	0	0	1	1	4	0	1	0	1	0	2	1	0	0	3	1	2	1	1	3
556	TRUE	Empty	FAST kinase domain-containing protein 5, mitochondrial OS=Homo sapiens OX=9606 GN=FASTKD5 PE=1 SV=1	FAKD5_HUMAN		87 kDa		unknown	1	2	2	1	6	7	3	6	5	4	0	0	2	1	1	0	6	2	8	9	0	2	1	6	3	10	3	5	8	4	6	4
557	TRUE	Empty	Cullin-associated NEDD8-dissociated protein 1 OS=Homo sapiens OX=9606 GN=CAND1 PE=1 SV=2	CAND1_HUMAN		136 kDa	TRUE	unknown	12	21	34	0	4	0	0	0	10	0	0	0	0	0	0	0	0	0	0	0	0	0	1	0	0	0	15	1	13	1	0	1
558	TRUE	Empty	Coatomer subunit gamma-1 OS=Homo sapiens OX=9606 GN=COPG1 PE=1 SV=1	COPG1_HUMAN		98 kDa	TRUE	unknown	13	26	22	7	8	1	0	0	18	0	0	0	0	0	0	0	3	0	1	3	0	1	2	0	0	1	15	5	7	4	1	0
559	TRUE	Empty	E3 ubiquitin-protein ligase UBR4 OS=Homo sapiens OX=9606 GN=UBR4 PE=1 SV=1	UBR4_HUMAN		574 kDa		unknown	18	3	8	0	0	0	0	0	4	0	0	0	0	0	0	0	0	0	0	0	0	0	0	0	0	0	16	1	4	0	0	0
560.1	TRUE	Empty	ELAV-like protein 1 OS=Homo sapiens OX=9606 GN=ELAVL1 PE=1 SV=2	ELAV1_HUMAN		36 kDa	TRUE	unknown	9	10	9	0	0	1	0	0	7	1	0	0	0	0	0	3	5	8	6	8	0	4	6	6	4	6	16	6	12	8	6	10
560.2	TRUE	Empty	ELAV-like protein 4 OS=Homo sapiens OX=9606 GN=ELAVL4 PE=1 SV=2	ELAV4_HUMAN		42 kDa	TRUE	unknown	0	0	0	0	0	0	0	0	0	0	0	0	0	0	0	0	0	0	0	0	0	0	0	0	0	0	0	0	0	0	0	0
560.3	TRUE	Empty	ELAV-like protein 2 OS=Homo sapiens OX=9606 GN=ELAVL2 PE=1 SV=2	ELAV2_HUMAN		40 kDa	TRUE	unknown	0	0	0	0	0	0	0	0	0	0	0	0	0	0	0	0	0	0	0	0	0	0	0	0	0	0	0	0	0	0	0	0
561	TRUE	Empty	Carnitine O-acetyltransferase OS=Homo sapiens OX=9606 GN=CRAT PE=1 SV=5	CACP_HUMAN		71 kDa		unknown	3	2	5	0	10	12	3	3	4	2	0	0	0	0	2	3	3	2	5	5	0	1	2	3	3	7	4	5	2	3	3	1
562	TRUE	Empty	Poly(A) RNA polymerase, mitochondrial OS=Homo sapiens OX=9606 GN=MTPAP PE=1 SV=1	PAPD1_HUMAN		66 kDa		unknown	3	1	1	0	2	6	0	1	8	1	0	0	0	0	1	0	2	1	3	6	0	3	3	3	3	4	1	4	1	2	2	3
563	TRUE	Empty	Vacuolar protein sorting-associated protein 13A OS=Homo sapiens OX=9606 GN=VPS13A PE=1 SV=2	VP13A_HUMAN		360 kDa		unknown	4	0	0	0	0	0	0	1	0	0	0	0	0	0	0	0	0	0	0	0	0	0	0	1	0	0	3	0	0	1	0	0
564.1	TRUE	Empty	Serine/threonine-protein phosphatase PP1-beta catalytic subunit OS=Homo sapiens OX=9606 GN=PPP1CB PE=1 SV=3	PP1B_HUMAN		37 kDa	TRUE	unknown	16	16	14	0	0	0	0	1	13	1	0	0	0	0	1	2	5	2	3	3	0	4	2	4	2	1	6	2	5	1	2	2
564.2	TRUE	Empty	Serine/threonine-protein phosphatase PP1-gamma catalytic subunit OS=Homo sapiens OX=9606 GN=PPP1CC PE=1 SV=1	PP1G_HUMAN		37 kDa	TRUE	unknown	11	12	10	0	0	0	0	0	8	0	0	0	0	0	1	0	5	2	0	0	0	4	0	2	0	1	5	1	4	1	2	2
564.3	TRUE	Empty	Serine/threonine-protein phosphatase PP1-alpha catalytic subunit OS=Homo sapiens OX=9606 GN=PPP1CA PE=1 SV=1	PP1A_HUMAN		38 kDa	TRUE	unknown	12	12	9	0	0	0	0	0	8	1	0	0	0	0	1	0	5	2	3	1	0	4	2	2	1	1	5	2	4	1	2	2
565.1	TRUE	Empty	HLA class I histocompatibility antigen, A-68 alpha chain OS=Homo sapiens OX=9606 GN=HLA-A PE=1 SV=4	1A68_HUMAN		41 kDa	TRUE	unknown	10	12	9	0	0	0	0	0	5	1	0	0	0	0	0	0	3	0	2	2	0	1	3	0	0	2	6	0	2	1	0	0
565.1	TRUE	Empty	HLA class I histocompatibility antigen, A-32 alpha chain OS=Homo sapiens OX=9606 GN=HLA-A PE=1 SV=2	1A32_HUMAN		41 kDa	TRUE	unknown	0	0	0	0	1	0	0	0	0	0	0	0	0	0	0	0	0	0	0	0	0	0	0	0	0	0	0	0	0	0	0	0
565.11	TRUE	Empty	HLA class I histocompatibility antigen, B-13 alpha chain OS=Homo sapiens OX=9606 GN=HLA-B PE=1 SV=1	1B13_HUMAN		40 kDa	TRUE	unknown	12	0	10	0	0	0	0	0	0	1	0	0	0	0	1	0	0	0	0	0	0	0	0	0	0	0	5	0	2	0	0	0
565.12	TRUE	Empty	HLA class I histocompatibility antigen, B-45 alpha chain OS=Homo sapiens OX=9606 GN=HLA-B PE=1 SV=1	1B45_HUMAN		40 kDa	TRUE	unknown	0	0	0	0	0	0	0	0	0	0	0	0	0	0	1	0	0	0	0	2	0	0	0	0	0	0	0	0	0	0	0	0
565.13	TRUE	Empty	HLA class I histocompatibility antigen, B-81 alpha chain OS=Homo sapiens OX=9606 GN=HLA-B PE=1 SV=1	1B81_HUMAN		40 kDa	TRUE	unknown	7	0	0	0	0	0	0	0	0	0	0	0	0	0	0	0	0	0	0	0	0	0	0	1	0	0	0	0	0	0	0	0
565.14	TRUE	Empty	HLA class I histocompatibility antigen, A-29 alpha chain OS=Homo sapiens OX=9606 GN=HLA-A PE=1 SV=2	1A29_HUMAN		41 kDa	TRUE	unknown	0	0	0	0	0	0	0	0	0	0	0	0	0	0	0	0	0	0	0	1	0	0	0	0	0	0	0	0	0	0	0	0
565.15	TRUE	Empty	HLA class I histocompatibility antigen, B-53 alpha chain OS=Homo sapiens OX=9606 GN=HLA-B PE=1 SV=1	1B53_HUMAN		40 kDa	TRUE	unknown	0	0	0	0	0	0	0	0	0	0	0	0	0	0	0	0	0	0	0	0	0	0	0	0	0	0	0	0	0	0	0	0
565.16	TRUE	Empty	HLA class I histocompatibility antigen, A-11 alpha chain OS=Homo sapiens OX=9606 GN=HLA-A PE=1 SV=1	1A11_HUMAN		41 kDa	TRUE	unknown	0	0	0	0	0	0	0	0	0	0	0	0	0	0	0	0	0	0	0	0	0	0	0	0	0	0	0	0	0	0	0	0
565.17	TRUE	Empty	HLA class I histocompatibility antigen, A-30 alpha chain OS=Homo sapiens OX=9606 GN=HLA-A PE=1 SV=2	1A30_HUMAN		41 kDa	TRUE	unknown	0	0	0	0	0	0	0	0	0	0	0	0	0	0	0	0	0	0	0	0	0	0	0	0	0	0	0	0	0	0	0	0
565.18	TRUE	Empty	HLA class I histocompatibility antigen, A-36 alpha chain OS=Homo sapiens OX=9606 GN=HLA-A PE=1 SV=1	1A36_HUMAN		41 kDa	TRUE	unknown	0	0	0	0	0	0	0	0	0	0	0	0	0	0	0	0	0	0	0	0	0	0	0	0	0	0	0	0	0	0	0	0
565.19	TRUE	Empty	HLA class I histocompatibility antigen, A-69 alpha chain OS=Homo sapiens OX=9606 GN=HLA-A PE=1 SV=2	1A69_HUMAN		41 kDa	TRUE	unknown	7	7	7	0	0	0	0	0	0	0	0	0	0	0	0	0	2	0	0	0	0	0	0	0	0	0	5	0	0	1	0	0
565.2	TRUE	Empty	HLA class I histocompatibility antigen, Cw-7 alpha chain OS=Homo sapiens OX=9606 GN=HLA-C PE=1 SV=3	1C07_HUMAN		41 kDa	TRUE	unknown	0	0	6	0	0	0	0	0	4	0	0	0	0	0	0	0	0	0	0	0	0	0	0	0	0	0	0	0	0	0	1	0
565.2	TRUE	Empty	HLA class I histocompatibility antigen, B-39 alpha chain OS=Homo sapiens OX=9606 GN=HLA-B PE=1 SV=1	1B39_HUMAN		40 kDa	TRUE	unknown	12	0	0	0	0	0	0	0	0	0	0	0	0	0	0	0	0	0	0	0	0	0	0	0	0	0	0	0	0	0	0	0
565.21	TRUE	Empty	HLA class I histocompatibility antigen, Cw-6 alpha chain OS=Homo sapiens OX=9606 GN=HLA-C PE=1 SV=2	1C06_HUMAN		41 kDa	TRUE	unknown	0	0	0	0	0	0	0	0	0	0	0	0	0	0	0	0	0	0	0	0	0	0	0	0	0	0	0	0	0	0	0	0
565.22	TRUE	Empty	HLA class I histocompatibility antigen, Cw-16 alpha chain OS=Homo sapiens OX=9606 GN=HLA-C PE=1 SV=1	1C16_HUMAN		41 kDa	TRUE	unknown	0	0	0	0	0	0	0	0	0	0	0	0	0	0	0	0	0	0	0	0	0	0	0	0	0	0	0	0	0	0	0	0
565.23	TRUE	Empty	HLA class I histocompatibility antigen, Cw-4 alpha chain OS=Homo sapiens OX=9606 GN=HLA-C PE=1 SV=1	1C04_HUMAN		41 kDa	TRUE	unknown	0	0	0	0	0	0	0	0	0	0	0	0	0	0	0	0	0	0	0	0	0	0	0	0	0	0	0	0	0	0	0	0
565.24	TRUE	Empty	HLA class I histocompatibility antigen, A-25 alpha chain OS=Homo sapiens OX=9606 GN=HLA-A PE=1 SV=1	1A25_HUMAN		41 kDa	TRUE	unknown	0	0	0	0	0	0	0	0	0	0	0	0	0	0	0	0	0	0	0	0	0	0	0	0	0	0	0	0	0	0	0	0
565.25	TRUE	Empty	HLA class I histocompatibility antigen, A-34 alpha chain OS=Homo sapiens OX=9606 GN=HLA-A PE=1 SV=1	1A34_HUMAN		41 kDa	TRUE	unknown	0	0	0	0	0	0	0	0	0	0	0	0	0	0	0	0	0	0	0	0	0	0	0	0	0	0	0	0	0	0	0	0
565.26	TRUE	Empty	HLA class I histocompatibility antigen, B-59 alpha chain OS=Homo sapiens OX=9606 GN=HLA-B PE=1 SV=1	1B59_HUMAN		41 kDa	TRUE	unknown	0	0	0	0	0	0	0	0	0	0	0	0	0	0	0	0	0	0	0	0	0	0	0	0	0	0	0	0	0	0	0	0
565.27	TRUE	Empty	HLA class I histocompatibility antigen, B-73 alpha chain OS=Homo sapiens OX=9606 GN=HLA-B PE=1 SV=1	1B73_HUMAN		40 kDa	TRUE	unknown	0	0	0	0	0	0	0	0	0	0	0	0	0	0	0	0	0	0	0	0	0	0	0	0	0	0	0	0	0	0	0	0
565.28	TRUE	Empty	HLA class I histocompatibility antigen, Cw-8 alpha chain OS=Homo sapiens OX=9606 GN=HLA-C PE=1 SV=1	1C08_HUMAN		41 kDa	TRUE	unknown	0	0	0	0	0	0	0	0	0	0	0	0	0	0	0	0	0	0	0	0	0	0	0	0	0	0	0	0	0	0	0	0
565.29	TRUE	Empty	HLA class I histocompatibility antigen, B-8 alpha chain OS=Homo sapiens OX=9606 GN=HLA-B PE=1 SV=1	1B08_HUMAN		40 kDa	TRUE	unknown	0	0	0	0	0	0	0	0	0	0	0	0	0	0	0	0	0	0	0	0	0	0	0	0	0	0	0	0	0	0	0	0
565.3	TRUE	Empty	HLA class I histocompatibility antigen, alpha chain E OS=Homo sapiens OX=9606 GN=HLA-E PE=1 SV=3	HLAE_HUMAN		40 kDa	TRUE	unknown	11	10	9	0	0	0	0	0	3	0	0	0	1	0	0	0	0	0	1	2	0	1	0	1	0	0	0	0	0	1	1	0
565.3	TRUE	Empty	HLA class I histocompatibility antigen, A-74 alpha chain OS=Homo sapiens OX=9606 GN=HLA-A PE=1 SV=1	1A74_HUMAN		41 kDa	TRUE	unknown	0	0	0	0	0	0	0	0	0	0	0	0	0	0	0	0	0	0	0	0	0	0	0	0	0	0	0	0	0	0	0	0
565.31	TRUE	Empty	HLA class I histocompatibility antigen, Cw-14 alpha chain OS=Homo sapiens OX=9606 GN=HLA-C PE=1 SV=2	1C14_HUMAN		41 kDa	TRUE	unknown	0	0	0	0	0	0	0	0	0	0	0	0	0	0	0	0	0	0	0	0	0	0	0	0	0	0	0	0	0	0	0	0
565.32	TRUE	Empty	HLA class I histocompatibility antigen, B-27 alpha chain OS=Homo sapiens OX=9606 GN=HLA-B PE=1 SV=2	1B27_HUMAN		40 kDa	TRUE	unknown	0	0	0	0	0	0	0	0	0	0	0	0	0	0	0	0	0	0	0	0	0	0	0	0	0	0	0	0	0	0	0	0
565.4	TRUE	Empty	Putative HLA class I histocompatibility antigen, alpha chain H OS=Homo sapiens OX=9606 GN=HLA-H PE=5 SV=3	HLAH_HUMAN		41 kDa	TRUE	unknown	0	0	0	0	0	0	0	0	0	0	0	0	0	0	0	0	0	1	0	0	0	0	0	0	0	2	5	0	3	0	0	0
565.5	TRUE	Empty	HLA class I histocompatibility antigen, alpha chain F OS=Homo sapiens OX=9606 GN=HLA-F PE=1 SV=3	HLAF_HUMAN		39 kDa	TRUE	unknown	0	6	0	0	0	0	0	0	0	0	0	0	1	0	0	0	1	1	0	0	0	1	0	0	0	0	0	0	0	0	0	0
565.6	TRUE	Empty	HLA class I histocompatibility antigen, A-24 alpha chain OS=Homo sapiens OX=9606 GN=HLA-A PE=1 SV=2	1A24_HUMAN		41 kDa	TRUE	unknown	12	10	10	0	0	0	0	0	4	1	0	0	0	0	0	0	3	0	0	0	0	1	1	0	0	0	0	0	2	0	0	0
565.7	TRUE	Empty	HLA class I histocompatibility antigen, Cw-1 alpha chain OS=Homo sapiens OX=9606 GN=HLA-C PE=1 SV=1	1C01_HUMAN		41 kDa	TRUE	unknown	0	0	0	0	0	0	0	0	4	0	0	0	0	0	0	0	0	1	0	0	0	0	0	0	0	0	5	0	2	0	0	0
565.8	TRUE	Empty	HLA class I histocompatibility antigen, A-80 alpha chain OS=Homo sapiens OX=9606 GN=HLA-A PE=1 SV=1	1A80_HUMAN		41 kDa	TRUE	unknown	0	0	0	0	0	0	0	0	0	0	0	0	0	0	0	0	0	0	0	0	0	0	0	0	0	0	0	0	2	0	0	0
565.9	TRUE	Empty	HLA class I histocompatibility antigen, B-15 alpha chain OS=Homo sapiens OX=9606 GN=HLA-B PE=1 SV=2	1B15_HUMAN		40 kDa	TRUE	unknown	0	0	0	0	0	0	0	0	0	0	0	0	0	0	1	0	0	0	0	0	0	0	0	0	0	0	0	0	2	0	1	0
566.1	TRUE	Empty	Cytochrome b-c1 complex subunit Rieske, mitochondrial OS=Homo sapiens OX=9606 GN=UQCRFS1 PE=1 SV=2	UCRI_HUMAN		30 kDa	TRUE	unknown	0	1	2	0	1	2	3	1	2	0	0	0	0	0	0	0	3	3	4	5	0	3	2	4	3	4	1	3	2	3	3	4
566.2	TRUE	Empty	Putative cytochrome b-c1 complex subunit Rieske-like protein 1 OS=Homo sapiens OX=9606 GN=UQCRFS1P1 PE=5 SV=1	UCRIL_HUMAN		31 kDa	TRUE	unknown	0	0	0	0	0	0	3	1	1	0	0	0	0	0	0	0	3	1	1	2	0	2	2	1	1	2	1	2	2	1	1	1
567	TRUE	Empty	Cysteine and histidine-rich domain-containing protein 1 OS=Homo sapiens OX=9606 GN=CHORDC1 PE=1 SV=2	CHRD1_HUMAN		37 kDa		unknown	15	15	16	3	0	0	0	0	13	0	0	0	0	0	0	2	4	1	2	0	0	1	2	2	2	3	9	7	9	3	3	1
568	TRUE	Empty	L-2-hydroxyglutarate dehydrogenase, mitochondrial OS=Homo sapiens OX=9606 GN=L2HGDH PE=1 SV=3	L2HDH_HUMAN		50 kDa		unknown	5	1	3	0	1	3	1	1	8	4	0	0	0	1	4	4	3	2	8	5	1	1	4	6	6	6	4	6	8	3	2	2
569	TRUE	Empty	60S ribosomal protein L23 OS=Homo sapiens OX=9606 GN=RPL23 PE=1 SV=1	RL23_HUMAN		15 kDa		unknown	2	9	11	2	0	0	1	0	9	2	0	0	0	0	3	2	1	2	3	3	0	2	2	3	1	3	8	3	3	4	4	7
570	TRUE	Empty	Protein FAM198A OS=Homo sapiens OX=9606 GN=FAM198A PE=1 SV=3	F198A_HUMAN		64 kDa		unknown	0	1	0	1	0	0	0	0	0	0	0	0	0	0	0	0	0	0	0	0	0	0	0	0	0	0	0	0	0	0	0	0
571	TRUE	Empty	Eukaryotic translation initiation factor 3 subunit C-like protein OS=Homo sapiens OX=9606 GN=EIF3CL PE=3 SV=1	EIFCL_HUMAN		105 kDa		unknown	13	26	25	3	3	1	0	1	8	0	0	0	0	0	0	0	0	0	0	0	0	0	2	0	0	0	18	5	15	2	3	1
572	TRUE	Empty	Farnesyl pyrophosphate synthase OS=Homo sapiens OX=9606 GN=FDPS PE=1 SV=4	FPPS_HUMAN		48 kDa		unknown	17	15	25	2	3	4	0	1	0	2	0	0	0	0	0	1	2	0	1	2	0	1	1	0	0	2	11	4	11	1	3	2
573	TRUE	Empty	Bifunctional methylenetetrahydrofolate dehydrogenase/cyclohydrolase, mitochondrial OS=Homo sapiens OX=9606 GN=MTHFD2 PE=1 SV=2	MTDC_HUMAN		38 kDa	TRUE	unknown	4	1	1	1	0	1	2	3	20	6	0	0	1	2	3	5	3	7	8	10	1	8	5	9	5	7	2	4	2	3	2	2
574	TRUE	Empty	Ubiquitin carboxyl-terminal hydrolase 10 OS=Homo sapiens OX=9606 GN=USP10 PE=1 SV=2	UBP10_HUMAN		87 kDa		unknown	7	25	24	2	1	1	0	0	13	0	0	0	0	0	0	0	1	0	1	0	0	0	1	1	0	1	19	5	9	4	1	2
575	TRUE	Empty	Methylosome protein 50 OS=Homo sapiens OX=9606 GN=WDR77 PE=1 SV=1	MEP50_HUMAN		37 kDa		unknown	20	30	23	0	0	0	0	1	11	0	0	0	0	0	0	5	10	0	1	1	0	4	9	1	0	3	16	8	11	1	2	0
576	TRUE	Empty	Protein/nucleic acid deglycase DJ-1 OS=Homo sapiens OX=9606 GN=PARK7 PE=1 SV=2	PARK7_HUMAN		20 kDa		unknown	2	3	3	0	0	0	1	2	0	0	1	0	1	1	0	1	5	0	3	4	0	2	4	2	0	4	3	3	4	2	3	4
577	TRUE	Empty	PDZ and LIM domain protein 7 OS=Homo sapiens OX=9606 GN=PDLIM7 PE=1 SV=1	PDLI7_HUMAN		50 kDa		unknown	3	12	8	0	2	2	1	0	8	0	0	0	0	0	0	0	1	0	2	1	0	1	0	0	0	1	7	4	4	2	3	0
578	TRUE	Empty	Reticulocalbin-1 OS=Homo sapiens OX=9606 GN=RCN1 PE=1 SV=1	RCN1_HUMAN		39 kDa		unknown	10	4	2	1	0	3	0	7	6	1	0	0	0	0	0	1	2	1	4	4	0	2	1	3	3	9	2	1	0	1	1	3
579	TRUE	Empty	39S ribosomal protein S18a, mitochondrial OS=Homo sapiens OX=9606 GN=MRPS18A PE=1 SV=1	RT18A_HUMAN		22 kDa		unknown	0	0	0	0	0	0	2	3	1	0	0	0	0	0	2	3	2	1	4	2	3	3	1	1	1	4	5	2	5	2	4	3
580	TRUE	Empty	Signal transducer and activator of transcription 3 OS=Homo sapiens OX=9606 GN=STAT3 PE=1 SV=2	STAT3_HUMAN		88 kDa		unknown	8	17	19	1	4	1	1	1	9	0	0	0	0	0	0	0	2	1	1	2	0	2	1	1	0	2	10	2	5	2	1	0
581	TRUE	Empty	Galectin-1 OS=Homo sapiens OX=9606 GN=LGALS1 PE=1 SV=2	LEG1_HUMAN		15 kDa		unknown	2	9	12	0	0	1	5	8	5	2	0	0	0	1	5	5	4	3	4	4	6	2	4	3	2	4	7	6	6	6	5	7
582	TRUE	Empty	Palladin OS=Homo sapiens OX=9606 GN=PALLD PE=1 SV=3	PALLD_HUMAN		151 kDa	TRUE	unknown	4	20	14	2	4	4	2	3	24	0	0	0	0	0	0	1	4	0	1	0	0	0	3	0	0	1	23	11	15	2	1	3
583	TRUE	Empty	Dimethyladenosine transferase 1, mitochondrial OS=Homo sapiens OX=9606 GN=TFB1M PE=1 SV=1	TFB1M_HUMAN		40 kDa		unknown	4	3	2	1	0	0	2	2	6	4	0	0	2	2	0	6	4	3	7	7	0	3	4	5	5	7	1	7	3	4	0	2
584.1	TRUE	Empty	Vascular endothelial growth factor receptor 1 OS=Homo sapiens OX=9606 GN=FLT1 PE=1 SV=2	VGFR1_HUMAN		151 kDa	TRUE	unknown	0	0	0	0	0	0	0	0	0	0	0	0	0	0	0	0	0	0	1	0	0	0	0	0	0	0	0	0	0	0	0	0
584.1	TRUE	Empty	Serine/threonine-protein kinase NLK OS=Homo sapiens OX=9606 GN=NLK PE=1 SV=2	NLK_HUMAN		58 kDa	TRUE	unknown	0	0	0	0	0	0	0	0	0	0	0	0	0	0	0	0	0	0	0	0	0	0	0	0	0	0	0	0	0	0	0	0
584.2	TRUE	Empty	Mitogen-activated protein kinase 1 OS=Homo sapiens OX=9606 GN=MAPK1 PE=1 SV=3	MK01_HUMAN		41 kDa	TRUE	unknown	3	2	3	0	0	0	0	0	0	0	0	0	0	0	0	0	0	0	0	0	0	0	0	0	0	0	3	0	1	0	0	0
584.3	TRUE	Empty	Platelet-derived growth factor receptor alpha OS=Homo sapiens OX=9606 GN=PDGFRA PE=1 SV=1	PGFRA_HUMAN		123 kDa	TRUE	unknown	0	0	0	0	0	0	0	0	0	0	0	0	0	0	0	0	0	0	0	0	0	0	0	0	0	0	0	0	0	0	0	0
584.4	TRUE	Empty	Mast/stem cell growth factor receptor Kit OS=Homo sapiens OX=9606 GN=KIT PE=1 SV=1	KIT_HUMAN		110 kDa	TRUE	unknown	0	0	0	0	0	0	0	0	0	0	0	0	0	0	0	0	0	0	0	0	0	0	0	0	0	0	0	0	0	0	0	0
584.5	TRUE	Empty	Receptor-type tyrosine-protein kinase FLT3 OS=Homo sapiens OX=9606 GN=FLT3 PE=1 SV=2	FLT3_HUMAN		113 kDa	TRUE	unknown	0	0	0	0	0	0	0	0	0	0	0	0	0	0	0	0	0	0	0	0	0	0	0	0	0	0	0	0	0	0	0	0
584.6	TRUE	Empty	Mitogen-activated protein kinase 3 OS=Homo sapiens OX=9606 GN=MAPK3 PE=1 SV=4	MK03_HUMAN		43 kDa	TRUE	unknown	2	1	0	0	0	0	0	0	1	0	0	0	0	0	0	0	0	0	0	0	0	0	0	0	0	0	0	0	0	0	0	0
584.7	TRUE	Empty	Platelet-derived growth factor receptor beta OS=Homo sapiens OX=9606 GN=PDGFRB PE=1 SV=1	PGFRB_HUMAN		124 kDa	TRUE	unknown	0	0	0	0	0	0	0	0	0	0	0	0	0	0	0	0	0	0	0	0	0	0	0	0	0	0	0	0	0	0	0	0
584.8	TRUE	Empty	Vascular endothelial growth factor receptor 3 OS=Homo sapiens OX=9606 GN=FLT4 PE=1 SV=3	VGFR3_HUMAN		153 kDa	TRUE	unknown	0	0	0	0	0	0	0	0	0	0	0	0	0	0	0	0	0	0	0	0	0	0	0	0	0	0	0	0	0	0	0	0
584.9	TRUE	Empty	Vascular endothelial growth factor receptor 2 OS=Homo sapiens OX=9606 GN=KDR PE=1 SV=2	VGFR2_HUMAN		152 kDa	TRUE	unknown	0	0	0	0	0	0	0	0	0	0	0	0	0	0	0	0	0	0	1	0	0	0	0	0	0	0	0	0	0	0	0	0
585	TRUE	Empty	Lamin-B1 OS=Homo sapiens OX=9606 GN=LMNB1 PE=1 SV=2	LMNB1_HUMAN		66 kDa	TRUE	unknown	11	9	11	0	6	5	2	3	13	3	0	1	0	0	2	1	1	2	3	6	5	1	0	1	2	4	5	6	6	3	1	2
586	TRUE	Empty	Peroxiredoxin-4 OS=Homo sapiens OX=9606 GN=PRDX4 PE=1 SV=1	PRDX4_HUMAN		31 kDa	TRUE	unknown	3	10	10	1	1	2	3	2	19	0	0	1	1	1	6	0	1	2	4	5	6	0	2	0	6	7	13	5	6	4	6	6
587	TRUE	Empty	40S ribosomal protein S12 OS=Homo sapiens OX=9606 GN=RPS12 PE=1 SV=3	RS12_HUMAN		15 kDa		unknown	7	12	15	0	1	0	4	3	8	2	0	0	0	1	6	4	2	1	4	3	3	2	3	2	2	3	10	6	7	4	2	4
588	TRUE	Empty	Lanosterol 14-alpha demethylase OS=Homo sapiens OX=9606 GN=CYP51A1 PE=1 SV=3	CP51A_HUMAN		57 kDa		unknown	18	14	3	0	4	2	0	0	5	1	0	0	0	0	3	1	4	4	6	8	0	4	5	5	2	8	10	2	7	2	2	3
589.1	TRUE	Empty	Serine/threonine-protein phosphatase 2B catalytic subunit alpha isoform OS=Homo sapiens OX=9606 GN=PPP3CA PE=1 SV=1	PP2BA_HUMAN		59 kDa	TRUE	unknown	10	21	13	0	0	0	0	1	6	0	0	0	0	0	0	1	2	0	0	0	0	1	2	0	0	0	5	3	4	0	0	0
589.2	TRUE	Empty	Serine/threonine-protein phosphatase 2B catalytic subunit beta isoform OS=Homo sapiens OX=9606 GN=PPP3CB PE=1 SV=2	PP2BB_HUMAN		59 kDa	TRUE	unknown	8	13	9	0	0	0	0	1	5	0	0	0	0	0	0	0	2	0	0	0	0	1	2	0	0	0	2	2	2	0	0	0
589.3	TRUE	Empty	Serine/threonine-protein phosphatase 2B catalytic subunit gamma isoform OS=Homo sapiens OX=9606 GN=PPP3CC PE=1 SV=3	PP2BC_HUMAN		58 kDa	TRUE	unknown	4	7	4	0	0	0	0	0	2	0	0	0	0	0	0	0	0	0	0	0	0	0	0	0	0	0	0	0	0	0	0	0
590	TRUE	Empty	AP-2 complex subunit mu OS=Homo sapiens OX=9606 GN=AP2M1 PE=1 SV=2	AP2M1_HUMAN		50 kDa		unknown	10	12	7	0	1	0	0	0	3	0	0	0	0	0	1	0	1	1	0	2	2	1	1	0	0	1	7	0	3	2	0	0
591	TRUE	Empty	Calcyclin-binding protein OS=Homo sapiens OX=9606 GN=CACYBP PE=1 SV=2	CYBP_HUMAN		26 kDa		unknown	7	14	15	1	2	2	3	4	12	0	0	0	0	0	0	0	6	3	4	4	1	2	7	4	1	3	4	1	3	3	2	3
592	TRUE	Empty	TAR DNA-binding protein 43 OS=Homo sapiens OX=9606 GN=TARDBP PE=1 SV=1	TADBP_HUMAN		45 kDa	TRUE	unknown	20	16	17	1	2	3	0	1	13	2	0	0	1	0	0	2	2	3	6	6	0	1	1	3	4	4	9	4	3	3	2	2
593	TRUE	Empty	4-hydroxyphenylpyruvate dioxygenase-like protein OS=Homo sapiens OX=9606 GN=HPDL PE=1 SV=1	HPDL_HUMAN		39 kDa		unknown	6	3	3	2	2	1	1	1	5	6	0	1	1	1	0	1	6	3	6	6	0	2	2	6	6	6	5	13	6	6	6	6
594	TRUE	Empty	182 kDa tankyrase-1-binding protein OS=Homo sapiens OX=9606 GN=TNKS1BP1 PE=1 SV=4	TB182_HUMAN		182 kDa		unknown	17	20	23	0	0	0	0	0	11	0	0	0	0	0	0	0	0	0	0	0	0	0	0	0	0	0	21	2	5	0	0	0
595	TRUE	Empty	Metalloreductase STEAP3 OS=Homo sapiens OX=9606 GN=STEAP3 PE=1 SV=2	STEA3_HUMAN		55 kDa		unknown	0	0	0	0	0	0	0	0	2	0	0	0	0	0	0	0	0	0	0	1	0	0	0	0	0	0	1	0	0	0	0	0
596	TRUE	Empty	26S proteasome regulatory subunit 7 OS=Homo sapiens OX=9606 GN=PSMC2 PE=1 SV=3	PRS7_HUMAN		49 kDa		unknown	10	15	16	0	2	2	0	0	9	1	0	0	0	0	2	2	7	2	7	5	0	5	8	3	0	5	8	3	3	2	1	1
597	TRUE	Empty	Thiosulfate sulfurtransferase OS=Homo sapiens OX=9606 GN=TST PE=1 SV=4	THTR_HUMAN		33 kDa		unknown	2	0	0	1	0	2	0	3	3	3	0	0	1	1	3	2	4	3	5	4	2	2	1	4	3	2	4	6	6	5	5	4
598	TRUE	Empty	ATP-dependent Clp protease proteolytic subunit, mitochondrial OS=Homo sapiens OX=9606 GN=CLPP PE=1 SV=1	CLPP_HUMAN		30 kDa		unknown	4	2	1	1	0	2	5	7	7	1	0	0	0	0	0	4	6	4	9	7	1	7	10	7	6	8	2	2	3	2	4	4
599	TRUE	Empty	Mitochondrial ribonuclease P catalytic subunit OS=Homo sapiens OX=9606 GN=KIAA0391 PE=1 SV=2	MRPP3_HUMAN		67 kDa		unknown	5	1	2	0	5	2	0	1	6	1	0	0	0	0	0	1	1	2	3	4	0	1	1	2	1	2	2	5	1	5	3	2
600	TRUE	Empty	Sentrin-specific protease 3 OS=Homo sapiens OX=9606 GN=SENP3 PE=1 SV=2	SENP3_HUMAN		65 kDa		unknown	3	8	5	0	2	0	0	0	2	0	0	0	0	0	0	0	1	0	0	0	0	0	0	0	0	1	2	0	0	2	1	0
601	TRUE	Empty	Heterogeneous nuclear ribonucleoprotein H3 OS=Homo sapiens OX=9606 GN=HNRNPH3 PE=1 SV=2	HNRH3_HUMAN		37 kDa	TRUE	unknown	7	11	10	4	3	6	3	1	16	2	1	0	1	0	5	0	4	5	5	5	3	4	1	4	7	8	2	1	2	0	1	3
602	TRUE	Empty	3-mercaptopyruvate sulfurtransferase OS=Homo sapiens OX=9606 GN=MPST PE=1 SV=3	THTM_HUMAN		33 kDa		unknown	2	3	4	0	0	0	0	0	8	6	0	0	0	0	2	0	3	6	4	6	1	5	3	5	7	5	2	5	5	3	3	1
603	TRUE	Empty	60S ribosomal protein L28 OS=Homo sapiens OX=9606 GN=RPL28 PE=1 SV=3	RL28_HUMAN		16 kDa		unknown	4	8	8	6	4	3	6	4	5	2	2	0	3	3	4	3	7	4	3	3	4	2	3	4	3	3	3	1	1	1	1	1
604	TRUE	Empty	Nebulin OS=Homo sapiens OX=9606 GN=NEB PE=1 SV=5	NEBU_HUMAN		773 kDa		unknown	0	0	0	0	0	0	0	1	0	0	0	0	0	0	0	0	0	0	0	1	0	0	0	0	0	0	0	0	0	0	0	0
605	TRUE	Empty	Keratin, type II cytoskeletal 4 OS=Homo sapiens OX=9606 GN=KRT4 PE=1 SV=4	K2C4_HUMAN		57 kDa	TRUE	unknown	99	91	101	48	52	69	56	67	104	42	8	4	10	5	195	70	78	42	53	86	82	79	67	52	64	54	18	18	25	15	17	17
606	TRUE	Empty	RNA cytidine acetyltransferase OS=Homo sapiens OX=9606 GN=NAT10 PE=1 SV=2	NAT10_HUMAN		116 kDa		unknown	6	12	19	7	4	2	0	1	12	0	0	0	0	0	0	0	2	0	1	3	0	0	0	1	0	2	7	5	4	7	2	1
607	TRUE	Empty	Peroxisomal multifunctional enzyme type 2 OS=Homo sapiens OX=9606 GN=HSD17B4 PE=1 SV=3	DHB4_HUMAN		80 kDa		unknown	9	7	12	9	7	6	0	0	6	0	0	1	0	0	0	0	1	1	4	5	0	3	1	3	0	4	11	1	2	7	6	2
608	TRUE	Empty	RuvB-like 2 OS=Homo sapiens OX=9606 GN=RUVBL2 PE=1 SV=3	RUVB2_HUMAN		51 kDa		unknown	16	15	13	0	3	4	0	1	10	1	0	0	0	0	2	2	4	2	3	2	0	2	2	2	0	1	6	3	5	2	1	1
609	TRUE	Empty	Phosphatidylinositol 3,4,5-trisphosphate 5-phosphatase 2 OS=Homo sapiens OX=9606 GN=INPPL1 PE=1 SV=2	SHIP2_HUMAN		139 kDa	TRUE	unknown	7	9	15	0	1	0	0	1	9	0	0	0	0	0	0	1	3	0	0	0	0	1	2	0	0	0	18	2	11	0	0	1
610	TRUE	Empty	Dihydropyrimidinase-related protein 2 OS=Homo sapiens OX=9606 GN=DPYSL2 PE=1 SV=1	DPYL2_HUMAN		62 kDa	TRUE	unknown	21	51	43	0	5	1	1	1	20	0	0	0	0	0	3	0	4	0	0	0	0	0	5	0	0	1	22	2	9	1	0	1
611	TRUE	Empty	FAST kinase domain-containing protein 3, mitochondrial OS=Homo sapiens OX=9606 GN=FASTKD3 PE=1 SV=2	FAKD3_HUMAN		76 kDa		unknown	1	2	0	0	4	5	1	4	8	4	0	0	0	0	1	7	4	3	7	12	0	3	3	8	3	11	4	5	4	3	2	3
612	TRUE	Empty	Procollagen galactosyltransferase 1 OS=Homo sapiens OX=9606 GN=COLGALT1 PE=1 SV=1	GT251_HUMAN		72 kDa		unknown	5	6	9	1	2	2	2	2	9	1	0	0	0	0	0	0	1	0	2	2	0	1	3	1	0	3	6	6	8	6	4	2
613	TRUE	Empty	Nuclear pore complex protein Nup205 OS=Homo sapiens OX=9606 GN=NUP205 PE=1 SV=3	NU205_HUMAN		228 kDa		unknown	15	4	5	1	2	0	0	0	8	0	0	0	0	0	0	0	0	0	1	0	0	0	0	1	0	2	18	1	6	4	0	2
614	TRUE	Empty	AP-1 complex subunit gamma-1 OS=Homo sapiens OX=9606 GN=AP1G1 PE=1 SV=5	AP1G1_HUMAN		91 kDa		unknown	6	15	28	4	1	1	0	0	17	0	0	0	0	0	0	0	0	0	0	0	0	0	0	0	0	0	8	4	6	4	1	0
615	TRUE	Empty	Probable ATP-dependent RNA helicase DDX28 OS=Homo sapiens OX=9606 GN=DDX28 PE=1 SV=2	DDX28_HUMAN		60 kDa	TRUE	unknown	1	0	0	0	2	1	0	0	5	0	0	0	0	0	1	4	5	0	5	6	0	1	3	6	0	6	3	4	6	4	3	3
616	TRUE	Empty	Host cell factor 1 OS=Homo sapiens OX=9606 GN=HCFC1 PE=1 SV=2	HCFC1_HUMAN		209 kDa	TRUE	unknown	9	16	18	1	1	0	0	0	18	0	0	0	0	0	0	0	0	0	0	0	0	0	0	0	0	1	25	2	12	6	0	1
617	TRUE	Empty	TATA-binding protein-associated factor 2N OS=Homo sapiens OX=9606 GN=TAF15 PE=1 SV=1	RBP56_HUMAN		62 kDa		unknown	13	15	20	1	2	2	1	0	12	0	0	0	0	0	0	0	5	1	1	3	0	1	5	0	1	3	4	0	1	0	0	0
618	TRUE	Empty	39S ribosomal protein L21, mitochondrial OS=Homo sapiens OX=9606 GN=MRPL21 PE=1 SV=2	RM21_HUMAN		23 kDa		unknown	2	2	2	3	2	1	3	3	4	0	0	0	0	2	4	5	6	7	8	7	2	5	4	4	6	6	4	7	5	5	2	1
619	TRUE	Empty	tRNA-splicing ligase RtcB homolog OS=Homo sapiens OX=9606 GN=RTCB PE=1 SV=1	RTCB_HUMAN		55 kDa		unknown	10	13	7	2	2	6	0	0	5	0	0	0	0	0	2	5	4	1	4	6	0	2	3	2	0	6	4	2	2	1	1	1
620	TRUE	Empty	Obscurin OS=Homo sapiens OX=9606 GN=OBSCN PE=1 SV=3	OBSCN_HUMAN		868 kDa		unknown	2	0	0	1	0	0	0	0	0	0	0	0	0	0	0	0	0	0	0	0	0	0	0	0	0	0	0	0	0	0	0	0
621	TRUE	Empty	Mucin-16 OS=Homo sapiens OX=9606 GN=MUC16 PE=1 SV=3	MUC16_HUMAN		1519 kDa		unknown	0	0	0	0	0	1	0	0	0	0	0	0	0	0	1	0	0	0	0	0	0	0	0	0	0	1	0	0	0	0	0	0
622	TRUE	Empty	Activating signal cointegrator 1 complex subunit 3 OS=Homo sapiens OX=9606 GN=ASCC3 PE=1 SV=3	ASCC3_HUMAN		251 kDa		unknown	5	4	7	0	0	0	0	0	5	0	0	0	0	0	0	0	0	0	0	1	0	0	0	0	0	0	20	0	2	1	0	1
623	TRUE	Empty	D-beta-hydroxybutyrate dehydrogenase, mitochondrial OS=Homo sapiens OX=9606 GN=BDH1 PE=1 SV=3	BDH_HUMAN		38 kDa		unknown	0	0	0	0	0	0	0	4	0	0	0	0	0	0	0	0	3	2	7	6	0	2	3	4	4	5	1	4	4	2	3	5
624	TRUE	Empty	Peptide deformylase, mitochondrial OS=Homo sapiens OX=9606 GN=PDF PE=1 SV=1	DEFM_HUMAN		27 kDa		unknown	1	0	1	0	0	0	5	2	8	3	0	0	3	1	1	3	4	3	7	5	1	3	4	5	4	8	2	4	2	1	4	5
625	TRUE	Empty	Activator of 90 kDa heat shock protein ATPase homolog 1 OS=Homo sapiens OX=9606 GN=AHSA1 PE=1 SV=1	AHSA1_HUMAN		38 kDa		unknown	11	9	10	0	0	1	0	1	8	2	0	0	0	0	2	1	4	0	2	7	1	1	3	1	3	6	4	2	5	2	1	2
626	TRUE	Empty	Basic leucine zipper and W2 domain-containing protein 1 OS=Homo sapiens OX=9606 GN=BZW1 PE=1 SV=1	BZW1_HUMAN		48 kDa	TRUE	unknown	5	8	8	0	0	0	0	0	5	3	0	0	0	0	1	4	4	2	5	6	0	3	3	2	2	5	11	0	5	1	2	1
627	TRUE	Empty	Protein MTO1 homolog, mitochondrial OS=Homo sapiens OX=9606 GN=MTO1 PE=1 SV=2	MTO1_HUMAN		80 kDa		unknown	1	2	0	1	6	3	2	2	5	3	0	0	0	0	0	0	0	0	5	4	0	1	1	2	0	4	2	11	6	4	2	2
628	TRUE	Empty	26S proteasome non-ATPase regulatory subunit 3 OS=Homo sapiens OX=9606 GN=PSMD3 PE=1 SV=2	PSMD3_HUMAN		61 kDa		unknown	16	19	17	0	10	4	0	1	9	0	0	0	0	0	0	0	0	0	1	1	0	1	0	1	0	1	8	6	5	4	2	4
629	TRUE	Empty	Protein disulfide-isomerase A4 OS=Homo sapiens OX=9606 GN=PDIA4 PE=1 SV=2	PDIA4_HUMAN		73 kDa		unknown	7	9	11	10	6	7	0	1	7	1	0	0	0	0	0	0	1	0	1	3	0	2	1	1	0	3	3	5	2	0	1	3
630	TRUE	Empty	Prohibitin OS=Homo sapiens OX=9606 GN=PHB PE=1 SV=1	PHB_HUMAN		30 kDa		unknown	2	5	5	0	6	3	0	3	0	0	0	0	0	0	0	0	4	3	5	4	0	3	2	1	1	3	4	3	2	1	3	6
631	TRUE	Empty	Annexin A11 OS=Homo sapiens OX=9606 GN=ANXA11 PE=1 SV=1	ANX11_HUMAN		54 kDa	TRUE	unknown	13	22	16	0	0	0	0	0	8	0	0	0	0	0	0	0	3	0	0	0	0	2	4	0	0	0	10	3	6	1	0	3
632	TRUE	Empty	39S ribosomal protein L46, mitochondrial OS=Homo sapiens OX=9606 GN=MRPL46 PE=1 SV=1	RM46_HUMAN		32 kDa		unknown	0	0	0	0	0	0	4	4	5	2	1	1	2	3	9	3	3	3	4	4	7	3	4	3	4	3	2	6	5	2	2	2
633	TRUE	Empty	Double-stranded RNA-specific adenosine deaminase OS=Homo sapiens OX=9606 GN=ADAR PE=1 SV=4	DSRAD_HUMAN		136 kDa		unknown	8	16	14	0	0	0	0	0	14	0	0	0	0	0	0	0	0	0	0	0	0	0	0	0	0	1	21	6	4	0	0	0
634	TRUE	Empty	FAD synthase OS=Homo sapiens OX=9606 GN=FLAD1 PE=1 SV=1	FAD1_HUMAN		65 kDa		unknown	2	0	1	0	0	1	0	1	8	4	0	0	1	1	2	3	4	4	5	5	0	5	5	6	1	6	2	6	5	3	2	3
635	TRUE	Empty	Gelsolin OS=Homo sapiens OX=9606 GN=GSN PE=1 SV=1	GELS_HUMAN		86 kDa		unknown	8	8	16	3	6	4	1	0	14	1	0	0	0	0	2	1	0	1	3	2	1	1	1	1	0	2	1	2	1	0	0	0
636	TRUE	Empty	Lysine--tRNA ligase OS=Homo sapiens OX=9606 GN=KARS PE=1 SV=3	SYK_HUMAN		68 kDa		unknown	7	11	14	2	9	6	0	1	10	1	0	0	0	0	0	0	2	0	2	3	0	3	2	1	0	2	5	4	6	3	2	0
637	TRUE	Empty	Microtubule-actin cross-linking factor 1, isoforms 1/2/3/5 OS=Homo sapiens OX=9606 GN=MACF1 PE=1 SV=4	MACF1_HUMAN		838 kDa	TRUE	unknown	7	3	5	0	1	2	0	0	0	0	0	0	0	0	0	0	1	0	0	0	0	0	0	0	0	0	3	2	4	3	1	2
638	TRUE	Empty	Nesprin-2 OS=Homo sapiens OX=9606 GN=SYNE2 PE=1 SV=3	SYNE2_HUMAN		796 kDa	TRUE	unknown	0	0	0	0	0	0	0	0	0	0	0	0	0	0	0	0	0	0	1	0	0	0	0	0	1	0	1	0	1	0	1	0
639	TRUE	Empty	Caprin-1 OS=Homo sapiens OX=9606 GN=CAPRIN1 PE=1 SV=2	CAPR1_HUMAN		78 kDa		unknown	15	28	28	0	1	0	0	0	11	0	0	0	0	0	0	0	1	0	0	0	0	0	2	0	0	0	15	1	2	0	0	0
640	TRUE	Empty	Matrin-3 OS=Homo sapiens OX=9606 GN=MATR3 PE=1 SV=2	MATR3_HUMAN		95 kDa		unknown	8	6	4	3	3	0	0	0	8	0	0	0	0	0	0	0	5	2	1	3	0	1	1	4	1	1	10	2	6	3	4	3
641	TRUE	Empty	60S ribosomal protein L8 OS=Homo sapiens OX=9606 GN=RPL8 PE=1 SV=2	RL8_HUMAN		28 kDa		unknown	11	11	13	7	5	5	2	2	10	1	0	0	1	0	6	2	3	1	2	2	4	1	3	1	0	1	2	1	3	1	1	1
642	TRUE	Empty	UTP--glucose-1-phosphate uridylyltransferase OS=Homo sapiens OX=9606 GN=UGP2 PE=1 SV=5	UGPA_HUMAN		57 kDa		unknown	14	14	6	0	0	1	0	0	6	0	0	0	0	0	0	0	1	0	0	2	1	1	2	0	0	2	5	2	7	1	1	1
643	TRUE	Empty	Cholinesterase OS=Homo sapiens OX=9606 GN=BCHE PE=1 SV=1	CHLE_HUMAN		68 kDa		unknown	0	0	0	0	0	0	0	0	0	0	0	0	0	0	0	0	0	0	0	0	0	0	0	0	0	0	0	0	0	0	0	0
644	TRUE	Empty	Mitochondrial ribosome-associated GTPase 1 OS=Homo sapiens OX=9606 GN=MTG1 PE=1 SV=2	MTG1_HUMAN		37 kDa		unknown	2	0	0	0	0	1	0	0	6	3	0	0	0	1	3	1	3	6	4	4	2	4	4	5	4	5	2	6	2	3	4	4
645	TRUE	Empty	Heterogeneous nuclear ribonucleoprotein A0 OS=Homo sapiens OX=9606 GN=HNRNPA0 PE=1 SV=1	ROA0_HUMAN		31 kDa		unknown	18	18	19	2	0	0	2	2	14	3	0	1	1	1	8	1	5	4	5	5	4	3	3	6	3	3	10	3	3	5	3	3
646	TRUE	Empty	Sequestosome-1 OS=Homo sapiens OX=9606 GN=SQSTM1 PE=1 SV=1	SQSTM_HUMAN		48 kDa		unknown	9	25	16	0	2	0	2	1	7	0	0	0	0	0	0	0	0	0	2	3	0	1	2	0	0	2	11	4	1	0	0	0
647	TRUE	Empty	TELO2-interacting protein 1 homolog OS=Homo sapiens OX=9606 GN=TTI1 PE=1 SV=3	TTI1_HUMAN		122 kDa		unknown	0	0	2	0	0	0	1	1	0	1	0	0	1	1	0	1	0	0	1	0	2	0	0	0	0	0	1	0	0	0	0	0
648	TRUE	Empty	Elongation factor 1-delta OS=Homo sapiens OX=9606 GN=EEF1D PE=1 SV=5	EF1D_HUMAN		31 kDa	TRUE	unknown	15	20	22	0	0	0	0	0	9	0	0	0	0	0	0	0	5	0	3	2	0	3	5	0	0	3	9	5	8	3	2	3
649	TRUE	Empty	m-AAA protease-interacting protein 1, mitochondrial OS=Homo sapiens OX=9606 GN=MAIP1 PE=1 SV=1	MAIP1_HUMAN		33 kDa		unknown	0	1	1	2	1	2	4	2	7	3	2	0	3	4	1	2	4	7	9	6	3	3	4	5	6	7	3	4	5	4	4	4
650	TRUE	Empty	Ribosome-recycling factor, mitochondrial OS=Homo sapiens OX=9606 GN=MRRF PE=1 SV=1	RRFM_HUMAN		29 kDa		unknown	0	0	0	0	0	1	1	5	2	1	0	0	0	0	0	1	9	5	6	6	0	5	7	5	6	5	2	5	7	7	4	4
651	TRUE	Empty	Large neutral amino acids transporter small subunit 1 OS=Homo sapiens OX=9606 GN=SLC7A5 PE=1 SV=2	LAT1_HUMAN		55 kDa	TRUE	unknown	13	12	12	1	0	0	0	1	18	1	0	0	0	0	0	2	4	3	3	3	2	4	4	2	0	4	6	6	5	2	4	3
652	TRUE	Empty	39S ribosomal protein L2, mitochondrial OS=Homo sapiens OX=9606 GN=MRPL2 PE=1 SV=2	RM02_HUMAN		33 kDa		unknown	0	1	1	1	1	3	4	5	3	3	3	1	3	3	6	5	5	7	4	4	2	5	4	4	4	5	4	2	4	5	2	5
653	TRUE	Empty	McKusick-Kaufman/Bardet-Biedl syndromes putative chaperonin OS=Homo sapiens OX=9606 GN=MKKS PE=1 SV=1	MKKS_HUMAN		62 kDa		unknown	3	5	0	7	3	7	3	2	0	0	0	0	1	0	0	3	0	0	0	0	0	0	0	0	0	2	0	0	0	0	0	0
654	TRUE	Empty	Catalase OS=Homo sapiens OX=9606 GN=CAT PE=1 SV=3	CATA_HUMAN		60 kDa		unknown	9	6	5	1	8	8	1	1	3	0	0	0	0	0	0	1	3	2	3	4	0	4	3	3	0	5	12	4	4	6	4	1
655	TRUE	Empty	Eukaryotic peptide chain release factor subunit 1 OS=Homo sapiens OX=9606 GN=ETF1 PE=1 SV=3	ERF1_HUMAN		49 kDa		unknown	13	18	20	0	5	4	0	0	10	1	0	0	0	0	0	0	4	2	2	2	0	2	3	2	0	3	7	3	4	6	3	1
656	TRUE	Empty	Probable arginine--tRNA ligase, mitochondrial OS=Homo sapiens OX=9606 GN=RARS2 PE=1 SV=1	SYRM_HUMAN		66 kDa		unknown	1	1	0	0	2	4	1	2	5	2	0	0	0	1	1	5	6	2	6	8	0	3	2	6	1	7	2	4	2	3	3	3
657.1	TRUE	Empty	40S ribosomal protein S27 OS=Homo sapiens OX=9606 GN=RPS27 PE=1 SV=3	RS27_HUMAN		9 kDa	TRUE	unknown	1	1	1	0	0	0	3	3	10	3	2	1	4	2	5	4	4	5	3	4	5	3	3	4	4	5	6	1	5	1	1	0
657.2	TRUE	Empty	40S ribosomal protein S27-like OS=Homo sapiens OX=9606 GN=RPS27L PE=1 SV=3	RS27L_HUMAN		9 kDa	TRUE	unknown	0	0	0	0	0	0	3	3	9	3	2	1	4	2	4	3	3	4	2	3	5	2	2	3	4	4	6	0	3	0	0	0
658.1	TRUE	Empty	Sorting nexin-6 OS=Homo sapiens OX=9606 GN=SNX6 PE=1 SV=1	SNX6_HUMAN		47 kDa	TRUE	unknown	21	17	15	0	0	0	0	2	5	0	0	0	0	0	1	3	3	0	0	0	0	2	5	0	0	0	6	0	4	0	0	0
658.2	TRUE	Empty	Sorting nexin-32 OS=Homo sapiens OX=9606 GN=SNX32 PE=1 SV=1	SNX32_HUMAN		46 kDa	TRUE	unknown	0	0	0	0	0	0	0	0	0	0	0	0	0	0	0	0	0	0	0	0	0	0	0	0	0	0	0	0	0	0	0	0
659	TRUE	Empty	Vesicle-fusing ATPase OS=Homo sapiens OX=9606 GN=NSF PE=1 SV=3	NSF_HUMAN		83 kDa	TRUE	unknown	7	14	11	0	8	3	1	1	6	0	0	0	0	0	0	0	1	0	4	2	0	0	1	1	0	2	7	7	6	1	2	1
660.1	TRUE	Empty	Glycogen phosphorylase, liver form OS=Homo sapiens OX=9606 GN=PYGL PE=1 SV=4	PYGL_HUMAN		97 kDa	TRUE	unknown	2	9	10	0	0	0	0	0	6	0	0	0	0	0	0	0	0	0	0	0	0	0	0	0	0	0	5	5	1	3	1	0
660.2	TRUE	Empty	Glycogen phosphorylase, brain form OS=Homo sapiens OX=9606 GN=PYGB PE=1 SV=5	PYGB_HUMAN		97 kDa	TRUE	unknown	0	3	8	0	0	0	0	0	3	0	0	0	0	0	0	0	0	0	0	0	0	0	0	0	0	0	5	2	0	1	0	0
660.3	TRUE	Empty	Glycogen phosphorylase, muscle form OS=Homo sapiens OX=9606 GN=PYGM PE=1 SV=6	PYGM_HUMAN		97 kDa	TRUE	unknown	0	0	6	0	0	0	0	0	0	0	0	0	0	0	0	0	0	0	0	0	0	0	0	0	0	0	4	0	0	0	0	0
661	TRUE	Empty	Drebrin OS=Homo sapiens OX=9606 GN=DBN1 PE=1 SV=4	DREB_HUMAN		71 kDa		unknown	14	19	19	0	0	0	1	1	14	0	0	0	0	0	0	0	2	0	0	0	0	1	3	0	0	0	15	0	4	0	0	0
662	TRUE	Empty	GTP-binding protein Rheb OS=Homo sapiens OX=9606 GN=RHEB PE=1 SV=1	RHEB_HUMAN		20 kDa		unknown	1	2	2	2	1	1	1	1	6	0	1	0	1	0	1	4	4	1	2	3	1	1	4	3	2	4	6	4	7	0	3	1
663	TRUE	Empty	Dynein heavy chain 5, axonemal OS=Homo sapiens OX=9606 GN=DNAH5 PE=1 SV=3	DYH5_HUMAN		529 kDa	TRUE	unknown	1	2	0	1	0	0	0	0	0	0	0	0	0	0	1	0	0	0	0	1	0	0	0	0	0	0	0	1	0	0	0	0
664	TRUE	Empty	Perilipin-3 OS=Homo sapiens OX=9606 GN=PLIN3 PE=1 SV=3	PLIN3_HUMAN		47 kDa		unknown	10	29	22	0	0	0	0	0	13	0	0	0	0	0	0	4	6	0	0	0	0	2	6	0	0	0	11	2	7	0	1	0
665	TRUE	Empty	Annexin A7 OS=Homo sapiens OX=9606 GN=ANXA7 PE=1 SV=3	ANXA7_HUMAN		53 kDa	TRUE	unknown	13	21	23	0	0	0	0	0	14	0	0	0	0	0	0	1	1	0	0	0	0	0	2	0	0	0	6	3	3	0	0	0
666	TRUE	Empty	UDP-glucose 6-dehydrogenase OS=Homo sapiens OX=9606 GN=UGDH PE=1 SV=1	UGDH_HUMAN		55 kDa		unknown	17	13	11	0	4	0	0	0	13	0	0	0	0	0	2	2	2	1	4	4	0	2	0	0	0	3	5	3	2	2	1	2
667	TRUE	Empty	Actin-related protein 2/3 complex subunit 4 OS=Homo sapiens OX=9606 GN=ARPC4 PE=1 SV=3	ARPC4_HUMAN		20 kDa		unknown	7	7	7	4	2	1	0	3	6	0	0	0	0	0	3	2	2	3	3	4	3	1	4	4	2	2	6	7	7	4	3	5
668	TRUE	Empty	Monocarboxylate transporter 4 OS=Homo sapiens OX=9606 GN=SLC16A3 PE=1 SV=1	MOT4_HUMAN		49 kDa		unknown	12	8	11	0	1	1	0	1	3	1	0	0	0	0	0	2	1	2	1	1	0	1	1	1	1	1	9	6	5	4	1	1
669	TRUE	Empty	Prolyl 3-hydroxylase 1 OS=Homo sapiens OX=9606 GN=P3H1 PE=1 SV=2	P3H1_HUMAN		83 kDa	TRUE	unknown	7	5	5	5	7	3	2	3	5	2	0	0	0	0	0	0	3	1	2	3	0	2	2	1	2	5	4	5	2	3	1	3
670.1	TRUE	Empty	Copine-3 OS=Homo sapiens OX=9606 GN=CPNE3 PE=1 SV=1	CPNE3_HUMAN		60 kDa	TRUE	unknown	7	14	12	0	1	1	0	1	7	1	0	0	0	0	0	1	3	0	1	1	0	0	0	1	0	1	5	2	4	1	0	1
670.2	TRUE	Empty	Copine-5 OS=Homo sapiens OX=9606 GN=CPNE5 PE=1 SV=2	CPNE5_HUMAN		66 kDa	TRUE	unknown	0	7	0	0	0	0	0	0	3	0	0	0	0	0	0	0	0	0	1	1	0	0	0	0	0	1	2	1	2	0	0	0
670.3	TRUE	Empty	Copine-8 OS=Homo sapiens OX=9606 GN=CPNE8 PE=1 SV=2	CPNE8_HUMAN		63 kDa	TRUE	unknown	4	7	0	0	0	0	0	1	0	0	0	0	0	0	0	0	0	0	0	0	0	0	0	1	0	0	3	1	2	0	0	0
670.4	TRUE	Empty	Copine-2 OS=Homo sapiens OX=9606 GN=CPNE2 PE=1 SV=3	CPNE2_HUMAN		61 kDa	TRUE	unknown	0	0	5	0	0	0	0	0	0	0	0	0	0	0	0	0	0	0	0	1	0	0	0	0	0	1	2	0	0	0	0	0
670.5	TRUE	Empty	Copine-7 OS=Homo sapiens OX=9606 GN=CPNE7 PE=1 SV=1	CPNE7_HUMAN		70 kDa	TRUE	unknown	0	0	0	0	0	0	0	0	3	0	0	0	0	0	0	0	0	0	0	0	0	0	0	0	0	0	0	0	0	0	0	0
670.6	TRUE	Empty	Copine-4 OS=Homo sapiens OX=9606 GN=CPNE4 PE=1 SV=1	CPNE4_HUMAN		62 kDa	TRUE	unknown	0	0	0	0	0	0	0	0	0	0	0	0	0	0	0	0	1	0	0	0	0	0	0	0	0	0	0	0	0	0	0	0
670.7	TRUE	Empty	Copine-9 OS=Homo sapiens OX=9606 GN=CPNE9 PE=1 SV=3	CPNE9_HUMAN		62 kDa	TRUE	unknown	0	0	0	0	0	0	0	0	3	1	0	0	0	0	0	0	0	0	0	0	0	0	0	0	0	0	2	0	0	0	0	0
670.8	TRUE	Empty	Copine-6 OS=Homo sapiens OX=9606 GN=CPNE6 PE=1 SV=3	CPNE6_HUMAN		62 kDa	TRUE	unknown	0	0	0	0	0	0	0	0	0	0	0	0	0	0	0	0	0	0	0	0	0	0	0	0	0	0	0	0	0	0	0	0
671	TRUE	Empty	Copine-1 OS=Homo sapiens OX=9606 GN=CPNE1 PE=1 SV=1	CPNE1_HUMAN		59 kDa		unknown	11	13	12	0	9	3	0	1	8	0	0	0	0	0	0	1	4	0	2	5	1	2	1	3	0	4	8	2	5	4	2	3
672	TRUE	Empty	NADH dehydrogenase [ubiquinone] 1 alpha subcomplex subunit 10, mitochondrial OS=Homo sapiens OX=9606 GN=NDUFA10 PE=1 SV=1	NDUAA_HUMAN		41 kDa		unknown	6	3	3	1	1	1	0	1	2	1	0	0	0	1	0	1	2	2	4	3	0	4	1	1	3	3	5	3	1	4	4	2
673	TRUE	Empty	Vacuolar protein sorting-associated protein 13C OS=Homo sapiens OX=9606 GN=VPS13C PE=1 SV=1	VP13C_HUMAN		422 kDa		unknown	33	3	12	0	0	0	0	0	3	0	0	0	0	0	0	0	1	0	0	0	0	0	0	0	0	0	7	0	3	4	0	0
674	TRUE	Empty	Dynein heavy chain 1, axonemal OS=Homo sapiens OX=9606 GN=DNAH1 PE=1 SV=4	DYH1_HUMAN		494 kDa	TRUE	unknown	0	0	0	0	0	0	0	0	0	1	0	0	0	0	0	0	0	0	0	0	0	0	0	0	0	0	0	0	0	0	0	0
675	TRUE	Empty	Baculoviral IAP repeat-containing protein 6 OS=Homo sapiens OX=9606 GN=BIRC6 PE=1 SV=2	BIRC6_HUMAN		530 kDa		unknown	8	2	10	0	0	0	0	0	0	0	0	0	0	0	0	0	0	0	0	0	0	0	0	0	0	0	13	0	3	1	0	0
676	TRUE	Empty	Protein NipSnap homolog 2 OS=Homo sapiens OX=9606 GN=NIPSNAP2 PE=1 SV=1	NIPS2_HUMAN		34 kDa	TRUE	unknown	0	0	0	0	0	0	5	8	3	4	1	0	1	6	2	6	5	2	5	3	5	2	5	2	4	5	1	7	4	2	6	4
677	TRUE	Empty	Carbonyl reductase [NADPH] 1 OS=Homo sapiens OX=9606 GN=CBR1 PE=1 SV=3	CBR1_HUMAN		30 kDa	TRUE	unknown	16	13	18	4	5	3	0	4	8	0	0	0	0	0	0	0	8	6	7	7	0	8	8	6	3	7	13	5	4	6	6	4
678	TRUE	Empty	5-methylcytosine rRNA methyltransferase NSUN4 OS=Homo sapiens OX=9606 GN=NSUN4 PE=1 SV=2	NSUN4_HUMAN		43 kDa		unknown	3	3	1	1	0	1	0	0	3	3	1	1	1	1	1	2	2	3	5	4	0	2	2	4	2	4	0	2	1	2	0	0
679	TRUE	Empty	Prolyl endopeptidase-like OS=Homo sapiens OX=9606 GN=PREPL PE=1 SV=1	PPCEL_HUMAN		84 kDa		unknown	0	0	0	0	0	0	0	1	4	0	0	0	0	0	0	0	0	0	3	3	0	0	0	1	1	4	1	0	1	0	0	0
680	TRUE	Empty	FAD-dependent oxidoreductase domain-containing protein 1 OS=Homo sapiens OX=9606 GN=FOXRED1 PE=1 SV=2	FXRD1_HUMAN		54 kDa		unknown	4	4	3	0	2	4	0	1	8	3	0	0	0	0	1	5	3	4	3	7	1	3	3	6	4	7	5	4	4	6	3	2
681	TRUE	Empty	Glyoxylate reductase/hydroxypyruvate reductase OS=Homo sapiens OX=9606 GN=GRHPR PE=1 SV=1	GRHPR_HUMAN		36 kDa		unknown	5	2	3	2	2	2	1	2	0	3	0	0	0	0	0	1	1	5	6	2	2	1	3	7	1	2	4	7	4	3	5	4
682	TRUE	Empty	Solute carrier family 41 member 3 OS=Homo sapiens OX=9606 GN=SLC41A3 PE=1 SV=2	S41A3_HUMAN		55 kDa	TRUE	unknown	0	0	0	0	0	0	0	0	0	0	0	0	0	0	0	0	0	0	0	0	0	0	0	0	0	0	1	0	0	0	0	0
683	TRUE	Empty	Calpain-1 catalytic subunit OS=Homo sapiens OX=9606 GN=CAPN1 PE=1 SV=1	CAN1_HUMAN		82 kDa	TRUE	unknown	6	13	21	2	4	0	0	0	8	0	0	0	0	0	0	0	1	0	1	0	0	0	0	0	0	0	16	3	6	3	0	0
684	TRUE	Empty	DNA polymerase delta catalytic subunit OS=Homo sapiens OX=9606 GN=POLD1 PE=1 SV=2	DPOD1_HUMAN		124 kDa		unknown	1	5	7	0	0	0	0	0	9	0	0	0	0	0	0	0	0	0	0	2	0	0	0	0	1	1	9	0	5	4	0	0
685	TRUE	Empty	DNA mismatch repair protein Msh2 OS=Homo sapiens OX=9606 GN=MSH2 PE=1 SV=1	MSH2_HUMAN		105 kDa		unknown	3	5	7	7	2	3	0	0	7	0	0	0	0	0	0	0	0	1	4	7	0	0	0	1	1	2	8	3	6	5	2	0
686	TRUE	Empty	NADH dehydrogenase [ubiquinone] flavoprotein 1, mitochondrial OS=Homo sapiens OX=9606 GN=NDUFV1 PE=1 SV=4	NDUV1_HUMAN		51 kDa		unknown	3	2	0	0	0	1	0	1	10	1	0	0	0	0	2	6	4	1	6	10	0	1	1	2	6	9	3	9	4	1	6	2
687	TRUE	Empty	Serine/threonine-protein phosphatase 4 regulatory subunit 1 OS=Homo sapiens OX=9606 GN=PPP4R1 PE=1 SV=1	PP4R1_HUMAN		107 kDa		unknown	33	13	19	0	0	0	0	2	17	0	0	0	0	0	0	0	0	0	0	0	0	0	2	0	0	0	16	3	12	1	0	0
688	TRUE	Empty	Serine--tRNA ligase, mitochondrial OS=Homo sapiens OX=9606 GN=SARS2 PE=1 SV=1	SYSM_HUMAN		58 kDa	TRUE	unknown	6	4	4	0	3	1	0	2	5	2	0	0	0	0	1	2	3	2	5	5	1	4	2	6	3	3	4	9	5	3	8	1
689	TRUE	Empty	Low-density lipoprotein receptor-related protein 1B OS=Homo sapiens OX=9606 GN=LRP1B PE=1 SV=2	LRP1B_HUMAN		515 kDa	TRUE	unknown	0	1	0	0	0	0	0	0	0	0	0	0	0	0	0	0	0	0	0	1	0	0	0	0	0	1	0	0	0	0	0	0
690	TRUE	Empty	Actin-related protein 2/3 complex subunit 1B OS=Homo sapiens OX=9606 GN=ARPC1B PE=1 SV=3	ARC1B_HUMAN		41 kDa	TRUE	unknown	8	7	7	1	1	2	0	0	18	1	0	0	0	0	0	1	7	4	5	3	0	5	2	4	3	5	7	7	8	5	4	5
691	TRUE	Empty	Mitochondrial ribosome-associated GTPase 2 OS=Homo sapiens OX=9606 GN=MTG2 PE=1 SV=1	MTG2_HUMAN		44 kDa		unknown	4	1	2	0	0	0	1	2	0	5	0	0	1	0	1	6	7	4	8	6	0	1	3	7	3	5	5	9	6	5	6	4
692	TRUE	Empty	Annexin A6 OS=Homo sapiens OX=9606 GN=ANXA6 PE=1 SV=3	ANXA6_HUMAN		76 kDa		unknown	3	17	11	0	5	0	0	0	7	0	0	0	0	0	0	0	0	0	1	0	0	0	0	0	0	0	6	3	6	3	2	0
693	TRUE	Empty	Epidermal growth factor receptor OS=Homo sapiens OX=9606 GN=EGFR PE=1 SV=2	EGFR_HUMAN		134 kDa	TRUE	unknown	12	10	13	2	0	0	0	0	5	1	0	0	0	0	0	0	1	0	0	0	0	0	1	2	0	0	16	1	8	3	0	0
694	TRUE	Empty	Nuclear autoantigenic sperm protein OS=Homo sapiens OX=9606 GN=NASP PE=1 SV=2	NASP_HUMAN		85 kDa		unknown	8	7	5	0	1	0	3	0	3	4	0	0	0	0	1	0	2	1	2	0	0	2	3	2	0	0	10	3	6	3	1	2
695	TRUE	Empty	NADH dehydrogenase [ubiquinone] iron-sulfur protein 7, mitochondrial OS=Homo sapiens OX=9606 GN=NDUFS7 PE=1 SV=3	NDUS7_HUMAN		24 kDa		unknown	1	1	2	0	0	1	4	4	6	3	0	0	5	1	5	4	5	4	7	6	2	4	5	5	5	7	4	4	4	4	1	3
696	TRUE	Empty	39S ribosomal protein L23, mitochondrial OS=Homo sapiens OX=9606 GN=MRPL23 PE=1 SV=1	RM23_HUMAN		18 kDa		unknown	1	1	2	2	1	1	1	4	3	1	0	0	0	0	4	2	4	5	4	6	2	1	4	3	4	6	4	3	3	4	5	3
697	TRUE	Empty	Proline-rich protein 33 OS=Homo sapiens OX=9606 GN=PRR33 PE=4 SV=2	PRR33_HUMAN		35 kDa		unknown	0	0	0	0	0	0	0	0	1	0	0	0	0	0	0	0	0	0	0	0	0	0	0	0	0	0	0	0	0	0	0	0
698.1	TRUE	Empty	C-Jun-amino-terminal kinase-interacting protein 4 OS=Homo sapiens OX=9606 GN=SPAG9 PE=1 SV=4	JIP4_HUMAN		146 kDa	TRUE	unknown	8	11	19	0	0	0	0	0	12	0	0	0	0	0	0	0	2	0	0	0	0	0	1	0	0	0	6	0	1	0	0	0
698.2	TRUE	Empty	C-Jun-amino-terminal kinase-interacting protein 3 OS=Homo sapiens OX=9606 GN=MAPK8IP3 PE=1 SV=3	JIP3_HUMAN		147 kDa	TRUE	unknown	0	2	0	0	0	0	0	0	6	0	0	0	0	0	0	0	0	0	0	0	0	0	1	0	0	0	0	0	0	0	0	0
699	TRUE	Empty	Lysophosphatidylcholine acyltransferase 1 OS=Homo sapiens OX=9606 GN=LPCAT1 PE=1 SV=2	PCAT1_HUMAN		59 kDa		unknown	14	17	15	0	2	1	0	0	4	0	0	0	0	0	0	0	1	0	0	0	0	0	0	0	0	0	6	3	3	1	1	1
700	TRUE	Empty	Creatine kinase M-type OS=Homo sapiens OX=9606 GN=CKM PE=1 SV=2	KCRM_HUMAN		43 kDa	TRUE	unknown	0	2	2	0	0	0	0	1	1	1	0	0	0	0	0	0	0	0	33	4	0	1	1	0	60	1	2	1	1	0	0	0
701	TRUE	Empty	A-kinase anchor protein 12 OS=Homo sapiens OX=9606 GN=AKAP12 PE=1 SV=4	AKA12_HUMAN		191 kDa		unknown	37	10	18	0	0	0	0	0	8	0	0	0	1	0	0	0	1	0	0	0	0	0	0	0	0	0	4	1	1	0	0	0
702	TRUE	Empty	Vesicular integral-membrane protein VIP36 OS=Homo sapiens OX=9606 GN=LMAN2 PE=1 SV=1	LMAN2_HUMAN		40 kDa		unknown	15	10	13	2	1	0	0	0	1	0	0	0	0	0	0	0	0	1	2	2	0	2	0	1	0	0	8	2	4	3	4	3
703	TRUE	Empty	Neurolysin, mitochondrial OS=Homo sapiens OX=9606 GN=NLN PE=1 SV=1	NEUL_HUMAN		81 kDa		unknown	0	1	0	0	1	0	1	3	3	1	0	0	0	0	1	0	0	0	3	8	0	0	1	2	1	7	3	2	3	2	0	0
704	TRUE	Empty	PDZ and LIM domain protein 5 OS=Homo sapiens OX=9606 GN=PDLIM5 PE=1 SV=5	PDLI5_HUMAN		64 kDa		unknown	5	12	11	1	1	0	0	0	5	0	0	0	0	0	0	0	3	1	2	1	0	1	5	3	1	0	14	3	8	5	3	1
705	TRUE	Empty	39S ribosomal protein L18, mitochondrial OS=Homo sapiens OX=9606 GN=MRPL18 PE=1 SV=1	RM18_HUMAN		21 kDa		unknown	1	2	2	3	1	2	3	2	7	1	0	0	0	0	1	2	4	5	5	5	0	4	2	6	3	5	5	6	5	4	3	3
706	TRUE	Empty	Sperm-specific antigen 2 OS=Homo sapiens OX=9606 GN=SSFA2 PE=1 SV=3	SSFA2_HUMAN		138 kDa		unknown	8	18	20	0	0	0	0	0	5	0	0	0	0	0	0	0	0	0	0	0	0	0	1	0	0	0	12	0	4	0	0	0
707	TRUE	Empty	Oral-facial-digital syndrome 1 protein OS=Homo sapiens OX=9606 GN=OFD1 PE=1 SV=1	OFD1_HUMAN		117 kDa		unknown	0	1	0	0	0	0	0	1	1	0	0	0	0	0	0	0	0	0	0	0	0	0	0	0	0	0	0	0	1	0	0	0
708	TRUE	Empty	Cystathionine beta-synthase-like protein OS=Homo sapiens OX=9606 GN=CBSL PE=1 SV=1	CBSL_HUMAN		61 kDa		unknown	15	16	15	0	2	1	0	1	7	0	0	0	0	0	0	1	5	0	1	1	0	2	2	2	0	1	12	3	6	1	0	0
709	TRUE	Empty	Atypical kinase COQ8A, mitochondrial OS=Homo sapiens OX=9606 GN=COQ8A PE=1 SV=1	COQ8A_HUMAN		72 kDa		unknown	4	4	1	0	3	2	0	2	4	1	0	0	0	0	0	2	3	1	5	3	0	3	1	1	1	4	6	6	3	8	5	3
710	TRUE	Empty	39S ribosomal protein L16, mitochondrial OS=Homo sapiens OX=9606 GN=MRPL16 PE=1 SV=1	RM16_HUMAN		28 kDa		unknown	0	0	2	0	0	0	0	2	14	0	0	0	0	0	0	0	4	3	5	2	3	3	1	2	3	4	5	7	3	3	4	5
711	TRUE	Empty	40S ribosomal protein S6 OS=Homo sapiens OX=9606 GN=RPS6 PE=1 SV=1	RS6_HUMAN		29 kDa		unknown	9	5	12	3	2	1	1	1	4	0	0	0	0	0	2	1	3	4	2	3	0	4	3	4	2	3	7	2	6	2	1	1
712.1	TRUE	Empty	Small nuclear ribonucleoprotein-associated proteins B and B' OS=Homo sapiens OX=9606 GN=SNRPB PE=1 SV=2	RSMB_HUMAN		25 kDa	TRUE	unknown	2	2	2	0	0	0	0	0	8	0	0	0	0	0	0	0	3	2	1	0	0	0	1	1	0	0	6	5	8	3	3	4
712.2	TRUE	Empty	Small nuclear ribonucleoprotein-associated protein N OS=Homo sapiens OX=9606 GN=SNRPN PE=1 SV=1	RSMN_HUMAN		25 kDa	TRUE	unknown	2	2	2	0	0	0	0	0	8	0	0	0	0	0	0	0	3	2	1	0	0	0	1	1	0	0	6	5	8	3	3	4
713.1	TRUE	Empty	cAMP-dependent protein kinase catalytic subunit alpha OS=Homo sapiens OX=9606 GN=PRKACA PE=1 SV=2	KAPCA_HUMAN		41 kDa	TRUE	unknown	9	16	18	3	0	1	0	0	9	1	0	0	0	0	0	1	5	0	3	3	0	3	2	1	0	4	7	0	4	2	0	1
713.2	TRUE	Empty	cAMP-dependent protein kinase catalytic subunit beta OS=Homo sapiens OX=9606 GN=PRKACB PE=1 SV=2	KAPCB_HUMAN		41 kDa	TRUE	unknown	10	11	15	3	0	1	0	0	8	1	0	0	0	0	0	1	5	0	3	3	0	3	1	1	0	4	7	0	5	2	0	1
713.3	TRUE	Empty	cAMP-dependent protein kinase catalytic subunit gamma OS=Homo sapiens OX=9606 GN=PRKACG PE=1 SV=3	KAPCG_HUMAN		40 kDa	TRUE	unknown	3	6	7	0	0	0	0	0	6	0	0	0	0	0	0	0	3	0	2	3	0	2	1	1	0	3	2	0	2	0	0	0
714	TRUE	Empty	Eukaryotic translation initiation factor 4B OS=Homo sapiens OX=9606 GN=EIF4B PE=1 SV=2	IF4B_HUMAN		69 kDa		unknown	6	24	21	0	0	0	0	2	8	0	0	0	0	0	0	0	6	0	0	0	0	4	8	0	0	0	10	2	4	0	1	0
715	TRUE	Empty	Inorganic pyrophosphatase 2, mitochondrial OS=Homo sapiens OX=9606 GN=PPA2 PE=1 SV=2	IPYR2_HUMAN		38 kDa		unknown	9	11	8	3	1	3	0	4	11	4	0	0	1	1	8	4	5	5	7	6	0	5	7	6	6	7	3	3	4	1	2	4
716	TRUE	Empty	Ubiquitin carboxyl-terminal hydrolase 14 OS=Homo sapiens OX=9606 GN=USP14 PE=1 SV=3	UBP14_HUMAN		56 kDa		unknown	9	17	13	0	2	0	1	0	11	0	0	0	0	0	0	2	5	0	2	1	0	2	0	0	0	0	9	4	8	3	2	3
717	TRUE	Empty	Dermcidin OS=Homo sapiens OX=9606 GN=DCD PE=1 SV=2	DCD_HUMAN		11 kDa		unknown	3	0	2	0	3	1	39	12	10	6	0	0	0	1	8	1	2	0	3	2	6	0	0	1	1	1	3	1	2	1	4	4
718	TRUE	Empty	Prostaglandin E synthase 2 OS=Homo sapiens OX=9606 GN=PTGES2 PE=1 SV=1	PGES2_HUMAN		42 kDa		unknown	0	0	0	0	0	0	2	6	2	5	2	1	3	2	7	5	5	5	6	5	3	4	6	5	3	5	1	4	4	2	3	4
719	TRUE	Empty	14-3-3 protein theta OS=Homo sapiens OX=9606 GN=YWHAQ PE=1 SV=1	1433T_HUMAN		28 kDa	TRUE	unknown	79	71	93	14	10	7	27	29	86	15	3	0	2	3	46	19	28	8	10	10	30	18	20	8	8	14	12	12	18	7	7	7
720	TRUE	Empty	DNA-(apurinic or apyrimidinic site) lyase OS=Homo sapiens OX=9606 GN=APEX1 PE=1 SV=2	APEX1_HUMAN		36 kDa		unknown	14	13	13	1	0	1	0	1	9	2	0	0	1	0	0	0	2	4	3	3	0	1	2	3	2	2	6	3	4	2	2	3
721	TRUE	Empty	Probable ATP-dependent RNA helicase DDX5 OS=Homo sapiens OX=9606 GN=DDX5 PE=1 SV=1	DDX5_HUMAN		69 kDa	TRUE	unknown	16	29	26	2	8	9	4	1	13	3	0	0	0	0	2	1	7	4	9	5	0	3	3	4	5	4	26	9	15	7	6	7
722	TRUE	Empty	Methylmalonate-semialdehyde dehydrogenase [acylating], mitochondrial OS=Homo sapiens OX=9606 GN=ALDH6A1 PE=1 SV=2	MMSA_HUMAN		58 kDa		unknown	6	3	1	0	2	2	0	1	4	1	0	0	0	0	1	5	4	6	7	7	0	3	5	5	4	5	0	3	1	3	3	2
723	TRUE	Empty	Protein disulfide-isomerase A6 OS=Homo sapiens OX=9606 GN=PDIA6 PE=1 SV=1	PDIA6_HUMAN		48 kDa		unknown	16	12	9	1	6	4	0	0	5	1	0	0	0	0	0	0	1	1	4	3	0	2	2	2	1	4	8	3	5	9	7	4
724	TRUE	Empty	SPRY domain-containing protein 4 OS=Homo sapiens OX=9606 GN=SPRYD4 PE=1 SV=2	SPRY4_HUMAN		23 kDa		unknown	2	2	2	2	3	2	2	5	2	1	1	1	1	1	1	3	3	4	6	5	1	4	3	4	2	3	1	3	3	1	2	1
725	TRUE	Empty	FACT complex subunit SSRP1 OS=Homo sapiens OX=9606 GN=SSRP1 PE=1 SV=1	SSRP1_HUMAN		81 kDa		unknown	7	10	19	4	4	2	0	0	6	0	0	0	0	0	0	0	2	0	1	2	0	0	0	1	0	0	19	2	3	1	3	1
726	TRUE	Empty	Phenylalanine--tRNA ligase beta subunit OS=Homo sapiens OX=9606 GN=FARSB PE=1 SV=3	SYFB_HUMAN		66 kDa	TRUE	unknown	6	13	16	0	7	4	0	1	8	0	0	0	0	0	0	0	3	1	4	1	0	0	3	2	0	2	12	1	4	4	3	3
727.1	TRUE	Empty	Ras-related protein Rab-6D OS=Homo sapiens OX=9606 GN=RAB6D PE=2 SV=1	RAB6D_HUMAN		28 kDa	TRUE	unknown	2	2	2	2	0	0	1	1	7	1	0	0	1	1	2	2	2	1	1	1	0	1	2	0	1	1	2	0	0	0	0	0
727.2	TRUE	Empty	Ras-related protein Rab-6A OS=Homo sapiens OX=9606 GN=RAB6A PE=1 SV=3	RAB6A_HUMAN		24 kDa	TRUE	unknown	2	7	6	3	1	1	1	1	8	2	0	0	1	1	4	6	3	3	2	2	0	2	4	3	1	2	10	4	7	2	1	4
727.3	TRUE	Empty	Ras-related protein Rab-6B OS=Homo sapiens OX=9606 GN=RAB6B PE=1 SV=1	RAB6B_HUMAN		23 kDa	TRUE	unknown	0	5	3	1	0	0	0	0	0	0	0	0	0	0	2	4	1	0	1	1	0	1	2	2	0	1	7	3	5	1	1	3
728	TRUE	Empty	Aspartate aminotransferase, mitochondrial OS=Homo sapiens OX=9606 GN=GOT2 PE=1 SV=3	AATM_HUMAN		48 kDa		unknown	2	0	10	4	16	15	0	0	0	0	0	0	0	0	0	0	0	0	1	1	0	0	0	0	1	0	12	0	7	14	11	9
729	TRUE	Empty	26S proteasome non-ATPase regulatory subunit 1 OS=Homo sapiens OX=9606 GN=PSMD1 PE=1 SV=2	PSMD1_HUMAN		106 kDa		unknown	12	7	15	3	3	0	0	0	16	0	0	0	0	0	0	0	2	0	1	1	0	0	1	0	0	0	11	5	8	2	0	0
730	TRUE	Empty	Polypeptide N-acetylgalactosaminyltransferase 2 OS=Homo sapiens OX=9606 GN=GALNT2 PE=1 SV=1	GALT2_HUMAN		65 kDa		unknown	5	10	10	0	5	3	0	0	9	0	0	0	0	0	1	0	1	0	2	1	0	1	0	1	0	1	9	3	2	5	3	1
731	TRUE	Empty	Peroxidasin homolog OS=Homo sapiens OX=9606 GN=PXDN PE=1 SV=2	PXDN_HUMAN		165 kDa		unknown	10	0	0	1	6	1	0	0	4	0	0	0	0	0	0	0	0	0	1	5	0	0	0	1	3	5	2	0	2	8	1	1
732	TRUE	Empty	Methionine--tRNA ligase, cytoplasmic OS=Homo sapiens OX=9606 GN=MARS PE=1 SV=2	SYMC_HUMAN		101 kDa		unknown	5	4	10	2	2	1	0	0	5	0	0	0	0	0	0	0	1	0	0	1	0	0	0	0	0	1	13	1	5	2	2	1
733	TRUE	Empty	Xanthine dehydrogenase/oxidase OS=Homo sapiens OX=9606 GN=XDH PE=1 SV=4	XDH_HUMAN		146 kDa		unknown	0	0	0	0	0	0	0	0	0	0	0	0	0	0	0	0	0	0	0	0	0	0	0	0	0	0	0	0	0	0	0	0
734.1	TRUE	Empty	60S ribosomal protein L26 OS=Homo sapiens OX=9606 GN=RPL26 PE=1 SV=1	RL26_HUMAN		17 kDa	TRUE	unknown	3	3	8	0	0	0	1	1	18	0	0	0	0	1	3	0	0	0	0	0	5	0	0	0	0	0	3	1	2	0	0	1
734.2	TRUE	Empty	60S ribosomal protein L26-like 1 OS=Homo sapiens OX=9606 GN=RPL26L1 PE=1 SV=1	RL26L_HUMAN		17 kDa	TRUE	unknown	3	3	8	0	0	0	1	1	18	0	0	0	0	1	3	0	0	0	0	0	5	0	0	0	0	0	3	1	2	0	0	1
735	TRUE	Empty	Cytosolic acyl coenzyme A thioester hydrolase OS=Homo sapiens OX=9606 GN=ACOT7 PE=1 SV=3	BACH_HUMAN		42 kDa	TRUE	unknown	10	11	10	1	0	1	0	0	7	0	0	0	0	0	0	2	4	0	2	2	0	1	4	0	2	5	9	2	4	1	1	4
736	TRUE	Empty	Inverted formin-2 OS=Homo sapiens OX=9606 GN=INF2 PE=1 SV=2	INF2_HUMAN		136 kDa		unknown	14	11	11	0	0	0	0	0	8	0	0	0	0	0	0	0	0	0	0	0	0	0	0	0	0	0	15	0	7	1	0	0
737	TRUE	Empty	LIM domain only protein 7 OS=Homo sapiens OX=9606 GN=LMO7 PE=1 SV=3	LMO7_HUMAN		193 kDa		unknown	1	4	8	0	1	0	0	0	5	2	0	0	1	1	0	0	0	0	1	0	0	0	0	0	0	0	5	0	0	0	1	0
738	TRUE	Empty	Ubiquitin carboxyl-terminal hydrolase 47 OS=Homo sapiens OX=9606 GN=USP47 PE=1 SV=3	UBP47_HUMAN		157 kDa		unknown	19	14	17	0	0	0	0	0	7	0	0	0	0	0	0	0	1	0	0	0	0	0	0	0	0	0	14	0	4	1	0	0
739	TRUE	Empty	Condensin complex subunit 1 OS=Homo sapiens OX=9606 GN=NCAPD2 PE=1 SV=3	CND1_HUMAN		157 kDa		unknown	9	4	7	0	0	0	0	0	3	0	0	0	0	0	0	0	2	0	0	0	0	0	2	0	0	0	13	1	4	1	0	1
740	TRUE	Empty	Protein piccolo OS=Homo sapiens OX=9606 GN=PCLO PE=1 SV=5	PCLO_HUMAN		561 kDa	TRUE	unknown	0	0	0	0	0	0	0	0	0	0	0	0	0	0	0	0	0	0	0	0	0	0	0	0	0	0	1	1	2	1	0	1
741	TRUE	Empty	DNA (cytosine-5)-methyltransferase 1 OS=Homo sapiens OX=9606 GN=DNMT1 PE=1 SV=2	DNMT1_HUMAN		183 kDa		unknown	7	6	11	1	1	0	0	0	6	0	0	0	0	0	0	0	1	0	1	1	0	0	1	0	0	1	7	0	4	2	0	0
742	TRUE	Empty	60S ribosomal protein L10a OS=Homo sapiens OX=9606 GN=RPL10A PE=1 SV=2	RL10A_HUMAN		25 kDa		unknown	2	3	5	3	1	2	4	2	10	1	0	0	0	0	3	2	4	4	4	5	3	4	3	2	2	3	4	1	8	4	3	3
743.1	TRUE	Empty	Kinesin-like protein KIF1B OS=Homo sapiens OX=9606 GN=KIF1B PE=1 SV=5	KIF1B_HUMAN		204 kDa	TRUE	unknown	13	1	8	0	0	0	0	0	2	0	0	0	0	0	0	0	0	0	0	0	0	0	0	0	0	1	9	0	7	0	0	0
743.2	TRUE	Empty	Kinesin-like protein KIF1A OS=Homo sapiens OX=9606 GN=KIF1A PE=1 SV=2	KIF1A_HUMAN		191 kDa	TRUE	unknown	5	1	5	0	0	0	0	0	1	0	0	0	0	0	0	0	0	0	0	0	0	0	0	0	0	1	4	0	0	0	0	0
744.1	TRUE	Empty	Ribose-phosphate pyrophosphokinase 1 OS=Homo sapiens OX=9606 GN=PRPS1 PE=1 SV=2	PRPS1_HUMAN		35 kDa	TRUE	unknown	7	8	8	3	0	1	0	0	8	1	0	0	0	0	0	0	2	1	1	2	0	0	1	2	0	4	6	4	4	1	0	2
744.2	TRUE	Empty	Ribose-phosphate pyrophosphokinase 2 OS=Homo sapiens OX=9606 GN=PRPS2 PE=1 SV=2	PRPS2_HUMAN		35 kDa	TRUE	unknown	5	5	6	3	0	0	0	0	7	1	0	0	0	0	0	0	1	1	1	1	0	0	0	1	0	1	5	3	2	2	0	0
744.3	TRUE	Empty	Ribose-phosphate pyrophosphokinase 3 OS=Homo sapiens OX=9606 GN=PRPS1L1 PE=1 SV=2	PRPS3_HUMAN		35 kDa	TRUE	unknown	0	0	4	0	0	0	0	0	5	0	0	0	0	0	0	0	0	0	1	0	0	0	0	0	0	2	4	0	0	0	0	0
745.1	TRUE	Empty	Scaffold attachment factor B1 OS=Homo sapiens OX=9606 GN=SAFB PE=1 SV=4	SAFB1_HUMAN		103 kDa	TRUE	unknown	10	17	19	0	0	1	0	0	9	0	0	0	0	0	0	0	3	0	0	0	0	0	0	0	0	0	2	0	2	1	0	0
745.2	TRUE	Empty	Scaffold attachment factor B2 OS=Homo sapiens OX=9606 GN=SAFB2 PE=1 SV=1	SAFB2_HUMAN		107 kDa	TRUE	unknown	7	19	18	0	0	1	0	0	8	0	0	0	0	0	0	0	0	0	0	0	0	0	0	0	0	0	2	0	2	0	0	0
746	TRUE	Empty	Emerin OS=Homo sapiens OX=9606 GN=EMD PE=1 SV=1	EMD_HUMAN		29 kDa		unknown	11	20	14	0	0	0	1	1	11	0	0	0	0	0	3	3	5	2	2	1	0	6	3	1	0	0	12	3	2	1	0	1
747	TRUE	Empty	Serine-threonine kinase receptor-associated protein OS=Homo sapiens OX=9606 GN=STRAP PE=1 SV=1	STRAP_HUMAN		38 kDa		unknown	12	13	12	1	0	0	0	0	11	1	0	0	0	0	1	0	2	0	3	0	1	2	2	0	1	2	9	2	4	0	0	0
748	TRUE	Empty	WD repeat-containing protein 3 OS=Homo sapiens OX=9606 GN=WDR3 PE=1 SV=1	WDR3_HUMAN		106 kDa		unknown	5	6	12	4	3	3	0	0	11	0	0	0	0	0	0	0	3	0	1	2	0	0	2	2	1	2	10	3	6	3	0	0
749	TRUE	Empty	Carnitine O-palmitoyltransferase 1, liver isoform OS=Homo sapiens OX=9606 GN=CPT1A PE=1 SV=2	CPT1A_HUMAN		88 kDa		unknown	7	13	15	7	8	3	0	0	5	0	0	0	0	0	0	0	1	1	0	1	0	1	2	0	0	2	8	2	1	3	0	0
750	TRUE	Empty	Golgin subfamily A member 2 OS=Homo sapiens OX=9606 GN=GOLGA2 PE=1 SV=3	GOGA2_HUMAN		113 kDa	TRUE	unknown	14	18	18	0	0	0	0	1	9	0	0	0	0	0	0	0	1	0	0	0	0	0	2	0	0	0	20	2	15	1	1	0
751	TRUE	Empty	Phosphomevalonate kinase OS=Homo sapiens OX=9606 GN=PMVK PE=1 SV=3	PMVK_HUMAN		22 kDa		unknown	1	4	4	1	1	1	2	1	1	1	0	0	1	1	5	2	5	4	4	5	1	4	3	4	4	5	2	3	5	1	0	5
752	TRUE	Empty	Inositol 1,4,5-trisphosphate receptor type 3 OS=Homo sapiens OX=9606 GN=ITPR3 PE=1 SV=2	ITPR3_HUMAN		304 kDa	TRUE	unknown	23	6	11	2	0	0	0	0	4	0	0	0	0	0	0	0	0	0	0	0	0	0	0	0	0	0	17	0	6	4	0	0
753	TRUE	Empty	NADH dehydrogenase [ubiquinone] 1 alpha subcomplex assembly factor 4 OS=Homo sapiens OX=9606 GN=NDUFAF4 PE=1 SV=1	NDUF4_HUMAN		20 kDa		unknown	0	0	0	0	0	0	3	6	6	1	0	0	1	0	2	3	1	2	3	6	1	4	3	2	3	5	1	2	3	1	2	3
754.1	TRUE	Empty	Misshapen-like kinase 1 OS=Homo sapiens OX=9606 GN=MINK1 PE=1 SV=2	MINK1_HUMAN		150 kDa	TRUE	unknown	0	0	0	0	0	0	0	0	1	1	0	0	1	1	0	0	0	0	0	0	0	0	0	0	0	0	2	0	0	0	0	0
754.2	TRUE	Empty	Mitogen-activated protein kinase kinase kinase kinase 4 OS=Homo sapiens OX=9606 GN=MAP4K4 PE=1 SV=2	M4K4_HUMAN		142 kDa	TRUE	unknown	0	1	0	0	0	0	0	0	1	0	0	0	0	0	0	0	0	0	0	0	0	0	0	0	0	0	1	0	0	1	0	0
754.3	TRUE	Empty	TRAF2 and NCK-interacting protein kinase OS=Homo sapiens OX=9606 GN=TNIK PE=1 SV=1	TNIK_HUMAN		155 kDa	TRUE	unknown	0	0	0	0	0	0	0	0	0	0	0	0	0	0	0	0	0	0	0	0	0	0	0	0	0	0	1	0	0	0	0	0
755	TRUE	Empty	3-hydroxyisobutyrate dehydrogenase, mitochondrial OS=Homo sapiens OX=9606 GN=HIBADH PE=1 SV=2	3HIDH_HUMAN		35 kDa		unknown	3	0	1	0	0	1	3	2	6	2	0	0	1	1	4	1	2	4	4	5	3	2	2	4	4	7	4	1	1	0	1	2
756	TRUE	Empty	Putative GTP-binding protein 6 OS=Homo sapiens OX=9606 GN=GTPBP6 PE=2 SV=4	GTPB6_HUMAN		57 kDa		unknown	1	4	2	0	1	1	0	0	8	1	0	1	0	0	3	2	2	1	3	2	0	1	1	3	0	2	3	5	4	5	2	3
757	TRUE	Empty	Replication factor C subunit 1 OS=Homo sapiens OX=9606 GN=RFC1 PE=1 SV=4	RFC1_HUMAN		128 kDa		unknown	0	0	0	0	0	0	0	1	24	0	0	0	0	0	0	0	4	0	2	2	0	4	4	0	1	1	0	0	0	0	0	0
758.1	TRUE	Empty	Hexokinase-1 OS=Homo sapiens OX=9606 GN=HK1 PE=1 SV=3	HXK1_HUMAN		102 kDa	TRUE	unknown	3	3	4	0	3	0	0	0	5	0	0	0	0	0	0	0	0	0	1	0	0	0	0	0	0	0	8	2	9	3	2	1
758.2	TRUE	Empty	Hexokinase-2 OS=Homo sapiens OX=9606 GN=HK2 PE=1 SV=2	HXK2_HUMAN		102 kDa	TRUE	unknown	0	0	0	0	0	0	0	0	1	0	0	0	0	0	0	0	0	0	0	0	0	0	0	0	0	0	7	2	3	0	1	1
758.3	TRUE	Empty	Hexokinase-3 OS=Homo sapiens OX=9606 GN=HK3 PE=1 SV=2	HXK3_HUMAN		99 kDa	TRUE	unknown	0	0	0	0	0	0	0	0	0	0	0	0	0	0	0	0	0	0	0	0	0	0	0	0	0	0	0	0	0	0	0	0
759	TRUE	Empty	Biliverdin reductase A OS=Homo sapiens OX=9606 GN=BLVRA PE=1 SV=2	BIEA_HUMAN		33 kDa		unknown	13	16	15	2	0	0	0	0	2	2	0	0	1	1	1	0	3	1	2	4	1	2	2	4	2	3	8	3	5	4	3	1
760	TRUE	Empty	ATP-dependent RNA helicase DHX36 OS=Homo sapiens OX=9606 GN=DHX36 PE=1 SV=2	DHX36_HUMAN		115 kDa	TRUE	unknown	6	8	18	0	0	1	0	0	12	0	0	0	0	0	0	0	3	0	1	1	0	0	1	1	0	0	17	0	8	2	0	0
761	TRUE	Empty	Glutathione S-transferase Mu 3 OS=Homo sapiens OX=9606 GN=GSTM3 PE=1 SV=3	GSTM3_HUMAN		27 kDa	TRUE	unknown	3	9	10	4	3	2	6	3	18	2	1	1	2	1	16	3	5	4	8	7	4	6	8	5	5	4	6	5	8	5	4	5
762	TRUE	Empty	Nuclear pore complex protein Nup93 OS=Homo sapiens OX=9606 GN=NUP93 PE=1 SV=2	NUP93_HUMAN		93 kDa		unknown	7	9	15	4	3	0	0	0	12	0	0	0	0	0	0	0	1	0	0	1	0	0	0	0	0	2	16	5	9	4	1	1
763	TRUE	Empty	Membrane-associated progesterone receptor component 2 OS=Homo sapiens OX=9606 GN=PGRMC2 PE=1 SV=1	PGRC2_HUMAN		24 kDa	TRUE	unknown	10	7	3	2	0	0	3	3	6	0	0	0	0	0	1	0	4	2	3	3	0	6	4	2	3	4	13	4	6	1	3	1
764	TRUE	Empty	Transmembrane protein 33 OS=Homo sapiens OX=9606 GN=TMEM33 PE=1 SV=2	TMM33_HUMAN		28 kDa		unknown	5	6	5	4	1	1	1	1	5	0	0	0	0	0	4	0	8	6	5	3	0	2	4	5	3	3	9	6	2	9	3	3
765	TRUE	Empty	Uncharacterized protein DKFZp434B061 OS=Homo sapiens OX=9606 PE=2 SV=2	YM012_HUMAN		59 kDa		unknown	0	0	0	0	0	0	4	6	14	2	2	5	4	5	8	2	0	6	0	6	8	0	0	4	3	6	0	0	0	0	0	0
766	TRUE	Empty	DNA damage-binding protein 1 OS=Homo sapiens OX=9606 GN=DDB1 PE=1 SV=1	DDB1_HUMAN		127 kDa	TRUE	unknown	6	14	14	0	4	0	0	0	14	0	0	0	0	0	0	0	0	0	0	0	0	0	0	0	0	0	11	10	6	1	1	1
767	TRUE	Empty	Fumarate hydratase, mitochondrial OS=Homo sapiens OX=9606 GN=FH PE=1 SV=3	FUMH_HUMAN		55 kDa		unknown	17	10	17	0	10	5	0	0	8	0	0	0	0	0	0	1	1	0	4	4	0	1	0	1	4	6	4	1	3	2	1	1
768	TRUE	Empty	Heat shock 70 kDa protein 4L OS=Homo sapiens OX=9606 GN=HSPA4L PE=1 SV=3	HS74L_HUMAN		95 kDa	TRUE	unknown	9	15	19	2	2	1	0	0	20	0	0	0	0	0	0	0	0	0	1	0	0	0	0	0	0	0	11	4	10	3	3	0
769	TRUE	Empty	Protein arginine methyltransferase NDUFAF7, mitochondrial OS=Homo sapiens OX=9606 GN=NDUFAF7 PE=1 SV=1	NDUF7_HUMAN		49 kDa		unknown	2	1	2	0	0	1	0	0	7	0	0	0	0	0	0	3	5	0	10	4	0	2	1	3	6	7	1	7	3	4	2	3
770	TRUE	Empty	Protein transport protein Sec24D OS=Homo sapiens OX=9606 GN=SEC24D PE=1 SV=2	SC24D_HUMAN		113 kDa	TRUE	unknown	6	19	18	0	0	0	0	0	20	0	0	0	0	0	0	0	1	0	0	0	0	0	1	0	0	0	5	0	2	0	0	0
771	TRUE	Empty	Serine/threonine-protein kinase ATR OS=Homo sapiens OX=9606 GN=ATR PE=1 SV=3	ATR_HUMAN		301 kDa		unknown	0	2	1	0	0	2	3	3	1	2	0	0	0	0	0	1	2	0	0	0	0	1	0	0	0	0	3	0	0	1	0	0
772	TRUE	Empty	Protein-glutamine gamma-glutamyltransferase 2 OS=Homo sapiens OX=9606 GN=TGM2 PE=1 SV=2	TGM2_HUMAN		77 kDa	TRUE	unknown	10	9	12	1	4	2	0	1	7	0	0	0	0	0	0	0	2	0	1	3	0	1	3	1	0	2	3	1	3	1	1	1
773	TRUE	Empty	Stress-induced-phosphoprotein 1 OS=Homo sapiens OX=9606 GN=STIP1 PE=1 SV=1	STIP1_HUMAN		63 kDa		unknown	8	8	11	0	4	0	0	0	4	0	0	0	0	0	0	0	4	0	1	1	0	1	3	0	0	0	8	2	7	1	0	1
774	TRUE	Empty	Leupaxin OS=Homo sapiens OX=9606 GN=LPXN PE=1 SV=1	LPXN_HUMAN		43 kDa		unknown	9	3	5	7	7	0	3	3	1	4	0	0	0	0	1	3	4	2	5	0	2	2	2	2	3	0	2	2	3	0	1	1
775.1	TRUE	Empty	Nuclease-sensitive element-binding protein 1 OS=Homo sapiens OX=9606 GN=YBX1 PE=1 SV=3	YBOX1_HUMAN		36 kDa	TRUE	unknown	22	35	21	0	0	0	0	0	7	0	0	0	0	0	0	1	3	0	0	0	0	2	3	0	0	0	3	0	0	0	0	0
775.2	TRUE	Empty	Y-box-binding protein 3 OS=Homo sapiens OX=9606 GN=YBX3 PE=1 SV=4	YBOX3_HUMAN		40 kDa	TRUE	unknown	4	9	4	0	0	0	0	0	0	0	0	0	0	0	0	0	0	0	0	0	0	0	0	0	0	0	0	0	0	0	0	0
775.3	TRUE	Empty	Y-box-binding protein 2 OS=Homo sapiens OX=9606 GN=YBX2 PE=1 SV=2	YBOX2_HUMAN		39 kDa	TRUE	unknown	3	6	0	0	0	0	0	0	0	0	0	0	0	0	0	0	0	0	0	0	0	0	0	0	0	0	0	0	0	0	0	0
776	TRUE	Empty	A-kinase anchor protein 9 OS=Homo sapiens OX=9606 GN=AKAP9 PE=1 SV=4	AKAP9_HUMAN		453 kDa		unknown	15	2	7	0	0	0	0	0	4	0	0	0	0	0	0	2	0	0	0	0	0	0	0	0	0	0	16	0	4	0	0	0
777	TRUE	Empty	Vacuolar protein sorting-associated protein 13B OS=Homo sapiens OX=9606 GN=VPS13B PE=1 SV=2	VP13B_HUMAN		449 kDa		unknown	0	0	0	0	0	0	0	0	0	1	0	0	0	0	0	0	0	0	0	0	0	0	0	0	0	0	4	0	0	0	0	0
778	TRUE	Empty	Alpha-aminoadipic semialdehyde synthase, mitochondrial OS=Homo sapiens OX=9606 GN=AASS PE=1 SV=1	AASS_HUMAN		102 kDa		unknown	1	0	1	0	4	2	0	1	1	0	0	0	0	0	0	0	1	1	4	3	0	0	0	1	1	2	0	1	1	0	0	1
779	TRUE	Empty	Carboxymethylenebutenolidase homolog OS=Homo sapiens OX=9606 GN=CMBL PE=1 SV=1	CMBL_HUMAN		28 kDa		unknown	0	4	4	0	0	0	0	0	3	0	0	0	0	0	0	1	2	1	3	3	2	2	3	1	0	3	6	1	6	1	0	2
780.1	TRUE	Empty	Proteasome subunit alpha type-7 OS=Homo sapiens OX=9606 GN=PSMA7 PE=1 SV=1	PSA7_HUMAN		28 kDa	TRUE	unknown	5	7	7	1	3	1	0	0	0	0	0	0	0	0	0	0	6	3	3	3	0	4	3	3	1	3	9	5	6	4	5	7
780.2	TRUE	Empty	Proteasome subunit alpha-type 8 OS=Homo sapiens OX=9606 GN=PSMA8 PE=2 SV=3	PSMA8_HUMAN		29 kDa	TRUE	unknown	3	4	4	0	2	0	0	0	0	0	0	0	0	0	0	0	4	2	2	0	0	2	2	0	1	2	5	3	3	3	2	4
781	TRUE	Empty	Collagen type IV alpha-3-binding protein OS=Homo sapiens OX=9606 GN=COL4A3BP PE=1 SV=1	C43BP_HUMAN		71 kDa		unknown	16	7	5	0	0	0	0	6	10	0	0	0	0	0	1	0	0	0	0	0	0	6	1	0	0	0	11	5	1	0	0	0
782	TRUE	Empty	Death-inducer obliterator 1 OS=Homo sapiens OX=9606 GN=DIDO1 PE=1 SV=5	DIDO1_HUMAN		244 kDa		unknown	4	7	6	0	0	0	0	0	2	0	0	0	0	0	0	0	1	0	1	1	1	1	1	1	0	1	2	0	0	0	0	0
783	TRUE	Empty	Insulin-like growth factor 2 mRNA-binding protein 3 OS=Homo sapiens OX=9606 GN=IGF2BP3 PE=1 SV=2	IF2B3_HUMAN		64 kDa	TRUE	unknown	10	14	11	0	5	0	1	1	9	0	0	0	0	0	2	0	2	2	4	4	2	2	0	1	0	2	5	3	5	4	1	1
784	TRUE	Empty	Procollagen-lysine,2-oxoglutarate 5-dioxygenase 3 OS=Homo sapiens OX=9606 GN=PLOD3 PE=1 SV=1	PLOD3_HUMAN		85 kDa		unknown	3	4	8	2	7	4	0	3	9	0	0	0	0	0	0	0	2	0	5	5	0	1	3	1	0	5	6	4	5	3	3	2
785	TRUE	Empty	Pre-mRNA-processing factor 19 OS=Homo sapiens OX=9606 GN=PRPF19 PE=1 SV=1	PRP19_HUMAN		55 kDa		unknown	4	8	6	0	3	0	0	0	21	0	0	0	0	0	0	0	3	0	2	0	0	2	0	1	0	1	8	12	5	4	3	3
786	TRUE	Empty	Vesicle-trafficking protein SEC22b OS=Homo sapiens OX=9606 GN=SEC22B PE=1 SV=4	SC22B_HUMAN		25 kDa		unknown	5	9	8	3	2	2	2	2	15	1	1	0	1	1	3	2	5	2	1	1	4	2	3	2	1	1	3	1	3	1	1	2
787	TRUE	Empty	Transcription elongation factor SPT5 OS=Homo sapiens OX=9606 GN=SUPT5H PE=1 SV=1	SPT5H_HUMAN		121 kDa		unknown	8	5	5	2	2	0	0	0	8	0	0	0	0	0	0	0	1	1	1	1	0	0	0	0	1	1	3	2	1	2	2	1
788	TRUE	Empty	Tubulin--tyrosine ligase-like protein 12 OS=Homo sapiens OX=9606 GN=TTLL12 PE=1 SV=2	TTL12_HUMAN		74 kDa		unknown	7	11	9	1	3	0	0	0	3	0	0	0	0	0	0	0	1	0	0	1	0	0	1	0	0	0	15	6	8	3	7	2
789	TRUE	Empty	39S ribosomal protein L17, mitochondrial OS=Homo sapiens OX=9606 GN=MRPL17 PE=1 SV=1	RM17_HUMAN		20 kDa		unknown	0	1	0	0	0	1	0	2	1	0	0	0	0	0	2	3	2	2	1	2	3	3	2	1	1	3	1	2	1	2	1	2
790	TRUE	Empty	Fibrous sheath-interacting protein 2 OS=Homo sapiens OX=9606 GN=FSIP2 PE=2 SV=4	FSIP2_HUMAN		781 kDa		unknown	0	0	0	0	0	0	0	0	0	0	0	0	0	0	0	1	0	0	0	0	0	0	0	0	0	0	0	0	0	0	0	0
791	TRUE	Empty	Protein ABHD11 OS=Homo sapiens OX=9606 GN=ABHD11 PE=1 SV=1	ABHDB_HUMAN		35 kDa		unknown	0	0	1	0	0	0	1	0	2	0	0	0	1	1	0	1	0	1	3	1	2	0	1	1	1	0	1	5	5	2	2	5
792	TRUE	Empty	Coatomer subunit delta OS=Homo sapiens OX=9606 GN=ARCN1 PE=1 SV=1	COPD_HUMAN		57 kDa		unknown	6	14	14	0	7	3	1	1	9	1	0	1	1	1	1	0	1	2	0	1	1	1	0	3	1	3	9	5	6	1	1	1
793	TRUE	Empty	Destrin OS=Homo sapiens OX=9606 GN=DSTN PE=1 SV=3	DEST_HUMAN		19 kDa		unknown	7	11	10	0	1	0	0	0	10	0	0	0	0	0	2	1	4	1	2	1	0	0	2	1	1	1	6	3	4	1	1	1
794	TRUE	Empty	Glycerol-3-phosphate dehydrogenase, mitochondrial OS=Homo sapiens OX=9606 GN=GPD2 PE=1 SV=3	GPDM_HUMAN		81 kDa		unknown	11	11	11	0	14	0	0	0	10	0	0	0	0	0	0	0	0	0	0	0	0	0	1	0	0	0	4	2	1	1	1	0
795	TRUE	Empty	General transcription factor II-I OS=Homo sapiens OX=9606 GN=GTF2I PE=1 SV=2	GTF2I_HUMAN		112 kDa	TRUE	unknown	8	7	11	6	5	2	0	1	10	0	0	0	0	0	0	0	2	0	2	0	0	0	2	0	0	2	9	3	5	1	0	0
796	TRUE	Empty	Huntingtin OS=Homo sapiens OX=9606 GN=HTT PE=1 SV=2	HD_HUMAN		348 kDa		unknown	1	0	0	2	2	2	0	0	2	0	0	0	0	0	0	1	1	1	1	2	1	1	1	1	1	0	6	0	0	2	1	0
797	TRUE	Empty	DNA repair protein RAD50 OS=Homo sapiens OX=9606 GN=RAD50 PE=1 SV=1	RAD50_HUMAN		154 kDa		unknown	14	7	10	0	0	0	0	0	3	0	0	0	0	0	0	0	1	1	1	1	0	0	2	1	1	2	7	1	7	2	1	0
798	TRUE	Empty	RCC1-like G exchanging factor-like protein OS=Homo sapiens OX=9606 GN=RCC1L PE=1 SV=2	RCC1L_HUMAN		50 kDa		unknown	5	1	4	0	0	2	0	2	4	3	1	1	2	2	4	1	2	2	5	5	2	2	1	3	5	3	3	1	0	1	0	0
799	TRUE	Empty	39S ribosomal protein L48, mitochondrial OS=Homo sapiens OX=9606 GN=MRPL48 PE=1 SV=2	RM48_HUMAN		24 kDa		unknown	1	0	1	0	0	0	2	2	8	1	0	0	1	2	3	2	4	2	4	2	8	1	1	3	3	2	5	10	7	0	2	6
800	TRUE	Empty	Protein TFG OS=Homo sapiens OX=9606 GN=TFG PE=1 SV=2	TFG_HUMAN		43 kDa		unknown	8	15	10	0	0	0	0	0	14	0	0	0	0	0	0	0	5	0	0	0	0	2	4	0	0	0	10	4	8	0	0	0
801	TRUE	Empty	Ubiquinone biosynthesis monooxygenase COQ6, mitochondrial OS=Homo sapiens OX=9606 GN=COQ6 PE=1 SV=2	COQ6_HUMAN		51 kDa		unknown	1	1	1	0	0	0	0	1	5	3	0	0	0	0	0	4	3	1	3	2	0	0	1	2	2	5	1	6	3	1	1	3
802	TRUE	Empty	Aminoacyl tRNA synthase complex-interacting multifunctional protein 2 OS=Homo sapiens OX=9606 GN=AIMP2 PE=1 SV=2	AIMP2_HUMAN		35 kDa		unknown	17	13	15	0	0	0	0	1	1	0	0	0	0	0	0	1	4	0	2	1	0	3	3	1	0	1	9	2	5	4	0	2
803	TRUE	Empty	Cysteine and glycine-rich protein 1 OS=Homo sapiens OX=9606 GN=CSRP1 PE=1 SV=3	CSRP1_HUMAN		21 kDa		unknown	6	12	12	3	1	1	0	3	20	0	0	0	0	0	2	2	6	0	2	2	0	1	6	2	0	2	8	1	4	2	1	1
804	TRUE	Empty	Hypoxia up-regulated protein 1 OS=Homo sapiens OX=9606 GN=HYOU1 PE=1 SV=1	HYOU1_HUMAN		111 kDa	TRUE	unknown	9	2	3	1	0	1	0	0	1	0	0	0	0	0	0	0	0	0	2	1	0	0	0	0	0	1	1	1	4	3	0	1
805	TRUE	Empty	Ubiquitin thioesterase OTUB1 OS=Homo sapiens OX=9606 GN=OTUB1 PE=1 SV=2	OTUB1_HUMAN		31 kDa		unknown	14	11	13	0	0	0	0	1	1	1	0	0	0	0	0	1	2	2	3	2	0	1	2	0	0	2	9	4	6	2	1	2
806	TRUE	Empty	Replication protein A 70 kDa DNA-binding subunit OS=Homo sapiens OX=9606 GN=RPA1 PE=1 SV=2	RFA1_HUMAN		68 kDa		unknown	5	9	7	0	2	3	1	0	3	0	0	0	0	0	0	0	2	1	2	3	0	1	1	1	0	1	4	2	4	3	0	0
807	TRUE	Empty	28S ribosomal protein S18b, mitochondrial OS=Homo sapiens OX=9606 GN=MRPS18B PE=1 SV=1	RT18B_HUMAN		29 kDa		unknown	3	3	2	1	0	1	0	5	2	5	0	0	0	0	4	5	3	3	6	5	0	3	3	2	4	4	5	3	1	2	2	2
808	TRUE	Empty	Ciliogenesis and planar polarity effector 1 OS=Homo sapiens OX=9606 GN=CPLANE1 PE=1 SV=4	CPLN1_HUMAN		362 kDa		unknown	1	1	1	1	2	0	0	0	0	0	0	0	0	0	0	0	0	0	0	1	0	0	0	1	3	1	0	0	1	0	0	0
809	TRUE	Empty	Histone-lysine N-methyltransferase SMYD1 OS=Homo sapiens OX=9606 GN=SMYD1 PE=1 SV=1	SMYD1_HUMAN		57 kDa		unknown	0	0	0	0	0	1	0	2	0	13	0	0	1	0	0	0	1	0	0	2	0	0	0	3	0	2	0	0	0	0	0	0
810.1	TRUE	Empty	Dual specificity mitogen-activated protein kinase kinase 1 OS=Homo sapiens OX=9606 GN=MAP2K1 PE=1 SV=2	MP2K1_HUMAN		43 kDa	TRUE	unknown	6	7	9	0	0	0	0	0	3	0	0	0	0	0	0	0	0	1	2	1	0	0	2	0	0	0	4	3	5	2	1	2
810.2	TRUE	Empty	Dual specificity mitogen-activated protein kinase kinase 2 OS=Homo sapiens OX=9606 GN=MAP2K2 PE=1 SV=1	MP2K2_HUMAN		44 kDa	TRUE	unknown	5	5	6	0	0	0	0	0	2	0	0	0	0	0	0	0	0	1	2	1	0	0	2	0	0	0	5	1	3	1	1	1
811	TRUE	Empty	40S ribosomal protein S25 OS=Homo sapiens OX=9606 GN=RPS25 PE=1 SV=1	RS25_HUMAN		14 kDa		unknown	5	7	6	2	3	4	1	2	7	1	0	0	0	0	4	3	4	4	2	3	3	4	2	3	1	2	2	4	4	2	2	4
812	TRUE	Empty	Roundabout homolog 1 OS=Homo sapiens OX=9606 GN=ROBO1 PE=1 SV=1	ROBO1_HUMAN		181 kDa		unknown	0	0	0	0	0	0	0	0	1	0	0	0	0	0	0	0	0	0	0	0	0	1	0	0	0	0	0	0	0	0	0	0
813	TRUE	Empty	Putative L-aspartate dehydrogenase OS=Homo sapiens OX=9606 GN=ASPDH PE=1 SV=2	ASPD_HUMAN		30 kDa		unknown	0	0	0	0	0	0	0	0	0	0	0	0	0	0	0	2	0	0	0	0	1	0	0	0	0	0	1	0	0	0	0	1
814	TRUE	Empty	Exosome component 10 OS=Homo sapiens OX=9606 GN=EXOSC10 PE=1 SV=2	EXOSX_HUMAN		101 kDa		unknown	4	5	10	1	1	1	0	0	4	0	0	0	0	0	0	0	2	0	0	0	0	0	0	1	0	1	6	0	6	2	1	0
815	TRUE	Empty	Mediator of DNA damage checkpoint protein 1 OS=Homo sapiens OX=9606 GN=MDC1 PE=1 SV=3	MDC1_HUMAN		227 kDa		unknown	7	2	5	0	0	0	0	0	0	0	0	0	0	0	0	0	1	1	0	0	0	0	0	0	0	0	4	0	1	0	0	0
816	TRUE	Empty	Protein prune homolog 2 OS=Homo sapiens OX=9606 GN=PRUNE2 PE=1 SV=3	PRUN2_HUMAN		341 kDa	TRUE	unknown	11	1	5	0	0	0	0	0	0	0	0	0	0	0	0	0	0	0	0	0	0	0	0	0	0	0	2	0	0	0	0	0
817	TRUE	Empty	28S ribosomal protein S10, mitochondrial OS=Homo sapiens OX=9606 GN=MRPS10 PE=1 SV=2	RT10_HUMAN		23 kDa		unknown	0	0	0	0	0	0	2	6	4	0	0	0	0	0	2	5	2	3	2	4	1	4	2	2	2	3	5	4	2	1	3	4
818	TRUE	Empty	Reticulon-4-interacting protein 1, mitochondrial OS=Homo sapiens OX=9606 GN=RTN4IP1 PE=1 SV=2	RT4I1_HUMAN		44 kDa		unknown	3	0	0	0	0	0	0	2	1	1	0	0	1	0	0	1	2	1	4	1	0	2	3	2	2	2	2	2	1	1	2	2
819	TRUE	Empty	Shootin-1 OS=Homo sapiens OX=9606 GN=SHTN1 PE=1 SV=4	SHOT1_HUMAN		72 kDa		unknown	6	19	18	0	0	0	0	1	8	0	0	0	0	0	0	0	1	0	0	0	0	1	2	0	0	0	10	3	8	0	0	0
820.1	TRUE	Empty	Signal transducer and activator of transcription 5B OS=Homo sapiens OX=9606 GN=STAT5B PE=1 SV=2	STA5B_HUMAN		90 kDa	TRUE	unknown	4	9	16	1	1	0	1	2	12	0	0	0	0	0	1	0	1	0	0	3	0	0	1	0	0	2	6	1	3	1	1	1
820.2	TRUE	Empty	Signal transducer and activator of transcription 5A OS=Homo sapiens OX=9606 GN=STAT5A PE=1 SV=1	STA5A_HUMAN		91 kDa	TRUE	unknown	3	5	9	0	0	0	1	2	11	0	0	0	0	0	1	0	1	0	0	3	0	0	0	0	0	2	3	1	1	0	0	0
821	TRUE	Empty	Malonyl-CoA-acyl carrier protein transacylase, mitochondrial OS=Homo sapiens OX=9606 GN=MCAT PE=1 SV=2	FABD_HUMAN		43 kDa		unknown	1	0	1	0	0	0	0	1	3	4	0	0	0	0	0	6	5	1	7	7	0	4	4	6	4	9	2	6	2	5	1	3
822	TRUE	Empty	Golgi-specific brefeldin A-resistance guanine nucleotide exchange factor 1 OS=Homo sapiens OX=9606 GN=GBF1 PE=1 SV=2	GBF1_HUMAN		206 kDa	TRUE	unknown	11	8	11	0	0	0	0	0	2	0	0	0	0	0	0	0	0	0	0	0	0	0	0	0	0	0	14	0	3	0	0	0
823	TRUE	Empty	Glutathione S-transferase omega-1 OS=Homo sapiens OX=9606 GN=GSTO1 PE=1 SV=2	GSTO1_HUMAN		28 kDa		unknown	5	7	6	0	0	0	0	0	5	0	0	0	0	0	0	0	6	0	0	0	0	2	3	0	0	0	3	3	4	3	1	2
824	TRUE	Empty	Ubiquitin-like modifier-activating enzyme 6 OS=Homo sapiens OX=9606 GN=UBA6 PE=1 SV=1	UBA6_HUMAN		118 kDa		unknown	4	10	12	1	1	0	0	0	14	0	0	0	0	0	0	0	0	0	0	0	0	0	1	0	0	0	17	4	8	2	1	0
825	TRUE	Empty	Uridine 5'-monophosphate synthase OS=Homo sapiens OX=9606 GN=UMPS PE=1 SV=1	UMPS_HUMAN		52 kDa		unknown	6	5	3	0	1	1	0	0	2	0	0	0	0	0	0	0	2	0	3	3	0	1	2	1	0	2	5	2	5	1	0	1
826.1	TRUE	Empty	AP-3 complex subunit beta-1 OS=Homo sapiens OX=9606 GN=AP3B1 PE=1 SV=3	AP3B1_HUMAN		121 kDa	TRUE	unknown	4	4	6	0	0	0	0	0	7	0	0	0	0	0	0	0	0	0	0	0	0	0	1	0	0	0	12	3	7	1	0	0
826.2	TRUE	Empty	AP-3 complex subunit beta-2 OS=Homo sapiens OX=9606 GN=AP3B2 PE=1 SV=2	AP3B2_HUMAN		119 kDa	TRUE	unknown	0	0	0	0	0	0	0	0	0	0	0	0	0	0	0	0	0	0	0	0	0	0	0	0	0	0	2	0	0	0	0	0
827	TRUE	Empty	Mitochondrial 10-formyltetrahydrofolate dehydrogenase OS=Homo sapiens OX=9606 GN=ALDH1L2 PE=1 SV=2	AL1L2_HUMAN		102 kDa	TRUE	unknown	0	1	2	0	0	0	4	3	8	1	0	0	0	0	0	0	1	0	4	10	0	3	0	3	3	6	2	6	0	2	1	0
828	TRUE	Empty	Splicing factor 3B subunit 3 OS=Homo sapiens OX=9606 GN=SF3B3 PE=1 SV=4	SF3B3_HUMAN		136 kDa		unknown	2	2	3	0	2	0	0	0	12	0	0	0	0	0	0	0	0	0	0	0	0	0	0	0	0	0	15	6	3	4	0	0
829	TRUE	Empty	Endothelin-converting enzyme 1 OS=Homo sapiens OX=9606 GN=ECE1 PE=1 SV=2	ECE1_HUMAN		87 kDa	TRUE	unknown	10	11	13	1	1	0	0	0	12	0	0	0	0	0	0	0	2	0	0	0	0	0	0	0	0	0	10	2	8	0	0	0
830	TRUE	Empty	Serine/threonine-protein phosphatase 6 regulatory subunit 3 OS=Homo sapiens OX=9606 GN=PPP6R3 PE=1 SV=2	PP6R3_HUMAN		98 kDa	TRUE	unknown	5	12	16	0	0	0	0	0	12	0	0	0	0	0	0	0	0	0	0	0	0	0	0	0	0	0	10	0	5	0	0	0
831.1	TRUE	Empty	Solute carrier family 12 member 4 OS=Homo sapiens OX=9606 GN=SLC12A4 PE=1 SV=2	S12A4_HUMAN		121 kDa	TRUE	unknown	16	11	11	0	0	0	0	0	5	0	0	0	0	0	0	0	1	0	0	0	0	0	1	0	0	0	3	2	2	0	0	0
831.2	TRUE	Empty	Solute carrier family 12 member 6 OS=Homo sapiens OX=9606 GN=SLC12A6 PE=1 SV=2	S12A6_HUMAN		128 kDa	TRUE	unknown	6	4	6	0	0	0	0	0	1	0	0	0	0	0	0	0	0	0	0	0	0	0	0	0	0	0	2	0	1	0	0	0
831.3	TRUE	Empty	Solute carrier family 12 member 5 OS=Homo sapiens OX=9606 GN=SLC12A5 PE=1 SV=3	S12A5_HUMAN		126 kDa	TRUE	unknown	0	0	0	0	0	0	0	0	0	0	0	0	0	0	0	0	0	0	0	0	0	0	0	0	0	0	0	0	0	0	0	0
832	TRUE	Empty	Rho guanine nucleotide exchange factor 2 OS=Homo sapiens OX=9606 GN=ARHGEF2 PE=1 SV=4	ARHG2_HUMAN		112 kDa		unknown	2	5	5	0	0	0	0	0	7	0	0	0	0	0	0	0	0	0	0	0	0	0	0	0	0	0	8	1	7	2	1	0
833	TRUE	Empty	26S proteasome regulatory subunit 6A OS=Homo sapiens OX=9606 GN=PSMC3 PE=1 SV=3	PRS6A_HUMAN		49 kDa	TRUE	unknown	10	9	8	0	0	0	0	0	7	0	0	0	0	0	1	2	2	0	2	2	0	2	1	0	0	1	4	1	0	2	0	2
834	TRUE	Empty	28S ribosomal protein S25, mitochondrial OS=Homo sapiens OX=9606 GN=MRPS25 PE=1 SV=1	RT25_HUMAN		20 kDa		unknown	0	0	2	0	0	0	0	2	1	1	0	0	0	1	6	2	0	4	6	7	0	1	0	7	6	5	4	2	3	4	2	3
835	TRUE	Empty	Phosphatidate cytidylyltransferase, mitochondrial OS=Homo sapiens OX=9606 GN=TAMM41 PE=1 SV=2	TAM41_HUMAN		51 kDa		unknown	6	4	4	2	1	2	0	0	6	0	0	0	0	0	0	0	3	5	8	9	0	5	2	4	6	6	2	4	4	2	2	2
836	TRUE	Empty	Annexin A3 OS=Homo sapiens OX=9606 GN=ANXA3 PE=1 SV=3	ANXA3_HUMAN		36 kDa		unknown	11	11	13	0	0	0	0	0	0	0	0	0	0	0	0	0	3	1	2	1	0	2	1	2	1	1	5	4	3	3	3	0
837	TRUE	Empty	[Pyruvate dehydrogenase (acetyl-transferring)] kinase isozyme 3, mitochondrial OS=Homo sapiens OX=9606 GN=PDK3 PE=1 SV=1	PDK3_HUMAN		47 kDa	TRUE	unknown	5	3	0	0	1	2	0	1	5	1	0	0	1	0	0	4	3	3	6	3	0	3	2	4	3	4	1	3	2	1	2	3
838	TRUE	Empty	Clathrin light chain A OS=Homo sapiens OX=9606 GN=CLTA PE=1 SV=1	CLCA_HUMAN		27 kDa	TRUE	unknown	24	18	19	0	0	0	0	0	13	0	0	0	0	0	0	0	3	0	0	0	0	1	2	0	0	0	5	1	3	0	0	0
839	TRUE	Empty	GTP-binding protein 10 OS=Homo sapiens OX=9606 GN=GTPBP10 PE=1 SV=1	GTPBA_HUMAN		43 kDa		unknown	1	2	2	1	1	2	0	2	3	2	0	0	0	0	2	6	2	3	5	6	0	3	2	7	5	5	2	4	2	5	3	4
840	TRUE	Empty	Mitochondrial carrier homolog 2 OS=Homo sapiens OX=9606 GN=MTCH2 PE=1 SV=1	MTCH2_HUMAN		33 kDa		unknown	6	5	5	0	1	0	0	0	2	0	0	0	0	0	0	0	2	1	1	1	0	1	2	0	0	1	7	3	1	6	3	4
841	TRUE	Empty	Rho guanine nucleotide exchange factor 19 OS=Homo sapiens OX=9606 GN=ARHGEF19 PE=1 SV=1	ARHGJ_HUMAN		89 kDa		unknown	0	0	0	0	0	0	0	0	1	0	0	0	0	0	4	0	0	0	0	0	0	0	0	0	0	0	1	0	1	0	0	0
842	TRUE	Empty	Far upstream element-binding protein 2 OS=Homo sapiens OX=9606 GN=KHSRP PE=1 SV=4	FUBP2_HUMAN		73 kDa	TRUE	unknown	5	20	20	0	0	0	0	0	8	0	0	0	0	0	0	0	3	0	0	0	0	0	2	0	0	0	8	4	6	0	0	1
843	TRUE	Empty	Importin subunit alpha-1 OS=Homo sapiens OX=9606 GN=KPNA2 PE=1 SV=1	IMA1_HUMAN		58 kDa		unknown	8	10	10	0	4	2	0	0	11	0	0	0	0	0	0	0	4	0	3	0	0	1	1	0	0	2	5	2	4	1	1	0
844	TRUE	Empty	Pericentriolar material 1 protein OS=Homo sapiens OX=9606 GN=PCM1 PE=1 SV=5	PCM1_HUMAN		229 kDa		unknown	6	1	4	0	0	0	0	0	20	0	0	0	0	0	0	0	0	0	0	0	0	0	0	0	0	0	5	1	8	0	0	0
845	TRUE	Empty	Prostaglandin E synthase 3 OS=Homo sapiens OX=9606 GN=PTGES3 PE=1 SV=1	TEBP_HUMAN		19 kDa		unknown	1	3	1	0	0	0	5	2	9	1	0	0	0	0	2	5	5	2	3	4	2	4	5	2	2	2	2	3	1	2	2	2
846	TRUE	Empty	60S ribosomal protein L34 OS=Homo sapiens OX=9606 GN=RPL34 PE=1 SV=3	RL34_HUMAN		13 kDa		unknown	1	6	6	1	1	0	2	0	4	1	0	0	0	0	1	1	1	1	1	2	2	2	1	2	1	1	2	1	1	0	0	1
847	TRUE	Empty	Eukaryotic translation initiation factor 3 subunit D OS=Homo sapiens OX=9606 GN=EIF3D PE=1 SV=1	EIF3D_HUMAN		64 kDa		unknown	7	13	15	0	5	4	1	2	5	1	0	0	0	0	0	0	1	0	2	2	0	1	3	2	0	1	7	2	3	3	0	0
848	TRUE	Empty	Importin-9 OS=Homo sapiens OX=9606 GN=IPO9 PE=1 SV=3	IPO9_HUMAN		116 kDa		unknown	6	14	18	0	1	0	0	0	12	0	0	0	0	0	0	0	1	0	0	0	0	0	1	0	0	0	11	1	1	0	0	0
849	TRUE	Empty	Kinesin-like protein KIF7 OS=Homo sapiens OX=9606 GN=KIF7 PE=1 SV=2	KIF7_HUMAN		151 kDa	TRUE	unknown	19	3	3	0	0	0	0	0	9	0	0	0	0	0	1	0	3	0	0	0	0	0	2	0	0	0	22	0	6	0	0	0
850	TRUE	Empty	Septin-9 OS=Homo sapiens OX=9606 GN=SEPT9 PE=1 SV=2	SEPT9_HUMAN		65 kDa	TRUE	unknown	6	10	11	0	3	3	0	0	2	0	0	0	0	0	1	0	2	0	1	0	0	0	1	0	0	1	9	3	5	2	1	0
851	TRUE	Empty	Dynein heavy chain 12, axonemal OS=Homo sapiens OX=9606 GN=DNAH12 PE=2 SV=2	DYH12_HUMAN		357 kDa	TRUE	unknown	0	0	0	0	0	0	0	0	0	0	0	0	0	0	0	0	2	0	3	3	0	1	0	0	3	1	0	0	0	0	0	0
852.1	TRUE	Empty	Ras-related protein Rab-11B OS=Homo sapiens OX=9606 GN=RAB11B PE=1 SV=4	RB11B_HUMAN		24 kDa	TRUE	unknown	6	7	7	0	0	0	0	1	4	0	0	0	0	0	0	0	3	1	1	1	0	2	2	1	0	2	5	3	4	2	2	2
852.2	TRUE	Empty	Ras-related protein Rab-11A OS=Homo sapiens OX=9606 GN=RAB11A PE=1 SV=3	RB11A_HUMAN		24 kDa	TRUE	unknown	5	6	7	0	0	0	0	1	4	0	0	0	0	0	0	0	2	1	1	1	0	2	2	1	0	2	4	2	3	2	2	2
852.3	TRUE	Empty	Ras-related protein Rab-25 OS=Homo sapiens OX=9606 GN=RAB25 PE=1 SV=2	RAB25_HUMAN		23 kDa	TRUE	unknown	0	0	0	0	0	0	0	0	0	0	0	0	0	0	0	0	0	0	0	0	0	0	0	0	0	0	0	0	0	0	0	0
853	TRUE	Empty	Peptidyl-prolyl cis-trans isomerase FKBP4 OS=Homo sapiens OX=9606 GN=FKBP4 PE=1 SV=3	FKBP4_HUMAN		52 kDa		unknown	2	5	4	0	1	1	0	1	8	0	0	0	0	0	1	0	2	0	0	0	0	0	2	0	0	0	7	4	3	0	1	1
854	TRUE	Empty	RNA-binding protein Raly OS=Homo sapiens OX=9606 GN=RALY PE=1 SV=1	RALY_HUMAN		32 kDa		unknown	7	8	4	1	1	1	0	0	5	0	0	0	0	0	0	2	2	3	4	1	1	1	0	3	1	4	9	7	6	4	4	3
855	TRUE	Empty	28S ribosomal protein S6, mitochondrial OS=Homo sapiens OX=9606 GN=MRPS6 PE=1 SV=3	RT06_HUMAN		14 kDa		unknown	0	0	0	0	0	0	1	1	2	2	1	1	2	1	0	1	2	2	4	2	1	2	3	2	1	3	3	4	1	2	1	0
856	TRUE	Empty	Transmembrane protein 263 OS=Homo sapiens OX=9606 GN=TMEM263 PE=1 SV=1	TM263_HUMAN		12 kDa		unknown	0	0	0	0	0	0	0	1	4	0	0	0	2	2	0	6	2	1	6	9	0	0	1	0	2	9	1	4	5	8	2	8
857	TRUE	Empty	Prolow-density lipoprotein receptor-related protein 1 OS=Homo sapiens OX=9606 GN=LRP1 PE=1 SV=2	LRP1_HUMAN		505 kDa	TRUE	unknown	3	0	0	0	0	0	0	0	0	0	0	0	0	0	0	0	0	0	0	0	0	0	0	0	0	0	1	0	0	0	0	0
858	TRUE	Empty	Probable E3 ubiquitin-protein ligase HECTD4 OS=Homo sapiens OX=9606 GN=HECTD4 PE=1 SV=5	HECD4_HUMAN		439 kDa		unknown	0	0	0	0	0	0	0	0	0	0	0	0	0	0	0	0	0	0	0	0	0	0	0	0	0	0	1	0	0	0	0	0
859.1	TRUE	Empty	Dynamin-2 OS=Homo sapiens OX=9606 GN=DNM2 PE=1 SV=2	DYN2_HUMAN		98 kDa	TRUE	unknown	9	20	32	8	7	5	0	0	15	0	0	0	0	0	1	0	3	0	1	1	0	0	0	1	0	0	15	5	10	7	3	2
859.2	TRUE	Empty	Dynamin-3 OS=Homo sapiens OX=9606 GN=DNM3 PE=1 SV=4	DYN3_HUMAN		98 kDa	TRUE	unknown	2	6	9	3	4	3	0	0	5	0	0	0	0	0	1	0	0	0	0	0	0	0	0	0	0	0	2	0	1	0	0	0
860.1	TRUE	Empty	BTB/POZ domain-containing protein KCTD12 OS=Homo sapiens OX=9606 GN=KCTD12 PE=1 SV=1	KCD12_HUMAN		36 kDa	TRUE	unknown	15	20	18	0	0	0	0	0	12	0	0	0	0	0	0	0	2	0	0	0	0	1	4	0	0	0	8	2	7	0	0	0
860.2	TRUE	Empty	BTB/POZ domain-containing protein KCTD8 OS=Homo sapiens OX=9606 GN=KCTD8 PE=2 SV=1	KCTD8_HUMAN		52 kDa	TRUE	unknown	0	0	0	0	0	0	0	0	0	0	0	0	0	0	0	0	0	0	0	0	0	0	0	0	0	0	0	0	0	0	0	0
861	TRUE	Empty	Alkyldihydroxyacetonephosphate synthase, peroxisomal OS=Homo sapiens OX=9606 GN=AGPS PE=1 SV=1	ADAS_HUMAN		73 kDa		unknown	6	5	10	0	14	3	2	0	9	0	0	0	0	0	0	0	0	0	0	1	0	0	1	1	0	3	6	1	2	6	3	1
862	TRUE	Empty	Aminopeptidase B OS=Homo sapiens OX=9606 GN=RNPEP PE=1 SV=2	AMPB_HUMAN		73 kDa		unknown	5	9	6	0	5	3	0	1	10	2	0	0	0	0	0	0	0	2	1	2	0	3	2	2	0	4	7	4	5	3	0	0
863	TRUE	Empty	FAST kinase domain-containing protein 1, mitochondrial OS=Homo sapiens OX=9606 GN=FASTKD1 PE=1 SV=1	FAKD1_HUMAN		97 kDa		unknown	1	0	0	0	2	0	1	1	4	1	0	0	0	0	0	1	0	0	1	3	0	1	0	0	0	2	2	5	4	5	1	1
864	TRUE	Empty	Kinesin-like protein KIF14 OS=Homo sapiens OX=9606 GN=KIF14 PE=1 SV=1	KIF14_HUMAN		186 kDa		unknown	1	2	0	0	0	0	0	0	0	0	0	0	0	0	0	0	0	0	0	0	0	0	0	0	0	0	3	0	0	1	1	0
865	TRUE	Empty	E3 ubiquitin-protein ligase MYCBP2 OS=Homo sapiens OX=9606 GN=MYCBP2 PE=1 SV=4	MYCB2_HUMAN		514 kDa	TRUE	unknown	4	1	2	0	0	0	0	0	0	0	0	0	0	0	0	0	0	0	0	0	0	0	0	0	0	0	10	0	3	0	0	0
866	TRUE	Empty	Ubiquitin-associated protein 2 OS=Homo sapiens OX=9606 GN=UBAP2 PE=1 SV=1	UBAP2_HUMAN		117 kDa		unknown	2	10	8	0	0	0	0	0	6	0	0	0	0	0	0	0	0	0	0	0	0	0	0	0	0	0	5	1	2	0	0	0
867	TRUE	Empty	Hemoglobin subunit alpha OS=Homo sapiens OX=9606 GN=HBA1 PE=1 SV=2	HBA_HUMAN		15 kDa	TRUE	unknown	9	4	4	3	8	4	1	0	4	0	0	0	0	0	1	2	2	1	3	2	3	0	1	2	2	2	1	3	2	0	0	3
868	TRUE	Empty	Bardet-Biedl syndrome 1 protein OS=Homo sapiens OX=9606 GN=BBS1 PE=1 SV=1	BBS1_HUMAN		65 kDa		unknown	0	0	0	0	0	0	0	0	0	0	0	0	0	0	0	0	0	0	1	0	0	0	0	0	1	0	0	0	0	0	0	0
869	TRUE	Empty	Enhancer of mRNA-decapping protein 4 OS=Homo sapiens OX=9606 GN=EDC4 PE=1 SV=1	EDC4_HUMAN		152 kDa		unknown	7	12	8	0	0	0	0	0	13	0	0	0	0	0	0	0	0	0	0	0	0	0	2	0	0	1	14	0	3	2	1	1
870	TRUE	Empty	Insulin-degrading enzyme OS=Homo sapiens OX=9606 GN=IDE PE=1 SV=4	IDE_HUMAN		118 kDa		unknown	2	4	7	0	2	3	0	1	6	0	0	0	0	0	0	0	3	0	0	2	0	1	2	0	0	0	7	3	2	0	0	1
871	TRUE	Empty	39S ribosomal protein L14, mitochondrial OS=Homo sapiens OX=9606 GN=MRPL14 PE=1 SV=1	RM14_HUMAN		16 kDa		unknown	0	0	0	0	0	0	3	2	4	2	0	0	1	1	4	2	3	4	5	4	3	1	3	4	3	4	4	5	2	2	0	1
872	TRUE	Empty	WD repeat-containing protein 36 OS=Homo sapiens OX=9606 GN=WDR36 PE=1 SV=1	WDR36_HUMAN		105 kDa		unknown	6	3	4	3	0	1	0	0	4	0	0	0	0	0	0	0	1	0	1	3	0	1	1	1	0	1	5	3	3	1	0	1
873	TRUE	Empty	39S ribosomal protein L43, mitochondrial OS=Homo sapiens OX=9606 GN=MRPL43 PE=1 SV=1	RM43_HUMAN		23 kDa	TRUE	unknown	0	0	0	0	0	3	1	2	2	1	0	0	0	0	2	4	1	2	3	1	0	2	2	4	2	2	1	2	2	0	0	2
874	TRUE	Empty	Serine/threonine-protein kinase SMG1 OS=Homo sapiens OX=9606 GN=SMG1 PE=1 SV=3	SMG1_HUMAN		410 kDa	TRUE	unknown	10	5	9	0	2	0	0	0	4	0	0	0	0	0	0	0	0	0	0	0	0	0	1	0	0	0	0	0	1	0	0	0
875.1	TRUE	Empty	Ras-related protein Rab-32 OS=Homo sapiens OX=9606 GN=RAB32 PE=1 SV=3	RAB32_HUMAN		25 kDa	TRUE	unknown	6	8	6	1	0	0	1	3	2	2	0	0	1	0	0	1	4	3	5	4	0	3	6	5	1	4	5	4	4	3	1	3
875.2	TRUE	Empty	Ras-related protein Rab-38 OS=Homo sapiens OX=9606 GN=RAB38 PE=1 SV=1	RAB38_HUMAN		24 kDa	TRUE	unknown	0	0	0	0	0	0	0	0	0	0	0	0	0	0	0	0	0	0	0	0	0	0	0	1	0	0	0	0	0	0	0	0
876	TRUE	Empty	Rabankyrin-5 OS=Homo sapiens OX=9606 GN=ANKFY1 PE=1 SV=2	ANFY1_HUMAN		128 kDa		unknown	2	5	12	2	4	1	0	1	10	0	0	0	0	0	0	0	3	0	2	0	0	1	1	0	0	2	7	1	6	2	1	1
877	TRUE	Empty	Ribosome biogenesis protein BRX1 homolog OS=Homo sapiens OX=9606 GN=BRIX1 PE=1 SV=2	BRX1_HUMAN		41 kDa		unknown	7	7	7	0	0	0	0	0	1	0	0	0	0	0	0	0	0	0	0	0	0	0	1	1	1	1	5	0	2	2	0	0
878	TRUE	Empty	Enoyl-CoA delta isomerase 1, mitochondrial OS=Homo sapiens OX=9606 GN=ECI1 PE=1 SV=1	ECI1_HUMAN		33 kDa		unknown	0	1	1	0	3	2	0	6	1	0	0	0	0	0	0	0	7	4	7	8	0	4	4	6	5	8	2	4	4	5	6	4
879	TRUE	Empty	28S ribosomal protein S31, mitochondrial OS=Homo sapiens OX=9606 GN=MRPS31 PE=1 SV=3	RT31_HUMAN		45 kDa		unknown	1	0	0	0	0	0	0	2	0	4	0	1	1	0	1	2	2	3	3	5	0	3	2	2	2	3	1	6	4	2	1	2
880	TRUE	Empty	Serpin B6 OS=Homo sapiens OX=9606 GN=SERPINB6 PE=1 SV=3	SPB6_HUMAN		43 kDa	TRUE	unknown	11	15	15	1	0	1	0	0	5	0	0	0	0	0	0	2	2	0	1	0	0	0	2	0	0	1	10	3	6	2	2	1
881.1	TRUE	Empty	Keratin, type I cytoskeletal 28 OS=Homo sapiens OX=9606 GN=KRT28 PE=1 SV=2	K1C28_HUMAN		51 kDa	TRUE	unknown	18	12	23	18	0	15	26	35	47	22	4	0	3	4	28	38	33	14	28	32	37	41	32	23	35	29	9	0	0	10	9	8
881.2	TRUE	Empty	Keratin, type I cytoskeletal 27 OS=Homo sapiens OX=9606 GN=KRT27 PE=1 SV=2	K1C27_HUMAN		50 kDa	TRUE	unknown	0	0	0	0	16	15	0	0	0	22	0	0	0	0	28	0	33	0	31	0	0	40	32	0	0	28	7	0	6	6	0	8
881.3	TRUE	Empty	Keratin, type I cytoskeletal 25 OS=Homo sapiens OX=9606 GN=KRT25 PE=1 SV=1	K1C25_HUMAN		49 kDa	TRUE	unknown	0	12	23	0	16	0	0	35	47	0	0	0	0	4	0	38	0	0	28	0	0	0	32	0	0	0	0	0	0	0	0	0
881.4	TRUE	Empty	Keratin, type I cytoskeletal 26 OS=Homo sapiens OX=9606 GN=KRT26 PE=1 SV=2	K1C26_HUMAN		52 kDa	TRUE	unknown	0	0	0	4	0	0	0	0	0	0	0	0	0	0	0	0	0	0	1	1	0	0	0	0	0	1	0	0	0	0	0	0
882.1	TRUE	Empty	Ras-related protein Rab-2A OS=Homo sapiens OX=9606 GN=RAB2A PE=1 SV=1	RAB2A_HUMAN		24 kDa	TRUE	unknown	2	5	4	3	3	1	1	1	2	1	0	0	0	0	2	1	4	2	0	1	0	1	3	3	2	1	10	7	8	1	3	6
882.2	TRUE	Empty	Ras-related protein Rab-2B OS=Homo sapiens OX=9606 GN=RAB2B PE=1 SV=1	RAB2B_HUMAN		24 kDa	TRUE	unknown	0	2	1	0	0	0	0	0	0	0	0	0	0	0	0	0	0	0	0	0	0	0	0	0	0	0	7	4	3	0	0	4
883	TRUE	Empty	Caldesmon OS=Homo sapiens OX=9606 GN=CALD1 PE=1 SV=3	CALD1_HUMAN		93 kDa		unknown	3	16	16	0	1	0	0	1	10	0	0	0	0	0	0	0	3	0	0	0	0	1	1	0	0	0	6	3	5	1	1	0
884	TRUE	Empty	La-related protein 1 OS=Homo sapiens OX=9606 GN=LARP1 PE=1 SV=2	LARP1_HUMAN		124 kDa	TRUE	unknown	3	15	16	0	1	0	0	0	6	0	0	0	0	0	0	0	0	0	0	0	0	0	0	0	0	0	25	0	7	0	0	0
885	TRUE	Empty	NADH-cytochrome b5 reductase 3 OS=Homo sapiens OX=9606 GN=CYB5R3 PE=1 SV=3	NB5R3_HUMAN		34 kDa		unknown	2	7	4	0	0	0	1	2	17	1	0	0	0	0	1	2	3	2	3	2	2	2	2	1	1	2	8	4	5	5	5	5
886	TRUE	Empty	Vacuolar protein sorting-associated protein 26A OS=Homo sapiens OX=9606 GN=VPS26A PE=1 SV=2	VP26A_HUMAN		38 kDa	TRUE	unknown	11	8	8	3	0	0	0	0	4	0	0	0	0	0	0	0	4	1	4	1	0	1	2	4	4	5	9	4	8	3	3	3
887	TRUE	Empty	Acylamino-acid-releasing enzyme OS=Homo sapiens OX=9606 GN=APEH PE=1 SV=4	ACPH_HUMAN		81 kDa		unknown	9	23	24	0	0	0	0	0	11	0	0	0	0	0	0	0	3	0	0	0	0	1	0	0	0	0	10	2	4	1	0	0
888	TRUE	Empty	Mitochondrial 2-oxoglutarate/malate carrier protein OS=Homo sapiens OX=9606 GN=SLC25A11 PE=1 SV=3	M2OM_HUMAN		34 kDa		unknown	6	10	10	1	1	0	0	0	0	0	0	0	0	0	0	0	4	3	1	1	0	0	0	1	0	2	9	3	5	5	5	6
889	TRUE	Empty	Molybdenum cofactor sulfurase OS=Homo sapiens OX=9606 GN=MOCOS PE=1 SV=2	MOCOS_HUMAN		98 kDa		unknown	4	1	7	0	0	0	0	0	4	0	0	0	0	0	0	0	4	0	0	0	0	0	2	0	0	0	11	2	6	0	0	0
890	TRUE	Empty	Lipoma-preferred partner OS=Homo sapiens OX=9606 GN=LPP PE=1 SV=1	LPP_HUMAN		66 kDa		unknown	4	28	13	0	0	0	0	0	13	0	0	0	0	0	0	0	0	0	0	0	0	0	0	0	0	0	7	0	2	0	0	0
891	TRUE	Empty	Secretory carrier-associated membrane protein 3 OS=Homo sapiens OX=9606 GN=SCAMP3 PE=1 SV=3	SCAM3_HUMAN		38 kDa		unknown	13	18	16	2	0	0	0	0	11	0	0	0	0	0	0	0	2	2	1	0	0	2	1	0	1	0	8	1	3	2	0	0
892	TRUE	Empty	Ankyrin repeat domain-containing protein 50 OS=Homo sapiens OX=9606 GN=ANKRD50 PE=1 SV=4	ANR50_HUMAN		156 kDa		unknown	0	0	0	0	0	0	0	0	0	0	0	0	0	0	0	0	0	0	0	0	0	0	0	0	0	0	1	0	0	0	0	0
893	TRUE	Empty	Fer3-like protein OS=Homo sapiens OX=9606 GN=FERD3L PE=1 SV=1	FER3L_HUMAN		19 kDa	TRUE	unknown	0	0	0	0	0	0	0	0	1	1	0	0	0	0	0	0	1	0	0	0	0	0	1	0	0	1	0	0	0	0	0	0
894	TRUE	Empty	Zinc finger protein 532 OS=Homo sapiens OX=9606 GN=ZNF532 PE=1 SV=2	ZN532_HUMAN		142 kDa		unknown	0	0	0	0	0	0	0	0	0	0	0	0	0	0	0	0	0	0	0	0	0	0	0	0	0	1	0	0	0	0	0	0
895.1	TRUE	Empty	N-alpha-acetyltransferase 15, NatA auxiliary subunit OS=Homo sapiens OX=9606 GN=NAA15 PE=1 SV=1	NAA15_HUMAN		101 kDa	TRUE	unknown	2	6	14	0	0	0	0	0	4	0	0	0	0	0	0	0	1	0	0	0	0	0	0	0	0	0	8	1	4	1	1	1
895.2	TRUE	Empty	N-alpha-acetyltransferase 16, NatA auxiliary subunit OS=Homo sapiens OX=9606 GN=NAA16 PE=1 SV=2	NAA16_HUMAN		101 kDa	TRUE	unknown	0	2	5	0	0	0	0	0	0	0	0	0	0	0	0	1	0	0	0	0	0	0	0	0	0	0	0	0	3	0	0	0
896	TRUE	Empty	4-trimethylaminobutyraldehyde dehydrogenase OS=Homo sapiens OX=9606 GN=ALDH9A1 PE=1 SV=3	AL9A1_HUMAN		54 kDa		unknown	8	8	4	0	2	2	0	2	6	1	0	0	0	0	2	2	0	2	2	4	0	3	1	3	0	4	3	3	1	1	2	1
897	TRUE	Empty	Eukaryotic translation initiation factor 3 subunit E OS=Homo sapiens OX=9606 GN=EIF3E PE=1 SV=1	EIF3E_HUMAN		52 kDa		unknown	12	18	14	0	1	0	0	0	7	0	0	0	0	0	0	1	4	0	0	0	0	2	3	0	0	0	2	0	4	1	2	0
898	TRUE	Empty	Mitochondrial genome maintenance exonuclease 1 OS=Homo sapiens OX=9606 GN=MGME1 PE=1 SV=1	MGME1_HUMAN		39 kDa		unknown	2	0	2	0	0	0	0	2	1	3	0	0	1	1	1	3	2	3	4	4	0	1	2	3	5	2	0	5	1	2	1	2
899	TRUE	Empty	Serpin B5 OS=Homo sapiens OX=9606 GN=SERPINB5 PE=1 SV=2	SPB5_HUMAN		42 kDa		unknown	8	11	14	0	0	0	0	0	3	0	0	0	0	0	0	0	0	0	0	0	0	0	0	0	0	0	9	1	4	1	0	1
900	TRUE	Empty	Probable histidine--tRNA ligase, mitochondrial OS=Homo sapiens OX=9606 GN=HARS2 PE=1 SV=1	SYHM_HUMAN		57 kDa	TRUE	unknown	6	9	5	0	3	5	0	2	7	1	0	0	0	0	2	9	6	4	8	8	2	9	5	11	2	7	2	9	4	2	5	5
901	TRUE	Empty	Coiled-coil domain-containing protein 71L OS=Homo sapiens OX=9606 GN=CCDC71L PE=1 SV=2	CC71L_HUMAN		26 kDa		unknown	0	0	0	0	0	0	1	0	5	0	0	0	1	1	0	0	2	0	2	2	0	2	1	2	0	0	0	1	0	0	0	0
902	TRUE	Empty	Ataxin-10 OS=Homo sapiens OX=9606 GN=ATXN10 PE=1 SV=1	ATX10_HUMAN		53 kDa		unknown	11	17	11	0	0	0	0	0	2	0	0	0	0	0	0	0	1	0	1	0	0	0	3	0	0	0	6	3	3	2	0	1
903	TRUE	Empty	Heterogeneous nuclear ribonucleoprotein F OS=Homo sapiens OX=9606 GN=HNRNPF PE=1 SV=3	HNRPF_HUMAN		46 kDa	TRUE	unknown	27	29	29	2	6	7	1	0	13	0	0	0	0	0	3	3	3	2	3	5	0	4	4	2	4	4	5	1	4	5	2	4
904	TRUE	Empty	Transformation/transcription domain-associated protein OS=Homo sapiens OX=9606 GN=TRRAP PE=1 SV=3	TRRAP_HUMAN		438 kDa		unknown	0	0	0	0	0	0	0	0	0	0	0	0	0	0	0	0	0	0	0	0	0	0	0	0	0	0	2	0	0	0	0	0
905	TRUE	Empty	Fanconi anemia group D2 protein OS=Homo sapiens OX=9606 GN=FANCD2 PE=1 SV=2	FACD2_HUMAN		164 kDa		unknown	0	0	0	0	0	0	0	4	1	0	0	0	0	0	1	0	1	1	2	2	0	0	0	2	1	1	1	0	0	0	0	0
906	TRUE	Empty	E3 ubiquitin-protein ligase TRIM23 OS=Homo sapiens OX=9606 GN=TRIM23 PE=1 SV=1	TRI23_HUMAN		64 kDa		unknown	0	0	0	0	0	0	0	0	1	0	0	0	0	0	2	0	1	1	0	0	0	1	1	0	0	0	1	0	1	0	0	0
907	TRUE	Empty	Fatty acid desaturase 1 OS=Homo sapiens OX=9606 GN=FADS1 PE=1 SV=3	FADS1_HUMAN		52 kDa		unknown	8	4	6	3	1	0	0	0	0	0	0	0	0	0	1	1	2	1	1	2	1	1	1	1	3	2	16	2	5	1	1	2
908	TRUE	Empty	Heterogeneous nuclear ribonucleoprotein U-like protein 1 OS=Homo sapiens OX=9606 GN=HNRNPUL1 PE=1 SV=2	HNRL1_HUMAN		96 kDa	TRUE	unknown	5	7	10	6	1	2	1	0	4	0	0	0	0	0	0	0	0	0	0	1	0	0	0	1	0	1	11	0	3	3	1	0
909	TRUE	Empty	Nardilysin OS=Homo sapiens OX=9606 GN=NRDC PE=1 SV=2	NRDC_HUMAN		132 kDa		unknown	8	13	17	0	1	0	0	1	7	0	0	0	0	0	0	0	2	0	0	0	0	0	2	0	0	0	13	2	6	2	0	0
910	TRUE	Empty	60S ribosomal protein L24 OS=Homo sapiens OX=9606 GN=RPL24 PE=1 SV=1	RL24_HUMAN		18 kDa		unknown	1	4	5	3	4	3	1	0	14	0	0	0	0	0	2	0	3	4	3	4	0	1	3	2	1	4	8	2	3	2	2	1
911	TRUE	Empty	60S ribosomal protein L30 OS=Homo sapiens OX=9606 GN=RPL30 PE=1 SV=2	RL30_HUMAN		13 kDa		unknown	2	2	2	1	1	1	0	0	9	0	0	0	0	0	1	2	2	1	1	2	1	2	2	1	0	2	10	9	7	2	1	4
912	TRUE	Empty	SRA stem-loop-interacting RNA-binding protein, mitochondrial OS=Homo sapiens OX=9606 GN=SLIRP PE=1 SV=1	SLIRP_HUMAN		12 kDa		unknown	0	0	1	0	1	0	2	6	5	1	0	0	1	0	3	3	3	1	4	6	3	3	4	2	3	6	2	6	3	0	0	1
913	TRUE	Empty	Cytoplasmic aconitate hydratase OS=Homo sapiens OX=9606 GN=ACO1 PE=1 SV=3	ACOC_HUMAN		98 kDa		unknown	3	7	12	1	2	1	1	0	8	0	0	0	0	0	0	0	0	0	1	2	0	0	0	0	1	1	3	2	3	1	1	0
914	TRUE	Empty	Eukaryotic translation initiation factor 3 subunit A OS=Homo sapiens OX=9606 GN=EIF3A PE=1 SV=1	EIF3A_HUMAN		167 kDa	TRUE	unknown	8	8	16	0	4	0	0	0	0	1	0	0	0	0	0	0	1	0	0	0	0	0	0	0	0	0	8	0	1	1	0	0
915	TRUE	Empty	Nuclear pore complex protein Nup98-Nup96 OS=Homo sapiens OX=9606 GN=NUP98 PE=1 SV=4	NUP98_HUMAN		198 kDa		unknown	3	3	7	0	0	0	0	0	3	0	0	0	0	0	0	0	0	0	0	0	0	0	0	0	0	3	5	1	3	0	0	0
916	TRUE	Empty	Prostaglandin G/H synthase 1 OS=Homo sapiens OX=9606 GN=PTGS1 PE=1 SV=2	PGH1_HUMAN		69 kDa	TRUE	unknown	7	4	4	5	5	6	2	1	1	1	0	0	0	0	0	0	0	0	3	5	0	2	2	1	0	6	2	2	1	3	3	2
917	TRUE	Empty	ATP-dependent RNA helicase SUPV3L1, mitochondrial OS=Homo sapiens OX=9606 GN=SUPV3L1 PE=1 SV=1	SUV3_HUMAN		88 kDa		unknown	2	2	4	3	2	3	0	1	3	0	0	0	0	0	0	0	0	0	0	3	0	1	0	0	0	3	8	5	4	8	1	1
918	TRUE	Empty	Vacuolar protein sorting-associated protein 29 OS=Homo sapiens OX=9606 GN=VPS29 PE=1 SV=1	VPS29_HUMAN		21 kDa		unknown	3	7	6	0	0	0	3	2	10	0	1	0	1	2	3	2	4	2	3	2	0	3	7	1	0	2	9	3	5	2	1	2
919	TRUE	Empty	Band 4.1-like protein 1 OS=Homo sapiens OX=9606 GN=EPB41L1 PE=1 SV=2	E41L1_HUMAN		99 kDa		unknown	0	1	0	0	0	0	0	0	2	0	0	0	0	0	0	0	0	0	0	0	0	0	0	0	0	0	0	0	0	1	0	0
920	TRUE	Empty	Flotillin-1 OS=Homo sapiens OX=9606 GN=FLOT1 PE=1 SV=3	FLOT1_HUMAN		47 kDa		unknown	9	7	5	0	0	2	0	0	5	0	0	0	0	0	0	1	1	1	0	1	0	0	0	0	0	2	12	5	9	6	3	7
921	TRUE	Empty	Golgin subfamily A member 3 OS=Homo sapiens OX=9606 GN=GOLGA3 PE=1 SV=2	GOGA3_HUMAN		167 kDa		unknown	2	6	4	0	0	0	0	0	2	0	0	0	0	0	0	0	0	0	0	0	0	0	0	0	0	0	4	0	2	0	0	0
922	TRUE	Empty	Inorganic pyrophosphatase OS=Homo sapiens OX=9606 GN=PPA1 PE=1 SV=2	IPYR_HUMAN		33 kDa		unknown	15	20	15	2	0	1	0	0	11	1	0	0	0	0	2	1	5	3	5	3	0	2	5	3	3	5	6	5	7	1	2	2
923	TRUE	Empty	Cysteine desulfurase, mitochondrial OS=Homo sapiens OX=9606 GN=NFS1 PE=1 SV=3	NFS1_HUMAN		50 kDa		unknown	1	0	4	0	0	1	0	0	6	1	0	0	0	1	1	4	2	0	2	3	0	2	0	1	2	3	0	0	1	2	1	1
924	TRUE	Empty	Serine/threonine-protein phosphatase PGAM5, mitochondrial OS=Homo sapiens OX=9606 GN=PGAM5 PE=1 SV=2	PGAM5_HUMAN		32 kDa		unknown	8	9	8	0	0	0	1	1	0	0	0	0	0	0	0	0	3	2	2	1	1	3	3	1	0	0	5	1	3	2	1	2
925	TRUE	Empty	Rab3 GTPase-activating protein non-catalytic subunit OS=Homo sapiens OX=9606 GN=RAB3GAP2 PE=1 SV=1	RBGPR_HUMAN		156 kDa		unknown	7	8	9	0	1	0	0	0	6	0	0	0	0	0	0	0	1	0	0	0	0	0	2	0	0	0	14	1	4	2	0	0
926	TRUE	Empty	General vesicular transport factor p115 OS=Homo sapiens OX=9606 GN=USO1 PE=1 SV=2	USO1_HUMAN		108 kDa		unknown	8	18	20	0	2	0	0	0	7	0	0	0	0	0	0	0	2	0	0	0	0	0	0	0	0	0	8	1	6	0	0	1
927	TRUE	Empty	Heterogeneous nuclear ribonucleoprotein D0 OS=Homo sapiens OX=9606 GN=HNRNPD PE=1 SV=1	HNRPD_HUMAN		38 kDa	TRUE	unknown	10	14	13	0	0	4	0	2	4	3	0	0	0	0	1	6	5	5	3	4	1	3	3	5	2	3	8	1	6	3	1	1
928	TRUE	Empty	Surfeit locus protein 4 OS=Homo sapiens OX=9606 GN=SURF4 PE=1 SV=3	SURF4_HUMAN		30 kDa		unknown	10	9	10	4	5	2	2	2	12	0	0	0	1	0	0	1	2	0	1	0	2	2	0	1	0	1	3	1	2	1	2	1
929	TRUE	Empty	Zinc finger protein 217 OS=Homo sapiens OX=9606 GN=ZNF217 PE=1 SV=1	ZN217_HUMAN		115 kDa		unknown	1	1	0	0	0	0	0	0	0	0	0	0	0	0	0	0	0	0	0	0	0	0	0	1	0	0	0	1	0	0	0	0
930	TRUE	Empty	Peptidyl-tRNA hydrolase ICT1, mitochondrial OS=Homo sapiens OX=9606 GN=MRPL58 PE=1 SV=1	ICT1_HUMAN		24 kDa		unknown	1	1	0	0	0	1	4	4	4	1	0	0	2	0	4	2	4	3	5	3	2	4	6	4	2	3	1	2	2	2	2	3
931	TRUE	Empty	39S ribosomal protein L20, mitochondrial OS=Homo sapiens OX=9606 GN=MRPL20 PE=1 SV=1	RM20_HUMAN		17 kDa		unknown	1	1	3	2	1	0	2	1	3	1	1	0	2	2	5	3	5	7	4	5	0	2	4	4	3	4	1	2	1	1	0	1
932	TRUE	Empty	Cytochrome c oxidase subunit 2 OS=Homo sapiens OX=9606 GN=MT-CO2 PE=1 SV=1	COX2_HUMAN		26 kDa		unknown	3	4	6	5	4	3	2	0	4	0	0	0	0	0	1	3	3	2	2	2	1	3	2	3	1	2	5	2	4	3	3	3
933	TRUE	Empty	Thioredoxin domain-containing protein 5 OS=Homo sapiens OX=9606 GN=TXNDC5 PE=1 SV=2	TXND5_HUMAN		48 kDa		unknown	10	12	7	0	3	4	0	1	5	1	0	0	0	0	1	1	1	1	2	1	2	1	1	2	0	2	3	2	4	4	2	2
934	TRUE	Empty	Dynein heavy chain 6, axonemal OS=Homo sapiens OX=9606 GN=DNAH6 PE=2 SV=3	DYH6_HUMAN		476 kDa	TRUE	unknown	0	0	0	0	0	0	0	0	0	0	0	0	0	0	0	0	0	0	0	0	0	0	0	0	0	1	0	0	0	0	0	0
935	TRUE	Empty	DNA polymerase subunit gamma-1 OS=Homo sapiens OX=9606 GN=POLG PE=1 SV=1	DPOG1_HUMAN		140 kDa		unknown	1	0	0	0	1	1	0	1	5	0	0	0	0	0	0	0	1	1	3	3	0	0	0	1	1	2	3	7	4	6	6	3
936	TRUE	Empty	LanC-like protein 1 OS=Homo sapiens OX=9606 GN=LANCL1 PE=1 SV=1	LANC1_HUMAN		45 kDa	TRUE	unknown	8	9	8	0	0	0	0	0	9	0	0	0	0	0	0	1	2	0	0	0	0	0	1	0	0	0	9	4	3	1	0	0
937	TRUE	Empty	Phospholipase A-2-activating protein OS=Homo sapiens OX=9606 GN=PLAA PE=1 SV=2	PLAP_HUMAN		87 kDa		unknown	4	8	9	0	0	0	1	0	9	1	0	0	0	0	2	0	2	0	1	0	0	1	2	1	0	0	5	2	5	0	0	0
938	TRUE	Empty	Proteasome subunit alpha type-4 OS=Homo sapiens OX=9606 GN=PSMA4 PE=1 SV=1	PSA4_HUMAN		29 kDa		unknown	3	1	1	0	2	1	0	1	0	0	0	0	0	0	0	0	2	1	3	3	0	5	4	0	1	2	7	6	7	2	6	5
939	TRUE	Empty	40S ribosomal protein S19 OS=Homo sapiens OX=9606 GN=RPS19 PE=1 SV=2	RS19_HUMAN		16 kDa		unknown	2	1	2	1	0	1	0	0	3	0	0	0	1	1	2	2	3	2	4	3	2	3	2	2	1	4	3	5	5	3	4	6
940	TRUE	Empty	Methanethiol oxidase OS=Homo sapiens OX=9606 GN=SELENBP1 PE=1 SV=2	SBP1_HUMAN		52 kDa		unknown	9	13	6	0	1	1	0	0	8	0	0	0	0	0	0	0	0	0	1	0	0	0	0	0	0	0	7	1	4	2	2	1
941	TRUE	Empty	Midasin OS=Homo sapiens OX=9606 GN=MDN1 PE=1 SV=2	MDN1_HUMAN		633 kDa		unknown	3	0	0	0	0	0	0	0	1	0	0	0	0	0	0	1	0	0	0	0	0	0	0	0	0	0	3	0	0	0	0	0
942.1	TRUE	Empty	Glutathione S-transferase Mu 1 OS=Homo sapiens OX=9606 GN=GSTM1 PE=1 SV=3	GSTM1_HUMAN		26 kDa	TRUE	unknown	4	6	9	0	0	0	1	0	2	0	0	0	0	0	0	0	2	2	4	1	0	1	3	2	4	2	5	3	3	0	1	1
942.2	TRUE	Empty	Glutathione S-transferase Mu 5 OS=Homo sapiens OX=9606 GN=GSTM5 PE=1 SV=3	GSTM5_HUMAN		26 kDa	TRUE	unknown	4	8	11	4	2	2	5	2	13	2	1	1	2	1	9	3	4	4	7	4	4	3	7	4	5	3	6	4	6	2	3	0
942.3	TRUE	Empty	Glutathione S-transferase Mu 4 OS=Homo sapiens OX=9606 GN=GSTM4 PE=1 SV=3	GSTM4_HUMAN		26 kDa	TRUE	unknown	2	4	5	0	0	0	0	0	0	0	0	0	0	0	0	0	0	0	0	0	0	0	0	0	0	0	2	0	1	0	0	0
942.4	TRUE	Empty	Glutathione S-transferase Mu 2 OS=Homo sapiens OX=9606 GN=GSTM2 PE=1 SV=2	GSTM2_HUMAN		26 kDa	TRUE	unknown	0	0	0	0	0	0	0	0	0	0	0	0	0	0	0	0	0	0	4	0	0	0	0	0	0	0	0	0	0	0	0	0
943	TRUE	Empty	ADP-ribosylation factor-like protein 2 OS=Homo sapiens OX=9606 GN=ARL2 PE=1 SV=4	ARL2_HUMAN		21 kDa		unknown	0	0	0	0	0	0	5	3	5	0	0	0	1	0	2	2	1	1	5	3	0	0	1	5	2	4	9	6	4	0	1	2
944	TRUE	Empty	Mitochondrial dicarboxylate carrier OS=Homo sapiens OX=9606 GN=SLC25A10 PE=1 SV=2	DIC_HUMAN		31 kDa		unknown	3	8	5	0	1	2	0	2	3	0	0	0	0	0	1	1	5	3	3	4	0	1	4	2	3	5	4	1	2	2	2	3
945	TRUE	Empty	2-amino-3-ketobutyrate coenzyme A ligase, mitochondrial OS=Homo sapiens OX=9606 GN=GCAT PE=1 SV=1	KBL_HUMAN		45 kDa		unknown	4	2	4	0	0	1	1	2	4	2	0	0	0	0	4	3	1	1	7	4	0	2	2	3	2	4	1	3	4	3	1	1
946	TRUE	Empty	DNA mismatch repair protein Msh6 OS=Homo sapiens OX=9606 GN=MSH6 PE=1 SV=2	MSH6_HUMAN		153 kDa		unknown	6	2	5	0	2	1	0	0	4	0	0	0	0	0	0	0	1	0	0	3	0	0	0	1	2	0	9	2	1	2	1	1
947	TRUE	Empty	Ras-related protein Rab-34 OS=Homo sapiens OX=9606 GN=RAB34 PE=1 SV=1	RAB34_HUMAN		29 kDa		unknown	5	7	5	0	0	0	0	0	6	0	0	0	0	0	0	0	3	1	3	1	2	1	4	2	0	4	5	2	3	1	2	1
948	TRUE	Empty	40S ribosomal protein S13 OS=Homo sapiens OX=9606 GN=RPS13 PE=1 SV=2	RS13_HUMAN		17 kDa		unknown	4	3	3	3	2	1	0	0	6	0	0	0	0	0	0	0	5	1	2	2	1	2	3	2	0	2	2	5	3	1	1	2
949	TRUE	Empty	28S ribosomal protein S15, mitochondrial OS=Homo sapiens OX=9606 GN=MRPS15 PE=1 SV=1	RT15_HUMAN		30 kDa		unknown	1	0	0	0	1	0	0	1	4	1	0	0	0	0	2	1	2	1	1	1	1	2	1	2	1	1	0	2	1	1	1	3
950	TRUE	Empty	Helicase SKI2W OS=Homo sapiens OX=9606 GN=SKIV2L PE=1 SV=3	SKIV2_HUMAN		138 kDa		unknown	10	5	6	0	2	0	0	0	3	0	0	0	0	0	0	0	1	0	0	1	0	0	0	0	0	0	6	0	2	2	0	0
951	TRUE	Empty	Vacuolar protein sorting-associated protein 35 OS=Homo sapiens OX=9606 GN=VPS35 PE=1 SV=2	VPS35_HUMAN		92 kDa		unknown	13	14	21	0	2	1	0	0	7	0	0	0	0	0	0	0	1	0	0	0	0	0	0	0	0	0	4	3	3	0	0	1
952.1	TRUE	Empty	E3 ubiquitin-protein ligase HERC2 OS=Homo sapiens OX=9606 GN=HERC2 PE=1 SV=2	HERC2_HUMAN		527 kDa	TRUE	unknown	2	0	1	0	0	0	0	0	0	0	0	0	0	0	0	0	0	0	0	0	0	0	0	0	0	0	4	0	0	0	0	0
952.2	TRUE	Empty	Putative HERC2-like protein 3 OS=Homo sapiens OX=9606 GN=HERC2P3 PE=5 SV=2	HRC23_HUMAN		129 kDa	TRUE	unknown	0	0	0	0	0	0	0	0	0	0	0	0	0	0	0	0	0	0	0	0	0	0	0	0	0	0	0	0	0	0	0	0
953	TRUE	Empty	Fibronectin OS=Homo sapiens OX=9606 GN=FN1 PE=1 SV=4	FINC_HUMAN		263 kDa		unknown	20	2	1	1	2	4	0	0	2	0	0	0	0	0	0	1	0	0	1	0	0	0	0	0	0	0	0	1	0	2	0	0
954	TRUE	Empty	Fragile X mental retardation syndrome-related protein 1 OS=Homo sapiens OX=9606 GN=FXR1 PE=1 SV=3	FXR1_HUMAN		70 kDa	TRUE	unknown	6	12	8	0	3	2	1	1	4	1	0	0	0	0	2	2	0	0	1	1	1	0	1	1	0	3	12	5	6	1	3	0
955	TRUE	Empty	Mitochondrial tRNA-specific 2-thiouridylase 1 OS=Homo sapiens OX=9606 GN=TRMU PE=1 SV=2	MTU1_HUMAN		48 kDa		unknown	1	0	2	0	0	0	0	0	4	1	0	0	0	0	4	3	3	0	2	2	0	0	2	1	3	3	2	1	1	3	1	1
956	TRUE	Empty	Ankyrin-3 OS=Homo sapiens OX=9606 GN=ANK3 PE=1 SV=3	ANK3_HUMAN		480 kDa	TRUE	unknown	0	0	0	0	0	0	0	0	1	0	0	0	0	0	0	0	0	0	0	1	0	0	0	0	0	0	0	0	0	0	0	0
957	TRUE	Empty	Extended synaptotagmin-2 OS=Homo sapiens OX=9606 GN=ESYT2 PE=1 SV=1	ESYT2_HUMAN		102 kDa		unknown	4	10	12	3	1	2	0	0	3	0	0	0	0	0	0	0	0	0	1	0	0	0	0	1	0	0	6	4	5	2	0	0
958	TRUE	Empty	Oxygen-dependent coproporphyrinogen-III oxidase, mitochondrial OS=Homo sapiens OX=9606 GN=CPOX PE=1 SV=3	HEM6_HUMAN		50 kDa		unknown	0	0	0	0	0	0	0	0	0	0	0	0	0	0	0	0	0	0	0	0	0	0	0	0	0	0	3	1	0	0	2	0
959	TRUE	Empty	Protein PRRC2C OS=Homo sapiens OX=9606 GN=PRRC2C PE=1 SV=4	PRC2C_HUMAN		317 kDa		unknown	1	3	4	0	0	0	0	0	2	0	0	0	0	0	0	0	0	0	0	0	0	0	0	0	0	0	9	1	0	0	0	0
960	TRUE	Empty	Nucleoporin SEH1 OS=Homo sapiens OX=9606 GN=SEH1L PE=1 SV=3	SEH1_HUMAN		40 kDa		unknown	3	2	2	3	0	0	0	0	2	2	0	0	0	0	2	1	3	4	2	2	0	3	4	3	2	3	9	4	6	3	3	0
961	TRUE	Empty	Tryptophan--tRNA ligase, mitochondrial OS=Homo sapiens OX=9606 GN=WARS2 PE=1 SV=1	SYWM_HUMAN		40 kDa		unknown	4	1	3	1	0	1	0	0	10	2	0	0	0	0	1	1	1	2	3	3	1	3	1	1	3	1	0	3	2	3	0	1
962	TRUE	Empty	Serine/threonine-protein kinase WNK1 OS=Homo sapiens OX=9606 GN=WNK1 PE=1 SV=2	WNK1_HUMAN		251 kDa	TRUE	unknown	9	6	13	0	0	0	0	0	8	0	0	0	0	0	0	0	0	0	0	0	0	0	0	0	0	0	9	0	2	0	0	0
963	TRUE	Empty	Heterogeneous nuclear ribonucleoprotein D-like OS=Homo sapiens OX=9606 GN=HNRNPDL PE=1 SV=3	HNRDL_HUMAN		46 kDa	TRUE	unknown	11	12	9	3	2	2	0	0	5	1	0	0	0	0	1	4	4	2	2	3	0	1	2	2	2	2	7	3	7	1	1	1
964	TRUE	Empty	Atlastin-3 OS=Homo sapiens OX=9606 GN=ATL3 PE=1 SV=1	ATLA3_HUMAN		61 kDa		unknown	12	8	8	0	2	0	0	0	2	0	0	0	0	0	0	0	0	0	0	0	0	0	0	0	0	0	6	0	2	0	0	1
965	TRUE	Empty	Cell cycle and apoptosis regulator protein 2 OS=Homo sapiens OX=9606 GN=CCAR2 PE=1 SV=2	CCAR2_HUMAN		103 kDa		unknown	2	11	15	1	3	2	0	0	6	0	0	0	1	0	0	0	1	0	1	0	0	0	1	0	0	0	7	1	4	5	1	0
966	TRUE	Empty	Protein diaphanous homolog 1 OS=Homo sapiens OX=9606 GN=DIAPH1 PE=1 SV=2	DIAP1_HUMAN		141 kDa		unknown	7	5	8	0	0	0	0	0	2	0	0	0	0	0	0	0	0	0	0	0	0	0	0	0	0	0	5	1	0	0	0	0
967	TRUE	Empty	Dynamin-1 OS=Homo sapiens OX=9606 GN=DNM1 PE=1 SV=2	DYN1_HUMAN		97 kDa	TRUE	unknown	8	17	27	9	9	5	0	0	13	0	0	0	0	0	0	0	3	0	1	2	0	0	0	1	0	0	12	4	8	6	3	1
968	TRUE	Empty	Inositol 1,4,5-trisphosphate receptor type 1 OS=Homo sapiens OX=9606 GN=ITPR1 PE=1 SV=3	ITPR1_HUMAN		314 kDa	TRUE	unknown	11	3	8	0	0	0	0	0	0	0	0	0	0	0	0	0	0	0	0	0	0	0	0	0	0	0	8	0	6	4	0	0
969	TRUE	Empty	Mitochondrial intermediate peptidase OS=Homo sapiens OX=9606 GN=MIPEP PE=1 SV=2	MIPEP_HUMAN		81 kDa	TRUE	unknown	1	0	0	0	6	5	1	2	4	0	0	0	0	0	0	0	0	1	4	3	0	1	2	1	0	3	1	0	2	1	1	0
970	TRUE	Empty	1-phosphatidylinositol 4,5-bisphosphate phosphodiesterase beta-3 OS=Homo sapiens OX=9606 GN=PLCB3 PE=1 SV=2	PLCB3_HUMAN		139 kDa		unknown	11	10	11	0	0	0	0	0	6	0	0	0	0	0	0	0	0	0	0	0	0	0	0	0	0	0	12	1	9	1	0	0
971	TRUE	Empty	Quinone oxidoreductase OS=Homo sapiens OX=9606 GN=CRYZ PE=1 SV=1	QOR_HUMAN		35 kDa		unknown	4	4	4	0	0	1	0	1	1	3	0	0	0	0	0	1	4	4	4	5	0	4	4	4	3	4	1	5	3	2	1	4
972	TRUE	Empty	39S ribosomal protein L4, mitochondrial OS=Homo sapiens OX=9606 GN=MRPL4 PE=1 SV=1	RM04_HUMAN		35 kDa		unknown	3	2	3	0	0	0	0	1	3	0	0	0	0	1	0	1	1	2	4	1	0	0	0	2	2	4	4	3	3	2	2	0
973	TRUE	Empty	SUMO-activating enzyme subunit 2 OS=Homo sapiens OX=9606 GN=UBA2 PE=1 SV=2	SAE2_HUMAN		71 kDa		unknown	5	7	12	2	2	3	1	0	7	0	0	0	0	0	1	0	2	1	1	0	0	1	0	0	0	2	2	1	2	1	0	1
974	TRUE	Empty	Septin-2 OS=Homo sapiens OX=9606 GN=SEPT2 PE=1 SV=1	SEPT2_HUMAN		41 kDa	TRUE	unknown	16	16	16	0	0	0	0	0	10	0	0	0	0	0	0	1	2	0	0	0	0	0	1	0	0	0	13	0	0	2	0	0
975	TRUE	Empty	Sorting nexin-5 OS=Homo sapiens OX=9606 GN=SNX5 PE=1 SV=1	SNX5_HUMAN		47 kDa	TRUE	unknown	12	11	6	0	0	0	0	0	7	0	0	0	0	0	0	1	3	0	0	0	0	0	2	0	0	0	10	2	3	0	0	0
976	TRUE	Empty	Signal peptidase complex subunit 2 OS=Homo sapiens OX=9606 GN=SPCS2 PE=1 SV=3	SPCS2_HUMAN		25 kDa		unknown	1	2	5	0	0	0	0	0	0	0	0	0	0	0	2	0	1	0	0	0	0	0	2	0	0	1	7	1	3	0	1	0
977	TRUE	Empty	Testis-expressed protein 9 OS=Homo sapiens OX=9606 GN=TEX9 PE=1 SV=1	TEX9_HUMAN		45 kDa		unknown	0	0	0	0	0	0	0	0	0	0	0	0	0	0	0	0	0	0	0	1	0	1	0	0	0	0	0	0	0	0	0	0
978	TRUE	Empty	ATP-binding cassette sub-family F member 2 OS=Homo sapiens OX=9606 GN=ABCF2 PE=1 SV=2	ABCF2_HUMAN		71 kDa		unknown	3	6	5	2	1	2	1	1	2	1	0	0	0	0	0	0	1	0	1	3	0	1	1	2	0	2	10	4	7	3	4	0
979	TRUE	Empty	AP-2 complex subunit beta OS=Homo sapiens OX=9606 GN=AP2B1 PE=1 SV=1	AP2B1_HUMAN		105 kDa	TRUE	unknown	11	10	18	1	3	0	0	0	9	0	0	0	0	0	0	0	0	0	1	0	0	0	0	0	0	0	10	4	4	4	0	1
980	TRUE	Empty	DnaJ homolog subfamily C member 13 OS=Homo sapiens OX=9606 GN=DNAJC13 PE=1 SV=5	DJC13_HUMAN		254 kDa		unknown	9	0	9	0	0	0	0	0	3	0	0	0	0	0	0	0	0	0	0	0	0	0	0	0	0	0	7	0	1	0	0	0
981	TRUE	Empty	NAD-dependent malic enzyme, mitochondrial OS=Homo sapiens OX=9606 GN=ME2 PE=1 SV=1	MAOM_HUMAN		65 kDa		unknown	0	0	1	0	4	2	0	3	4	1	0	0	0	0	0	0	0	2	4	4	0	0	0	2	1	5	2	2	1	1	1	2
982	TRUE	Empty	Nestin OS=Homo sapiens OX=9606 GN=NES PE=1 SV=2	NEST_HUMAN		177 kDa		unknown	18	2	5	1	0	0	0	2	5	0	0	0	0	0	0	0	4	0	1	0	0	0	1	1	2	2	7	0	2	0	0	0
983	TRUE	Empty	Pyruvate dehydrogenase phosphatase regulatory subunit, mitochondrial OS=Homo sapiens OX=9606 GN=PDPR PE=1 SV=2	PDPR_HUMAN		99 kDa		unknown	1	0	2	2	1	1	1	1	8	0	0	0	0	0	0	0	3	0	5	7	0	1	1	3	4	6	1	6	4	2	3	1
984	TRUE	Empty	DNA-directed RNA polymerase II subunit RPB2 OS=Homo sapiens OX=9606 GN=POLR2B PE=1 SV=1	RPB2_HUMAN		134 kDa	TRUE	unknown	0	7	6	1	1	1	0	0	8	0	0	0	0	0	0	0	0	0	0	1	0	1	1	0	1	0	16	1	7	6	0	2
985	TRUE	Empty	Tryptophan--tRNA ligase, cytoplasmic OS=Homo sapiens OX=9606 GN=WARS PE=1 SV=2	SYWC_HUMAN		53 kDa		unknown	3	6	4	0	0	0	0	0	5	1	0	0	0	0	2	1	2	1	1	1	0	1	2	1	1	2	7	2	3	2	0	0
986	TRUE	Empty	Coactosin-like protein OS=Homo sapiens OX=9606 GN=COTL1 PE=1 SV=3	COTL1_HUMAN		16 kDa		unknown	1	5	4	1	3	2	0	2	3	0	0	0	0	0	2	2	0	3	0	3	1	0	0	1	1	2	1	1	1	0	0	0
987	TRUE	Empty	Complement C3 OS=Homo sapiens OX=9606 GN=C3 PE=1 SV=2	CO3_HUMAN		187 kDa		unknown	0	0	0	0	0	0	0	0	0	0	0	0	0	0	0	0	1	0	0	0	1	0	0	0	0	0	0	1	0	0	0	0
988.1	TRUE	Empty	Nuclear RNA export factor 2 OS=Homo sapiens OX=9606 GN=NXF2 PE=1 SV=1	NXF2_HUMAN		72 kDa	TRUE	unknown	0	1	1	1	0	1	1	0	0	0	0	0	0	0	0	0	0	0	0	0	0	0	0	0	1	0	0	0	0	0	0	0
988.2	TRUE	Empty	Nuclear RNA export factor 5 OS=Homo sapiens OX=9606 GN=NXF5 PE=2 SV=1	NXF5_HUMAN		46 kDa	TRUE	unknown	0	0	0	0	0	0	0	0	0	0	0	0	0	0	0	0	0	0	0	0	0	0	0	0	0	0	0	0	0	0	0	0
989	TRUE	Empty	Histone-arginine methyltransferase CARM1 OS=Homo sapiens OX=9606 GN=CARM1 PE=1 SV=3	CARM1_HUMAN		66 kDa		unknown	8	12	5	0	2	2	0	0	6	0	0	0	0	0	0	0	2	0	1	1	0	0	1	0	0	1	5	1	1	2	1	1
990	TRUE	Empty	Centrosomal protein of 85 kDa OS=Homo sapiens OX=9606 GN=CEP85 PE=1 SV=1	CEP85_HUMAN		86 kDa		unknown	7	4	6	0	0	0	1	1	6	0	0	0	0	0	2	0	3	0	0	0	0	0	3	0	0	0	21	2	6	0	0	0
991	TRUE	Empty	Epimerase family protein SDR39U1 OS=Homo sapiens OX=9606 GN=SDR39U1 PE=1 SV=2	D39U1_HUMAN		35 kDa		unknown	0	0	0	0	0	0	3	4	0	0	0	0	1	1	0	3	5	3	5	3	0	4	4	2	2	3	1	5	3	3	3	6
992	TRUE	Empty	Keratin, type II cytoskeletal 1b OS=Homo sapiens OX=9606 GN=KRT77 PE=2 SV=3	K2C1B_HUMAN		62 kDa	TRUE	unknown	80	48	87	50	53	57	50	69	93	33	12	9	14	8	68	60	87	48	62	68	66	99	58	53	83	60	13	16	18	21	12	16
993	TRUE	Empty	Probable 28S rRNA (cytosine(4447)-C(5))-methyltransferase OS=Homo sapiens OX=9606 GN=NOP2 PE=1 SV=2	NOP2_HUMAN		89 kDa		unknown	3	7	9	4	1	1	0	0	7	0	0	0	0	0	0	0	0	0	0	0	0	0	0	0	0	0	8	3	2	2	1	0
994	TRUE	Empty	Pericentrin OS=Homo sapiens OX=9606 GN=PCNT PE=1 SV=4	PCNT_HUMAN		378 kDa		unknown	4	0	5	0	0	0	0	0	3	0	0	0	0	0	0	0	0	0	0	0	0	0	0	0	0	0	7	1	4	0	0	0
995	TRUE	Empty	Pentatricopeptide repeat-containing protein 2, mitochondrial OS=Homo sapiens OX=9606 GN=PTCD2 PE=1 SV=3	PTCD2_HUMAN		44 kDa		unknown	2	0	1	1	0	0	0	0	1	2	0	0	0	0	0	1	3	2	4	4	0	2	1	4	3	4	0	2	1	2	2	1
996	TRUE	Empty	40S ribosomal protein S18 OS=Homo sapiens OX=9606 GN=RPS18 PE=1 SV=3	RS18_HUMAN		18 kDa		unknown	3	2	4	0	0	2	1	0	3	0	0	0	0	0	4	3	5	2	3	2	3	2	2	1	1	3	6	6	6	3	5	7
997	TRUE	Empty	Sorcin OS=Homo sapiens OX=9606 GN=SRI PE=1 SV=1	SORCN_HUMAN		22 kDa		unknown	0	5	2	0	0	0	0	0	6	0	0	0	0	0	0	2	1	0	0	0	0	2	1	0	0	0	5	2	3	0	0	1
998	TRUE	Empty	Leukotriene A-4 hydrolase OS=Homo sapiens OX=9606 GN=LTA4H PE=1 SV=2	LKHA4_HUMAN		69 kDa		unknown	4	6	14	0	5	2	0	0	5	0	0	0	0	0	0	0	0	0	0	0	0	0	0	0	0	0	11	1	5	2	1	0
999	TRUE	Empty	Phosphatidylinositide phosphatase SAC1 OS=Homo sapiens OX=9606 GN=SACM1L PE=1 SV=2	SAC1_HUMAN		67 kDa		unknown	8	9	5	0	3	2	0	1	4	0	0	0	0	0	1	1	2	1	2	2	0	2	1	2	0	1	2	2	3	1	2	0
1000	TRUE	Empty	60S ribosomal protein L36a OS=Homo sapiens OX=9606 GN=RPL36A PE=1 SV=2	RL36A_HUMAN		12 kDa		unknown	4	6	8	4	5	2	2	2	5	1	1	0	1	1	1	1	2	2	1	2	2	1	2	3	2	2	2	0	0	1	0	1
1001	TRUE	Empty	Bromodomain adjacent to zinc finger domain protein 2B OS=Homo sapiens OX=9606 GN=BAZ2B PE=1 SV=3	BAZ2B_HUMAN		240 kDa		unknown	5	0	1	0	0	0	0	0	0	0	0	0	0	0	0	0	0	0	0	0	0	0	1	0	0	0	1	0	0	1	0	0
1002	TRUE	Empty	14-3-3 protein gamma OS=Homo sapiens OX=9606 GN=YWHAG PE=1 SV=2	1433G_HUMAN		28 kDa	TRUE	unknown	69	63	83	13	8	6	27	31	84	15	2	1	2	2	39	17	21	8	10	10	29	16	17	8	8	14	13	12	18	0	7	0
1003	TRUE	Empty	Elongator complex protein 1 OS=Homo sapiens OX=9606 GN=ELP1 PE=1 SV=3	ELP1_HUMAN		150 kDa		unknown	3	3	3	0	1	0	0	0	1	1	0	0	0	0	0	0	1	0	0	0	0	0	1	0	0	0	11	1	5	1	0	0
1004	TRUE	Empty	Nitric oxide-associated protein 1 OS=Homo sapiens OX=9606 GN=NOA1 PE=1 SV=2	NOA1_HUMAN		78 kDa		unknown	0	1	0	1	2	0	1	1	7	0	0	0	0	0	0	0	2	0	3	5	0	1	3	1	3	2	3	3	0	4	1	0
1005	TRUE	Empty	Testin OS=Homo sapiens OX=9606 GN=TES PE=1 SV=1	TES_HUMAN		48 kDa		unknown	8	8	4	0	0	0	0	1	6	0	0	0	0	0	1	1	2	0	2	3	0	1	2	1	0	2	5	1	4	1	0	0
1006	TRUE	Empty	Utrophin OS=Homo sapiens OX=9606 GN=UTRN PE=1 SV=2	UTRO_HUMAN		394 kDa	TRUE	unknown	0	1	0	0	0	0	0	1	0	0	0	0	0	0	0	0	0	0	0	1	0	0	0	0	0	0	0	0	0	0	0	0
1007	TRUE	Empty	Tubulin-specific chaperone D OS=Homo sapiens OX=9606 GN=TBCD PE=1 SV=2	TBCD_HUMAN		133 kDa		unknown	4	6	11	0	2	0	0	0	7	0	0	0	0	0	1	0	0	0	1	0	1	0	1	0	0	0	12	1	5	2	0	0
1008	TRUE	Empty	2-5A-dependent ribonuclease OS=Homo sapiens OX=9606 GN=RNASEL PE=1 SV=2	RN5A_HUMAN		84 kDa	TRUE	unknown	1	0	1	1	0	0	0	0	0	0	0	0	0	0	1	0	0	1	0	0	0	1	0	1	0	0	0	0	0	0	0	0
1009.1	TRUE	Empty	Protein kinase C alpha type OS=Homo sapiens OX=9606 GN=PRKCA PE=1 SV=4	KPCA_HUMAN		77 kDa	TRUE	unknown	7	9	11	1	3	1	1	1	10	0	0	0	0	0	0	0	2	0	0	1	0	1	2	0	0	2	4	0	0	1	0	0
1009.2	TRUE	Empty	Protein kinase C beta type OS=Homo sapiens OX=9606 GN=PRKCB PE=1 SV=4	KPCB_HUMAN		77 kDa	TRUE	unknown	4	6	7	0	0	0	0	0	6	0	0	0	0	0	0	0	0	0	0	0	0	0	0	0	0	1	2	0	0	0	0	0
1010	TRUE	Empty	Chloride intracellular channel protein 1 OS=Homo sapiens OX=9606 GN=CLIC1 PE=1 SV=4	CLIC1_HUMAN		27 kDa	TRUE	unknown	6	9	9	0	1	0	1	1	4	1	0	0	0	0	2	0	3	0	1	1	0	0	1	1	1	1	1	1	2	0	1	0
1011	TRUE	Empty	Elongation factor 1-beta OS=Homo sapiens OX=9606 GN=EEF1B2 PE=1 SV=3	EF1B_HUMAN		25 kDa	TRUE	unknown	8	7	9	0	0	0	0	1	7	1	0	0	0	0	0	2	4	0	3	3	0	0	3	0	1	0	3	0	4	0	1	2
1012	TRUE	Empty	Endoplasmic reticulum resident protein 29 OS=Homo sapiens OX=9606 GN=ERP29 PE=1 SV=4	ERP29_HUMAN		29 kDa		unknown	4	6	5	2	1	2	0	3	0	1	0	0	0	0	1	0	4	3	4	3	0	2	2	3	1	2	4	4	4	2	3	3
1013	TRUE	Empty	Protein transport protein Sec24A OS=Homo sapiens OX=9606 GN=SEC24A PE=1 SV=2	SC24A_HUMAN		120 kDa	TRUE	unknown	3	9	9	1	0	0	0	0	11	0	0	0	0	0	0	0	1	0	0	0	0	0	1	0	0	1	12	1	2	1	0	0
1014	TRUE	Empty	Splicing factor 3B subunit 1 OS=Homo sapiens OX=9606 GN=SF3B1 PE=1 SV=3	SF3B1_HUMAN		146 kDa		unknown	3	1	5	0	2	0	0	0	2	0	0	0	0	0	0	0	0	0	0	0	0	0	0	0	0	0	7	1	2	2	0	1
1015	TRUE	Empty	Sorting nexin-2 OS=Homo sapiens OX=9606 GN=SNX2 PE=1 SV=2	SNX2_HUMAN		58 kDa	TRUE	unknown	18	24	22	0	0	0	0	1	13	0	0	0	0	0	0	0	6	0	0	0	0	1	7	0	0	0	12	4	13	0	0	0
1016	TRUE	Empty	General transcription factor 3C polypeptide 4 OS=Homo sapiens OX=9606 GN=GTF3C4 PE=1 SV=2	TF3C4_HUMAN		92 kDa		unknown	0	0	2	0	0	0	0	0	1	0	0	0	0	0	0	0	0	0	0	0	0	0	0	0	0	0	3	2	1	1	0	0
1017	TRUE	Empty	Ataxin-2-like protein OS=Homo sapiens OX=9606 GN=ATXN2L PE=1 SV=2	ATX2L_HUMAN		113 kDa		unknown	2	15	10	0	0	0	0	0	10	0	0	0	0	0	0	0	0	0	0	0	0	0	1	0	0	0	13	0	3	0	0	0
1018	TRUE	Empty	Complement component 1 Q subcomponent-binding protein, mitochondrial OS=Homo sapiens OX=9606 GN=C1QBP PE=1 SV=1	C1QBP_HUMAN		31 kDa		unknown	4	2	2	2	3	3	1	1	0	2	0	0	0	0	3	2	1	6	7	9	4	5	0	7	8	1	2	0	0	2	2	1
1019	TRUE	Empty	ATP-dependent RNA helicase DHX29 OS=Homo sapiens OX=9606 GN=DHX29 PE=1 SV=2	DHX29_HUMAN		155 kDa	TRUE	unknown	6	1	4	4	2	2	0	0	2	1	0	0	0	0	0	0	2	0	4	1	0	0	1	1	2	0	11	2	3	3	0	0
1020	TRUE	Empty	Golgin subfamily A member 4 OS=Homo sapiens OX=9606 GN=GOLGA4 PE=1 SV=1	GOGA4_HUMAN		261 kDa		unknown	6	4	5	0	0	0	0	0	4	0	0	0	0	0	0	0	0	0	0	0	0	0	0	0	0	0	4	0	2	0	0	0
1021	TRUE	Empty	Hemicentin-1 OS=Homo sapiens OX=9606 GN=HMCN1 PE=1 SV=2	HMCN1_HUMAN		613 kDa		unknown	0	0	0	0	0	0	0	0	0	0	0	0	0	0	0	0	0	0	0	0	1	0	0	0	1	0	0	0	0	0	0	0
1022	TRUE	Empty	Cullin-4A OS=Homo sapiens OX=9606 GN=CUL4A PE=1 SV=3	CUL4A_HUMAN		88 kDa	TRUE	unknown	6	9	14	4	3	0	0	1	5	0	0	0	0	0	0	0	3	1	0	1	0	0	1	1	0	1	9	1	3	2	1	0
1023	TRUE	Empty	Desmoglein-1 OS=Homo sapiens OX=9606 GN=DSG1 PE=1 SV=2	DSG1_HUMAN		114 kDa	TRUE	unknown	1	0	2	0	0	0	0	0	5	0	0	0	0	0	3	0	4	0	0	3	0	2	0	0	0	0	1	2	6	9	4	5
1024	TRUE	Empty	60S ribosomal protein L27 OS=Homo sapiens OX=9606 GN=RPL27 PE=1 SV=2	RL27_HUMAN		16 kDa		unknown	0	1	2	3	1	2	1	2	5	1	0	0	0	1	2	2	3	2	1	2	2	2	2	1	1	2	8	4	5	5	2	4
1025	TRUE	Empty	Probable cysteine--tRNA ligase, mitochondrial OS=Homo sapiens OX=9606 GN=CARS2 PE=1 SV=1	SYCM_HUMAN		62 kDa		unknown	0	1	0	0	1	1	0	1	2	0	0	0	0	0	0	3	2	1	3	5	0	1	2	1	0	3	3	6	2	2	3	3
1026	TRUE	Empty	Tropomodulin-3 OS=Homo sapiens OX=9606 GN=TMOD3 PE=1 SV=1	TMOD3_HUMAN		40 kDa	TRUE	unknown	11	12	11	0	0	0	0	0	6	0	0	0	0	0	0	0	2	0	0	0	0	0	2	0	0	0	10	1	15	0	0	0
1027	TRUE	Empty	Centromere protein F OS=Homo sapiens OX=9606 GN=CENPF PE=1 SV=2	CENPF_HUMAN		368 kDa	TRUE	unknown	0	0	0	0	0	0	0	0	0	0	0	0	0	0	0	0	0	0	0	0	0	0	0	1	0	1	5	0	0	0	0	0
1028	TRUE	Empty	Developmentally-regulated GTP-binding protein 2 OS=Homo sapiens OX=9606 GN=DRG2 PE=1 SV=1	DRG2_HUMAN		41 kDa	TRUE	unknown	7	7	3	4	2	1	0	0	3	0	0	0	0	0	0	3	6	0	3	2	0	2	2	0	2	3	5	4	5	3	2	2
1029	TRUE	Empty	Unconventional myosin-Ie OS=Homo sapiens OX=9606 GN=MYO1E PE=1 SV=2	MYO1E_HUMAN		127 kDa	TRUE	unknown	8	12	13	1	2	0	0	0	5	0	0	0	0	0	0	0	0	0	1	0	0	0	1	0	0	0	9	2	3	1	0	0
1030	TRUE	Empty	26S proteasome non-ATPase regulatory subunit 5 OS=Homo sapiens OX=9606 GN=PSMD5 PE=1 SV=3	PSMD5_HUMAN		56 kDa		unknown	10	11	12	0	0	0	0	0	7	0	0	0	0	0	0	0	2	0	1	1	0	0	1	0	0	1	6	2	5	2	2	2
1031	TRUE	Empty	Adenylosuccinate synthetase isozyme 2 OS=Homo sapiens OX=9606 GN=ADSS PE=1 SV=3	PURA2_HUMAN		50 kDa	TRUE	unknown	8	12	9	0	0	0	0	0	4	0	0	0	0	0	0	1	2	1	1	1	0	1	2	1	0	2	7	0	2	0	0	1
1032	TRUE	Empty	Tetratricopeptide repeat protein 37 OS=Homo sapiens OX=9606 GN=TTC37 PE=1 SV=1	TTC37_HUMAN		175 kDa		unknown	9	2	7	0	0	0	0	0	1	0	0	0	0	0	0	0	0	0	0	0	0	0	0	0	0	0	8	1	2	2	0	0
1033	TRUE	Empty	28S ribosomal protein S5, mitochondrial OS=Homo sapiens OX=9606 GN=MRPS5 PE=1 SV=2	RT05_HUMAN		48 kDa		unknown	3	2	2	0	0	0	0	2	4	3	0	1	1	0	2	1	1	2	2	3	1	0	2	1	2	3	2	0	0	3	0	0
1034	TRUE	Empty	Tumor necrosis factor alpha-induced protein 8-like protein 1 OS=Homo sapiens OX=9606 GN=TNFAIP8L1 PE=1 SV=2	TP8L1_HUMAN		21 kDa		unknown	0	0	0	0	1	0	0	0	0	1	0	0	0	0	0	1	0	0	1	0	0	0	0	1	0	1	0	0	0	0	0	0
1035.1	TRUE	Empty	Tripartite motif-containing protein 16 OS=Homo sapiens OX=9606 GN=TRIM16 PE=1 SV=3	TRI16_HUMAN		64 kDa	TRUE	unknown	8	8	11	0	3	1	2	1	8	0	0	0	0	0	1	0	0	0	1	0	0	0	0	0	0	1	3	2	3	3	3	1
1035.2	TRUE	Empty	Tripartite motif-containing protein 16-like protein OS=Homo sapiens OX=9606 GN=TRIM16L PE=2 SV=3	TR16L_HUMAN		40 kDa	TRUE	unknown	0	0	0	0	0	0	0	0	0	0	0	0	0	0	0	0	0	0	0	0	0	0	0	0	0	0	0	0	0	0	0	0
1036	TRUE	Empty	Calcium-binding mitochondrial carrier protein Aralar2 OS=Homo sapiens OX=9606 GN=SLC25A13 PE=1 SV=2	CMC2_HUMAN		74 kDa	TRUE	unknown	8	8	10	0	13	5	0	0	15	0	0	0	0	0	0	0	0	1	2	1	0	0	0	2	0	0	12	5	7	5	3	3
1037	TRUE	Empty	Myristoylated alanine-rich C-kinase substrate OS=Homo sapiens OX=9606 GN=MARCKS PE=1 SV=4	MARCS_HUMAN		32 kDa	TRUE	unknown	6	14	15	0	0	0	0	1	13	0	0	0	0	0	3	3	4	0	0	0	3	3	3	0	0	0	2	0	0	0	0	0
1038	TRUE	Empty	PH domain leucine-rich repeat-containing protein phosphatase 1 OS=Homo sapiens OX=9606 GN=PHLPP1 PE=1 SV=3	PHLP1_HUMAN		185 kDa		unknown	0	0	0	0	0	0	0	0	0	0	0	0	0	0	0	0	0	0	0	0	0	0	0	0	0	0	1	0	0	0	0	0
1039	TRUE	Empty	Unconventional myosin-XVIIIb OS=Homo sapiens OX=9606 GN=MYO18B PE=1 SV=2	MY18B_HUMAN		285 kDa		unknown	1	0	1	0	0	0	0	0	0	0	0	0	0	0	0	0	0	0	0	1	0	0	0	0	0	0	0	0	0	0	0	0
1040	TRUE	Empty	Neutral amino acid transporter B(0) OS=Homo sapiens OX=9606 GN=SLC1A5 PE=1 SV=2	AAAT_HUMAN		57 kDa	TRUE	unknown	6	7	6	0	0	0	2	0	12	0	0	0	0	0	0	0	6	0	5	1	2	1	1	3	0	2	8	3	3	2	3	1
1041	TRUE	Empty	Flap endonuclease 1 OS=Homo sapiens OX=9606 GN=FEN1 PE=1 SV=1	FEN1_HUMAN		43 kDa		unknown	5	7	4	0	0	3	1	0	6	1	0	0	0	0	0	1	2	0	4	4	0	1	0	1	1	5	4	5	6	4	3	2
1042	TRUE	Empty	Glutathione peroxidase 1 OS=Homo sapiens OX=9606 GN=GPX1 PE=1 SV=4	GPX1_HUMAN		22 kDa		unknown	0	0	0	0	0	0	3	3	1	1	0	0	3	2	1	2	5	4	4	5	0	3	1	4	2	4	2	7	2	1	1	2
1043	TRUE	Empty	E3 ubiquitin-protein ligase HECTD1 OS=Homo sapiens OX=9606 GN=HECTD1 PE=1 SV=3	HECD1_HUMAN		289 kDa		unknown	0	0	0	0	0	0	0	0	0	0	0	0	0	0	0	0	0	0	0	0	0	0	0	0	0	0	11	0	3	1	0	0
1044	TRUE	Empty	O-acetyl-ADP-ribose deacetylase MACROD1 OS=Homo sapiens OX=9606 GN=MACROD1 PE=1 SV=2	MACD1_HUMAN		36 kDa		unknown	1	1	3	0	0	0	0	0	1	0	0	0	0	0	0	0	0	1	3	2	0	0	1	1	2	3	2	1	0	2	1	1
1045	TRUE	Empty	NADPH--cytochrome P450 reductase OS=Homo sapiens OX=9606 GN=POR PE=1 SV=2	NCPR_HUMAN		77 kDa		unknown	4	11	8	0	3	1	1	1	4	0	0	0	0	0	0	0	0	0	1	2	0	0	0	0	0	1	4	1	3	2	0	0
1046	TRUE	Empty	40S ribosomal protein S20 OS=Homo sapiens OX=9606 GN=RPS20 PE=1 SV=1	RS20_HUMAN		13 kDa		unknown	3	4	4	0	0	0	0	0	1	0	0	0	0	0	0	0	0	0	0	1	0	0	1	1	0	0	6	5	6	3	3	3
1047	TRUE	Empty	Protein unc-45 homolog A OS=Homo sapiens OX=9606 GN=UNC45A PE=1 SV=1	UN45A_HUMAN		103 kDa	TRUE	unknown	3	6	14	0	0	0	0	0	7	0	0	0	0	0	0	0	0	0	0	0	0	0	0	0	0	0	7	1	7	1	0	1
1048	TRUE	Empty	Fanconi anemia group I protein OS=Homo sapiens OX=9606 GN=FANCI PE=1 SV=4	FANCI_HUMAN		149 kDa		unknown	1	0	0	0	0	0	0	0	0	0	0	0	0	0	0	0	1	0	1	0	0	0	0	0	0	0	3	1	2	0	0	1
1049	TRUE	Empty	Serine/threonine-protein kinase mTOR OS=Homo sapiens OX=9606 GN=MTOR PE=1 SV=1	MTOR_HUMAN		289 kDa	TRUE	unknown	4	1	1	0	0	0	0	0	3	0	0	0	0	0	0	0	0	0	0	0	0	0	0	0	0	0	2	0	0	1	0	0
1050	TRUE	Empty	Apolipoprotein B-100 OS=Homo sapiens OX=9606 GN=APOB PE=1 SV=2	APOB_HUMAN		516 kDa		unknown	0	0	0	0	0	0	0	0	0	0	0	0	0	0	0	0	0	1	0	0	0	0	0	0	0	0	1	0	1	0	0	0
1051	TRUE	Empty	Meiosis-specific protein MEI4 OS=Homo sapiens OX=9606 GN=MEI4 PE=3 SV=2	MEI4_HUMAN		44 kDa		unknown	0	0	0	0	1	0	0	0	0	0	0	0	0	0	0	0	0	0	0	0	0	0	0	0	0	0	0	0	3	2	0	0
1052.1	TRUE	Empty	Transforming protein RhoA OS=Homo sapiens OX=9606 GN=RHOA PE=1 SV=1	RHOA_HUMAN		22 kDa	TRUE	unknown	6	10	7	0	0	0	5	1	6	1	0	0	0	0	3	2	6	3	3	3	0	4	5	1	3	4	12	9	7	3	2	2
1052.2	TRUE	Empty	Rho-related GTP-binding protein RhoC OS=Homo sapiens OX=9606 GN=RHOC PE=1 SV=1	RHOC_HUMAN		22 kDa	TRUE	unknown	6	9	7	0	0	0	5	1	5	1	0	0	0	0	3	2	6	3	4	3	0	4	5	1	3	4	9	7	8	3	2	2
1053.1	TRUE	Empty	cAMP-dependent protein kinase type II-alpha regulatory subunit OS=Homo sapiens OX=9606 GN=PRKAR2A PE=1 SV=2	KAP2_HUMAN		46 kDa	TRUE	unknown	11	10	10	0	3	0	0	0	4	0	0	0	0	0	0	2	1	0	1	1	0	2	0	1	0	2	4	1	3	1	0	0
1053.2	TRUE	Empty	cAMP-dependent protein kinase type II-beta regulatory subunit OS=Homo sapiens OX=9606 GN=PRKAR2B PE=1 SV=3	KAP3_HUMAN		46 kDa	TRUE	unknown	0	0	0	0	0	0	0	0	0	0	0	0	0	0	0	0	0	0	0	0	0	0	0	0	0	0	0	0	0	0	0	0
1054	TRUE	Empty	Estradiol 17-beta-dehydrogenase 8 OS=Homo sapiens OX=9606 GN=HSD17B8 PE=1 SV=2	DHB8_HUMAN		27 kDa		unknown	0	0	0	1	0	1	1	2	0	2	1	0	1	1	2	1	4	6	4	5	1	3	3	6	5	4	2	1	1	1	1	4
1055	TRUE	Empty	rRNA 2'-O-methyltransferase fibrillarin OS=Homo sapiens OX=9606 GN=FBL PE=1 SV=2	FBRL_HUMAN		34 kDa	TRUE	unknown	8	5	8	0	0	0	0	0	2	0	0	0	0	0	0	0	0	2	1	2	0	0	0	2	0	0	9	9	8	5	2	4
1056	TRUE	Empty	Zinc finger FYVE domain-containing protein 16 OS=Homo sapiens OX=9606 GN=ZFYVE16 PE=1 SV=3	ZFY16_HUMAN		169 kDa		unknown	7	2	8	0	0	0	0	0	10	0	0	0	0	0	0	0	0	0	0	0	0	0	0	0	0	0	9	0	5	0	0	0
1057.1	TRUE	Empty	Erlin-2 OS=Homo sapiens OX=9606 GN=ERLIN2 PE=1 SV=1	ERLN2_HUMAN		38 kDa	TRUE	unknown	0	1	1	0	0	0	0	0	2	0	0	0	0	0	0	1	0	0	0	0	0	0	1	1	0	0	3	0	2	1	0	1
1057.2	TRUE	Empty	Erlin-1 OS=Homo sapiens OX=9606 GN=ERLIN1 PE=1 SV=1	ERLN1_HUMAN		39 kDa	TRUE	unknown	2	2	2	0	0	0	0	0	0	0	0	0	0	0	0	1	1	0	0	0	0	0	0	0	0	1	3	0	0	1	0	0
1058	TRUE	Empty	ATP-binding cassette sub-family B member 7, mitochondrial OS=Homo sapiens OX=9606 GN=ABCB7 PE=1 SV=2	ABCB7_HUMAN		83 kDa		unknown	1	0	1	0	7	3	0	0	5	0	0	0	0	0	0	0	2	1	3	5	0	0	2	4	1	3	0	1	0	2	0	1
1059	TRUE	Empty	ATP synthase mitochondrial F1 complex assembly factor 1 OS=Homo sapiens OX=9606 GN=ATPAF1 PE=1 SV=1	ATPF1_HUMAN		36 kDa		unknown	0	0	1	0	0	0	1	2	0	0	0	0	0	0	1	1	3	2	5	3	1	3	3	2	2	3	4	2	1	2	1	4
1060	TRUE	Empty	Eukaryotic translation initiation factor 2 subunit 2 OS=Homo sapiens OX=9606 GN=EIF2S2 PE=1 SV=2	IF2B_HUMAN		38 kDa		unknown	7	7	2	0	0	0	0	0	7	0	0	0	0	0	1	0	2	0	3	5	0	1	1	2	1	6	4	2	2	0	1	0
1061	TRUE	Empty	26S proteasome regulatory subunit 4 OS=Homo sapiens OX=9606 GN=PSMC1 PE=1 SV=1	PRS4_HUMAN		49 kDa	TRUE	unknown	5	17	19	0	3	4	0	0	10	0	0	0	0	0	0	2	4	0	5	2	0	2	3	0	1	4	6	2	4	3	2	1
1062	TRUE	Empty	Peptidyl-prolyl cis-trans isomerase F, mitochondrial OS=Homo sapiens OX=9606 GN=PPIF PE=1 SV=1	PPIF_HUMAN		22 kDa	TRUE	unknown	0	0	0	0	0	0	1	1	2	0	0	0	0	1	2	0	0	1	1	1	0	0	0	1	2	1	2	1	2	0	1	2
1063	TRUE	Empty	Usherin OS=Homo sapiens OX=9606 GN=USH2A PE=1 SV=3	USH2A_HUMAN		576 kDa		unknown	0	0	1	0	0	0	0	0	0	0	0	0	0	0	0	0	0	0	0	0	0	0	0	0	0	0	0	0	0	0	0	0
1064	TRUE	Empty	Guanylate kinase OS=Homo sapiens OX=9606 GN=GUK1 PE=1 SV=2	KGUA_HUMAN		22 kDa		unknown	0	0	1	0	0	0	5	6	3	0	0	0	3	1	1	2	2	0	2	2	2	2	1	1	4	4	0	0	0	0	0	0
1065	TRUE	Empty	Sulfide:quinone oxidoreductase, mitochondrial OS=Homo sapiens OX=9606 GN=SQOR PE=1 SV=1	SQOR_HUMAN		50 kDa		unknown	6	2	4	0	0	1	0	0	3	0	0	0	0	0	0	2	2	0	7	3	0	2	0	2	1	6	0	3	3	1	2	2
1066	TRUE	Empty	Phenylalanine--tRNA ligase, mitochondrial OS=Homo sapiens OX=9606 GN=FARS2 PE=1 SV=1	SYFM_HUMAN		52 kDa		unknown	0	0	0	0	0	0	0	0	2	0	0	0	0	0	0	0	1	0	1	1	0	1	0	3	2	1	3	3	4	2	2	2
1067	TRUE	Empty	3'-5' RNA helicase YTHDC2 OS=Homo sapiens OX=9606 GN=YTHDC2 PE=1 SV=2	YTDC2_HUMAN		160 kDa		unknown	7	6	7	0	0	0	0	0	1	0	0	0	0	0	0	0	0	0	0	0	0	0	0	0	0	0	12	1	5	1	0	0
1068	TRUE	Empty	Citron Rho-interacting kinase OS=Homo sapiens OX=9606 GN=CIT PE=1 SV=2	CTRO_HUMAN		231 kDa		unknown	0	0	0	0	0	0	0	0	0	0	0	0	0	0	0	0	0	0	0	0	0	0	0	0	0	0	3	0	0	0	0	0
1069	TRUE	Empty	Echinoderm microtubule-associated protein-like 1 OS=Homo sapiens OX=9606 GN=EML1 PE=1 SV=3	EMAL1_HUMAN		90 kDa	TRUE	unknown	0	0	0	0	0	0	0	0	4	0	0	0	0	0	0	0	0	0	3	2	2	1	1	1	0	0	0	0	0	0	0	0
1070	TRUE	Empty	ATP-binding cassette sub-family A member 13 OS=Homo sapiens OX=9606 GN=ABCA13 PE=2 SV=3	ABCAD_HUMAN		576 kDa		unknown	0	1	2	0	0	0	0	0	0	0	0	0	0	0	0	0	0	1	0	0	0	0	0	0	0	0	1	1	0	0	0	0
1071	TRUE	Empty	Prosalusin OS=Homo sapiens OX=9606 GN=TOR2A PE=1 SV=1	TOR2X_HUMAN		26 kDa	TRUE	unknown	0	0	0	1	0	0	0	0	1	0	0	0	0	0	0	0	0	0	1	0	0	0	0	0	0	0	0	0	0	0	0	0
1072	TRUE	Empty	Multidrug resistance-associated protein 1 OS=Homo sapiens OX=9606 GN=ABCC1 PE=1 SV=3	MRP1_HUMAN		172 kDa	TRUE	unknown	10	5	5	0	0	0	0	0	3	0	0	0	0	0	0	0	0	0	0	1	0	0	0	0	0	0	7	0	3	1	0	0
1073	TRUE	Empty	Transcription termination factor 4, mitochondrial OS=Homo sapiens OX=9606 GN=MTERF4 PE=1 SV=3	MTEF4_HUMAN		44 kDa		unknown	2	0	1	0	0	0	0	0	0	4	0	0	0	0	0	1	2	3	5	1	0	3	2	2	1	3	1	1	1	1	1	0
1074	TRUE	Empty	1-phosphatidylinositol 4,5-bisphosphate phosphodiesterase gamma-1 OS=Homo sapiens OX=9606 GN=PLCG1 PE=1 SV=1	PLCG1_HUMAN		149 kDa	TRUE	unknown	8	11	14	0	0	0	0	0	1	0	0	0	0	0	0	0	0	0	0	0	0	0	1	0	0	0	10	0	1	0	0	0
1075	TRUE	Empty	28S ribosomal protein S35, mitochondrial OS=Homo sapiens OX=9606 GN=MRPS35 PE=1 SV=1	RT35_HUMAN		37 kDa		unknown	4	2	5	0	0	1	0	1	2	0	1	1	0	1	0	1	2	2	3	2	0	1	0	2	2	4	0	1	0	2	0	1
1076	TRUE	Empty	Ubiquitin carboxyl-terminal hydrolase 24 OS=Homo sapiens OX=9606 GN=USP24 PE=1 SV=3	UBP24_HUMAN		294 kDa	TRUE	unknown	1	2	2	0	0	0	0	0	4	0	0	0	0	0	0	0	0	0	0	0	0	0	0	0	0	0	16	0	2	0	0	0
1077	TRUE	Empty	rRNA methyltransferase 1, mitochondrial OS=Homo sapiens OX=9606 GN=MRM1 PE=1 SV=1	MRM1_HUMAN		39 kDa		unknown	1	0	0	0	0	0	0	0	1	2	0	0	0	0	0	0	2	1	3	1	0	3	2	2	1	4	0	1	0	1	1	1
1078	TRUE	Empty	Rho guanine nucleotide exchange factor 11 OS=Homo sapiens OX=9606 GN=ARHGEF11 PE=1 SV=1	ARHGB_HUMAN		168 kDa		unknown	0	0	0	0	0	0	0	0	0	0	0	0	0	0	0	0	0	0	1	0	0	0	0	0	0	0	1	0	0	0	0	0
1079	TRUE	Empty	2-methoxy-6-polyprenyl-1,4-benzoquinol methylase, mitochondrial OS=Homo sapiens OX=9606 GN=COQ5 PE=1 SV=2	COQ5_HUMAN		37 kDa		unknown	0	0	0	0	0	0	0	0	0	0	0	0	0	0	0	0	3	2	4	4	0	1	3	2	2	3	1	6	1	1	1	3
1080	TRUE	Empty	Guanine nucleotide-binding protein-like 3 OS=Homo sapiens OX=9606 GN=GNL3 PE=1 SV=2	GNL3_HUMAN		62 kDa		unknown	2	7	7	0	1	3	0	0	4	0	0	0	0	0	0	0	0	0	0	2	0	0	0	0	0	1	8	1	3	2	1	2
1081	TRUE	Empty	Leucyl-cystinyl aminopeptidase OS=Homo sapiens OX=9606 GN=LNPEP PE=1 SV=3	LCAP_HUMAN		117 kDa		unknown	12	8	5	0	0	0	0	0	6	0	0	0	0	0	0	0	0	0	0	0	0	0	0	0	0	0	9	3	2	1	0	0
1082	TRUE	Empty	Mitochondrial carnitine/acylcarnitine carrier protein OS=Homo sapiens OX=9606 GN=SLC25A20 PE=1 SV=1	MCAT_HUMAN		33 kDa		unknown	5	3	3	1	0	0	0	1	0	0	0	0	0	0	0	0	2	2	3	2	0	3	3	2	2	3	1	3	2	2	1	3
1083	TRUE	Empty	Nuclear pore complex protein Nup88 OS=Homo sapiens OX=9606 GN=NUP88 PE=1 SV=2	NUP88_HUMAN		84 kDa		unknown	6	9	12	1	1	0	0	0	4	0	0	0	0	0	0	0	2	0	0	0	0	0	1	0	0	0	7	2	3	0	0	0
1084	TRUE	Empty	Translin OS=Homo sapiens OX=9606 GN=TSN PE=1 SV=1	TSN_HUMAN		26 kDa		unknown	5	12	9	0	0	0	1	1	2	0	0	0	0	0	0	2	5	0	0	0	0	2	7	0	0	0	3	1	2	0	0	0
1085	TRUE	Empty	EH domain-binding protein 1 OS=Homo sapiens OX=9606 GN=EHBP1 PE=1 SV=3	EHBP1_HUMAN		140 kDa	TRUE	unknown	0	1	1	0	0	0	0	0	0	0	0	0	0	0	0	0	0	0	1	1	0	0	0	0	0	0	1	0	0	0	0	0
1086	TRUE	Empty	IQ domain-containing protein N OS=Homo sapiens OX=9606 GN=IQCN PE=1 SV=1	IQCN_HUMAN		128 kDa		unknown	0	0	0	0	0	0	0	0	0	0	0	0	0	0	0	0	0	0	1	0	0	1	0	0	0	0	0	0	0	0	0	0
1087	TRUE	Empty	Protein FAM83D OS=Homo sapiens OX=9606 GN=FAM83D PE=1 SV=3	FA83D_HUMAN		64 kDa		unknown	1	1	1	0	0	0	0	0	0	0	0	0	0	0	0	0	0	0	0	0	0	0	0	0	0	0	5	0	0	0	0	0
1088	TRUE	Empty	Leucine-rich repeat-containing protein 40 OS=Homo sapiens OX=9606 GN=LRRC40 PE=1 SV=1	LRC40_HUMAN		68 kDa	TRUE	unknown	8	11	11	0	3	1	0	0	2	0	0	0	0	0	0	0	0	0	1	1	0	0	0	0	0	2	6	4	4	2	0	1
1089	TRUE	Empty	NADH dehydrogenase [ubiquinone] 1 alpha subcomplex subunit 5 OS=Homo sapiens OX=9606 GN=NDUFA5 PE=1 SV=3	NDUA5_HUMAN		13 kDa		unknown	0	0	0	0	0	0	0	4	3	2	1	0	3	4	7	3	2	0	3	2	6	1	2	0	0	1	2	6	3	0	2	2
1090	TRUE	Empty	Dolichyl-diphosphooligosaccharide--protein glycosyltransferase subunit STT3A OS=Homo sapiens OX=9606 GN=STT3A PE=1 SV=2	STT3A_HUMAN		81 kDa	TRUE	unknown	4	5	1	0	0	0	0	0	3	0	0	0	0	0	0	0	0	0	0	0	0	0	0	0	0	0	7	3	2	3	1	1
1091	TRUE	Empty	Supervillin OS=Homo sapiens OX=9606 GN=SVIL PE=1 SV=2	SVIL_HUMAN		248 kDa		unknown	2	8	8	0	0	0	0	0	5	0	0	0	0	0	0	0	0	0	0	0	0	0	0	0	0	0	5	0	3	0	0	0
1092	TRUE	Empty	60S ribosomal protein L21 OS=Homo sapiens OX=9606 GN=RPL21 PE=1 SV=2	RL21_HUMAN		19 kDa		unknown	1	1	1	0	0	0	0	0	1	0	0	0	0	0	1	0	0	1	0	2	0	0	1	0	1	1	6	2	5	1	1	1
1093	TRUE	Empty	Mediator of RNA polymerase II transcription subunit 23 OS=Homo sapiens OX=9606 GN=MED23 PE=1 SV=2	MED23_HUMAN		156 kDa		unknown	0	0	0	0	0	0	0	0	1	0	0	0	0	0	0	2	0	0	0	0	0	0	0	0	0	0	1	0	0	0	0	0
1094	TRUE	Empty	Niban-like protein 1 OS=Homo sapiens OX=9606 GN=FAM129B PE=1 SV=3	NIBL1_HUMAN		84 kDa		unknown	3	4	6	0	1	0	0	0	3	0	0	0	0	0	0	0	1	0	0	0	0	0	0	0	0	0	5	2	4	0	0	0
1095	TRUE	Empty	Twinfilin-2 OS=Homo sapiens OX=9606 GN=TWF2 PE=1 SV=2	TWF2_HUMAN		40 kDa	TRUE	unknown	9	11	10	0	0	0	0	0	4	1	0	0	0	0	0	1	2	0	2	0	0	2	1	0	0	3	10	1	4	1	1	0
1096	TRUE	Empty	Microsomal triglyceride transfer protein large subunit OS=Homo sapiens OX=9606 GN=MTTP PE=1 SV=1	MTP_HUMAN		99 kDa		unknown	0	0	0	0	0	0	0	0	1	0	0	0	0	0	0	0	1	0	1	0	0	0	1	1	0	1	0	0	0	0	0	0
1097	TRUE	Empty	Zinc finger and SCAN domain-containing protein 1 OS=Homo sapiens OX=9606 GN=ZSCAN1 PE=1 SV=2	ZSCA1_HUMAN		45 kDa		unknown	0	0	0	0	1	0	0	0	0	0	1	1	0	0	0	0	0	0	0	1	0	0	0	0	0	0	0	0	0	0	0	0
1098	TRUE	Empty	AP-1 complex subunit mu-1 OS=Homo sapiens OX=9606 GN=AP1M1 PE=1 SV=3	AP1M1_HUMAN		49 kDa	TRUE	unknown	15	12	13	0	0	0	0	0	4	0	0	0	0	0	0	0	2	0	0	0	0	2	1	1	1	1	6	2	3	1	0	0
1099	TRUE	Empty	Nucleosome-remodeling factor subunit BPTF OS=Homo sapiens OX=9606 GN=BPTF PE=1 SV=3	BPTF_HUMAN		338 kDa		unknown	5	0	2	0	0	0	0	0	0	0	0	0	0	0	0	0	0	0	0	0	0	0	0	0	0	0	3	0	1	0	0	0
1100	TRUE	Empty	Centrosomal protein of 192 kDa OS=Homo sapiens OX=9606 GN=CEP192 PE=1 SV=3	CE192_HUMAN		279 kDa		unknown	0	1	1	0	0	0	0	0	0	0	0	0	0	0	0	0	0	0	0	0	0	0	0	0	0	0	4	0	0	0	0	0
1101	TRUE	Empty	DnaJ homolog subfamily C member 11 OS=Homo sapiens OX=9606 GN=DNAJC11 PE=1 SV=2	DJC11_HUMAN		63 kDa		unknown	8	13	8	0	5	3	0	0	6	0	0	0	0	0	0	0	3	0	1	2	0	0	0	1	0	1	4	2	3	3	2	1
1102	TRUE	Empty	Interferon-induced, double-stranded RNA-activated protein kinase OS=Homo sapiens OX=9606 GN=EIF2AK2 PE=1 SV=2	E2AK2_HUMAN		62 kDa		unknown	4	8	8	2	2	2	0	0	4	0	0	0	0	0	0	0	1	0	2	1	0	1	1	0	0	1	5	1	3	1	0	1
1103	TRUE	Empty	Nucleolar protein 56 OS=Homo sapiens OX=9606 GN=NOP56 PE=1 SV=4	NOP56_HUMAN		66 kDa		unknown	7	8	7	0	4	3	0	0	2	0	0	0	0	0	0	0	0	0	0	0	0	0	0	0	0	0	3	3	4	1	0	3
1104	TRUE	Empty	Programmed cell death protein 6 OS=Homo sapiens OX=9606 GN=PDCD6 PE=1 SV=1	PDCD6_HUMAN		22 kDa		unknown	0	3	3	0	0	0	0	1	7	0	0	0	0	0	3	1	3	0	2	0	0	2	3	0	0	1	4	2	5	1	3	1
1105	TRUE	Empty	Tumor susceptibility gene 101 protein OS=Homo sapiens OX=9606 GN=TSG101 PE=1 SV=2	TS101_HUMAN		44 kDa		unknown	8	15	12	0	0	0	0	0	5	0	0	0	0	0	1	0	2	0	0	0	0	0	1	0	0	0	3	1	2	0	0	0
1106	TRUE	Empty	Ryanodine receptor 1 OS=Homo sapiens OX=9606 GN=RYR1 PE=1 SV=3	RYR1_HUMAN		565 kDa	TRUE	unknown	0	0	0	0	0	0	0	0	0	0	0	0	0	0	0	0	0	0	0	0	0	0	0	0	0	0	0	0	0	0	0	1
1107.1	TRUE	Empty	Protein argonaute-2 OS=Homo sapiens OX=9606 GN=AGO2 PE=1 SV=3	AGO2_HUMAN		97 kDa	TRUE	unknown	1	3	1	0	0	0	0	0	1	0	0	0	0	0	0	0	1	0	0	0	0	0	0	0	0	0	6	4	1	0	0	0
1107.2	TRUE	Empty	Protein argonaute-3 OS=Homo sapiens OX=9606 GN=AGO3 PE=1 SV=2	AGO3_HUMAN		97 kDa	TRUE	unknown	0	0	0	0	0	0	0	0	0	0	0	0	0	0	0	0	0	0	0	0	0	0	0	0	0	0	4	2	1	0	0	0
1107.3	TRUE	Empty	Protein argonaute-1 OS=Homo sapiens OX=9606 GN=AGO1 PE=1 SV=3	AGO1_HUMAN		97 kDa	TRUE	unknown	0	0	0	0	0	0	0	0	0	0	0	0	0	0	0	0	0	0	0	0	0	0	0	0	0	0	3	0	2	0	0	0
1107.4	TRUE	Empty	Protein argonaute-4 OS=Homo sapiens OX=9606 GN=AGO4 PE=1 SV=2	AGO4_HUMAN		97 kDa	TRUE	unknown	0	0	0	0	0	0	0	0	0	0	0	0	0	0	0	0	0	0	0	0	0	0	0	0	0	0	0	0	0	0	0	0
1108.1	TRUE	Empty	Calcium/calmodulin-dependent protein kinase type II subunit delta OS=Homo sapiens OX=9606 GN=CAMK2D PE=1 SV=3	KCC2D_HUMAN		56 kDa	TRUE	unknown	1	7	2	0	0	0	0	0	2	0	0	0	0	0	0	0	0	0	0	0	0	0	0	0	0	0	3	0	0	1	0	0
1108.2	TRUE	Empty	Calcium/calmodulin-dependent protein kinase type II subunit gamma OS=Homo sapiens OX=9606 GN=CAMK2G PE=1 SV=4	KCC2G_HUMAN		63 kDa	TRUE	unknown	0	0	0	0	0	0	0	0	1	0	0	0	0	0	0	0	0	0	0	0	0	0	0	0	0	0	2	0	0	0	0	0
1108.3	TRUE	Empty	Calcium/calmodulin-dependent protein kinase type II subunit alpha OS=Homo sapiens OX=9606 GN=CAMK2A PE=1 SV=2	KCC2A_HUMAN		54 kDa	TRUE	unknown	0	0	0	0	0	0	0	0	0	0	0	0	0	0	0	0	0	0	0	0	0	0	0	0	0	0	0	0	0	0	0	0
1108.4	TRUE	Empty	Calcium/calmodulin-dependent protein kinase type II subunit beta OS=Homo sapiens OX=9606 GN=CAMK2B PE=1 SV=3	KCC2B_HUMAN		73 kDa	TRUE	unknown	0	0	0	0	0	0	0	0	0	0	0	0	0	0	0	0	0	0	0	0	0	0	0	0	0	0	0	0	0	1	0	0
1109	TRUE	Empty	ATP-binding cassette sub-family F member 3 OS=Homo sapiens OX=9606 GN=ABCF3 PE=1 SV=2	ABCF3_HUMAN		80 kDa		unknown	0	8	2	0	0	0	0	0	4	0	0	0	0	0	0	0	0	0	0	1	0	0	2	0	0	0	8	3	2	1	2	0
1110	TRUE	Empty	Apoptosis-inducing factor 1, mitochondrial OS=Homo sapiens OX=9606 GN=AIFM1 PE=1 SV=1	AIFM1_HUMAN		67 kDa		unknown	3	3	4	0	11	5	0	0	9	0	0	0	0	0	0	0	0	0	0	0	0	0	1	1	0	1	2	4	3	1	2	2
1111	TRUE	Empty	Kinetochore-associated protein 1 OS=Homo sapiens OX=9606 GN=KNTC1 PE=1 SV=1	KNTC1_HUMAN		251 kDa		unknown	2	0	0	0	0	0	0	0	0	0	0	0	0	0	0	0	0	0	0	0	0	0	0	1	1	2	4	0	2	0	0	0
1112	TRUE	Empty	Serine/threonine-protein kinase N2 OS=Homo sapiens OX=9606 GN=PKN2 PE=1 SV=1	PKN2_HUMAN		112 kDa	TRUE	unknown	0	4	2	0	0	0	0	0	3	0	0	0	0	0	0	0	0	0	0	0	0	0	0	0	0	0	9	1	3	4	0	0
1113	TRUE	Empty	TBC1 domain family member 15 OS=Homo sapiens OX=9606 GN=TBC1D15 PE=1 SV=2	TBC15_HUMAN		79 kDa		unknown	2	13	9	0	2	1	0	0	4	0	0	0	0	0	0	0	1	0	0	0	0	1	2	1	0	1	13	1	3	1	0	0
1114	TRUE	Empty	Ubiquitin carboxyl-terminal hydrolase 15 OS=Homo sapiens OX=9606 GN=USP15 PE=1 SV=3	UBP15_HUMAN		112 kDa	TRUE	unknown	6	11	16	0	1	0	0	1	10	0	0	0	0	0	0	0	1	0	0	0	0	0	0	0	0	0	13	0	5	1	0	0
1115	TRUE	Empty	26S proteasome non-ATPase regulatory subunit 10 OS=Homo sapiens OX=9606 GN=PSMD10 PE=1 SV=1	PSD10_HUMAN		24 kDa		unknown	0	2	1	0	0	0	0	0	0	0	0	0	0	0	0	0	0	0	0	0	0	0	0	0	0	0	3	0	1	0	0	0
1116	TRUE	Empty	Sacsin OS=Homo sapiens OX=9606 GN=SACS PE=1 SV=2	SACS_HUMAN		521 kDa		unknown	0	0	0	0	0	0	0	0	0	0	0	0	0	0	0	0	0	0	0	0	0	0	0	0	0	0	1	0	0	1	0	0
1117	TRUE	Empty	Werner syndrome ATP-dependent helicase OS=Homo sapiens OX=9606 GN=WRN PE=1 SV=2	WRN_HUMAN		162 kDa		unknown	1	0	1	0	0	0	0	0	0	2	0	0	0	0	0	0	0	1	0	0	1	0	0	0	0	0	1	0	0	0	0	0
1118.1	TRUE	Empty	DNA topoisomerase 1 OS=Homo sapiens OX=9606 GN=TOP1 PE=1 SV=2	TOP1_HUMAN		91 kDa	TRUE	unknown	2	2	4	1	1	1	0	0	5	0	0	0	0	0	0	0	1	1	1	4	0	0	0	3	1	6	3	2	1	0	0	0
1118.2	TRUE	Empty	DNA topoisomerase I, mitochondrial OS=Homo sapiens OX=9606 GN=TOP1MT PE=1 SV=1	TOP1M_HUMAN		70 kDa	TRUE	unknown	0	0	0	0	0	0	0	0	0	0	0	0	0	0	0	0	0	0	0	0	0	0	0	0	0	0	0	0	0	0	0	0
1119	TRUE	Empty	Acyl-CoA dehydrogenase family member 10 OS=Homo sapiens OX=9606 GN=ACAD10 PE=1 SV=1	ACD10_HUMAN		119 kDa		unknown	0	0	0	0	1	0	0	2	4	0	0	0	1	0	0	2	1	1	1	0	0	0	0	1	1	1	0	2	0	1	1	0
1120	TRUE	Empty	Mitochondrial chaperone BCS1 OS=Homo sapiens OX=9606 GN=BCS1L PE=1 SV=1	BCS1_HUMAN		48 kDa	TRUE	unknown	5	6	9	0	0	2	0	1	6	1	0	1	0	0	1	2	2	1	2	2	0	1	2	1	1	1	2	3	2	2	2	2
1121	TRUE	Empty	Oxidoreductase HTATIP2 OS=Homo sapiens OX=9606 GN=HTATIP2 PE=1 SV=2	HTAI2_HUMAN		27 kDa		unknown	0	1	3	0	1	0	0	0	2	0	0	0	1	1	0	1	4	2	5	3	1	3	2	4	4	3	2	2	2	1	2	0
1122	TRUE	Empty	Kinesin-like protein KIF11 OS=Homo sapiens OX=9606 GN=KIF11 PE=1 SV=2	KIF11_HUMAN		119 kDa		unknown	3	11	7	0	0	0	0	0	4	0	0	0	0	0	0	0	0	0	0	0	0	0	0	0	0	0	6	1	6	3	0	0
1123	TRUE	Empty	Putative helicase MOV-10 OS=Homo sapiens OX=9606 GN=MOV10 PE=1 SV=2	MOV10_HUMAN		114 kDa		unknown	3	4	5	0	0	0	0	0	2	0	0	0	0	0	0	0	0	0	0	0	0	0	0	0	0	0	5	0	4	0	0	0
1124	TRUE	Empty	Ran GTPase-activating protein 1 OS=Homo sapiens OX=9606 GN=RANGAP1 PE=1 SV=1	RAGP1_HUMAN		64 kDa		unknown	3	10	9	0	3	0	0	1	4	0	0	0	0	0	0	0	0	0	0	0	0	0	0	0	0	0	4	0	2	1	0	0
1125	TRUE	Empty	60S ribosomal protein L17 OS=Homo sapiens OX=9606 GN=RPL17 PE=1 SV=3	RL17_HUMAN		21 kDa		unknown	2	3	3	2	2	2	0	1	2	0	0	0	0	0	2	0	3	2	4	2	0	2	2	2	1	3	5	1	4	3	1	3
1126	TRUE	Empty	Ribosome-binding protein 1 OS=Homo sapiens OX=9606 GN=RRBP1 PE=1 SV=5	RRBP1_HUMAN		152 kDa	TRUE	unknown	9	9	11	0	0	0	0	0	1	0	0	0	0	0	0	0	0	0	0	0	0	0	0	0	0	0	9	0	3	0	0	0
1127	TRUE	Empty	SEC23-interacting protein OS=Homo sapiens OX=9606 GN=SEC23IP PE=1 SV=1	S23IP_HUMAN		111 kDa		unknown	2	8	11	0	0	0	0	0	9	0	0	0	0	0	0	0	1	0	0	0	0	0	1	0	0	0	9	0	5	0	0	0
1128	TRUE	Empty	Thimet oligopeptidase OS=Homo sapiens OX=9606 GN=THOP1 PE=1 SV=2	THOP1_HUMAN		79 kDa		unknown	1	8	13	0	0	0	0	0	7	0	0	0	0	0	0	0	1	0	0	0	0	0	0	0	0	0	4	0	2	0	0	0
1129	TRUE	Empty	Mitochondrial import receptor subunit TOM40 homolog OS=Homo sapiens OX=9606 GN=TOMM40 PE=1 SV=1	TOM40_HUMAN		38 kDa		unknown	5	8	8	0	0	0	0	1	12	1	0	0	0	0	0	0	1	0	1	1	0	1	1	1	2	1	4	3	3	4	1	1
1130	TRUE	Empty	Protein unc-13 homolog D OS=Homo sapiens OX=9606 GN=UNC13D PE=1 SV=1	UN13D_HUMAN		123 kDa		unknown	3	5	9	0	0	0	0	1	3	0	0	0	0	0	0	0	0	0	0	0	0	0	0	0	1	0	13	1	5	1	0	0
1131	TRUE	Empty	Exportin-T OS=Homo sapiens OX=9606 GN=XPOT PE=1 SV=2	XPOT_HUMAN		110 kDa		unknown	1	0	6	0	0	0	0	0	7	0	0	0	0	0	0	0	1	0	1	0	0	0	0	0	0	0	8	3	8	4	2	0
1132	TRUE	Empty	U4/U6 small nuclear ribonucleoprotein Prp31 OS=Homo sapiens OX=9606 GN=PRPF31 PE=1 SV=2	PRP31_HUMAN		55 kDa		unknown	0	1	0	0	0	1	0	0	0	1	0	0	0	0	0	1	0	0	0	0	0	0	0	0	0	0	0	0	0	0	0	2
1133	TRUE	Empty	Probable JmjC domain-containing histone demethylation protein 2C OS=Homo sapiens OX=9606 GN=JMJD1C PE=1 SV=2	JHD2C_HUMAN		285 kDa		unknown	0	0	0	0	0	0	0	1	0	0	0	0	0	0	0	0	1	0	1	1	0	1	0	1	0	0	0	0	0	0	0	0
1134	TRUE	Empty	Centriolin OS=Homo sapiens OX=9606 GN=CNTRL PE=1 SV=2	CNTRL_HUMAN		269 kDa		unknown	0	0	0	3	0	0	0	0	0	0	0	0	0	0	0	0	0	1	0	0	0	0	0	1	0	0	0	0	0	0	0	0
1135	TRUE	Empty	Peroxisomal sarcosine oxidase OS=Homo sapiens OX=9606 GN=PIPOX PE=1 SV=2	SOX_HUMAN		44 kDa		unknown	17	17	16	10	8	11	0	0	0	0	0	0	0	0	0	0	0	0	0	0	0	0	0	0	0	0	0	0	0	0	0	0
1136	TRUE	Empty	Forkhead box protein S1 OS=Homo sapiens OX=9606 GN=FOXS1 PE=2 SV=2	FOXS1_HUMAN		35 kDa		unknown	0	0	0	0	0	0	0	0	0	0	0	0	0	0	3	0	0	0	0	0	4	0	0	0	0	0	0	0	0	0	0	0
1137.1	TRUE	Empty	Glycogen synthase kinase-3 alpha OS=Homo sapiens OX=9606 GN=GSK3A PE=1 SV=2	GSK3A_HUMAN		51 kDa	TRUE	unknown	4	5	6	1	0	0	0	0	0	0	0	0	0	0	0	0	0	0	0	0	0	0	0	0	0	0	4	0	1	0	0	0
1137.2	TRUE	Empty	Glycogen synthase kinase-3 beta OS=Homo sapiens OX=9606 GN=GSK3B PE=1 SV=2	GSK3B_HUMAN		47 kDa	TRUE	unknown	7	6	8	0	0	0	0	1	1	0	0	0	0	0	0	0	3	0	1	1	0	0	2	1	2	0	3	1	2	0	1	0
1138.1	TRUE	Empty	Tenascin-X OS=Homo sapiens OX=9606 GN=TNXB PE=1 SV=4	TENX_HUMAN		458 kDa	TRUE	unknown	0	0	0	0	0	0	0	0	0	0	0	0	0	0	0	0	0	0	0	0	0	0	0	0	0	0	0	1	1	1	0	0
1138.2	TRUE	Empty	Putative tenascin-XA OS=Homo sapiens OX=9606 GN=TNXA PE=5 SV=2	TENXA_HUMAN		34 kDa	TRUE	unknown	0	0	0	0	0	0	0	0	0	0	0	0	0	0	0	0	0	0	0	0	0	0	0	0	0	0	0	0	0	0	0	0
1139.1	TRUE	Empty	ATP-dependent RNA helicase DDX19A OS=Homo sapiens OX=9606 GN=DDX19A PE=1 SV=1	DD19A_HUMAN		54 kDa	TRUE	unknown	7	9	7	0	2	0	0	0	2	0	0	0	0	0	0	0	1	1	2	2	0	1	1	0	2	2	9	3	3	1	0	0
1139.2	TRUE	Empty	ATP-dependent RNA helicase DDX19B OS=Homo sapiens OX=9606 GN=DDX19B PE=1 SV=1	DD19B_HUMAN		54 kDa	TRUE	unknown	7	9	7	0	2	0	0	0	2	0	0	0	0	0	0	0	1	0	2	2	0	1	1	0	2	2	7	3	3	0	0	0
1140	TRUE	Empty	ADP-ribosylation factor GTPase-activating protein 1 OS=Homo sapiens OX=9606 GN=ARFGAP1 PE=1 SV=2	ARFG1_HUMAN		45 kDa		unknown	5	13	8	0	0	0	0	0	9	0	0	0	0	0	1	3	4	0	0	0	0	2	2	0	0	0	8	1	4	0	0	0
1141	TRUE	Empty	Far upstream element-binding protein 3 OS=Homo sapiens OX=9606 GN=FUBP3 PE=1 SV=2	FUBP3_HUMAN		62 kDa		unknown	1	7	4	0	1	1	0	0	6	0	0	0	0	0	0	0	3	0	1	2	0	0	1	0	0	1	4	2	7	4	0	2
1142	TRUE	Empty	Glucocorticoid receptor OS=Homo sapiens OX=9606 GN=NR3C1 PE=1 SV=1	GCR_HUMAN		86 kDa	TRUE	unknown	0	6	9	0	0	0	0	0	7	0	0	0	0	0	0	1	0	0	0	0	0	0	0	0	0	0	12	2	3	0	0	0
1143	TRUE	Empty	Importin-4 OS=Homo sapiens OX=9606 GN=IPO4 PE=1 SV=2	IPO4_HUMAN		119 kDa		unknown	2	3	3	0	2	1	0	0	6	0	0	0	0	0	0	0	0	0	2	1	0	0	0	0	0	1	5	0	2	1	0	1
1144	TRUE	Empty	Nuclear pore complex protein Nup133 OS=Homo sapiens OX=9606 GN=NUP133 PE=1 SV=2	NU133_HUMAN		129 kDa	TRUE	unknown	2	3	3	0	0	0	0	0	1	0	0	0	0	0	0	0	0	0	0	0	0	0	0	0	0	0	4	1	0	2	0	1
1145	TRUE	Empty	Protein RRP5 homolog OS=Homo sapiens OX=9606 GN=PDCD11 PE=1 SV=3	RRP5_HUMAN		209 kDa		unknown	4	0	6	0	0	0	0	0	0	0	0	0	0	0	0	0	0	0	0	0	0	0	0	0	0	1	5	1	2	2	0	0
1146	TRUE	Empty	tRNA (guanine(26)-N(2))-dimethyltransferase OS=Homo sapiens OX=9606 GN=TRMT1 PE=1 SV=1	TRM1_HUMAN		72 kDa		unknown	4	6	8	4	4	1	1	2	6	0	0	0	0	0	1	1	1	0	0	1	0	1	0	0	0	3	3	1	1	1	1	0
1147	TRUE	Empty	Zinc finger protein 410 OS=Homo sapiens OX=9606 GN=ZNF410 PE=1 SV=2	ZN410_HUMAN		52 kDa		unknown	2	1	2	2	2	2	5	3	4	1	0	0	0	0	5	9	3	5	2	4	9	2	2	5	7	5	0	0	0	0	0	0
1148	TRUE	Empty	Probable cationic amino acid transporter OS=Homo sapiens OX=9606 GN=SLC7A14 PE=2 SV=3	S7A14_HUMAN		84 kDa		unknown	0	0	0	0	0	0	0	0	0	0	0	0	0	0	0	0	2	1	1	1	0	1	0	0	0	0	0	0	0	0	0	0
1149	TRUE	Empty	Short/branched chain specific acyl-CoA dehydrogenase, mitochondrial OS=Homo sapiens OX=9606 GN=ACADSB PE=1 SV=1	ACDSB_HUMAN		47 kDa		unknown	3	2	1	0	0	0	0	0	0	2	0	0	0	0	1	1	1	1	2	3	0	1	2	2	2	3	2	5	2	3	2	2
1150	TRUE	Empty	Cytospin-B OS=Homo sapiens OX=9606 GN=SPECC1 PE=1 SV=1	CYTSB_HUMAN		119 kDa	TRUE	unknown	9	4	5	0	0	0	0	0	2	0	0	0	0	0	0	0	0	0	0	0	0	0	1	0	0	0	4	1	2	0	0	0
1151	TRUE	Empty	Eukaryotic translation initiation factor 3 subunit F OS=Homo sapiens OX=9606 GN=EIF3F PE=1 SV=1	EIF3F_HUMAN		38 kDa		unknown	8	13	6	0	2	0	0	1	3	1	0	0	0	0	1	0	1	0	0	1	1	1	1	1	0	1	7	1	4	2	0	1
1152	TRUE	Empty	Eukaryotic translation initiation factor 3 subunit M OS=Homo sapiens OX=9606 GN=EIF3M PE=1 SV=1	EIF3M_HUMAN		43 kDa		unknown	5	6	8	0	0	0	0	0	1	0	0	0	0	0	0	0	3	0	0	0	0	1	0	1	0	0	5	0	4	2	0	0
1153	TRUE	Empty	tRNA modification GTPase GTPBP3, mitochondrial OS=Homo sapiens OX=9606 GN=GTPBP3 PE=1 SV=2	GTPB3_HUMAN		52 kDa	TRUE	unknown	0	0	0	0	0	0	0	0	2	0	0	0	0	0	1	0	2	1	3	5	0	2	3	4	1	3	0	4	3	2	2	1
1154	TRUE	Empty	Creatine kinase B-type OS=Homo sapiens OX=9606 GN=CKB PE=1 SV=1	KCRB_HUMAN		43 kDa	TRUE	unknown	6	5	8	0	1	0	2	3	9	1	0	0	0	0	0	0	1	0	1	1	0	1	1	1	1	1	4	8	4	2	2	5
1155	TRUE	Empty	Telomere-associated protein RIF1 OS=Homo sapiens OX=9606 GN=RIF1 PE=1 SV=2	RIF1_HUMAN		274 kDa		unknown	9	6	4	0	0	0	0	0	3	0	0	0	0	0	0	0	0	0	0	0	0	0	0	0	0	0	2	0	2	0	0	0
1156	TRUE	Empty	Agmatinase, mitochondrial OS=Homo sapiens OX=9606 GN=AGMAT PE=1 SV=2	SPEB_HUMAN		38 kDa		unknown	0	0	0	0	0	0	0	0	0	0	0	0	0	0	0	0	0	2	1	2	0	0	0	2	1	1	0	3	2	1	0	3
1157	TRUE	Empty	Thyroid receptor-interacting protein 6 OS=Homo sapiens OX=9606 GN=TRIP6 PE=1 SV=3	TRIP6_HUMAN		50 kDa		unknown	4	10	8	0	0	0	0	0	6	0	0	0	0	0	0	0	0	0	0	0	0	0	2	0	0	0	18	1	3	0	0	0
1158	TRUE	Empty	Cytoskeleton-associated protein 2 OS=Homo sapiens OX=9606 GN=CKAP2 PE=1 SV=1	CKAP2_HUMAN		77 kDa		unknown	4	0	1	3	1	2	1	2	3	1	0	0	0	0	0	0	0	0	0	2	0	0	0	0	2	3	1	0	0	0	0	0
1159	TRUE	Empty	Dynein heavy chain 9, axonemal OS=Homo sapiens OX=9606 GN=DNAH9 PE=1 SV=3	DYH9_HUMAN		512 kDa	TRUE	unknown	0	0	0	0	0	0	0	0	0	0	0	0	0	0	0	0	0	0	0	0	0	0	0	0	0	0	1	0	0	0	0	0
1160	TRUE	Empty	DNA polymerase zeta catalytic subunit OS=Homo sapiens OX=9606 GN=REV3L PE=1 SV=2	REV3L_HUMAN		353 kDa		unknown	0	0	0	0	0	0	0	0	0	0	0	0	0	0	0	0	0	0	0	1	0	0	0	0	0	0	0	0	0	0	0	0
1161	TRUE	Empty	DNA excision repair protein ERCC-6-like 2 OS=Homo sapiens OX=9606 GN=ERCC6L2 PE=1 SV=2	ER6L2_HUMAN		177 kDa	TRUE	unknown	0	0	0	0	0	0	0	0	0	0	0	0	0	0	0	0	0	0	0	0	0	0	0	0	1	0	0	0	0	0	0	0
1162.1	TRUE	Empty	cAMP-dependent protein kinase type I-alpha regulatory subunit OS=Homo sapiens OX=9606 GN=PRKAR1A PE=1 SV=1	KAP0_HUMAN		43 kDa	TRUE	unknown	8	8	5	0	0	1	0	0	1	0	0	0	0	0	0	1	2	0	1	0	0	1	0	0	0	0	4	1	2	1	0	2
1162.2	TRUE	Empty	cAMP-dependent protein kinase type I-beta regulatory subunit OS=Homo sapiens OX=9606 GN=PRKAR1B PE=1 SV=4	KAP1_HUMAN		43 kDa	TRUE	unknown	4	4	0	0	0	0	0	0	0	0	0	0	0	0	0	0	0	0	0	0	0	0	0	0	0	0	0	0	0	0	0	0
1163	TRUE	Empty	Eukaryotic translation initiation factor 2A OS=Homo sapiens OX=9606 GN=EIF2A PE=1 SV=3	EIF2A_HUMAN		65 kDa	TRUE	unknown	3	7	9	0	0	0	0	0	6	0	0	0	0	0	0	1	2	0	1	0	0	2	2	1	0	0	9	1	2	0	0	2
1164	TRUE	Empty	Very-long-chain (3R)-3-hydroxyacyl-CoA dehydratase 3 OS=Homo sapiens OX=9606 GN=HACD3 PE=1 SV=2	HACD3_HUMAN		43 kDa		unknown	5	5	5	1	0	0	0	0	7	0	0	0	0	0	0	0	0	2	2	0	0	2	1	1	0	0	10	1	1	2	1	2
1165	TRUE	Empty	Radixin OS=Homo sapiens OX=9606 GN=RDX PE=1 SV=1	RADI_HUMAN		69 kDa	TRUE	unknown	26	36	52	22	19	9	2	10	37	1	0	0	0	0	0	0	3	1	4	8	0	3	3	4	6	8	29	12	13	12	10	4
1166	TRUE	Empty	Ankycorbin OS=Homo sapiens OX=9606 GN=RAI14 PE=1 SV=2	RAI14_HUMAN		110 kDa		unknown	8	10	11	0	0	0	0	0	8	0	0	0	0	0	0	0	0	0	0	0	0	0	0	0	0	0	4	1	5	0	0	0
1167	TRUE	Empty	Dolichyl-diphosphooligosaccharide--protein glycosyltransferase subunit STT3B OS=Homo sapiens OX=9606 GN=STT3B PE=1 SV=1	STT3B_HUMAN		94 kDa	TRUE	unknown	4	5	5	0	0	0	0	0	1	0	0	0	0	0	0	0	0	0	0	0	0	0	0	0	0	0	8	0	1	0	0	0
1168	TRUE	Empty	Unconventional myosin-XV OS=Homo sapiens OX=9606 GN=MYO15A PE=1 SV=2	MYO15_HUMAN		395 kDa		unknown	0	0	0	0	0	0	0	0	3	0	0	0	0	0	0	0	0	0	0	0	0	0	0	1	0	0	0	0	0	0	0	0
1169.1	TRUE	Empty	40S ribosomal protein S10 OS=Homo sapiens OX=9606 GN=RPS10 PE=1 SV=1	RS10_HUMAN		19 kDa	TRUE	unknown	1	5	2	3	2	3	0	1	2	0	0	0	0	0	4	3	4	3	3	3	2	3	3	3	2	3	2	2	5	4	4	5
1169.2	TRUE	Empty	Putative 40S ribosomal protein S10-like OS=Homo sapiens OX=9606 GN=RPS10P5 PE=5 SV=1	RS10L_HUMAN		20 kDa	TRUE	unknown	0	0	0	0	0	0	0	0	0	0	0	0	0	0	0	0	0	0	0	0	0	0	0	0	0	0	0	0	0	0	0	0
1170.1	TRUE	Empty	ADP-ribosylation factor-like protein 8B OS=Homo sapiens OX=9606 GN=ARL8B PE=1 SV=1	ARL8B_HUMAN		22 kDa	TRUE	unknown	0	0	1	0	0	0	0	0	0	0	0	0	0	0	0	0	1	0	0	0	1	0	0	1	0	1	7	5	5	2	1	3
1170.2	TRUE	Empty	ADP-ribosylation factor-like protein 8A OS=Homo sapiens OX=9606 GN=ARL8A PE=1 SV=1	ARL8A_HUMAN		21 kDa	TRUE	unknown	0	0	1	0	0	0	0	0	0	0	0	0	0	0	0	0	0	0	0	0	1	0	0	0	0	0	7	5	5	0	0	2
1171.1	TRUE	Empty	Nodal modulator 1 OS=Homo sapiens OX=9606 GN=NOMO1 PE=1 SV=5	NOMO1_HUMAN		134 kDa	TRUE	unknown	1	2	2	0	1	0	0	0	9	0	0	0	0	0	0	0	0	0	0	0	0	0	0	0	0	0	3	1	3	4	1	1
1171.2	TRUE	Empty	Nodal modulator 2 OS=Homo sapiens OX=9606 GN=NOMO2 PE=1 SV=1	NOMO2_HUMAN		139 kDa	TRUE	unknown	1	2	2	0	1	0	0	0	9	0	0	0	0	0	0	0	0	0	0	0	0	0	0	0	0	0	4	1	3	4	1	1
1172	TRUE	Empty	Arf-GAP with Rho-GAP domain, ANK repeat and PH domain-containing protein 1 OS=Homo sapiens OX=9606 GN=ARAP1 PE=1 SV=3	ARAP1_HUMAN		162 kDa	TRUE	unknown	2	3	4	0	0	0	0	0	3	0	0	0	0	0	0	0	0	0	0	0	0	0	0	0	0	0	8	0	1	1	0	0
1173	TRUE	Empty	Delta(24)-sterol reductase OS=Homo sapiens OX=9606 GN=DHCR24 PE=1 SV=2	DHC24_HUMAN		60 kDa		unknown	8	9	11	0	3	3	0	0	2	0	0	0	0	0	0	0	0	0	0	1	0	1	0	0	0	0	2	0	0	1	0	0
1174	TRUE	Empty	GTPase-activating protein and VPS9 domain-containing protein 1 OS=Homo sapiens OX=9606 GN=GAPVD1 PE=1 SV=2	GAPD1_HUMAN		165 kDa		unknown	3	5	4	0	0	0	0	0	7	0	0	0	0	0	0	0	0	0	0	0	0	0	0	0	0	0	11	0	4	0	0	0
1175	TRUE	Empty	Membrane-associated progesterone receptor component 1 OS=Homo sapiens OX=9606 GN=PGRMC1 PE=1 SV=3	PGRC1_HUMAN		22 kDa	TRUE	unknown	5	7	6	0	0	0	4	2	4	0	0	0	1	0	0	3	3	0	2	1	2	0	2	0	0	1	3	1	3	0	1	1
1176	TRUE	Empty	Magnesium transporter protein 1 OS=Homo sapiens OX=9606 GN=MAGT1 PE=1 SV=1	MAGT1_HUMAN		38 kDa		unknown	2	1	2	0	0	0	0	1	0	0	0	0	0	0	0	0	1	2	1	1	0	1	1	1	1	3	2	1	4	0	2	2
1177	TRUE	Empty	Disks large homolog 5 OS=Homo sapiens OX=9606 GN=DLG5 PE=1 SV=4	DLG5_HUMAN		214 kDa		unknown	0	0	0	0	0	1	0	1	0	0	0	0	0	0	0	0	1	1	0	2	0	0	0	0	0	0	0	0	0	1	0	0
1178	TRUE	Empty	Alstrom syndrome protein 1 OS=Homo sapiens OX=9606 GN=ALMS1 PE=1 SV=4	ALMS1_HUMAN		461 kDa		unknown	0	0	0	0	0	0	0	0	2	0	0	0	0	0	0	0	0	0	0	0	0	0	0	1	0	0	0	0	0	0	0	0
1179	TRUE	Empty	Protein cordon-bleu OS=Homo sapiens OX=9606 GN=COBL PE=1 SV=2	COBL_HUMAN		136 kDa		unknown	0	1	1	0	0	0	0	0	0	0	0	0	0	0	0	0	0	0	0	0	0	0	0	0	0	0	6	0	1	0	0	1
1180	TRUE	Empty	Delta(3,5)-Delta(2,4)-dienoyl-CoA isomerase, mitochondrial OS=Homo sapiens OX=9606 GN=ECH1 PE=1 SV=2	ECH1_HUMAN		36 kDa		unknown	0	0	0	0	3	1	0	1	3	1	0	0	0	0	0	3	2	1	4	3	0	0	1	4	2	2	2	1	0	2	3	2
1181	TRUE	Empty	Nck-associated protein 1 OS=Homo sapiens OX=9606 GN=NCKAP1 PE=1 SV=1	NCKP1_HUMAN		129 kDa	TRUE	unknown	4	2	5	1	0	0	0	2	12	0	0	0	0	0	0	0	0	0	0	0	0	0	0	0	0	0	8	1	4	0	0	0
1182	TRUE	Empty	Nucleosome assembly protein 1-like 1 OS=Homo sapiens OX=9606 GN=NAP1L1 PE=1 SV=1	NP1L1_HUMAN		45 kDa	TRUE	unknown	10	12	10	0	4	0	0	0	7	0	0	0	0	0	0	0	2	0	0	0	0	0	0	0	0	0	4	1	2	3	0	0
1183	TRUE	Empty	Very-long-chain enoyl-CoA reductase OS=Homo sapiens OX=9606 GN=TECR PE=1 SV=1	TECR_HUMAN		36 kDa		unknown	0	3	2	0	0	0	0	0	1	0	0	0	0	0	0	0	1	2	0	2	0	1	3	2	1	1	13	2	4	2	1	2
1184	TRUE	Empty	Cullin-associated NEDD8-dissociated protein 2 OS=Homo sapiens OX=9606 GN=CAND2 PE=1 SV=3	CAND2_HUMAN		135 kDa	TRUE	unknown	1	2	2	0	0	0	1	3	1	0	0	0	3	1	0	0	2	1	1	1	1	1	0	1	1	0	1	3	1	2	0	1
1185	TRUE	Empty	Spectrin beta chain, non-erythrocytic 5 OS=Homo sapiens OX=9606 GN=SPTBN5 PE=1 SV=2	SPTN5_HUMAN		417 kDa		unknown	0	2	0	0	0	0	0	0	1	0	0	0	0	0	0	0	0	0	0	0	0	0	0	0	0	0	0	1	0	0	0	0
1186	TRUE	Empty	Glutamate-rich protein 6B OS=Homo sapiens OX=9606 GN=ERICH6B PE=2 SV=1	ERI6B_HUMAN		82 kDa		unknown	0	0	1	0	0	0	0	0	0	0	0	0	0	0	1	0	0	0	0	0	0	0	0	0	0	0	0	0	0	0	0	0
1187	TRUE	Empty	Consortin OS=Homo sapiens OX=9606 GN=CNST PE=1 SV=3	CNST_HUMAN		80 kDa		unknown	0	0	0	0	0	0	0	0	0	0	1	1	0	1	0	0	0	0	0	0	0	0	0	0	0	0	0	0	0	0	0	0
1188.1	TRUE	Empty	V-type proton ATPase subunit B, brain isoform OS=Homo sapiens OX=9606 GN=ATP6V1B2 PE=1 SV=3	VATB2_HUMAN		57 kDa	TRUE	unknown	10	11	11	0	1	0	0	0	4	0	0	0	0	0	0	0	0	0	0	0	0	0	0	0	0	0	6	2	2	0	2	1
1188.2	TRUE	Empty	V-type proton ATPase subunit B, kidney isoform OS=Homo sapiens OX=9606 GN=ATP6V1B1 PE=1 SV=3	VATB1_HUMAN		57 kDa	TRUE	unknown	0	0	0	0	0	0	0	0	0	0	0	0	0	0	0	0	0	0	0	0	0	0	0	0	0	0	0	0	0	0	0	0
1189	TRUE	Empty	A-kinase anchor protein 1, mitochondrial OS=Homo sapiens OX=9606 GN=AKAP1 PE=1 SV=1	AKAP1_HUMAN		97 kDa		unknown	2	11	5	0	1	1	0	0	3	0	0	0	0	0	0	0	0	0	0	0	0	0	1	0	0	0	10	3	3	0	0	0
1190	TRUE	Empty	CDK5 regulatory subunit-associated protein 2 OS=Homo sapiens OX=9606 GN=CDK5RAP2 PE=1 SV=5	CK5P2_HUMAN		215 kDa	TRUE	unknown	2	2	3	0	0	0	0	0	6	0	0	0	0	0	0	0	0	0	0	0	0	0	0	0	0	0	7	0	2	0	0	0
1191	TRUE	Empty	Ribonuclease inhibitor OS=Homo sapiens OX=9606 GN=RNH1 PE=1 SV=2	RINI_HUMAN		50 kDa		unknown	10	15	14	0	0	1	0	0	3	0	0	0	0	0	0	0	0	0	0	0	0	0	0	0	0	0	6	5	2	3	0	0
1192	TRUE	Empty	U2 small nuclear ribonucleoprotein A' OS=Homo sapiens OX=9606 GN=SNRPA1 PE=1 SV=2	RU2A_HUMAN		28 kDa		unknown	4	5	4	1	0	0	0	0	0	0	0	0	0	0	0	0	3	1	4	3	0	3	2	0	1	2	7	4	7	4	2	5
1193	TRUE	Empty	Signal recognition particle 54 kDa protein OS=Homo sapiens OX=9606 GN=SRP54 PE=1 SV=1	SRP54_HUMAN		56 kDa		unknown	2	5	3	0	1	0	0	0	0	0	0	0	0	0	0	0	0	0	1	0	0	0	0	0	0	0	0	0	0	0	1	0
1194	TRUE	Empty	Transducin beta-like protein 2 OS=Homo sapiens OX=9606 GN=TBL2 PE=1 SV=1	TBL2_HUMAN		50 kDa		unknown	9	8	8	0	0	0	0	0	2	0	0	0	0	0	0	0	1	0	1	0	0	1	1	1	0	1	8	3	6	1	1	2
1195	TRUE	Empty	General transcription factor 3C polypeptide 1 OS=Homo sapiens OX=9606 GN=GTF3C1 PE=1 SV=4	TF3C1_HUMAN		239 kDa		unknown	4	0	1	0	0	0	0	0	0	0	0	0	0	0	0	0	0	0	0	0	0	0	0	0	0	0	8	0	0	1	0	0
1196	TRUE	Empty	Coagulation factor V OS=Homo sapiens OX=9606 GN=F5 PE=1 SV=4	FA5_HUMAN		252 kDa		unknown	0	0	1	0	0	0	1	2	0	0	0	0	0	0	1	0	1	0	0	0	5	1	1	0	0	0	0	0	0	0	0	0
1197.1	TRUE	Empty	Protein transport protein Sec61 subunit alpha isoform 1 OS=Homo sapiens OX=9606 GN=SEC61A1 PE=1 SV=2	S61A1_HUMAN		52 kDa	TRUE	unknown	5	6	6	3	1	1	0	0	4	0	0	0	0	0	0	3	3	3	3	2	0	3	2	2	1	2	3	0	1	0	0	0
1197.2	TRUE	Empty	Protein transport protein Sec61 subunit alpha isoform 2 OS=Homo sapiens OX=9606 GN=SEC61A2 PE=2 SV=3	S61A2_HUMAN		52 kDa	TRUE	unknown	0	0	0	0	0	0	0	0	0	0	0	0	0	0	0	0	0	0	0	0	0	0	0	0	0	0	0	0	0	0	0	0
1198	TRUE	Empty	Multiple PDZ domain protein OS=Homo sapiens OX=9606 GN=MPDZ PE=1 SV=2	MPDZ_HUMAN		222 kDa	TRUE	unknown	3	0	1	0	0	0	0	0	5	0	0	0	0	0	0	0	0	0	0	0	0	0	0	0	0	0	5	0	7	0	0	0
1199	TRUE	Empty	NF-kappa-B-repressing factor OS=Homo sapiens OX=9606 GN=NKRF PE=1 SV=2	NKRF_HUMAN		78 kDa		unknown	1	6	8	1	0	0	0	0	2	0	0	0	0	0	0	0	1	0	1	2	0	1	1	0	1	1	3	1	2	0	0	0
1200	TRUE	Empty	GPI transamidase component PIG-T OS=Homo sapiens OX=9606 GN=PIGT PE=1 SV=1	PIGT_HUMAN		66 kDa		unknown	3	4	5	0	0	0	0	0	2	0	0	0	0	0	0	0	0	0	0	0	0	1	0	1	0	0	7	0	1	0	0	0
1201	TRUE	Empty	1-phosphatidylinositol 3-phosphate 5-kinase OS=Homo sapiens OX=9606 GN=PIKFYVE PE=1 SV=3	FYV1_HUMAN		237 kDa		unknown	0	0	0	0	0	0	0	0	0	0	0	0	0	0	0	0	0	0	0	0	0	0	0	0	0	0	2	0	1	0	0	0
1202	TRUE	Empty	Plasminogen activator inhibitor 1 RNA-binding protein OS=Homo sapiens OX=9606 GN=SERBP1 PE=1 SV=2	PAIRB_HUMAN		45 kDa		unknown	5	8	6	0	1	2	0	0	1	0	0	0	0	0	0	0	1	0	1	1	0	1	1	1	0	1	0	0	0	0	0	0
1203	TRUE	Empty	Centromere-associated protein E OS=Homo sapiens OX=9606 GN=CENPE PE=1 SV=2	CENPE_HUMAN		316 kDa		unknown	1	0	0	0	0	0	0	0	0	0	0	0	0	0	0	0	0	0	0	0	0	1	0	0	2	0	0	0	0	0	0	0
1204.1	TRUE	Empty	Ubiquitin-conjugating enzyme E2 D2 OS=Homo sapiens OX=9606 GN=UBE2D2 PE=1 SV=1	UB2D2_HUMAN		17 kDa	TRUE	unknown	4	2	5	0	1	1	0	0	1	0	0	0	0	0	1	1	3	1	3	2	0	1	2	1	1	2	4	2	3	0	1	1
1204.2	TRUE	Empty	Ubiquitin-conjugating enzyme E2 D4 OS=Homo sapiens OX=9606 GN=UBE2D4 PE=1 SV=1	UB2D4_HUMAN		17 kDa	TRUE	unknown	0	0	0	0	0	0	0	0	1	0	0	0	0	0	0	0	0	0	0	0	0	0	0	0	0	0	1	0	0	0	0	0
1204.3	TRUE	Empty	Ubiquitin-conjugating enzyme E2 D1 OS=Homo sapiens OX=9606 GN=UBE2D1 PE=1 SV=1	UB2D1_HUMAN		17 kDa	TRUE	unknown	0	0	0	0	0	0	0	0	0	0	0	0	0	0	0	0	0	0	0	0	0	0	0	0	0	0	0	0	0	0	0	0
1205.1	TRUE	Empty	Tyrosine-protein kinase Fyn OS=Homo sapiens OX=9606 GN=FYN PE=1 SV=3	FYN_HUMAN		61 kDa	TRUE	unknown	0	3	0	0	1	0	0	1	0	0	0	0	0	0	0	2	0	0	0	0	1	0	0	0	0	0	2	0	5	2	0	0
1205.2	TRUE	Empty	Tyrosine-protein kinase Lyn OS=Homo sapiens OX=9606 GN=LYN PE=1 SV=3	LYN_HUMAN		59 kDa	TRUE	unknown	0	0	0	0	0	0	0	0	0	0	0	0	0	0	0	0	0	0	0	0	1	0	0	0	0	0	1	0	0	0	0	0
1205.3	TRUE	Empty	Tyrosine-protein kinase Yes OS=Homo sapiens OX=9606 GN=YES1 PE=1 SV=3	YES_HUMAN		61 kDa	TRUE	unknown	1	5	2	0	0	0	0	1	0	0	0	0	0	0	0	2	0	0	0	0	0	0	0	0	0	0	2	0	5	0	0	0
1205.4	TRUE	Empty	Proto-oncogene tyrosine-protein kinase Src OS=Homo sapiens OX=9606 GN=SRC PE=1 SV=3	SRC_HUMAN		60 kDa	TRUE	unknown	0	2	0	0	0	0	0	0	0	0	0	0	0	0	0	0	0	0	0	0	0	0	0	0	0	0	3	0	3	0	0	0
1205.5	TRUE	Empty	Tyrosine-protein kinase HCK OS=Homo sapiens OX=9606 GN=HCK PE=1 SV=5	HCK_HUMAN		60 kDa	TRUE	unknown	0	0	0	0	0	0	0	0	0	0	0	0	0	0	0	0	0	0	0	0	0	0	0	0	0	0	0	0	0	0	0	0
1206.1	TRUE	Empty	Phosphatidylinositol 4-kinase alpha OS=Homo sapiens OX=9606 GN=PI4KA PE=1 SV=4	PI4KA_HUMAN		237 kDa	TRUE	unknown	0	0	0	0	0	0	0	0	0	0	0	0	1	0	0	0	0	0	0	0	0	0	2	0	0	0	1	0	0	0	1	0
1206.2	TRUE	Empty	Putative inactive phosphatidylinositol 4-kinase alpha-like protein P1 OS=Homo sapiens OX=9606 GN=PI4KAP1 PE=5 SV=1	PI4P1_HUMAN		29 kDa	TRUE	unknown	0	0	0	0	0	0	0	0	0	0	0	0	0	0	0	0	0	0	0	0	0	0	0	0	0	0	0	0	0	0	0	0
1206.3	TRUE	Empty	Putative phosphatidylinositol 4-kinase alpha-like protein P2 OS=Homo sapiens OX=9606 GN=PI4KAP2 PE=5 SV=3	PI4P2_HUMAN		67 kDa	TRUE	unknown	0	0	0	0	0	0	0	0	0	0	0	0	0	0	0	0	0	0	0	0	0	0	0	0	0	0	0	0	0	0	0	0
1207.1	TRUE	Empty	cAMP-specific 3',5'-cyclic phosphodiesterase 4B OS=Homo sapiens OX=9606 GN=PDE4B PE=1 SV=1	PDE4B_HUMAN		83 kDa	TRUE	unknown	0	1	0	0	0	0	0	0	0	0	0	0	0	0	0	0	0	0	0	0	0	0	0	0	0	0	0	0	0	0	0	0
1207.2	TRUE	Empty	cAMP-specific 3',5'-cyclic phosphodiesterase 4A OS=Homo sapiens OX=9606 GN=PDE4A PE=1 SV=3	PDE4A_HUMAN		98 kDa	TRUE	unknown	0	0	0	0	0	0	0	0	0	0	0	0	0	0	0	0	0	0	0	0	0	0	0	0	0	0	0	0	0	0	0	0
1207.3	TRUE	Empty	cAMP-specific 3',5'-cyclic phosphodiesterase 4C OS=Homo sapiens OX=9606 GN=PDE4C PE=1 SV=2	PDE4C_HUMAN		80 kDa	TRUE	unknown	0	0	0	0	0	0	0	0	0	0	0	0	0	0	0	0	0	0	0	0	0	0	0	0	0	0	0	0	0	0	0	0
1208	TRUE	Empty	AP-1 complex subunit beta-1 OS=Homo sapiens OX=9606 GN=AP1B1 PE=1 SV=2	AP1B1_HUMAN		105 kDa	TRUE	unknown	8	4	12	0	2	0	0	0	5	0	0	0	0	0	0	0	0	0	0	0	0	0	0	0	1	0	9	6	4	1	0	1
1209	TRUE	Empty	Manganese-transporting ATPase 13A1 OS=Homo sapiens OX=9606 GN=ATP13A1 PE=1 SV=2	AT131_HUMAN		133 kDa		unknown	4	4	12	0	0	0	0	0	3	0	0	0	0	0	0	0	0	0	0	0	0	0	0	0	0	0	9	5	8	0	0	0
1210	TRUE	Empty	Centrosomal protein of 131 kDa OS=Homo sapiens OX=9606 GN=CEP131 PE=1 SV=3	CP131_HUMAN		122 kDa		unknown	9	6	11	0	0	0	0	0	8	0	0	0	0	0	0	0	1	0	0	0	0	0	0	0	0	0	1	1	2	0	0	0
1211	TRUE	Empty	Triple functional domain protein OS=Homo sapiens OX=9606 GN=TRIO PE=1 SV=2	TRIO_HUMAN		347 kDa	TRUE	unknown	0	0	0	0	0	0	0	0	4	0	0	0	0	0	0	0	0	0	0	0	0	0	0	0	0	0	10	1	2	1	0	0
1212	TRUE	Empty	Coiled-coil domain-containing protein 158 OS=Homo sapiens OX=9606 GN=CCDC158 PE=2 SV=2	CD158_HUMAN		127 kDa		unknown	0	0	0	0	0	0	0	0	0	0	0	0	0	0	0	0	0	0	0	0	0	0	0	1	0	0	0	0	0	0	0	0
1213	TRUE	Empty	ATP synthase mitochondrial F1 complex assembly factor 2 OS=Homo sapiens OX=9606 GN=ATPAF2 PE=1 SV=1	ATPF2_HUMAN		33 kDa		unknown	1	0	1	0	1	2	1	4	0	1	1	0	0	0	1	0	2	4	5	3	0	2	3	3	2	4	1	4	3	3	2	0
1214	TRUE	Empty	Condensin complex subunit 2 OS=Homo sapiens OX=9606 GN=NCAPH PE=1 SV=3	CND2_HUMAN		83 kDa		unknown	3	10	12	0	0	0	0	0	4	0	0	0	0	0	0	0	0	0	0	0	0	0	0	0	0	0	2	0	0	1	0	0
1215	TRUE	Empty	Adenylate kinase isoenzyme 1 OS=Homo sapiens OX=9606 GN=AK1 PE=1 SV=3	KAD1_HUMAN		22 kDa	TRUE	unknown	0	2	4	0	1	1	2	2	2	0	0	0	0	0	0	1	2	1	5	5	0	2	3	3	1	2	3	1	2	1	1	0
1216	TRUE	Empty	Protein phosphatase methylesterase 1 OS=Homo sapiens OX=9606 GN=PPME1 PE=1 SV=3	PPME1_HUMAN		42 kDa		unknown	3	9	8	0	0	0	0	0	6	0	0	0	0	0	0	0	0	0	0	0	0	0	0	0	0	0	3	2	3	0	0	1
1217	TRUE	Empty	Mitochondrial mRNA pseudouridine synthase RPUSD3 OS=Homo sapiens OX=9606 GN=RPUSD3 PE=1 SV=3	RUSD3_HUMAN		38 kDa		unknown	2	1	0	0	0	0	0	1	1	0	0	0	0	1	0	2	2	2	3	3	1	1	2	3	2	2	1	6	3	0	0	0
1218	TRUE	Empty	Sorting nexin-3 OS=Homo sapiens OX=9606 GN=SNX3 PE=1 SV=3	SNX3_HUMAN		19 kDa	TRUE	unknown	4	8	7	0	0	0	0	0	3	0	0	0	0	0	1	1	3	0	1	1	1	1	3	0	0	0	5	2	2	0	0	0
1219	TRUE	Empty	Probable ATP-dependent RNA helicase DDX46 OS=Homo sapiens OX=9606 GN=DDX46 PE=1 SV=2	DDX46_HUMAN		117 kDa		unknown	1	1	1	1	1	0	0	0	0	0	0	0	0	0	0	0	0	0	2	0	0	1	0	0	0	0	2	2	2	2	1	1
1220	TRUE	Empty	Leucine-rich repeat serine/threonine-protein kinase 2 OS=Homo sapiens OX=9606 GN=LRRK2 PE=1 SV=2	LRRK2_HUMAN		286 kDa		unknown	0	1	0	0	0	0	0	0	0	0	0	0	0	0	0	0	0	0	0	0	0	0	0	1	1	0	0	1	0	0	0	0
1221	TRUE	Empty	DnaJ homolog subfamily B member 14 OS=Homo sapiens OX=9606 GN=DNAJB14 PE=1 SV=1	DJB14_HUMAN		43 kDa		unknown	3	4	3	8	0	0	0	0	5	1	0	0	0	0	0	0	2	6	0	0	0	1	0	7	0	1	0	0	1	1	0	0
1222	TRUE	Empty	Nebulin-related-anchoring protein OS=Homo sapiens OX=9606 GN=NRAP PE=1 SV=2	NRAP_HUMAN		197 kDa		unknown	0	0	0	0	0	1	0	0	0	0	0	0	0	0	0	0	0	0	0	0	0	0	0	0	0	0	0	0	0	0	0	0
1223.1	TRUE	Empty	S-adenosylmethionine synthase isoform type-2 OS=Homo sapiens OX=9606 GN=MAT2A PE=1 SV=1	METK2_HUMAN		44 kDa	TRUE	unknown	2	0	2	0	0	0	0	0	3	0	0	0	0	0	0	0	0	0	0	0	0	0	0	0	0	0	4	2	1	1	0	0
1223.2	TRUE	Empty	S-adenosylmethionine synthase isoform type-1 OS=Homo sapiens OX=9606 GN=MAT1A PE=1 SV=2	METK1_HUMAN		44 kDa	TRUE	unknown	0	0	0	0	0	0	0	0	3	0	0	0	0	0	0	0	0	0	0	0	0	0	0	0	0	0	0	0	0	0	0	0
1224.1	TRUE	Empty	Serine/threonine-protein phosphatase 2A 55 kDa regulatory subunit B alpha isoform OS=Homo sapiens OX=9606 GN=PPP2R2A PE=1 SV=1	2ABA_HUMAN		52 kDa	TRUE	unknown	6	8	8	0	0	0	0	0	8	0	0	0	0	0	0	0	1	0	0	0	0	0	0	0	0	0	5	2	2	1	0	2
1224.2	TRUE	Empty	Serine/threonine-protein phosphatase 2A 55 kDa regulatory subunit B delta isoform OS=Homo sapiens OX=9606 GN=PPP2R2D PE=1 SV=1	2ABD_HUMAN		52 kDa	TRUE	unknown	0	0	0	0	0	0	0	0	2	0	0	0	0	0	0	0	0	0	0	0	0	0	0	0	0	0	1	0	0	0	0	0
1224.3	TRUE	Empty	Serine/threonine-protein phosphatase 2A 55 kDa regulatory subunit B beta isoform OS=Homo sapiens OX=9606 GN=PPP2R2B PE=1 SV=1	2ABB_HUMAN		52 kDa	TRUE	unknown	0	0	0	0	0	0	0	0	0	0	0	0	0	0	0	0	0	0	0	0	0	0	0	0	0	0	0	0	0	0	0	0
1225	TRUE	Empty	Adenylyl cyclase-associated protein 2 OS=Homo sapiens OX=9606 GN=CAP2 PE=1 SV=1	CAP2_HUMAN		53 kDa	TRUE	unknown	10	15	7	0	3	2	1	1	4	0	0	0	0	0	2	1	0	1	0	1	0	1	0	0	1	0	3	2	2	1	0	0
1226	TRUE	Empty	CDK5 regulatory subunit-associated protein 1 OS=Homo sapiens OX=9606 GN=CDK5RAP1 PE=1 SV=2	CK5P1_HUMAN		68 kDa		unknown	1	0	0	0	1	1	0	1	2	0	0	0	0	0	0	1	0	0	1	1	0	1	0	0	0	2	2	5	3	1	1	1
1227	TRUE	Empty	Cullin-4B OS=Homo sapiens OX=9606 GN=CUL4B PE=1 SV=4	CUL4B_HUMAN		104 kDa	TRUE	unknown	6	10	15	3	3	0	0	0	9	0	0	0	0	0	1	0	2	1	0	1	0	0	1	1	0	1	5	3	4	2	1	0
1228	TRUE	Empty	Dedicator of cytokinesis protein 7 OS=Homo sapiens OX=9606 GN=DOCK7 PE=1 SV=4	DOCK7_HUMAN		243 kDa	TRUE	unknown	2	1	1	0	0	0	0	0	2	0	0	0	0	0	0	0	0	0	0	0	0	0	0	0	0	0	13	0	1	0	0	0
1229	TRUE	Empty	FAS-associated factor 2 OS=Homo sapiens OX=9606 GN=FAF2 PE=1 SV=2	FAF2_HUMAN		53 kDa		unknown	7	10	5	0	0	1	0	0	3	0	0	0	0	0	1	1	1	0	1	1	0	1	1	1	0	2	9	0	3	0	1	0
1230	TRUE	Empty	Glutaredoxin-3 OS=Homo sapiens OX=9606 GN=GLRX3 PE=1 SV=2	GLRX3_HUMAN		37 kDa		unknown	10	11	10	0	0	0	0	0	1	0	0	0	0	0	0	0	1	0	0	1	0	0	1	1	0	0	7	3	5	1	0	0
1231	TRUE	Empty	GrpE protein homolog 2, mitochondrial OS=Homo sapiens OX=9606 GN=GRPEL2 PE=1 SV=1	GRPE2_HUMAN		25 kDa		unknown	0	0	0	0	0	0	4	3	7	0	0	0	1	0	4	0	2	0	1	3	1	1	2	3	2	2	0	3	2	1	1	2
1232	TRUE	Empty	2'-5'-oligoadenylate synthase 3 OS=Homo sapiens OX=9606 GN=OAS3 PE=1 SV=3	OAS3_HUMAN		121 kDa		unknown	2	4	3	0	0	0	0	0	3	0	0	0	0	0	0	0	0	0	0	0	0	0	0	0	0	0	5	2	2	0	0	0
1233	TRUE	Empty	Low molecular weight phosphotyrosine protein phosphatase OS=Homo sapiens OX=9606 GN=ACP1 PE=1 SV=3	PPAC_HUMAN		18 kDa		unknown	1	3	4	0	1	0	0	1	3	0	0	0	0	0	3	3	2	1	2	2	0	2	2	1	1	2	7	1	2	1	0	3
1234	TRUE	Empty	Transcriptional regulator ATRX OS=Homo sapiens OX=9606 GN=ATRX PE=1 SV=5	ATRX_HUMAN		283 kDa		unknown	2	0	1	0	0	0	0	0	0	0	0	0	0	0	0	0	0	0	0	0	0	0	0	0	0	0	2	0	1	0	0	0
1235	TRUE	Empty	Matrix-remodeling-associated protein 5 OS=Homo sapiens OX=9606 GN=MXRA5 PE=1 SV=3	MXRA5_HUMAN		312 kDa		unknown	0	0	0	0	0	0	0	0	0	0	0	0	0	0	0	0	0	0	0	0	0	0	0	0	1	1	0	0	0	0	0	0
1236.1	TRUE	Empty	Caveolin-1 OS=Homo sapiens OX=9606 GN=CAV1 PE=1 SV=4	CAV1_HUMAN		20 kDa	TRUE	unknown	3	2	2	0	0	0	0	2	5	0	0	0	0	0	0	0	3	1	0	1	0	2	3	2	0	2	4	0	4	0	0	0
1236.2	TRUE	Empty	Caveolin-3 OS=Homo sapiens OX=9606 GN=CAV3 PE=1 SV=1	CAV3_HUMAN		17 kDa	TRUE	unknown	0	0	0	0	0	0	0	0	0	0	0	0	0	0	0	0	0	0	0	0	0	0	0	0	0	0	0	0	0	0	0	0
1237	TRUE	Empty	Eukaryotic translation initiation factor 5B OS=Homo sapiens OX=9606 GN=EIF5B PE=1 SV=4	IF2P_HUMAN		139 kDa		unknown	5	13	7	0	1	0	0	0	2	0	0	0	0	0	0	0	0	0	0	0	0	0	0	0	0	0	12	1	1	0	0	0
1238	TRUE	Empty	26S proteasome regulatory subunit 8 OS=Homo sapiens OX=9606 GN=PSMC5 PE=1 SV=1	PRS8_HUMAN		46 kDa	TRUE	unknown	4	8	8	0	0	1	0	0	5	0	0	0	0	0	2	2	4	1	3	3	1	2	2	0	1	2	6	0	4	3	1	0
1239	TRUE	Empty	Tyrosine-protein phosphatase non-receptor type 23 OS=Homo sapiens OX=9606 GN=PTPN23 PE=1 SV=1	PTN23_HUMAN		179 kDa		unknown	0	1	2	0	0	0	0	0	4	0	0	0	0	0	0	0	0	0	0	0	0	0	1	0	0	0	10	2	10	0	0	1
1240	TRUE	Empty	Ran-binding protein 9 OS=Homo sapiens OX=9606 GN=RANBP9 PE=1 SV=1	RANB9_HUMAN		78 kDa	TRUE	unknown	0	2	1	0	0	0	0	0	0	0	0	0	0	0	0	0	0	0	0	0	0	0	0	0	0	0	3	2	1	0	0	0
1241	TRUE	Empty	Small nuclear ribonucleoprotein Sm D1 OS=Homo sapiens OX=9606 GN=SNRPD1 PE=1 SV=1	SMD1_HUMAN		13 kDa		unknown	2	0	0	0	1	0	0	1	1	0	0	0	0	0	3	2	2	3	3	3	2	1	3	4	2	2	5	8	6	3	1	4
1242	TRUE	Empty	Histidine--tRNA ligase, cytoplasmic OS=Homo sapiens OX=9606 GN=HARS PE=1 SV=2	SYHC_HUMAN		57 kDa	TRUE	unknown	12	17	14	0	4	5	0	0	6	0	0	0	0	0	0	5	7	2	4	5	0	8	7	8	1	4	5	6	7	2	3	4
1243	TRUE	Empty	Tight junction protein ZO-1 OS=Homo sapiens OX=9606 GN=TJP1 PE=1 SV=3	ZO1_HUMAN		195 kDa		unknown	1	2	3	0	0	0	0	0	11	0	0	0	0	0	0	0	0	0	0	0	0	0	0	0	0	0	7	0	3	0	0	0
1244	TRUE	Empty	Cilia- and flagella-associated protein 54 OS=Homo sapiens OX=9606 GN=CFAP54 PE=2 SV=3	CFA54_HUMAN		352 kDa		unknown	0	0	0	0	0	0	0	0	2	0	0	0	0	0	0	0	0	0	0	0	0	0	0	0	0	0	0	0	0	1	0	0
1245	TRUE	Empty	Dynein heavy chain 3, axonemal OS=Homo sapiens OX=9606 GN=DNAH3 PE=2 SV=1	DYH3_HUMAN		471 kDa	TRUE	unknown	0	0	1	0	0	0	0	0	0	0	0	0	0	0	0	0	0	0	0	0	0	0	0	0	0	0	0	0	0	0	0	0
1246	TRUE	Empty	Phosphatidylinositol 3,4,5-trisphosphate-dependent Rac exchanger 2 protein OS=Homo sapiens OX=9606 GN=PREX2 PE=2 SV=1	PREX2_HUMAN		183 kDa	TRUE	unknown	0	0	0	0	0	0	0	0	0	0	0	0	0	0	0	0	0	0	1	0	0	0	0	0	0	0	0	0	0	0	0	0
1247	TRUE	Empty	Coiled-coil domain-containing protein 88B OS=Homo sapiens OX=9606 GN=CCDC88B PE=1 SV=1	CC88B_HUMAN		165 kDa		unknown	2	1	0	0	0	0	0	0	0	0	0	0	0	0	2	0	0	0	0	0	0	0	1	0	0	0	0	0	0	0	0	0
1248	TRUE	Empty	14-3-3 protein sigma OS=Homo sapiens OX=9606 GN=SFN PE=1 SV=1	1433S_HUMAN		28 kDa	TRUE	unknown	61	60	81	11	7	5	20	23	60	14	2	0	1	2	24	16	19	0	9	6	16	15	16	7	0	10	8	11	15	6	6	7
1249	TRUE	Empty	ADP-ribosylation factor-like protein 1 OS=Homo sapiens OX=9606 GN=ARL1 PE=1 SV=1	ARL1_HUMAN		20 kDa	TRUE	unknown	0	0	0	0	0	0	0	0	1	0	0	0	0	0	4	0	2	2	2	1	0	2	0	2	1	2	5	6	5	3	1	2
1250	TRUE	Empty	Carbonyl reductase family member 4 OS=Homo sapiens OX=9606 GN=CBR4 PE=1 SV=3	CBR4_HUMAN		25 kDa		unknown	0	1	0	0	0	1	2	5	0	0	0	0	0	0	0	0	3	3	6	4	1	3	4	4	2	4	2	1	2	3	2	1
1251	TRUE	Empty	Glucose-6-phosphate isomerase OS=Homo sapiens OX=9606 GN=GPI PE=1 SV=4	G6PI_HUMAN		63 kDa		unknown	2	2	6	0	10	4	0	0	6	0	0	0	0	0	0	0	0	0	0	0	0	0	0	0	0	0	7	1	3	2	2	0
1252	TRUE	Empty	Gephyrin OS=Homo sapiens OX=9606 GN=GPHN PE=1 SV=1	GEPH_HUMAN		80 kDa		unknown	1	7	15	0	0	0	0	0	5	0	0	0	0	0	0	0	2	0	0	0	0	1	1	0	0	0	5	2	3	0	0	0
1253	TRUE	Empty	Malate dehydrogenase, cytoplasmic OS=Homo sapiens OX=9606 GN=MDH1 PE=1 SV=4	MDHC_HUMAN		36 kDa		unknown	7	7	9	0	4	1	0	0	10	0	0	0	0	0	0	0	0	0	1	0	0	2	0	0	0	0	3	4	2	0	1	1
1254	TRUE	Empty	Iron-sulfur protein NUBPL OS=Homo sapiens OX=9606 GN=NUBPL PE=1 SV=3	NUBPL_HUMAN		34 kDa		unknown	0	0	0	0	0	0	3	1	0	0	0	0	0	0	3	1	0	0	1	1	0	1	0	2	1	0	1	1	0	1	1	1
1255	TRUE	Empty	Oxidoreductase NAD-binding domain-containing protein 1 OS=Homo sapiens OX=9606 GN=OXNAD1 PE=1 SV=1	OXND1_HUMAN		35 kDa		unknown	0	0	0	0	0	0	1	2	0	0	0	0	0	1	1	0	1	2	3	1	0	1	1	3	1	2	1	1	3	0	1	1
1256	TRUE	Empty	28S ribosomal protein S11, mitochondrial OS=Homo sapiens OX=9606 GN=MRPS11 PE=1 SV=2	RT11_HUMAN		21 kDa		unknown	0	1	2	0	0	0	0	2	2	0	0	0	0	0	0	1	2	2	2	2	2	1	3	2	2	2	4	4	4	2	1	2
1257	TRUE	Empty	Serine/threonine-protein kinase N1 OS=Homo sapiens OX=9606 GN=PKN1 PE=1 SV=2	PKN1_HUMAN		104 kDa	TRUE	unknown	0	0	0	0	0	0	0	0	0	0	0	0	0	0	0	0	0	0	0	0	0	0	0	0	0	0	2	0	1	0	0	0
1258	TRUE	Empty	Ubiquinone biosynthesis protein COQ9, mitochondrial OS=Homo sapiens OX=9606 GN=COQ9 PE=1 SV=1	COQ9_HUMAN		36 kDa		unknown	3	2	2	0	1	0	0	2	1	2	1	1	2	2	1	2	1	1	2	2	1	2	2	2	2	1	1	1	0	3	0	0
1259	TRUE	Empty	Protein DENND6A OS=Homo sapiens OX=9606 GN=DENND6A PE=1 SV=1	DEN6A_HUMAN		70 kDa		unknown	0	0	1	0	0	3	1	0	0	0	0	0	0	0	0	0	0	0	0	0	0	0	0	0	0	0	0	0	0	0	0	0
1260	TRUE	Empty	Trinucleotide repeat-containing gene 6A protein OS=Homo sapiens OX=9606 GN=TNRC6A PE=1 SV=2	TNR6A_HUMAN		210 kDa	TRUE	unknown	0	0	0	0	0	0	0	0	0	0	0	0	0	0	0	1	0	0	0	0	0	0	0	0	0	0	1	0	0	0	0	0
1261	TRUE	Empty	60S ribosomal protein L13a OS=Homo sapiens OX=9606 GN=RPL13A PE=1 SV=2	RL13A_HUMAN		24 kDa		unknown	1	0	1	0	1	1	1	1	4	0	0	0	0	0	2	2	3	2	4	4	1	2	0	3	2	3	2	2	4	3	2	2
1262	TRUE	Empty	28S ribosomal protein S17, mitochondrial OS=Homo sapiens OX=9606 GN=MRPS17 PE=1 SV=1	RT17_HUMAN		15 kDa		unknown	0	1	1	0	0	0	1	1	1	0	0	0	0	0	4	4	0	1	0	1	0	0	0	1	0	1	4	5	4	2	3	5
1263	TRUE	Empty	Exportin-5 OS=Homo sapiens OX=9606 GN=XPO5 PE=1 SV=1	XPO5_HUMAN		136 kDa		unknown	5	8	9	0	1	0	0	0	6	0	0	0	0	0	0	0	1	0	0	0	0	0	0	0	0	0	3	0	1	1	0	0
1264	TRUE	Empty	Dedicator of cytokinesis protein 5 OS=Homo sapiens OX=9606 GN=DOCK5 PE=1 SV=3	DOCK5_HUMAN		215 kDa	TRUE	unknown	3	1	0	0	0	0	0	0	1	0	0	0	0	0	0	0	0	0	0	0	0	0	0	0	0	0	3	0	1	0	0	0
1265	TRUE	Empty	Probable E3 ubiquitin-protein ligase HERC1 OS=Homo sapiens OX=9606 GN=HERC1 PE=1 SV=2	HERC1_HUMAN		532 kDa	TRUE	unknown	0	0	0	0	0	0	0	0	0	0	0	0	0	0	0	0	0	0	0	0	0	0	0	0	0	0	2	0	1	0	0	0
1266	TRUE	Empty	Complex III assembly factor LYRM7 OS=Homo sapiens OX=9606 GN=LYRM7 PE=1 SV=1	LYRM7_HUMAN		12 kDa		unknown	1	1	1	0	0	0	4	2	4	1	1	0	2	2	4	2	4	3	3	2	2	3	3	3	3	3	3	2	1	0	1	1
1267	TRUE	Empty	Cytoskeleton-associated protein 5 OS=Homo sapiens OX=9606 GN=CKAP5 PE=1 SV=3	CKAP5_HUMAN		226 kDa		unknown	7	6	6	0	0	0	0	0	0	0	0	0	0	0	0	0	0	0	0	0	0	0	0	0	0	0	5	0	2	0	0	0
1268	TRUE	Empty	Adenylate kinase 2, mitochondrial OS=Homo sapiens OX=9606 GN=AK2 PE=1 SV=2	KAD2_HUMAN		26 kDa		unknown	1	3	3	0	1	0	1	2	0	0	0	0	0	0	0	1	4	0	1	1	0	0	2	0	0	2	3	0	4	0	3	4
1269	TRUE	Empty	LIM domain and actin-binding protein 1 OS=Homo sapiens OX=9606 GN=LIMA1 PE=1 SV=1	LIMA1_HUMAN		85 kDa		unknown	5	9	6	1	0	0	0	0	3	0	0	0	0	0	0	0	1	0	0	0	0	0	1	0	0	0	9	1	5	2	1	0
1270	TRUE	Empty	Nuclear export mediator factor NEMF OS=Homo sapiens OX=9606 GN=NEMF PE=1 SV=4	NEMF_HUMAN		123 kDa		unknown	6	8	9	3	2	0	0	1	3	0	0	0	0	0	0	0	2	0	0	0	0	1	1	0	0	0	3	0	2	0	1	0
1271	TRUE	Empty	Acetyl-CoA acetyltransferase, cytosolic OS=Homo sapiens OX=9606 GN=ACAT2 PE=1 SV=2	THIC_HUMAN		41 kDa		unknown	6	1	2	0	0	0	0	0	1	0	0	0	0	0	0	0	0	1	0	0	0	0	0	0	0	0	1	0	1	0	0	0
1272	TRUE	Empty	Mitochondrial mRNA pseudouridine synthase TRUB2 OS=Homo sapiens OX=9606 GN=TRUB2 PE=1 SV=1	TRUB2_HUMAN		37 kDa		unknown	0	0	0	0	0	0	0	0	0	0	0	0	0	0	0	0	0	0	0	0	0	0	0	0	0	2	0	3	0	1	0	2
1273	TRUE	Empty	Prostaglandin reductase 3 OS=Homo sapiens OX=9606 GN=ZADH2 PE=1 SV=1	PTGR3_HUMAN		40 kDa		unknown	0	0	0	0	0	0	0	0	1	0	0	0	0	0	0	1	0	0	0	0	0	0	0	0	0	1	0	4	2	1	2	2
1274	TRUE	Empty	Heterogeneous nuclear ribonucleoprotein A/B OS=Homo sapiens OX=9606 GN=HNRNPAB PE=1 SV=2	ROAA_HUMAN		36 kDa	TRUE	unknown	12	8	8	2	1	1	0	1	4	2	0	0	0	0	1	2	2	2	2	2	2	2	2	3	1	2	2	0	2	0	0	0
1275	TRUE	Empty	Protein sidekick-2 OS=Homo sapiens OX=9606 GN=SDK2 PE=1 SV=3	SDK2_HUMAN		239 kDa		unknown	0	0	0	0	0	0	0	0	0	0	0	0	0	0	0	0	0	0	1	0	0	0	0	0	0	0	0	0	0	0	0	0
1276	TRUE	Empty	Echinoderm microtubule-associated protein-like 2 OS=Homo sapiens OX=9606 GN=EML2 PE=1 SV=1	EMAL2_HUMAN		71 kDa		unknown	0	0	0	2	2	2	0	0	0	0	0	0	0	0	0	0	0	0	0	0	0	0	0	0	1	0	0	0	0	0	0	0
1277.1	TRUE	Empty	Keratin, type II cuticular Hb5 OS=Homo sapiens OX=9606 GN=KRT85 PE=1 SV=1	KRT85_HUMAN		56 kDa	TRUE	unknown	0	0	0	0	0	37	35	38	55	17	0	0	0	0	0	18	40	23	0	38	14	38	33	21	32	28	15	9	14	7	8	10
1277.2	TRUE	Empty	Keratin, type II cuticular Hb1 OS=Homo sapiens OX=9606 GN=KRT81 PE=1 SV=3	KRT81_HUMAN		55 kDa	TRUE	unknown	0	0	0	0	0	0	0	0	0	0	0	0	0	0	0	0	0	0	0	0	0	0	0	0	0	0	0	0	0	0	0	0
1277.3	TRUE	Empty	Keratin, type II cuticular Hb6 OS=Homo sapiens OX=9606 GN=KRT86 PE=1 SV=1	KRT86_HUMAN		53 kDa	TRUE	unknown	0	0	0	0	0	0	0	0	53	0	0	0	0	0	0	14	0	0	0	0	14	0	0	0	0	28	0	0	0	0	0	8
1277.4	TRUE	Empty	Putative keratin-87 protein OS=Homo sapiens OX=9606 GN=KRT87P PE=5 SV=4	KR87P_HUMAN		29 kDa	TRUE	unknown	0	0	0	0	0	0	0	0	0	0	0	0	0	0	0	0	0	0	0	0	0	0	0	0	0	0	0	0	0	0	0	0
1277.5	TRUE	Empty	Keratin, type II cuticular Hb3 OS=Homo sapiens OX=9606 GN=KRT83 PE=1 SV=2	KRT83_HUMAN		54 kDa	TRUE	unknown	0	0	0	0	0	0	0	0	0	0	0	0	0	0	0	0	0	0	0	0	0	0	0	0	0	0	0	0	0	0	0	0
1278	TRUE	Empty	Mitotic interactor and substrate of PLK1 OS=Homo sapiens OX=9606 GN=MISP PE=1 SV=1	MISP_HUMAN		75 kDa		unknown	0	4	4	0	0	0	0	0	9	0	0	0	0	0	0	0	1	0	0	2	0	1	0	0	0	1	5	1	4	0	0	0
1279	TRUE	Empty	SH3 and PX domain-containing protein 2B OS=Homo sapiens OX=9606 GN=SH3PXD2B PE=1 SV=3	SPD2B_HUMAN		102 kDa	TRUE	unknown	3	10	9	1	0	0	0	0	5	0	0	0	0	0	0	0	0	0	0	0	0	1	0	0	0	0	9	0	0	0	0	0
1280	TRUE	Empty	DmX-like protein 2 OS=Homo sapiens OX=9606 GN=DMXL2 PE=1 SV=2	DMXL2_HUMAN		340 kDa	TRUE	unknown	1	0	0	0	0	0	0	0	1	0	0	0	0	0	0	0	0	0	0	0	0	0	0	0	0	0	2	0	0	0	0	0
1281	TRUE	Empty	ATPase family AAA domain-containing protein 5 OS=Homo sapiens OX=9606 GN=ATAD5 PE=1 SV=4	ATAD5_HUMAN		208 kDa		unknown	0	0	0	0	0	0	0	0	0	0	0	0	0	0	0	0	0	0	0	0	0	0	0	0	0	0	2	0	0	0	0	0
1282	TRUE	Empty	Alpha-crystallin B chain OS=Homo sapiens OX=9606 GN=CRYAB PE=1 SV=2	CRYAB_HUMAN		20 kDa		unknown	0	0	1	0	2	5	0	0	0	2	0	0	0	0	0	3	2	0	4	3	0	2	1	4	0	3	0	0	0	0	0	0
1283	TRUE	Empty	Cytoplasmic dynein 2 heavy chain 1 OS=Homo sapiens OX=9606 GN=DYNC2H1 PE=1 SV=4	DYHC2_HUMAN		493 kDa		unknown	0	0	0	0	0	0	0	0	0	0	0	0	0	0	0	0	0	0	0	0	0	0	0	0	0	0	1	0	0	0	0	0
1284	TRUE	Empty	Arf-GAP with SH3 domain, ANK repeat and PH domain-containing protein 2 OS=Homo sapiens OX=9606 GN=ASAP2 PE=1 SV=3	ASAP2_HUMAN		112 kDa	TRUE	unknown	0	0	2	0	0	0	0	0	0	0	0	0	0	0	4	1	0	0	1	0	1	0	0	2	0	1	0	0	1	0	1	1
1285	TRUE	Empty	Probable ATP-dependent RNA helicase DDX20 OS=Homo sapiens OX=9606 GN=DDX20 PE=1 SV=2	DDX20_HUMAN		92 kDa		unknown	0	1	2	2	0	0	0	0	2	0	0	0	0	0	0	0	0	2	0	0	0	0	0	2	0	1	3	3	1	1	0	0
1286	TRUE	Empty	Glutamine amidotransferase-like class 1 domain-containing protein 3B, mitochondrial OS=Homo sapiens OX=9606 GN=GATD3B PE=1 SV=1	GAL3B_HUMAN		28 kDa		unknown	1	0	0	0	0	0	3	4	3	1	1	0	1	0	3	1	4	3	3	3	0	2	2	3	1	2	0	0	2	2	1	1
1287	TRUE	Empty	Glutamate-rich WD repeat-containing protein 1 OS=Homo sapiens OX=9606 GN=GRWD1 PE=1 SV=1	GRWD1_HUMAN		49 kDa		unknown	4	6	7	0	1	0	0	0	7	0	0	0	0	0	0	1	5	1	1	1	0	2	2	1	0	3	5	1	3	1	0	0
1288	TRUE	Empty	HEAT repeat-containing protein 1 OS=Homo sapiens OX=9606 GN=HEATR1 PE=1 SV=3	HEAT1_HUMAN		242 kDa		unknown	0	0	0	0	0	0	0	0	1	1	0	0	0	0	0	0	0	0	0	0	0	0	0	0	0	0	4	0	0	1	0	0
1289	TRUE	Empty	Ubiquitin-like protein ISG15 OS=Homo sapiens OX=9606 GN=ISG15 PE=1 SV=5	ISG15_HUMAN		18 kDa		unknown	5	6	6	2	0	0	1	2	2	0	0	0	0	0	2	1	2	1	1	2	1	0	2	1	0	0	3	0	1	1	0	1
1290	TRUE	Empty	Keratin, type II cytoskeletal 78 OS=Homo sapiens OX=9606 GN=KRT78 PE=1 SV=2	K2C78_HUMAN		57 kDa	TRUE	unknown	22	0	22	14	0	0	0	19	30	0	2	3	0	1	36	11	22	0	16	20	7	29	15	14	20	18	6	8	10	14	13	8
1291	TRUE	Empty	Acyl-protein thioesterase 1 OS=Homo sapiens OX=9606 GN=LYPLA1 PE=1 SV=1	LYPA1_HUMAN		25 kDa		unknown	0	0	0	0	0	0	1	2	0	0	0	0	0	0	0	0	0	1	4	5	0	2	1	1	2	4	2	3	1	1	1	2
1292	TRUE	Empty	Macrophage migration inhibitory factor OS=Homo sapiens OX=9606 GN=MIF PE=1 SV=4	MIF_HUMAN		12 kDa		unknown	3	4	11	0	0	0	0	0	9	0	0	0	0	0	0	0	1	0	0	0	0	0	0	0	0	0	7	4	5	0	0	1
1293	TRUE	Empty	Obg-like ATPase 1 OS=Homo sapiens OX=9606 GN=OLA1 PE=1 SV=2	OLA1_HUMAN		45 kDa		unknown	10	8	8	0	0	0	0	0	5	0	0	0	0	0	0	0	1	0	0	0	0	0	0	0	0	0	1	0	0	0	0	0
1294	TRUE	Empty	Polyadenylate-binding protein-interacting protein 1 OS=Homo sapiens OX=9606 GN=PAIP1 PE=1 SV=1	PAIP1_HUMAN		54 kDa		unknown	4	10	8	0	0	0	0	0	3	0	0	0	0	0	0	0	3	0	0	0	0	0	2	0	0	0	4	1	4	2	1	1
1295	TRUE	Empty	Saccharopine dehydrogenase-like oxidoreductase OS=Homo sapiens OX=9606 GN=SCCPDH PE=1 SV=1	SCPDL_HUMAN		47 kDa		unknown	3	6	4	0	0	0	0	0	5	0	0	0	0	0	0	0	3	0	2	0	0	0	1	0	1	3	5	0	3	1	0	2
1296	TRUE	Empty	Cysteine--tRNA ligase, cytoplasmic OS=Homo sapiens OX=9606 GN=CARS PE=1 SV=3	SYCC_HUMAN		85 kDa		unknown	0	6	8	0	0	0	0	0	8	0	0	0	0	0	0	0	0	0	0	0	0	0	0	0	0	0	3	5	4	2	0	0
1297	TRUE	Empty	Ubiquitin carboxyl-terminal hydrolase 7 OS=Homo sapiens OX=9606 GN=USP7 PE=1 SV=2	UBP7_HUMAN		128 kDa		unknown	1	2	4	0	0	0	0	0	5	0	0	0	0	0	0	0	0	0	0	2	0	0	0	0	0	1	12	2	4	3	0	0
1298	TRUE	Empty	Kinesin-like protein KIF27 OS=Homo sapiens OX=9606 GN=KIF27 PE=2 SV=1	KIF27_HUMAN		160 kDa	TRUE	unknown	0	0	0	1	2	0	0	0	0	0	0	1	1	0	0	7	0	0	0	1	2	0	0	0	1	0	0	0	0	0	0	0
1299	TRUE	Empty	Mitogen-activated protein kinase kinase kinase 10 OS=Homo sapiens OX=9606 GN=MAP3K10 PE=1 SV=3	M3K10_HUMAN		104 kDa	TRUE	unknown	0	0	0	0	0	0	0	1	0	0	0	0	0	0	0	0	0	0	1	0	0	0	0	1	2	1	0	0	0	0	0	0
1300.1	TRUE	Empty	GTPase HRas OS=Homo sapiens OX=9606 GN=HRAS PE=1 SV=1	RASH_HUMAN		21 kDa	TRUE	unknown	1	1	0	1	0	0	0	2	2	0	0	0	0	0	1	0	3	1	1	1	0	1	4	1	0	0	7	3	3	0	2	2
1300.2	TRUE	Empty	GTPase NRas OS=Homo sapiens OX=9606 GN=NRAS PE=1 SV=1	RASN_HUMAN		21 kDa	TRUE	unknown	1	1	0	1	0	0	0	2	2	0	0	0	0	0	1	0	3	1	1	1	0	1	4	1	0	0	9	4	2	0	2	2
1300.3	TRUE	Empty	GTPase KRas OS=Homo sapiens OX=9606 GN=KRAS PE=1 SV=1	RASK_HUMAN		22 kDa	TRUE	unknown	0	0	0	0	0	0	0	0	0	0	0	0	0	0	0	0	0	0	0	0	0	0	0	0	0	0	0	0	0	0	0	0
1301.1	TRUE	Empty	RNA-binding protein 4 OS=Homo sapiens OX=9606 GN=RBM4 PE=1 SV=1	RBM4_HUMAN		40 kDa	TRUE	unknown	4	5	4	0	0	0	0	0	0	0	0	0	0	0	1	1	2	0	0	0	0	1	1	0	0	0	5	0	2	1	1	2
1301.2	TRUE	Empty	RNA-binding protein 4B OS=Homo sapiens OX=9606 GN=RBM4B PE=1 SV=1	RBM4B_HUMAN		40 kDa	TRUE	unknown	0	3	3	0	0	0	0	0	0	0	0	0	0	0	1	1	0	0	0	0	0	1	0	0	0	0	2	0	2	0	0	0
1302	TRUE	Empty	Fibronectin type-III domain-containing protein 3A OS=Homo sapiens OX=9606 GN=FNDC3A PE=1 SV=4	FND3A_HUMAN		132 kDa		unknown	8	8	8	4	2	1	0	1	4	0	0	0	0	0	0	1	0	0	0	0	0	0	0	0	0	0	5	0	0	0	0	0
1303	TRUE	Empty	Hydroxymethylglutaryl-CoA lyase, mitochondrial OS=Homo sapiens OX=9606 GN=HMGCL PE=1 SV=2	HMGCL_HUMAN		34 kDa	TRUE	unknown	2	0	0	0	1	1	0	2	6	1	0	0	0	0	1	2	3	2	4	3	2	2	2	1	3	2	1	0	0	2	3	2
1304	TRUE	Empty	Ribosomal biogenesis protein LAS1L OS=Homo sapiens OX=9606 GN=LAS1L PE=1 SV=2	LAS1L_HUMAN		83 kDa		unknown	3	4	7	0	1	0	0	0	4	0	0	0	0	0	0	0	0	0	0	0	0	0	0	0	0	0	6	2	3	1	0	0
1305	TRUE	Empty	Methionine aminopeptidase 1 OS=Homo sapiens OX=9606 GN=METAP1 PE=1 SV=2	MAP11_HUMAN		43 kDa		unknown	5	3	4	0	0	0	0	0	3	1	0	0	0	0	0	0	1	0	0	0	0	0	0	0	1	2	9	3	2	5	2	1
1306	TRUE	Empty	Poly(U)-binding-splicing factor PUF60 OS=Homo sapiens OX=9606 GN=PUF60 PE=1 SV=1	PUF60_HUMAN		60 kDa		unknown	2	0	7	0	3	0	0	0	4	0	0	0	0	0	0	0	0	0	1	0	0	0	0	0	0	0	7	3	1	1	1	1
1307	TRUE	Empty	Rab proteins geranylgeranyltransferase component A 1 OS=Homo sapiens OX=9606 GN=CHM PE=1 SV=3	RAE1_HUMAN		73 kDa	TRUE	unknown	2	5	2	0	0	0	0	0	3	0	0	0	0	0	0	0	0	0	0	0	0	0	0	0	0	0	1	0	1	0	0	0
1308	TRUE	Empty	DNA-directed RNA polymerase I subunit RPA1 OS=Homo sapiens OX=9606 GN=POLR1A PE=1 SV=2	RPA1_HUMAN		195 kDa	TRUE	unknown	2	0	1	0	0	0	0	0	1	0	0	0	0	0	2	0	0	0	0	0	0	0	0	0	0	0	3	0	1	0	0	0
1309	TRUE	Empty	Sorting nexin-27 OS=Homo sapiens OX=9606 GN=SNX27 PE=1 SV=2	SNX27_HUMAN		61 kDa		unknown	3	11	7	0	0	0	0	0	4	0	0	0	0	0	0	0	4	0	0	1	0	1	0	0	0	0	5	1	3	2	1	1
1310	TRUE	Empty	DNA ligase 3 OS=Homo sapiens OX=9606 GN=LIG3 PE=1 SV=2	DNLI3_HUMAN		113 kDa		unknown	1	2	3	2	1	1	0	0	0	0	0	0	0	0	0	0	0	0	0	0	0	0	0	0	0	0	0	0	2	0	0	0
1311	TRUE	Empty	39S ribosomal protein L10, mitochondrial OS=Homo sapiens OX=9606 GN=MRPL10 PE=1 SV=3	RM10_HUMAN		29 kDa		unknown	1	1	1	1	0	0	2	2	10	1	0	1	1	1	0	1	3	3	2	3	0	3	2	2	3	4	0	2	0	1	0	1
1312	TRUE	Empty	Transport and Golgi organization protein 1 homolog OS=Homo sapiens OX=9606 GN=MIA3 PE=1 SV=1	TGO1_HUMAN		214 kDa		unknown	1	0	0	0	0	0	0	0	1	0	0	0	0	0	0	0	0	0	0	0	0	0	0	0	1	0	2	0	0	0	0	0
1313	TRUE	Empty	Nucleolar pre-ribosomal-associated protein 1 OS=Homo sapiens OX=9606 GN=URB1 PE=1 SV=4	NPA1P_HUMAN		254 kDa		unknown	0	0	0	0	0	0	0	0	0	0	1	1	2	0	0	0	0	0	0	0	0	0	0	0	0	0	1	0	0	0	0	0
1314	TRUE	Empty	HEAT repeat-containing protein 5A OS=Homo sapiens OX=9606 GN=HEATR5A PE=1 SV=2	HTR5A_HUMAN		222 kDa	TRUE	unknown	0	0	1	0	0	0	0	0	0	0	0	0	0	0	0	0	0	0	0	0	0	0	0	0	0	0	0	0	0	0	0	0
1315.1	TRUE	Empty	60S ribosomal protein L10 OS=Homo sapiens OX=9606 GN=RPL10 PE=1 SV=4	RL10_HUMAN		25 kDa	TRUE	unknown	2	3	4	0	0	0	0	0	0	0	0	0	0	0	0	0	0	2	0	1	0	0	0	1	0	0	7	2	8	4	4	4
1315.2	TRUE	Empty	60S ribosomal protein L10-like OS=Homo sapiens OX=9606 GN=RPL10L PE=1 SV=3	RL10L_HUMAN		25 kDa	TRUE	unknown	0	0	0	0	0	0	0	0	0	0	0	0	0	0	0	0	0	0	0	0	0	0	0	0	0	0	0	0	0	0	0	0
1316.1	TRUE	Empty	Probable phosphoglycerate mutase 4 OS=Homo sapiens OX=9606 GN=PGAM4 PE=3 SV=1	PGAM4_HUMAN		29 kDa	TRUE	unknown	0	2	4	0	2	0	0	0	1	0	0	0	0	0	0	0	0	0	3	0	0	1	0	0	0	0	1	0	1	1	0	2
1316.2	TRUE	Empty	Phosphoglycerate mutase 1 OS=Homo sapiens OX=9606 GN=PGAM1 PE=1 SV=2	PGAM1_HUMAN		29 kDa	TRUE	unknown	1	3	5	0	2	0	0	0	1	0	0	0	0	0	0	0	0	0	3	0	0	1	0	0	0	0	3	1	1	1	0	2
1316.3	TRUE	Empty	Phosphoglycerate mutase 2 OS=Homo sapiens OX=9606 GN=PGAM2 PE=1 SV=3	PGAM2_HUMAN		29 kDa	TRUE	unknown	1	3	4	0	2	0	0	0	0	0	0	0	0	0	0	0	0	0	3	0	0	0	0	0	0	0	2	0	1	0	0	0
1317.1	TRUE	Empty	Importin subunit alpha-7 OS=Homo sapiens OX=9606 GN=KPNA6 PE=1 SV=1	IMA7_HUMAN		60 kDa	TRUE	unknown	8	15	9	0	2	2	0	0	4	0	0	0	0	0	0	0	1	0	1	0	0	1	0	0	0	0	7	1	4	0	1	0
1317.2	TRUE	Empty	Importin subunit alpha-6 OS=Homo sapiens OX=9606 GN=KPNA5 PE=1 SV=2	IMA6_HUMAN		60 kDa	TRUE	unknown	0	0	0	0	0	0	0	0	0	0	0	0	0	0	0	0	0	0	0	0	0	0	0	0	0	0	0	0	0	0	0	0
1318	TRUE	Empty	Arginase-1 OS=Homo sapiens OX=9606 GN=ARG1 PE=1 SV=2	ARGI1_HUMAN		35 kDa		unknown	1	0	2	0	1	0	0	0	2	0	0	0	0	0	0	0	1	0	0	6	0	4	0	0	2	0	3	4	6	4	9	5
1319	TRUE	Empty	Band 4.1-like protein 2 OS=Homo sapiens OX=9606 GN=EPB41L2 PE=1 SV=1	E41L2_HUMAN		113 kDa	TRUE	unknown	4	7	7	0	0	0	0	0	8	0	0	0	0	0	0	0	2	0	1	0	0	1	2	0	0	0	2	1	0	1	0	1
1320	TRUE	Empty	Four and a half LIM domains protein 2 OS=Homo sapiens OX=9606 GN=FHL2 PE=1 SV=3	FHL2_HUMAN		32 kDa		unknown	8	9	7	0	0	0	0	0	4	0	0	0	0	0	0	0	0	0	0	0	0	2	3	0	0	0	3	0	3	0	0	0
1321	TRUE	Empty	Ubiquitin thioesterase otulin OS=Homo sapiens OX=9606 GN=OTULIN PE=1 SV=3	OTUL_HUMAN		40 kDa		unknown	2	5	3	0	0	0	0	0	1	0	0	0	0	0	0	0	0	0	0	0	0	0	0	0	0	0	0	0	1	0	0	0
1322	TRUE	Empty	Periodic tryptophan protein 2 homolog OS=Homo sapiens OX=9606 GN=PWP2 PE=2 SV=2	PWP2_HUMAN		102 kDa		unknown	1	3	2	1	0	0	0	0	10	0	0	0	0	0	0	0	0	0	0	0	0	0	0	0	0	0	6	4	1	2	1	0
1323	TRUE	Empty	60S ribosomal protein L18 OS=Homo sapiens OX=9606 GN=RPL18 PE=1 SV=2	RL18_HUMAN		22 kDa		unknown	2	2	4	1	1	1	0	1	1	0	0	0	0	0	2	1	2	3	2	2	0	2	1	2	1	2	4	0	2	0	1	1
1324	TRUE	Empty	Tetratricopeptide repeat protein 28 OS=Homo sapiens OX=9606 GN=TTC28 PE=1 SV=4	TTC28_HUMAN		271 kDa		unknown	0	0	0	0	0	0	0	0	0	0	0	0	0	0	0	0	0	0	0	0	0	0	0	0	0	0	4	0	1	0	0	0
1325	TRUE	Empty	Protein furry homolog-like OS=Homo sapiens OX=9606 GN=FRYL PE=1 SV=2	FRYL_HUMAN		340 kDa	TRUE	unknown	0	0	1	0	0	0	0	0	0	0	0	0	0	0	0	0	0	0	0	0	0	0	0	1	0	0	1	0	1	0	1	0
1326	TRUE	Empty	Protein bassoon OS=Homo sapiens OX=9606 GN=BSN PE=1 SV=4	BSN_HUMAN		416 kDa	TRUE	unknown	0	0	2	0	0	0	0	0	0	0	0	0	0	0	0	0	0	0	0	0	0	0	0	0	0	0	0	0	0	0	0	0
1327.1	TRUE	Empty	Probable methyltransferase-like protein 15 OS=Homo sapiens OX=9606 GN=METTL15 PE=1 SV=1	MET15_HUMAN		46 kDa	TRUE	unknown	0	0	0	0	0	0	0	0	1	3	0	0	0	0	0	1	2	1	4	4	0	1	2	2	3	2	0	2	2	3	0	1
1327.2	TRUE	Empty	Putative methyltransferase-like protein 15P1 OS=Homo sapiens OX=9606 GN=METTL15P1 PE=5 SV=1	ME15P_HUMAN		27 kDa	TRUE	unknown	0	0	0	0	0	0	0	0	0	0	0	0	0	0	0	0	0	0	0	0	0	0	0	0	0	0	0	0	0	0	0	0
1328.1	TRUE	Empty	Putative protein FAM10A5 OS=Homo sapiens OX=9606 GN=ST13P5 PE=5 SV=1	F10A5_HUMAN		41 kDa	TRUE	unknown	1	3	1	0	0	0	0	0	1	0	0	0	0	0	0	0	0	0	0	0	0	0	0	0	0	0	0	0	1	0	0	0
1328.2	TRUE	Empty	Hsc70-interacting protein OS=Homo sapiens OX=9606 GN=ST13 PE=1 SV=2	F10A1_HUMAN		41 kDa	TRUE	unknown	1	3	0	0	0	0	0	0	1	0	0	0	0	0	0	0	0	0	0	0	0	0	0	0	0	0	1	0	2	0	0	0
1328.3	TRUE	Empty	Putative protein FAM10A4 OS=Homo sapiens OX=9606 GN=ST13P4 PE=5 SV=1	ST134_HUMAN		27 kDa	TRUE	unknown	0	0	0	0	0	0	0	0	0	0	0	0	0	0	0	0	0	0	0	0	0	0	0	0	0	0	0	0	0	0	0	0
1329	TRUE	Empty	CCR4-NOT transcription complex subunit 1 OS=Homo sapiens OX=9606 GN=CNOT1 PE=1 SV=2	CNOT1_HUMAN		267 kDa		unknown	0	0	1	0	0	0	0	0	3	0	0	0	0	0	0	0	0	0	0	0	0	0	0	0	0	0	7	0	3	0	0	0
1330	TRUE	Empty	Early endosome antigen 1 OS=Homo sapiens OX=9606 GN=EEA1 PE=1 SV=2	EEA1_HUMAN		162 kDa		unknown	11	8	9	0	0	0	0	0	3	0	0	0	0	0	0	0	0	0	0	0	0	0	0	0	0	0	2	0	0	0	0	0
1331	TRUE	Empty	Epoxide hydrolase 1 OS=Homo sapiens OX=9606 GN=EPHX1 PE=1 SV=1	HYEP_HUMAN		53 kDa		unknown	5	3	3	0	0	0	0	0	9	0	0	0	0	0	0	0	0	0	1	0	0	0	0	0	0	0	5	3	2	1	0	0
1332	TRUE	Empty	UMP-CMP kinase OS=Homo sapiens OX=9606 GN=CMPK1 PE=1 SV=3	KCY_HUMAN		22 kDa		unknown	0	1	3	1	0	1	3	1	0	0	0	0	0	0	0	0	1	2	2	2	0	1	1	2	2	1	7	7	7	3	2	5
1333	TRUE	Empty	Myosin-10 OS=Homo sapiens OX=9606 GN=MYH10 PE=1 SV=3	MYH10_HUMAN		229 kDa	TRUE	unknown	47	29	44	3	3	1	0	1	32	0	0	0	0	0	4	0	4	1	2	2	1	0	2	0	0	2	25	0	15	12	0	0
1334	TRUE	Empty	Patatin-like phospholipase domain-containing protein 4 OS=Homo sapiens OX=9606 GN=PNPLA4 PE=2 SV=3	PLPL4_HUMAN		28 kDa		unknown	0	0	1	1	0	0	0	0	1	0	0	0	0	0	0	0	0	2	1	2	0	3	0	3	3	2	0	3	5	3	2	3
1335	TRUE	Empty	Transaldolase OS=Homo sapiens OX=9606 GN=TALDO1 PE=1 SV=2	TALDO_HUMAN		38 kDa		unknown	3	5	5	0	1	0	0	0	0	1	0	0	0	0	0	0	3	1	0	0	0	1	0	1	1	1	3	2	2	0	3	2
1336	TRUE	Empty	NEDD8-conjugating enzyme Ubc12 OS=Homo sapiens OX=9606 GN=UBE2M PE=1 SV=1	UBC12_HUMAN		21 kDa		unknown	2	3	3	1	0	1	2	0	0	0	0	0	0	0	1	1	1	2	2	2	0	0	1	1	0	1	4	2	2	0	0	1
1337	TRUE	Empty	Synembryn-A OS=Homo sapiens OX=9606 GN=RIC8A PE=1 SV=3	RIC8A_HUMAN		60 kDa		unknown	0	0	0	0	0	0	0	0	0	0	0	0	0	0	0	0	0	0	0	0	0	0	0	0	0	0	1	0	0	0	0	0
1338	TRUE	Empty	Probable ATP-dependent RNA helicase DDX60-like OS=Homo sapiens OX=9606 GN=DDX60L PE=2 SV=2	DDX6L_HUMAN		198 kDa	TRUE	unknown	0	0	0	0	0	0	0	0	0	0	0	0	0	0	0	0	0	0	0	2	0	0	2	0	1	0	0	1	1	1	0	0
1339.1	TRUE	Empty	Serine/threonine-protein phosphatase 2A 65 kDa regulatory subunit A alpha isoform OS=Homo sapiens OX=9606 GN=PPP2R1A PE=1 SV=4	2AAA_HUMAN		65 kDa	TRUE	unknown	2	4	3	0	0	0	0	0	5	0	0	0	0	0	0	0	0	0	0	0	0	0	0	0	0	0	6	0	2	1	0	0
1339.2	TRUE	Empty	Serine/threonine-protein phosphatase 2A 65 kDa regulatory subunit A beta isoform OS=Homo sapiens OX=9606 GN=PPP2R1B PE=1 SV=3	2AAB_HUMAN		66 kDa	TRUE	unknown	0	0	0	0	0	0	0	0	2	0	0	0	0	0	0	0	0	0	0	0	0	0	0	0	0	0	3	0	0	1	0	0
1340	TRUE	Empty	Ankyrin repeat and LEM domain-containing protein 2 OS=Homo sapiens OX=9606 GN=ANKLE2 PE=1 SV=4	ANKL2_HUMAN		104 kDa		unknown	0	5	4	0	0	0	0	0	2	0	0	0	0	0	0	0	2	0	0	0	0	0	1	0	0	0	7	0	2	0	0	0
1341	TRUE	Empty	Developmentally-regulated GTP-binding protein 1 OS=Homo sapiens OX=9606 GN=DRG1 PE=1 SV=1	DRG1_HUMAN		41 kDa	TRUE	unknown	4	8	5	0	0	0	0	0	4	0	0	0	0	0	0	0	2	0	0	0	0	0	0	0	0	0	8	2	4	1	2	1
1342	TRUE	Empty	Phosphorylase b kinase regulatory subunit beta OS=Homo sapiens OX=9606 GN=PHKB PE=1 SV=3	KPBB_HUMAN		125 kDa	TRUE	unknown	0	2	1	0	0	0	0	0	1	0	0	0	0	0	0	0	0	0	0	2	0	0	0	0	0	0	4	0	0	0	0	0
1343	TRUE	Empty	Pyruvate dehydrogenase protein X component, mitochondrial OS=Homo sapiens OX=9606 GN=PDHX PE=1 SV=3	ODPX_HUMAN		54 kDa		unknown	1	0	0	0	0	0	0	0	2	0	0	0	0	0	0	0	0	0	3	1	0	0	0	0	0	0	0	1	0	0	0	1
1344	TRUE	Empty	SUN domain-containing protein 1 OS=Homo sapiens OX=9606 GN=SUN1 PE=1 SV=3	SUN1_HUMAN		90 kDa		unknown	7	6	9	0	0	0	1	2	3	0	0	0	0	0	0	0	1	0	0	0	0	0	0	0	0	1	3	1	1	0	0	0
1345	TRUE	Empty	L-xylulose reductase OS=Homo sapiens OX=9606 GN=DCXR PE=1 SV=2	DCXR_HUMAN		26 kDa		unknown	0	2	1	0	0	0	1	0	0	0	0	0	0	0	3	0	3	1	1	0	10	4	0	1	0	0	2	3	1	1	1	2
1346	TRUE	Empty	39S ribosomal protein L53, mitochondrial OS=Homo sapiens OX=9606 GN=MRPL53 PE=1 SV=1	RM53_HUMAN		12 kDa		unknown	0	0	0	0	0	0	1	1	2	2	0	0	0	0	1	2	1	1	2	2	3	1	2	2	1	2	3	3	1	3	2	2
1347	TRUE	Empty	Single-stranded DNA-binding protein, mitochondrial OS=Homo sapiens OX=9606 GN=SSBP1 PE=1 SV=1	SSBP_HUMAN		17 kDa		unknown	0	0	0	0	0	0	2	4	3	1	0	0	1	0	2	2	2	1	1	3	1	2	1	1	2	2	0	1	0	0	0	0
1348	TRUE	Empty	Histone H1x OS=Homo sapiens OX=9606 GN=H1FX PE=1 SV=1	H1X_HUMAN		22 kDa		unknown	0	0	0	0	0	0	0	0	9	0	0	0	0	0	0	0	2	2	2	2	0	2	2	2	2	3	0	2	2	0	0	1
1349	TRUE	Empty	Nuclear receptor corepressor 1 OS=Homo sapiens OX=9606 GN=NCOR1 PE=1 SV=2	NCOR1_HUMAN		270 kDa	TRUE	unknown	0	0	0	0	0	0	0	0	0	0	0	0	0	0	0	0	0	0	0	0	0	0	0	0	0	0	1	0	0	0	0	0
1350	TRUE	Empty	Zinc finger protein 462 OS=Homo sapiens OX=9606 GN=ZNF462 PE=1 SV=3	ZN462_HUMAN		285 kDa		unknown	0	0	0	0	0	0	0	1	0	0	0	0	0	0	0	0	0	0	0	0	0	0	0	0	0	0	0	0	0	0	0	0
1351	TRUE	Empty	WD repeat-containing protein 97 OS=Homo sapiens OX=9606 GN=WDR97 PE=2 SV=2	WDR97_HUMAN		180 kDa		unknown	3	0	1	0	0	0	0	0	0	0	0	0	0	0	0	0	0	0	0	1	0	0	0	0	1	1	0	0	0	0	0	0
1352.1	TRUE	Empty	Nascent polypeptide-associated complex subunit alpha, muscle-specific form OS=Homo sapiens OX=9606 GN=NACA PE=1 SV=1	NACAM_HUMAN		205 kDa	TRUE	unknown	8	6	7	2	0	2	0	0	0	0	0	0	0	0	0	0	2	1	2	0	0	1	1	1	2	3	5	1	1	0	1	0
1352.2	TRUE	Empty	Putative nascent polypeptide-associated complex subunit alpha-like protein OS=Homo sapiens OX=9606 GN=NACAP1 PE=5 SV=1	NACP1_HUMAN		23 kDa	TRUE	unknown	0	0	0	0	0	0	0	0	0	0	0	0	0	0	0	0	0	0	0	0	0	0	0	0	0	0	0	0	0	0	0	0
1353.1	TRUE	Empty	Mothers against decapentaplegic homolog 2 OS=Homo sapiens OX=9606 GN=SMAD2 PE=1 SV=1	SMAD2_HUMAN		52 kDa	TRUE	unknown	11	24	16	0	1	0	0	0	5	0	0	0	0	0	0	2	3	0	1	0	0	0	1	0	0	0	9	2	5	1	2	0
1353.2	TRUE	Empty	Mothers against decapentaplegic homolog 3 OS=Homo sapiens OX=9606 GN=SMAD3 PE=1 SV=1	SMAD3_HUMAN		48 kDa	TRUE	unknown	0	8	5	0	0	0	0	0	2	0	0	0	0	0	0	0	0	0	0	0	0	0	0	0	0	0	5	0	0	1	0	0
1354	TRUE	Empty	Dynamin-1-like protein OS=Homo sapiens OX=9606 GN=DNM1L PE=1 SV=2	DNM1L_HUMAN		82 kDa	TRUE	unknown	1	8	8	0	2	0	0	0	0	0	0	0	0	0	0	0	0	0	0	0	0	0	0	0	0	0	13	2	4	2	0	0
1355	TRUE	Empty	Aspartyl aminopeptidase OS=Homo sapiens OX=9606 GN=DNPEP PE=1 SV=1	DNPEP_HUMAN		52 kDa		unknown	11	10	7	0	0	0	0	0	2	0	0	0	0	0	0	0	2	0	0	0	0	0	0	0	0	0	5	0	5	1	0	0
1356	TRUE	Empty	Core histone macro-H2A.1 OS=Homo sapiens OX=9606 GN=H2AFY PE=1 SV=4	H2AY_HUMAN		40 kDa	TRUE	unknown	13	16	14	1	0	0	0	0	3	0	0	0	0	0	0	0	1	0	0	0	0	0	1	0	0	0	2	0	2	3	1	2
1357	TRUE	Empty	Eukaryotic translation initiation factor 4 gamma 2 OS=Homo sapiens OX=9606 GN=EIF4G2 PE=1 SV=1	IF4G2_HUMAN		102 kDa		unknown	0	0	1	0	1	0	0	0	2	0	0	0	0	0	0	0	0	0	0	2	0	0	0	0	0	0	4	3	4	2	1	2
1358	TRUE	Empty	Inosine-5'-monophosphate dehydrogenase 1 OS=Homo sapiens OX=9606 GN=IMPDH1 PE=1 SV=2	IMDH1_HUMAN		55 kDa	TRUE	unknown	8	13	10	0	0	0	0	1	7	0	0	1	1	0	4	0	3	0	2	6	3	1	4	0	1	1	4	1	4	0	0	1
1359	TRUE	Empty	KN motif and ankyrin repeat domain-containing protein 2 OS=Homo sapiens OX=9606 GN=KANK2 PE=1 SV=1	KANK2_HUMAN		91 kDa	TRUE	unknown	1	4	6	0	1	0	0	0	4	0	0	0	0	0	0	0	0	0	0	1	0	0	0	0	0	0	10	0	0	0	0	0
1360	TRUE	Empty	Methionine synthase OS=Homo sapiens OX=9606 GN=MTR PE=1 SV=2	METH_HUMAN		141 kDa		unknown	0	0	0	0	0	0	0	0	2	0	0	0	0	0	0	0	0	0	0	0	0	0	0	0	0	0	7	1	2	2	0	0
1361	TRUE	Empty	V(D)J recombination-activating protein 1 OS=Homo sapiens OX=9606 GN=RAG1 PE=1 SV=2	RAG1_HUMAN		119 kDa		unknown	0	0	0	0	0	0	0	0	0	0	0	0	0	0	0	0	0	0	0	0	0	0	0	0	0	0	1	8	13	4	3	10
1362	TRUE	Empty	Spartin OS=Homo sapiens OX=9606 GN=SPART PE=1 SV=1	SPART_HUMAN		73 kDa		unknown	2	6	5	0	0	0	0	0	6	0	0	0	0	0	1	0	0	0	0	0	2	0	0	0	0	0	1	0	0	0	0	0
1363	TRUE	Empty	Erythrocyte band 7 integral membrane protein OS=Homo sapiens OX=9606 GN=STOM PE=1 SV=3	STOM_HUMAN		32 kDa		unknown	1	4	4	1	0	1	0	0	6	0	0	0	0	0	0	0	0	1	0	0	0	0	1	1	0	0	5	4	5	1	0	0
1364	TRUE	Empty	Gamma-tubulin complex component 2 OS=Homo sapiens OX=9606 GN=TUBGCP2 PE=1 SV=2	GCP2_HUMAN		103 kDa		unknown	0	1	0	0	0	0	0	0	0	0	0	0	0	0	0	0	0	0	0	0	0	0	0	0	0	0	3	1	1	0	0	0
1365	TRUE	Empty	Sperm-associated antigen 17 OS=Homo sapiens OX=9606 GN=SPAG17 PE=2 SV=1	SPG17_HUMAN		252 kDa		unknown	0	0	0	0	0	0	0	0	0	0	0	0	0	0	0	0	0	0	0	0	0	1	0	0	0	0	0	0	0	0	0	0
1366	TRUE	Empty	Collagen alpha-3(VI) chain OS=Homo sapiens OX=9606 GN=COL6A3 PE=1 SV=5	CO6A3_HUMAN		344 kDa		unknown	0	0	0	0	0	0	0	0	0	0	0	0	0	0	0	0	0	0	0	0	0	0	0	0	1	0	0	0	0	0	0	0
1367.1	TRUE	Empty	AP-3 complex subunit mu-1 OS=Homo sapiens OX=9606 GN=AP3M1 PE=1 SV=1	AP3M1_HUMAN		47 kDa	TRUE	unknown	6	4	9	0	0	0	0	0	2	0	0	0	0	0	0	0	1	0	0	0	0	0	0	0	0	0	7	3	8	4	1	2
1367.2	TRUE	Empty	AP-3 complex subunit mu-2 OS=Homo sapiens OX=9606 GN=AP3M2 PE=2 SV=1	AP3M2_HUMAN		47 kDa	TRUE	unknown	0	0	0	0	0	0	0	0	0	0	0	0	0	0	0	0	0	0	0	0	0	0	0	0	0	0	0	0	0	0	0	0
1368.1	TRUE	Empty	Glucosamine-6-phosphate isomerase 1 OS=Homo sapiens OX=9606 GN=GNPDA1 PE=1 SV=1	GNPI1_HUMAN		33 kDa	TRUE	unknown	2	6	6	0	0	0	0	0	0	0	0	0	0	0	0	0	1	0	0	0	0	0	1	0	0	0	2	1	2	0	0	0
1368.2	TRUE	Empty	Glucosamine-6-phosphate isomerase 2 OS=Homo sapiens OX=9606 GN=GNPDA2 PE=1 SV=1	GNPI2_HUMAN		31 kDa	TRUE	unknown	0	1	3	0	0	0	0	0	0	0	0	0	0	0	0	0	0	0	0	0	0	0	0	0	0	0	1	0	0	0	0	0
1369	TRUE	Empty	FAS-associated factor 1 OS=Homo sapiens OX=9606 GN=FAF1 PE=1 SV=2	FAF1_HUMAN		74 kDa		unknown	3	3	9	0	2	1	0	0	4	0	0	0	0	0	0	0	0	0	0	0	0	0	0	0	0	0	4	2	2	1	0	0
1370	TRUE	Empty	Hepatocyte growth factor-regulated tyrosine kinase substrate OS=Homo sapiens OX=9606 GN=HGS PE=1 SV=1	HGS_HUMAN		86 kDa		unknown	3	5	6	0	0	0	0	0	5	0	0	0	0	0	0	0	0	0	0	0	0	0	0	0	0	0	5	3	4	0	0	0
1371	TRUE	Empty	Hypoxanthine-guanine phosphoribosyltransferase OS=Homo sapiens OX=9606 GN=HPRT1 PE=1 SV=2	HPRT_HUMAN		25 kDa	TRUE	unknown	5	9	10	0	0	0	0	0	2	0	0	0	0	0	0	0	2	0	0	0	0	1	2	0	0	0	6	1	3	1	0	0
1372	TRUE	Empty	Eukaryotic translation initiation factor 6 OS=Homo sapiens OX=9606 GN=EIF6 PE=1 SV=1	IF6_HUMAN		27 kDa		unknown	3	4	6	0	0	0	0	0	4	0	0	0	0	0	0	0	1	0	2	2	0	1	1	1	2	2	3	4	4	1	0	3
1373	TRUE	Empty	UPF0160 protein MYG1, mitochondrial OS=Homo sapiens OX=9606 GN=C12orf10 PE=1 SV=2	MYG1_HUMAN		42 kDa		unknown	2	7	7	0	0	0	0	0	1	0	0	0	0	0	0	0	0	0	0	0	0	0	0	1	1	1	7	3	4	3	3	3
1374	TRUE	Empty	Pleckstrin homology domain-containing family A member 5 OS=Homo sapiens OX=9606 GN=PLEKHA5 PE=1 SV=1	PKHA5_HUMAN		127 kDa		unknown	1	10	8	0	0	0	0	0	1	0	0	0	0	0	0	0	1	0	0	0	0	0	0	0	1	0	10	0	4	2	0	0
1375	TRUE	Empty	Centrosomal protein of 162 kDa OS=Homo sapiens OX=9606 GN=CEP162 PE=1 SV=2	CE162_HUMAN		162 kDa		unknown	0	0	0	1	0	0	0	0	0	0	0	0	0	0	2	2	0	0	0	1	4	0	0	0	2	0	0	0	0	0	0	0
1376	TRUE	Empty	Centrosomal protein of 83 kDa OS=Homo sapiens OX=9606 GN=CEP83 PE=1 SV=3	CEP83_HUMAN		83 kDa		unknown	0	0	0	0	0	0	2	6	0	4	0	0	0	0	1	4	0	0	2	0	3	2	0	0	0	2	0	0	0	0	0	0
1377	TRUE	Empty	Myc box-dependent-interacting protein 1 OS=Homo sapiens OX=9606 GN=BIN1 PE=1 SV=1	BIN1_HUMAN		65 kDa		unknown	0	0	0	0	0	0	0	0	1	0	0	0	0	0	0	0	1	3	5	1	0	2	1	2	3	1	0	0	0	0	0	0
1378	TRUE	Empty	Protocadherin Fat 2 OS=Homo sapiens OX=9606 GN=FAT2 PE=1 SV=2	FAT2_HUMAN		479 kDa		unknown	0	0	0	0	0	0	0	0	0	0	0	0	0	0	0	0	0	0	0	0	0	0	0	0	0	1	0	0	0	0	0	0
1379	TRUE	Empty	DNA polymerase theta OS=Homo sapiens OX=9606 GN=POLQ PE=1 SV=2	DPOLQ_HUMAN		290 kDa		unknown	0	0	0	0	1	0	0	0	0	1	0	0	0	0	0	0	0	2	0	0	0	0	0	1	0	0	0	0	0	1	0	0
1380	TRUE	Empty	Mitotic checkpoint serine/threonine-protein kinase BUB1 beta OS=Homo sapiens OX=9606 GN=BUB1B PE=1 SV=3	BUB1B_HUMAN		120 kDa		unknown	0	6	6	0	0	0	0	0	10	0	0	0	0	0	0	0	0	0	0	0	0	0	0	0	0	0	7	0	0	0	0	0
1381	TRUE	Empty	5-demethoxyubiquinone hydroxylase, mitochondrial OS=Homo sapiens OX=9606 GN=COQ7 PE=1 SV=3	COQ7_HUMAN		24 kDa		unknown	0	0	0	0	0	0	1	2	5	1	0	0	0	0	3	1	1	1	2	2	0	0	0	1	2	3	0	3	1	0	0	0
1382	TRUE	Empty	Translation initiation factor eIF-2B subunit epsilon OS=Homo sapiens OX=9606 GN=EIF2B5 PE=1 SV=3	EI2BE_HUMAN		80 kDa		unknown	2	4	11	0	1	0	0	0	8	0	0	0	0	0	0	0	0	0	0	0	0	0	0	0	0	0	4	2	4	2	1	1
1383	TRUE	Empty	FERM, ARHGEF and pleckstrin domain-containing protein 1 OS=Homo sapiens OX=9606 GN=FARP1 PE=1 SV=1	FARP1_HUMAN		119 kDa		unknown	2	5	3	0	0	0	0	0	1	0	0	0	0	0	0	0	0	0	0	0	0	0	0	0	0	0	2	0	2	0	0	0
1384	TRUE	Empty	GTP-binding protein 8 OS=Homo sapiens OX=9606 GN=GTPBP8 PE=2 SV=1	GTPB8_HUMAN		32 kDa		unknown	0	0	0	0	0	0	0	1	0	0	0	0	0	0	0	0	1	0	3	2	0	1	1	0	0	2	2	3	3	1	2	2
1385	TRUE	Empty	Histone acetyltransferase type B catalytic subunit OS=Homo sapiens OX=9606 GN=HAT1 PE=1 SV=1	HAT1_HUMAN		50 kDa		unknown	11	12	8	0	0	0	0	0	3	0	0	0	0	0	0	1	2	0	1	0	0	0	1	0	0	0	1	1	2	0	0	0
1386	TRUE	Empty	LIM and SH3 domain protein 1 OS=Homo sapiens OX=9606 GN=LASP1 PE=1 SV=2	LASP1_HUMAN		30 kDa		unknown	3	4	4	0	0	0	0	0	8	0	0	0	0	0	0	1	1	0	0	0	0	0	0	0	0	0	0	0	2	0	0	0
1387	TRUE	Empty	Microtubule-associated protein 1A OS=Homo sapiens OX=9606 GN=MAP1A PE=1 SV=6	MAP1A_HUMAN		305 kDa	TRUE	unknown	14	4	10	0	0	0	0	0	5	0	0	0	0	0	0	0	0	0	0	0	0	0	0	0	0	0	8	0	4	0	0	0
1388	TRUE	Empty	Nicalin OS=Homo sapiens OX=9606 GN=NCLN PE=1 SV=2	NCLN_HUMAN		63 kDa		unknown	8	7	4	0	1	0	0	0	4	0	0	0	0	0	0	0	1	0	0	1	0	0	0	0	0	0	4	1	2	2	3	2
1389	TRUE	Empty	Nucleolar protein 6 OS=Homo sapiens OX=9606 GN=NOL6 PE=1 SV=2	NOL6_HUMAN		128 kDa		unknown	1	4	3	1	0	0	0	0	9	0	0	0	0	0	0	0	0	0	0	0	0	0	0	0	0	0	5	1	6	4	0	0
1390	TRUE	Empty	ADP-sugar pyrophosphatase OS=Homo sapiens OX=9606 GN=NUDT5 PE=1 SV=1	NUDT5_HUMAN		24 kDa		unknown	7	13	8	0	0	0	0	0	2	0	0	0	0	0	0	0	2	1	1	0	0	2	3	1	0	0	7	1	3	0	1	1
1391	TRUE	Empty	Bifunctional 3'-phosphoadenosine 5'-phosphosulfate synthase 1 OS=Homo sapiens OX=9606 GN=PAPSS1 PE=1 SV=2	PAPS1_HUMAN		71 kDa	TRUE	unknown	4	8	10	0	1	0	1	1	7	0	0	0	0	0	0	0	0	0	0	1	0	1	1	0	0	2	9	1	3	0	0	0
1392	TRUE	Empty	Pleckstrin homology-like domain family B member 2 OS=Homo sapiens OX=9606 GN=PHLDB2 PE=1 SV=2	PHLB2_HUMAN		142 kDa		unknown	4	0	1	0	0	0	0	0	5	0	0	0	0	0	1	0	0	0	0	0	0	0	0	0	0	0	1	0	4	0	0	0
1393	TRUE	Empty	60S ribosomal protein L27a OS=Homo sapiens OX=9606 GN=RPL27A PE=1 SV=2	RL27A_HUMAN		17 kDa		unknown	1	1	0	0	0	0	0	0	2	0	0	0	0	0	1	2	1	2	1	1	1	0	0	0	0	2	5	4	3	3	3	3
1394	TRUE	Empty	Sideroflexin-1 OS=Homo sapiens OX=9606 GN=SFXN1 PE=1 SV=4	SFXN1_HUMAN		36 kDa		unknown	1	3	2	0	3	1	0	0	0	0	0	0	0	0	0	0	1	1	2	0	0	1	1	2	0	0	6	2	5	6	4	4
1395	TRUE	Empty	Protein SGT1 homolog OS=Homo sapiens OX=9606 GN=SUGT1 PE=1 SV=3	SGT1_HUMAN		41 kDa		unknown	2	7	7	0	0	0	0	0	0	0	0	0	0	0	0	0	1	0	0	0	0	0	0	0	0	0	6	0	2	1	0	0
1396	TRUE	Empty	Syntaxin-binding protein 5 OS=Homo sapiens OX=9606 GN=STXBP5 PE=1 SV=1	STXB5_HUMAN		128 kDa	TRUE	unknown	1	2	5	0	0	0	0	0	1	0	0	0	0	0	0	0	0	0	0	0	0	0	0	0	0	0	6	2	9	1	0	0
1397	TRUE	Empty	Adenine phosphoribosyltransferase OS=Homo sapiens OX=9606 GN=APRT PE=1 SV=2	APT_HUMAN		20 kDa	TRUE	unknown	4	3	4	0	0	0	1	0	0	0	0	0	0	1	2	0	1	1	2	1	0	1	1	1	1	1	3	3	2	1	1	1
1398	TRUE	Empty	ATP synthase subunit d, mitochondrial OS=Homo sapiens OX=9606 GN=ATP5H PE=1 SV=3	ATP5H_HUMAN		18 kDa		unknown	0	1	2	0	2	2	0	1	0	0	0	0	0	0	0	0	3	0	2	0	0	2	0	0	1	2	0	0	0	0	0	0
1399	TRUE	Empty	Transmembrane protein 70, mitochondrial OS=Homo sapiens OX=9606 GN=TMEM70 PE=1 SV=2	TMM70_HUMAN		29 kDa		unknown	0	0	0	0	1	0	1	1	5	0	0	0	0	0	0	0	2	1	2	3	2	0	0	1	2	3	3	2	2	0	1	0
1400	TRUE	Empty	Immunoglobulin superfamily member 10 OS=Homo sapiens OX=9606 GN=IGSF10 PE=1 SV=1	IGS10_HUMAN		291 kDa		unknown	0	0	0	0	0	0	0	4	0	0	0	0	0	0	0	0	0	0	0	0	0	0	0	0	0	0	1	0	0	0	0	0
1401.1	TRUE	Empty	Serine/arginine-rich splicing factor 6 OS=Homo sapiens OX=9606 GN=SRSF6 PE=1 SV=2	SRSF6_HUMAN		40 kDa	TRUE	unknown	6	5	5	1	0	0	0	0	1	0	0	0	0	0	0	0	0	0	0	2	0	0	0	1	0	0	2	2	4	1	1	1
1401.2	TRUE	Empty	Serine/arginine-rich splicing factor 4 OS=Homo sapiens OX=9606 GN=SRSF4 PE=1 SV=2	SRSF4_HUMAN		57 kDa	TRUE	unknown	0	0	0	0	0	0	0	0	1	0	0	0	0	0	0	0	0	0	0	0	0	0	0	1	0	0	1	1	3	0	1	1
1401.3	TRUE	Empty	Serine/arginine-rich splicing factor 5 OS=Homo sapiens OX=9606 GN=SRSF5 PE=1 SV=1	SRSF5_HUMAN		31 kDa	TRUE	unknown	0	0	0	0	0	0	0	0	0	0	0	0	0	0	0	0	0	0	0	0	0	0	0	0	0	0	0	0	0	0	0	0
1402.1	TRUE	Empty	Catenin alpha-1 OS=Homo sapiens OX=9606 GN=CTNNA1 PE=1 SV=1	CTNA1_HUMAN		100 kDa	TRUE	unknown	4	4	4	0	1	0	0	0	2	1	0	0	0	0	0	0	0	0	0	0	0	0	0	0	0	0	5	0	1	0	0	0
1402.2	TRUE	Empty	Catenin alpha-2 OS=Homo sapiens OX=9606 GN=CTNNA2 PE=1 SV=5	CTNA2_HUMAN		105 kDa	TRUE	unknown	4	0	0	0	0	0	0	0	1	1	0	0	0	0	0	0	0	0	0	0	0	0	0	0	0	0	2	0	0	0	0	0
1403	TRUE	Empty	Biorientation of chromosomes in cell division protein 1-like 1 OS=Homo sapiens OX=9606 GN=BOD1L1 PE=1 SV=2	BD1L1_HUMAN		330 kDa	TRUE	unknown	6	4	4	0	0	0	0	0	2	0	0	0	0	0	0	0	0	0	0	0	0	0	0	0	0	0	2	0	1	0	0	0
1404	TRUE	Empty	Ribosome biogenesis protein BOP1 OS=Homo sapiens OX=9606 GN=BOP1 PE=1 SV=2	BOP1_HUMAN		84 kDa		unknown	1	3	7	1	0	1	0	0	8	0	0	0	0	0	0	0	1	0	0	0	0	0	0	0	0	0	8	2	1	1	0	0
1405	TRUE	Empty	Enoyl-CoA delta isomerase 2, mitochondrial OS=Homo sapiens OX=9606 GN=ECI2 PE=1 SV=4	ECI2_HUMAN		44 kDa		unknown	2	1	0	0	0	0	0	1	1	2	0	0	0	0	0	2	1	1	5	3	0	2	1	1	2	3	0	3	1	3	2	3
1406	TRUE	Empty	Elongator complex protein 3 OS=Homo sapiens OX=9606 GN=ELP3 PE=1 SV=2	ELP3_HUMAN		62 kDa		unknown	1	2	0	0	0	0	0	0	2	0	0	0	0	0	0	0	1	1	1	0	0	0	0	1	0	0	6	1	4	1	2	1
1407	TRUE	Empty	Epidermal growth factor receptor kinase substrate 8-like protein 2 OS=Homo sapiens OX=9606 GN=EPS8L2 PE=1 SV=2	ES8L2_HUMAN		81 kDa		unknown	2	5	3	0	0	0	0	0	5	0	0	0	0	0	0	0	0	0	0	0	0	0	1	0	0	0	7	1	5	0	0	0
1408	TRUE	Empty	Kinesin light chain 1 OS=Homo sapiens OX=9606 GN=KLC1 PE=1 SV=2	KLC1_HUMAN		65 kDa	TRUE	unknown	1	9	12	0	0	1	0	1	1	0	0	0	0	0	0	1	2	1	1	2	0	2	0	1	0	2	8	0	3	0	0	0
1409	TRUE	Empty	E3 ubiquitin/ISG15 ligase TRIM25 OS=Homo sapiens OX=9606 GN=TRIM25 PE=1 SV=2	TRI25_HUMAN		71 kDa		unknown	0	7	5	0	1	0	0	0	3	0	0	0	0	0	0	0	0	0	0	0	0	0	0	0	0	0	3	0	1	0	0	0
1410	TRUE	Empty	DnaJ homolog subfamily C member 30 OS=Homo sapiens OX=9606 GN=DNAJC30 PE=1 SV=3	DJC30_HUMAN		26 kDa		unknown	0	0	0	0	0	0	2	1	1	0	0	0	0	0	1	3	0	2	2	2	0	1	1	2	2	2	0	3	1	1	2	2
1411	TRUE	Empty	Small subunit processome component 20 homolog OS=Homo sapiens OX=9606 GN=UTP20 PE=1 SV=3	UTP20_HUMAN		318 kDa		unknown	1	0	0	0	0	0	0	0	0	0	0	0	0	0	0	0	0	0	0	0	0	0	0	0	0	0	0	0	0	0	0	0
1412	TRUE	Empty	Adenylate cyclase type 10 OS=Homo sapiens OX=9606 GN=ADCY10 PE=1 SV=3	ADCYA_HUMAN		187 kDa		unknown	0	0	0	0	0	0	0	0	1	0	0	0	0	0	0	0	0	0	1	0	0	0	0	0	0	0	0	0	0	0	0	0
1413	TRUE	Empty	Vacuolar protein sorting-associated protein 13D OS=Homo sapiens OX=9606 GN=VPS13D PE=1 SV=2	VP13D_HUMAN		492 kDa		unknown	0	0	0	1	1	0	0	1	0	0	0	0	0	0	1	0	1	0	0	0	0	0	0	0	0	0	0	0	0	0	0	0
1414.1	TRUE	Empty	Dynein light chain 1, cytoplasmic OS=Homo sapiens OX=9606 GN=DYNLL1 PE=1 SV=1	DYL1_HUMAN		10 kDa	TRUE	unknown	1	2	3	0	0	0	0	3	2	0	0	0	0	0	1	2	4	0	2	1	2	1	3	2	1	0	7	2	5	1	1	1
1414.2	TRUE	Empty	Dynein light chain 2, cytoplasmic OS=Homo sapiens OX=9606 GN=DYNLL2 PE=1 SV=1	DYL2_HUMAN		10 kDa	TRUE	unknown	1	2	2	0	0	0	0	1	0	0	0	0	0	0	0	1	2	0	0	0	0	0	1	0	0	0	3	1	2	1	1	1
1415.1	TRUE	Empty	DNA dC->dU-editing enzyme APOBEC-3B OS=Homo sapiens OX=9606 GN=APOBEC3B PE=1 SV=1	ABC3B_HUMAN		46 kDa	TRUE	unknown	0	0	0	0	0	0	0	0	0	0	0	0	0	0	0	0	0	0	0	0	0	0	0	0	0	0	2	0	0	0	0	0
1415.2	TRUE	Empty	DNA dC->dU-editing enzyme APOBEC-3F OS=Homo sapiens OX=9606 GN=APOBEC3F PE=1 SV=3	ABC3F_HUMAN		45 kDa	TRUE	unknown	0	0	0	0	0	0	0	0	0	0	0	0	0	0	0	0	0	0	0	0	0	0	0	0	0	0	0	0	0	0	0	0
1416.1	TRUE	Empty	Ras-related GTP-binding protein C OS=Homo sapiens OX=9606 GN=RRAGC PE=1 SV=1	RRAGC_HUMAN		44 kDa	TRUE	unknown	8	15	7	0	0	0	0	0	0	0	0	0	0	0	0	0	0	0	0	0	0	0	0	0	0	0	4	1	3	0	0	1
1416.2	TRUE	Empty	Ras-related GTP-binding protein D OS=Homo sapiens OX=9606 GN=RRAGD PE=1 SV=1	RRAGD_HUMAN		46 kDa	TRUE	unknown	5	7	0	0	0	0	0	0	0	0	0	0	0	0	0	0	0	0	0	0	0	0	0	0	0	0	4	1	3	0	0	1
1417	TRUE	Empty	14-3-3 protein beta/alpha OS=Homo sapiens OX=9606 GN=YWHAB PE=1 SV=3	1433B_HUMAN		28 kDa	TRUE	unknown	63	59	79	11	0	0	25	28	81	15	2	0	1	2	38	16	22	7	0	9	24	18	17	7	7	13	10	10	15	7	0	0
1418	TRUE	Empty	UPF0598 protein C8orf82 OS=Homo sapiens OX=9606 GN=C8orf82 PE=1 SV=2	CH082_HUMAN		24 kDa		unknown	0	0	0	1	0	0	2	3	2	1	1	0	2	2	2	0	3	1	3	4	3	2	4	2	1	3	2	3	4	0	2	1
1419	TRUE	Empty	Glycogen debranching enzyme OS=Homo sapiens OX=9606 GN=AGL PE=1 SV=3	GDE_HUMAN		175 kDa		unknown	5	2	4	0	1	0	0	0	3	0	0	0	0	0	0	0	0	0	0	0	0	0	0	0	0	0	6	1	2	1	0	0
1420	TRUE	Empty	Nuclear migration protein nudC OS=Homo sapiens OX=9606 GN=NUDC PE=1 SV=1	NUDC_HUMAN		38 kDa		unknown	4	6	5	0	0	0	0	1	6	0	0	0	0	0	1	1	1	0	1	1	0	1	1	0	0	1	2	0	0	2	0	0
1421	TRUE	Empty	2-oxoisovalerate dehydrogenase subunit beta, mitochondrial OS=Homo sapiens OX=9606 GN=BCKDHB PE=1 SV=2	ODBB_HUMAN		43 kDa		unknown	3	1	1	1	0	0	0	0	0	0	0	0	0	0	0	0	1	2	1	4	0	0	0	3	2	1	1	4	0	4	1	0
1422	TRUE	Empty	Prostaglandin G/H synthase 2 OS=Homo sapiens OX=9606 GN=PTGS2 PE=1 SV=2	PGH2_HUMAN		69 kDa	TRUE	unknown	8	3	5	9	6	8	0	1	1	0	0	1	0	0	1	0	1	0	0	1	0	1	0	0	1	2	6	2	2	3	3	2
1423	TRUE	Empty	Stromal interaction molecule 1 OS=Homo sapiens OX=9606 GN=STIM1 PE=1 SV=3	STIM1_HUMAN		77 kDa	TRUE	unknown	7	13	5	0	0	0	0	1	3	0	0	0	0	0	0	0	0	0	0	0	0	1	0	0	0	0	7	4	0	0	0	0
1424	TRUE	Empty	Transducin beta-like protein 3 OS=Homo sapiens OX=9606 GN=TBL3 PE=1 SV=2	TBL3_HUMAN		89 kDa		unknown	3	4	6	1	1	0	0	0	9	0	0	0	0	0	0	0	0	0	0	0	0	0	0	0	0	1	6	6	2	2	0	0
1425	TRUE	Empty	Proteasome adapter and scaffold protein ECM29 OS=Homo sapiens OX=9606 GN=ECPAS PE=1 SV=2	ECM29_HUMAN		204 kDa		unknown	0	0	2	0	0	0	0	1	0	0	0	0	0	0	0	1	0	0	0	0	0	0	1	0	0	0	2	0	0	0	0	0
1426	TRUE	Empty	Liprin-beta-1 OS=Homo sapiens OX=9606 GN=PPFIBP1 PE=1 SV=2	LIPB1_HUMAN		114 kDa		unknown	0	0	0	0	0	0	0	0	0	0	0	0	0	0	0	0	0	1	0	1	0	0	0	1	0	5	1	0	2	0	0	0
1427.1	TRUE	Empty	Hemoglobin subunit beta OS=Homo sapiens OX=9606 GN=HBB PE=1 SV=2	HBB_HUMAN		16 kDa	TRUE	unknown	12	11	11	8	7	14	2	3	4	0	0	0	0	0	4	2	2	4	31	2	4	4	3	2	39	4	2	3	5	1	3	1
1427.2	TRUE	Empty	Hemoglobin subunit delta OS=Homo sapiens OX=9606 GN=HBD PE=1 SV=2	HBD_HUMAN		16 kDa	TRUE	unknown	0	11	11	8	0	10	2	2	3	0	0	0	0	0	4	2	2	0	30	0	4	4	2	0	39	0	2	3	2	0	0	0
1428	TRUE	Empty	Isobutyryl-CoA dehydrogenase, mitochondrial OS=Homo sapiens OX=9606 GN=ACAD8 PE=1 SV=1	ACAD8_HUMAN		45 kDa		unknown	2	0	0	0	0	0	0	1	0	2	0	0	0	0	0	2	1	2	2	1	0	0	1	3	1	1	1	4	0	1	0	1
1429	TRUE	Empty	LIM and calponin homology domains-containing protein 1 OS=Homo sapiens OX=9606 GN=LIMCH1 PE=1 SV=4	LIMC1_HUMAN		122 kDa		unknown	0	3	1	0	0	0	0	0	4	0	0	0	0	0	0	1	0	0	1	0	0	0	0	0	0	0	8	0	3	0	0	0
1430	TRUE	Empty	Tyrosine-protein phosphatase non-receptor type 11 OS=Homo sapiens OX=9606 GN=PTPN11 PE=1 SV=2	PTN11_HUMAN		68 kDa	TRUE	unknown	1	8	10	0	1	0	1	0	2	0	0	0	0	0	0	0	1	0	0	0	0	0	1	0	0	0	5	1	2	0	0	1
1431	TRUE	Empty	Twinfilin-1 OS=Homo sapiens OX=9606 GN=TWF1 PE=1 SV=3	TWF1_HUMAN		40 kDa	TRUE	unknown	4	4	7	0	0	0	0	0	0	0	0	0	0	0	1	1	1	0	0	0	0	0	2	0	0	0	3	0	2	2	1	0
1432	TRUE	Empty	Mitochondrial RNA pseudouridine synthase RPUSD4 OS=Homo sapiens OX=9606 GN=RPUSD4 PE=1 SV=1	RUSD4_HUMAN		42 kDa		unknown	0	0	0	0	0	0	0	0	1	0	0	0	0	0	0	0	0	0	0	0	0	0	0	0	0	1	1	1	2	2	0	0
1433	TRUE	Empty	Chromodomain-helicase-DNA-binding protein 7 OS=Homo sapiens OX=9606 GN=CHD7 PE=1 SV=3	CHD7_HUMAN		336 kDa	TRUE	unknown	0	0	0	0	0	0	0	0	2	0	0	0	0	0	0	0	0	1	0	0	0	0	0	0	0	0	0	0	0	0	0	0
1434	TRUE	Empty	Uveal autoantigen with coiled-coil domains and ankyrin repeats OS=Homo sapiens OX=9606 GN=UACA PE=1 SV=2	UACA_HUMAN		163 kDa		unknown	0	0	0	0	0	0	0	0	0	0	0	0	0	0	0	0	0	0	0	1	0	0	0	0	0	0	1	0	1	0	0	0
1435	TRUE	Empty	Collagen alpha-1(VII) chain OS=Homo sapiens OX=9606 GN=COL7A1 PE=1 SV=2	CO7A1_HUMAN		295 kDa		unknown	0	0	0	0	0	0	0	0	0	0	0	0	0	0	0	0	0	0	0	0	0	1	0	0	0	0	0	0	0	0	0	0
1436	TRUE	Empty	Myosin-14 OS=Homo sapiens OX=9606 GN=MYH14 PE=1 SV=2	MYH14_HUMAN		228 kDa	TRUE	unknown	57	52	63	13	12	3	0	1	40	0	0	0	0	0	4	0	4	1	2	3	0	0	0	0	0	4	17	7	14	10	0	2
1437	TRUE	Empty	Integral membrane protein GPR155 OS=Homo sapiens OX=9606 GN=GPR155 PE=2 SV=2	GP155_HUMAN		97 kDa		unknown	0	1	1	0	0	0	0	0	1	0	0	0	0	0	0	0	0	0	0	0	0	1	0	0	0	0	0	0	0	0	0	0
1438	TRUE	Empty	Telomerase protein component 1 OS=Homo sapiens OX=9606 GN=TEP1 PE=1 SV=2	TEP1_HUMAN		290 kDa		unknown	0	0	0	0	0	0	0	0	0	0	0	0	0	0	0	0	0	0	0	0	0	0	0	0	0	1	0	0	0	0	0	0
1439	TRUE	Empty	Catenin beta-1 OS=Homo sapiens OX=9606 GN=CTNNB1 PE=1 SV=1	CTNB1_HUMAN		85 kDa	TRUE	unknown	2	5	6	0	0	0	0	0	3	0	0	0	0	0	0	0	1	0	0	0	0	0	0	0	0	0	8	0	1	0	1	0
1440	TRUE	Empty	Eukaryotic translation initiation factor 3 subunit J OS=Homo sapiens OX=9606 GN=EIF3J PE=1 SV=2	EIF3J_HUMAN		29 kDa		unknown	3	7	6	0	0	0	0	1	1	0	0	0	0	0	0	0	1	0	0	0	0	0	0	0	0	0	2	0	2	0	0	0
1441	TRUE	Empty	Epidermal growth factor receptor substrate 15 OS=Homo sapiens OX=9606 GN=EPS15 PE=1 SV=2	EPS15_HUMAN		99 kDa		unknown	3	9	10	0	0	0	0	0	6	0	0	0	0	0	0	0	0	0	0	0	0	0	0	0	0	0	2	0	1	0	0	0
1442	TRUE	Empty	Cyclin-G-associated kinase OS=Homo sapiens OX=9606 GN=GAK PE=1 SV=2	GAK_HUMAN		143 kDa		unknown	1	4	4	0	0	0	0	0	6	0	0	0	0	0	0	0	1	0	0	0	0	0	0	0	0	0	10	0	1	0	0	0
1443	TRUE	Empty	Galectin-3 OS=Homo sapiens OX=9606 GN=LGALS3 PE=1 SV=5	LEG3_HUMAN		26 kDa	TRUE	unknown	0	1	1	0	0	0	0	0	0	0	0	0	0	0	0	0	0	0	0	0	0	0	0	0	0	0	11	4	6	1	1	2
1444	TRUE	Empty	Mitochondrial proton/calcium exchanger protein OS=Homo sapiens OX=9606 GN=LETM1 PE=1 SV=1	LETM1_HUMAN		83 kDa		unknown	1	0	0	3	4	1	1	1	1	1	0	0	1	1	2	2	0	2	0	3	1	0	0	2	0	2	1	1	1	0	0	0
1445	TRUE	Empty	Neurofibromin OS=Homo sapiens OX=9606 GN=NF1 PE=1 SV=2	NF1_HUMAN		319 kDa		unknown	1	0	1	0	0	0	0	0	1	0	0	0	0	0	0	0	0	0	0	0	0	0	0	0	0	0	2	0	0	0	0	0
1446	TRUE	Empty	Serine/threonine-protein kinase PLK1 OS=Homo sapiens OX=9606 GN=PLK1 PE=1 SV=1	PLK1_HUMAN		68 kDa		unknown	0	0	1	0	0	0	0	0	1	0	0	0	0	0	0	0	1	0	1	0	0	0	0	0	0	0	8	0	1	0	0	0
1447	TRUE	Empty	40S ribosomal protein S17 OS=Homo sapiens OX=9606 GN=RPS17 PE=1 SV=2	RS17_HUMAN		16 kDa		unknown	2	3	2	0	0	1	0	1	4	0	0	0	0	0	1	0	1	0	3	1	0	0	1	1	0	3	3	1	2	2	2	1
1448	TRUE	Empty	Sepiapterin reductase OS=Homo sapiens OX=9606 GN=SPR PE=1 SV=1	SPRE_HUMAN		28 kDa		unknown	0	1	1	0	0	0	1	2	0	0	0	0	1	1	0	0	1	2	3	1	0	2	1	2	0	2	3	2	1	0	1	1
1449	TRUE	Empty	Keratin, type II cytoskeletal 80 OS=Homo sapiens OX=9606 GN=KRT80 PE=1 SV=2	K2C80_HUMAN		51 kDa	TRUE	unknown	47	41	53	27	26	38	0	38	57	20	3	0	0	0	22	17	40	23	0	44	0	40	0	24	37	30	11	9	14	8	8	10
1450	TRUE	Empty	Lysozyme C OS=Homo sapiens OX=9606 GN=LYZ PE=1 SV=1	LYSC_HUMAN		17 kDa		unknown	0	0	0	0	0	0	5	0	0	0	0	0	0	0	8	0	0	0	0	1	0	0	0	2	0	1	0	0	0	7	0	0
1451	TRUE	Empty	Probable tRNA N6-adenosine threonylcarbamoyltransferase, mitochondrial OS=Homo sapiens OX=9606 GN=OSGEPL1 PE=2 SV=2	OSGP2_HUMAN		45 kDa		unknown	0	0	0	0	0	0	0	0	0	0	0	0	0	0	0	0	0	0	0	0	0	0	0	1	1	0	3	4	0	3	1	3
1452	TRUE	Empty	ADP-ribosylation factor 6 OS=Homo sapiens OX=9606 GN=ARF6 PE=1 SV=2	ARF6_HUMAN		20 kDa	TRUE	unknown	0	1	0	0	0	0	0	0	2	0	0	0	0	0	2	0	2	2	0	0	0	0	1	0	0	0	6	1	2	0	0	1
1453	TRUE	Empty	Endoplasmic reticulum resident protein 44 OS=Homo sapiens OX=9606 GN=ERP44 PE=1 SV=1	ERP44_HUMAN		47 kDa		unknown	1	0	1	0	0	0	0	0	0	0	0	0	0	0	0	0	0	0	0	1	0	0	0	0	0	0	1	0	0	1	0	0
1454	TRUE	Empty	HMG domain-containing protein 3 OS=Homo sapiens OX=9606 GN=HMGXB3 PE=2 SV=2	HMGX3_HUMAN		168 kDa		unknown	0	0	0	0	0	0	0	0	0	0	0	0	0	0	0	1	0	0	0	1	0	0	0	0	0	1	0	0	0	0	0	0
1455	TRUE	Empty	Rho guanine nucleotide exchange factor 5 OS=Homo sapiens OX=9606 GN=ARHGEF5 PE=1 SV=3	ARHG5_HUMAN		177 kDa	TRUE	unknown	0	1	0	0	0	0	0	0	0	0	0	0	0	0	0	0	0	0	0	0	0	0	0	0	0	0	0	0	0	0	0	0
1456	TRUE	Empty	Adenomatous polyposis coli protein 2 OS=Homo sapiens OX=9606 GN=APC2 PE=1 SV=1	APCL_HUMAN		244 kDa		unknown	0	1	0	0	0	0	0	0	0	0	0	0	0	0	0	0	0	0	0	0	1	0	0	0	0	0	0	0	0	0	0	0
1457.1	TRUE	Empty	MAP/microtubule affinity-regulating kinase 3 OS=Homo sapiens OX=9606 GN=MARK3 PE=1 SV=5	MARK3_HUMAN		84 kDa	TRUE	unknown	1	0	0	2	0	0	0	0	0	0	0	0	0	0	0	0	0	0	0	0	0	0	0	0	0	0	0	0	0	0	0	0
1457.2	TRUE	Empty	Serine/threonine-protein kinase MARK2 OS=Homo sapiens OX=9606 GN=MARK2 PE=1 SV=2	MARK2_HUMAN		88 kDa	TRUE	unknown	0	0	0	0	0	0	0	0	0	0	0	0	0	0	0	0	0	0	0	0	0	0	0	0	0	0	0	0	0	0	0	0
1457.3	TRUE	Empty	Serine/threonine-protein kinase MARK1 OS=Homo sapiens OX=9606 GN=MARK1 PE=1 SV=2	MARK1_HUMAN		89 kDa	TRUE	unknown	0	0	0	0	0	0	0	0	0	0	0	0	0	0	0	0	0	0	0	0	0	0	0	0	0	0	0	0	0	0	0	0
1458	TRUE	Empty	AH receptor-interacting protein OS=Homo sapiens OX=9606 GN=AIP PE=1 SV=2	AIP_HUMAN		38 kDa		unknown	5	10	10	0	0	0	0	0	4	0	0	0	0	0	0	0	0	0	0	0	0	0	0	0	0	0	3	1	5	0	0	0
1459	TRUE	Empty	CAP-Gly domain-containing linker protein 1 OS=Homo sapiens OX=9606 GN=CLIP1 PE=1 SV=2	CLIP1_HUMAN		162 kDa	TRUE	unknown	1	6	3	0	0	0	0	0	2	0	0	0	0	0	0	0	0	0	0	0	0	1	0	0	0	0	3	0	1	0	0	0
1460	TRUE	Empty	Nuclear receptor corepressor 2 OS=Homo sapiens OX=9606 GN=NCOR2 PE=1 SV=2	NCOR2_HUMAN		275 kDa	TRUE	unknown	0	0	0	0	0	0	0	0	0	0	0	0	0	0	0	0	0	0	0	0	0	0	0	0	0	0	4	0	0	0	0	0
1461	TRUE	Empty	Ribosomal L1 domain-containing protein 1 OS=Homo sapiens OX=9606 GN=RSL1D1 PE=1 SV=3	RL1D1_HUMAN		55 kDa		unknown	1	4	7	0	0	0	0	0	1	1	0	0	0	0	0	0	0	0	0	0	0	0	0	1	0	0	4	0	3	0	0	2
1462	TRUE	Empty	Ribosomal RNA-processing protein 8 OS=Homo sapiens OX=9606 GN=RRP8 PE=1 SV=2	RRP8_HUMAN		51 kDa		unknown	2	3	3	0	0	0	0	0	1	0	0	0	0	0	0	0	0	0	0	0	0	0	0	0	0	0	1	0	0	0	0	0
1463	TRUE	Empty	Neuroblastoma-amplified sequence OS=Homo sapiens OX=9606 GN=NBAS PE=1 SV=2	NBAS_HUMAN		269 kDa	TRUE	unknown	5	0	2	0	0	0	0	0	1	0	0	0	0	0	0	0	0	1	0	1	0	0	0	0	0	0	2	0	0	0	0	0
1464	TRUE	Empty	Zinc finger protein 638 OS=Homo sapiens OX=9606 GN=ZNF638 PE=1 SV=2	ZN638_HUMAN		221 kDa		unknown	1	1	1	0	0	0	0	0	0	0	0	0	0	0	0	0	0	0	0	0	0	0	0	0	0	0	2	1	0	0	0	0
1465	TRUE	Empty	KICSTOR complex protein SZT2 OS=Homo sapiens OX=9606 GN=SZT2 PE=1 SV=3	SZT2_HUMAN		378 kDa		unknown	0	0	0	0	0	0	0	0	0	0	0	0	0	0	0	0	0	0	0	0	0	0	0	0	0	0	1	0	0	0	0	0
1466	TRUE	Empty	Putative ankyrin repeat domain-containing protein 31 OS=Homo sapiens OX=9606 GN=ANKRD31 PE=5 SV=2	ANR31_HUMAN		211 kDa		unknown	0	0	0	0	0	0	0	0	0	1	0	0	0	0	1	0	0	0	0	0	1	0	0	0	0	0	0	0	0	0	0	0
1467	TRUE	Empty	Dynein heavy chain 11, axonemal OS=Homo sapiens OX=9606 GN=DNAH11 PE=1 SV=4	DYH11_HUMAN		520 kDa	TRUE	unknown	0	0	0	0	0	0	0	0	1	0	0	0	0	0	0	0	1	0	0	0	0	0	0	0	0	1	0	0	0	0	0	0
1468	TRUE	Empty	Anoctamin-10 OS=Homo sapiens OX=9606 GN=ANO10 PE=1 SV=2	ANO10_HUMAN		76 kDa		unknown	0	0	0	0	0	0	0	0	0	0	0	0	0	0	0	0	0	0	0	0	0	1	0	0	0	0	1	0	0	0	0	0
1469	TRUE	Empty	Cleavage and polyadenylation specificity factor subunit 7 OS=Homo sapiens OX=9606 GN=CPSF7 PE=1 SV=1	CPSF7_HUMAN		52 kDa		unknown	4	7	3	0	4	3	0	0	4	0	0	0	0	0	0	0	1	1	1	0	0	0	0	2	0	0	5	2	2	3	0	2
1470	TRUE	Empty	F-box only protein 22 OS=Homo sapiens OX=9606 GN=FBXO22 PE=1 SV=1	FBX22_HUMAN		45 kDa		unknown	6	6	11	0	0	0	0	0	3	0	0	0	0	0	0	0	1	0	0	0	0	0	1	0	0	0	2	0	2	1	0	0
1471	TRUE	Empty	HBS1-like protein OS=Homo sapiens OX=9606 GN=HBS1L PE=1 SV=1	HBS1L_HUMAN		75 kDa		unknown	3	4	4	0	0	0	0	0	3	0	0	0	0	0	0	0	0	0	0	0	0	0	0	0	0	0	5	0	3	0	0	0
1472	TRUE	Empty	Cob(I)yrinic acid a,c-diamide adenosyltransferase, mitochondrial OS=Homo sapiens OX=9606 GN=MMAB PE=1 SV=1	MMAB_HUMAN		27 kDa		unknown	0	0	0	0	0	0	0	1	0	0	0	0	0	0	0	0	2	3	2	4	0	1	3	1	1	3	0	2	1	1	2	1
1473	TRUE	Empty	Transgelin OS=Homo sapiens OX=9606 GN=TAGLN PE=1 SV=4	TAGL_HUMAN		23 kDa		unknown	3	6	5	0	0	0	1	1	3	0	0	0	0	0	0	0	2	0	0	0	0	1	1	0	0	0	4	2	4	0	1	2
1474	TRUE	Empty	DNA topoisomerase 2-beta OS=Homo sapiens OX=9606 GN=TOP2B PE=1 SV=3	TOP2B_HUMAN		183 kDa	TRUE	unknown	1	2	4	0	0	0	0	0	1	0	0	0	0	0	0	0	0	0	0	0	0	0	0	0	0	0	9	0	6	1	0	0
1475	TRUE	Empty	Triosephosphate isomerase OS=Homo sapiens OX=9606 GN=TPI1 PE=1 SV=3	TPIS_HUMAN		31 kDa		unknown	1	0	3	0	4	1	1	1	0	1	0	0	0	0	0	0	0	0	4	0	0	2	0	0	2	3	3	1	1	2	2	4
1476	TRUE	Empty	5'-3' exoribonuclease 1 OS=Homo sapiens OX=9606 GN=XRN1 PE=1 SV=1	XRN1_HUMAN		194 kDa		unknown	0	3	4	0	0	0	0	0	0	0	0	0	0	0	0	0	0	0	0	0	0	0	0	0	0	0	7	0	4	1	0	0
1477	TRUE	Empty	Prolyl 3-hydroxylase 3 OS=Homo sapiens OX=9606 GN=P3H3 PE=1 SV=1	P3H3_HUMAN		82 kDa		unknown	1	1	1	1	1	1	0	1	4	0	0	0	0	0	0	0	1	1	2	1	0	0	0	1	1	0	1	1	3	3	1	1
1478	TRUE	Empty	39S ribosomal protein L47, mitochondrial OS=Homo sapiens OX=9606 GN=MRPL47 PE=1 SV=2	RM47_HUMAN		29 kDa		unknown	0	0	0	0	0	0	0	0	1	0	0	0	0	0	3	1	1	1	2	2	0	0	2	2	0	3	0	2	4	0	1	3
1479	TRUE	Empty	40S ribosomal protein S5 OS=Homo sapiens OX=9606 GN=RPS5 PE=1 SV=4	RS5_HUMAN		23 kDa		unknown	1	1	2	1	2	1	2	1	4	0	0	0	0	1	2	1	2	2	2	2	1	5	0	1	3	3	2	2	3	0	1	2
1480	TRUE	Empty	Girdin OS=Homo sapiens OX=9606 GN=CCDC88A PE=1 SV=2	GRDN_HUMAN		216 kDa		unknown	0	0	0	0	0	0	0	0	0	0	0	0	0	0	0	0	1	0	0	0	1	0	0	0	0	0	2	1	1	0	0	0
1481	TRUE	Empty	Treacle protein OS=Homo sapiens OX=9606 GN=TCOF1 PE=1 SV=3	TCOF_HUMAN		152 kDa		unknown	0	3	1	0	0	1	0	0	1	0	0	0	0	0	0	0	0	0	0	0	0	0	0	0	1	0	0	0	0	0	0	0
1482.1	TRUE	Empty	Keratin, type II cytoskeletal 73 OS=Homo sapiens OX=9606 GN=KRT73 PE=1 SV=1	K2C73_HUMAN		59 kDa	TRUE	unknown	52	41	53	31	28	41	0	39	58	0	0	0	0	0	36	17	46	0	31	49	16	46	36	22	0	36	0	8	12	6	0	9
1482.2	TRUE	Empty	Keratin, type II cytoskeletal 71 OS=Homo sapiens OX=9606 GN=KRT71 PE=1 SV=3	K2C71_HUMAN		57 kDa	TRUE	unknown	5	1	2	4	2	3	0	1	3	0	0	0	0	0	9	0	5	0	12	4	0	7	4	0	1	6	0	0	0	0	1	0
1482.3	TRUE	Empty	Keratin, type II cytoskeletal 74 OS=Homo sapiens OX=9606 GN=KRT74 PE=1 SV=2	K2C74_HUMAN		58 kDa	TRUE	unknown	0	0	0	4	0	0	0	1	4	0	0	0	0	0	14	0	6	0	5	0	0	7	2	0	0	6	0	0	0	0	0	0
1483	TRUE	Empty	BRCA1-associated ATM activator 1 OS=Homo sapiens OX=9606 GN=BRAT1 PE=1 SV=2	BRAT1_HUMAN		88 kDa		unknown	1	1	2	0	0	0	0	0	2	0	0	0	0	0	0	0	0	0	0	0	0	0	0	0	0	0	10	1	4	0	0	0
1484	TRUE	Empty	Golgi resident protein GCP60 OS=Homo sapiens OX=9606 GN=ACBD3 PE=1 SV=4	GCP60_HUMAN		61 kDa		unknown	3	7	5	0	1	1	1	1	7	0	0	0	0	0	0	0	2	0	1	0	0	0	2	0	0	1	3	3	1	0	0	0
1485	TRUE	Empty	GTP:AMP phosphotransferase AK3, mitochondrial OS=Homo sapiens OX=9606 GN=AK3 PE=1 SV=4	KAD3_HUMAN		26 kDa		unknown	0	0	0	0	0	1	0	1	0	0	0	0	0	0	0	0	3	1	4	6	0	1	1	4	2	5	0	0	0	0	0	0
1486	TRUE	Empty	Syntaxin-binding protein 1 OS=Homo sapiens OX=9606 GN=STXBP1 PE=1 SV=1	STXB1_HUMAN		68 kDa		unknown	6	9	9	0	4	1	0	0	2	0	0	0	0	0	0	0	4	0	0	0	0	0	0	0	0	0	2	1	0	0	0	0
1487	TRUE	Empty	Thioredoxin OS=Homo sapiens OX=9606 GN=TXN PE=1 SV=3	THIO_HUMAN		12 kDa		unknown	2	3	5	0	0	0	1	1	7	0	0	0	0	0	1	1	1	0	0	0	0	0	0	0	0	0	7	1	1	0	0	1
1488	TRUE	Empty	Thrombospondin-1 OS=Homo sapiens OX=9606 GN=THBS1 PE=1 SV=2	TSP1_HUMAN		129 kDa		unknown	0	0	0	0	0	0	0	0	0	0	0	0	0	0	0	0	0	0	0	0	0	0	0	0	0	0	2	0	1	0	0	0
1489	TRUE	Empty	Filaggrin OS=Homo sapiens OX=9606 GN=FLG PE=1 SV=3	FILA_HUMAN		435 kDa		unknown	0	0	1	0	0	0	0	0	0	0	0	0	0	0	0	0	0	0	0	0	0	5	0	0	0	0	0	0	0	0	1	1
1490	TRUE	Empty	Quinone oxidoreductase-like protein 1 OS=Homo sapiens OX=9606 GN=CRYZL1 PE=1 SV=2	QORL1_HUMAN		39 kDa		unknown	0	1	0	0	0	0	0	0	0	1	0	0	0	0	0	0	0	0	0	0	0	0	0	0	1	0	1	0	1	0	0	0
1491.1	TRUE	Empty	Ubiquitin-conjugating enzyme E2 E1 OS=Homo sapiens OX=9606 GN=UBE2E1 PE=1 SV=1	UB2E1_HUMAN		21 kDa	TRUE	unknown	0	0	1	0	0	0	0	0	1	0	0	0	0	0	0	0	0	0	0	1	0	0	0	0	0	1	11	2	3	1	2	1
1491.2	TRUE	Empty	Ubiquitin-conjugating enzyme E2 E3 OS=Homo sapiens OX=9606 GN=UBE2E3 PE=1 SV=1	UB2E3_HUMAN		23 kDa	TRUE	unknown	0	0	0	0	0	0	0	0	0	0	0	0	0	0	0	0	0	0	0	1	0	0	0	0	0	1	6	2	2	1	1	1
1492.1	TRUE	Empty	Endophilin-A2 OS=Homo sapiens OX=9606 GN=SH3GL1 PE=1 SV=1	SH3G1_HUMAN		41 kDa	TRUE	unknown	5	5	4	0	0	0	0	0	3	0	0	0	0	0	0	0	1	2	0	0	0	0	1	0	0	0	2	0	1	0	0	0
1492.2	TRUE	Empty	Endophilin-A1 OS=Homo sapiens OX=9606 GN=SH3GL2 PE=1 SV=1	SH3G2_HUMAN		40 kDa	TRUE	unknown	0	0	0	0	0	0	0	0	0	0	0	0	0	0	0	0	0	0	0	0	0	0	0	0	0	0	0	0	0	0	0	0
1493.1	TRUE	Empty	Serine/threonine-protein phosphatase 2A catalytic subunit alpha isoform OS=Homo sapiens OX=9606 GN=PPP2CA PE=1 SV=1	PP2AA_HUMAN		36 kDa	TRUE	unknown	6	8	5	0	0	0	0	0	6	0	0	0	0	0	0	0	1	0	0	0	0	1	0	0	0	0	6	1	1	1	0	0
1493.2	TRUE	Empty	Serine/threonine-protein phosphatase 2A catalytic subunit beta isoform OS=Homo sapiens OX=9606 GN=PPP2CB PE=1 SV=1	PP2AB_HUMAN		36 kDa	TRUE	unknown	4	7	4	0	0	0	0	0	3	0	0	0	0	0	0	0	1	0	0	0	0	1	0	0	0	0	5	0	1	1	0	0
1494	TRUE	Empty	Long-chain-fatty-acid--CoA ligase 4 OS=Homo sapiens OX=9606 GN=ACSL4 PE=1 SV=2	ACSL4_HUMAN		79 kDa	TRUE	unknown	1	3	4	0	2	0	1	1	2	0	0	0	0	0	0	0	1	0	1	0	0	0	0	0	0	0	5	2	5	2	0	0
1495	TRUE	Empty	Actin-related protein 2 OS=Homo sapiens OX=9606 GN=ACTR2 PE=1 SV=1	ARP2_HUMAN		45 kDa		unknown	3	6	7	0	0	0	0	0	1	1	0	0	0	0	0	0	0	0	0	0	0	0	0	0	0	0	5	2	2	3	0	0
1496	TRUE	Empty	10 kDa heat shock protein, mitochondrial OS=Homo sapiens OX=9606 GN=HSPE1 PE=1 SV=2	CH10_HUMAN		11 kDa		unknown	0	0	0	0	0	0	1	0	2	1	0	0	0	1	0	0	0	0	3	0	2	0	1	0	0	0	2	2	2	1	1	1
1497	TRUE	Empty	Cytoskeleton-associated protein 4 OS=Homo sapiens OX=9606 GN=CKAP4 PE=1 SV=2	CKAP4_HUMAN		66 kDa		unknown	5	4	5	0	4	1	0	1	0	0	0	0	0	0	0	0	1	0	0	0	0	0	1	0	0	0	5	1	5	1	0	3
1498	TRUE	Empty	Drebrin-like protein OS=Homo sapiens OX=9606 GN=DBNL PE=1 SV=1	DBNL_HUMAN		48 kDa		unknown	4	15	10	0	1	1	0	0	6	0	0	0	0	0	0	2	2	0	0	0	0	0	0	0	0	0	4	0	1	0	0	0
1499	TRUE	Empty	Ras GTPase-activating protein-binding protein 1 OS=Homo sapiens OX=9606 GN=G3BP1 PE=1 SV=1	G3BP1_HUMAN		52 kDa	TRUE	unknown	5	4	10	0	4	2	0	0	4	0	0	0	0	0	0	0	0	0	0	0	0	0	0	0	0	0	3	0	1	0	0	0
1500	TRUE	Empty	Protein S100-A9 OS=Homo sapiens OX=9606 GN=S100A9 PE=1 SV=1	S10A9_HUMAN		13 kDa		unknown	0	0	1	5	0	0	0	0	1	0	0	0	0	0	6	0	0	0	1	1	0	2	0	0	1	0	1	0	0	0	0	1
1501	TRUE	Empty	Structural maintenance of chromosomes protein 1A OS=Homo sapiens OX=9606 GN=SMC1A PE=1 SV=2	SMC1A_HUMAN		143 kDa		unknown	7	2	1	1	1	0	0	0	0	0	0	0	0	0	0	0	0	0	0	0	0	0	0	0	0	0	1	0	3	1	0	1
1502	TRUE	Empty	Serine--tRNA ligase, cytoplasmic OS=Homo sapiens OX=9606 GN=SARS PE=1 SV=3	SYSC_HUMAN		59 kDa		unknown	3	5	3	0	2	1	0	0	1	0	0	0	0	0	0	0	1	0	1	1	0	1	0	0	0	1	3	1	2	0	1	0
1503	TRUE	Empty	Cystatin-B OS=Homo sapiens OX=9606 GN=CSTB PE=1 SV=2	CYTB_HUMAN		11 kDa		unknown	3	5	8	0	0	0	2	2	7	0	0	0	0	0	5	1	2	0	0	0	0	3	2	0	0	0	3	2	2	0	0	0
1504	TRUE	Empty	60S ribosomal protein L38 OS=Homo sapiens OX=9606 GN=RPL38 PE=1 SV=2	RL38_HUMAN		8 kDa		unknown	0	0	0	0	0	0	0	0	1	0	0	0	0	0	0	0	0	0	0	0	0	0	0	0	0	0	3	1	2	0	0	0
1505	TRUE	Empty	40S ribosomal protein S30 OS=Homo sapiens OX=9606 GN=FAU PE=1 SV=1	RS30_HUMAN		7 kDa		unknown	3	3	4	1	2	4	0	0	5	0	0	0	0	0	0	2	1	0	2	2	0	1	1	1	2	1	1	2	1	0	1	1
1506	TRUE	Empty	F-actin-uncapping protein LRRC16A OS=Homo sapiens OX=9606 GN=CARMIL1 PE=1 SV=1	CARL1_HUMAN		152 kDa		unknown	0	0	0	0	0	0	0	1	1	0	0	0	0	0	0	0	0	0	0	0	0	0	0	0	0	0	1	0	0	0	0	0
1507	TRUE	Empty	Dynein heavy chain 14, axonemal OS=Homo sapiens OX=9606 GN=DNAH14 PE=2 SV=3	DYH14_HUMAN		400 kDa	TRUE	unknown	0	0	0	0	0	0	0	0	0	0	0	0	0	0	0	0	1	0	0	0	0	0	0	0	0	0	0	0	0	0	0	0
1508	TRUE	Empty	Histone-lysine N-methyltransferase, H3 lysine-36 and H4 lysine-20 specific OS=Homo sapiens OX=9606 GN=NSD1 PE=1 SV=1	NSD1_HUMAN		297 kDa		unknown	0	0	0	0	0	0	0	0	0	0	0	0	0	0	0	0	0	0	0	1	0	1	0	0	0	0	0	0	0	0	0	0
1509	TRUE	Empty	Protocadherin Fat 3 OS=Homo sapiens OX=9606 GN=FAT3 PE=2 SV=2	FAT3_HUMAN		506 kDa	TRUE	unknown	0	0	0	0	0	0	0	0	0	0	0	0	0	0	0	0	0	0	0	1	0	0	0	0	0	1	0	0	0	0	0	0
1510	TRUE	Empty	PDZ domain-containing protein 2 OS=Homo sapiens OX=9606 GN=PDZD2 PE=1 SV=4	PDZD2_HUMAN		302 kDa		unknown	0	0	0	0	0	0	0	0	0	0	0	0	0	0	0	0	0	0	1	0	0	0	0	0	1	0	0	0	0	0	0	0
1511	TRUE	Empty	Transmembrane protein 198 OS=Homo sapiens OX=9606 GN=TMEM198 PE=1 SV=1	TM198_HUMAN		39 kDa		unknown	0	0	0	0	0	0	0	0	0	0	0	0	3	0	0	1	0	0	0	0	0	0	0	0	0	0	0	0	0	0	0	0
1512	TRUE	Empty	Ataxin-2 OS=Homo sapiens OX=9606 GN=ATXN2 PE=1 SV=2	ATX2_HUMAN		140 kDa		unknown	0	2	1	0	0	0	0	0	1	0	0	0	0	0	0	0	0	1	0	0	0	0	0	0	0	0	2	0	0	1	0	0
1513.1	TRUE	Empty	Chromosome-associated kinesin KIF4A OS=Homo sapiens OX=9606 GN=KIF4A PE=1 SV=3	KIF4A_HUMAN		140 kDa	TRUE	unknown	4	4	5	0	0	0	0	0	0	0	0	0	0	0	0	0	0	0	0	0	1	0	0	0	0	0	3	1	1	2	1	0
1513.2	TRUE	Empty	Chromosome-associated kinesin KIF4B OS=Homo sapiens OX=9606 GN=KIF4B PE=2 SV=2	KIF4B_HUMAN		140 kDa	TRUE	unknown	0	1	0	0	0	0	0	0	0	0	0	0	0	0	0	0	0	0	0	0	0	0	0	0	0	0	0	0	0	0	0	0
1514	TRUE	Empty	Alcohol dehydrogenase class-3 OS=Homo sapiens OX=9606 GN=ADH5 PE=1 SV=4	ADHX_HUMAN		40 kDa		unknown	4	2	3	0	0	0	0	1	1	1	0	0	0	0	0	1	1	0	1	2	0	0	0	0	1	3	2	0	0	1	0	0
1515	TRUE	Empty	RNA-binding protein EWS OS=Homo sapiens OX=9606 GN=EWSR1 PE=1 SV=1	EWS_HUMAN		68 kDa	TRUE	unknown	1	3	2	0	0	0	0	0	12	0	0	0	0	0	0	0	0	0	0	1	0	0	0	0	0	1	1	1	0	0	0	0
1516	TRUE	Empty	GRIP and coiled-coil domain-containing protein 2 OS=Homo sapiens OX=9606 GN=GCC2 PE=1 SV=4	GCC2_HUMAN		196 kDa		unknown	2	0	0	0	0	0	1	1	2	0	0	0	0	0	0	0	0	0	0	0	0	0	0	0	0	0	5	0	3	0	0	0
1517	TRUE	Empty	NADH dehydrogenase [ubiquinone] 1 alpha subcomplex assembly factor 3 OS=Homo sapiens OX=9606 GN=NDUFAF3 PE=1 SV=1	NDUF3_HUMAN		20 kDa		unknown	0	0	1	0	0	0	0	0	2	0	0	0	0	0	2	2	1	1	1	1	0	0	1	1	1	1	3	3	2	0	1	2
1518	TRUE	Empty	Cytosolic Fe-S cluster assembly factor NUBP1 OS=Homo sapiens OX=9606 GN=NUBP1 PE=1 SV=2	NUBP1_HUMAN		35 kDa		unknown	3	5	2	0	0	0	0	0	0	0	0	0	0	0	0	0	0	0	0	0	0	0	1	0	0	0	1	1	1	1	0	0
1519	TRUE	Empty	Ubiquitin carboxyl-terminal hydrolase 19 OS=Homo sapiens OX=9606 GN=USP19 PE=1 SV=2	UBP19_HUMAN		146 kDa		unknown	3	4	2	0	0	0	0	0	1	0	0	0	0	0	0	0	0	0	0	0	0	0	0	0	0	0	14	0	3	0	0	0
1520	TRUE	Empty	Zinc finger ZZ-type and EF-hand domain-containing protein 1 OS=Homo sapiens OX=9606 GN=ZZEF1 PE=1 SV=6	ZZEF1_HUMAN		331 kDa		unknown	1	0	0	0	0	0	0	0	0	0	0	0	0	0	0	0	0	0	0	0	0	0	0	0	0	0	6	0	1	0	0	0
1521	TRUE	Empty	Actin-related protein 2/3 complex subunit 3 OS=Homo sapiens OX=9606 GN=ARPC3 PE=1 SV=3	ARPC3_HUMAN		21 kDa		unknown	2	5	5	1	1	0	1	1	1	0	0	0	0	0	1	1	2	0	3	1	0	2	2	1	1	1	5	2	1	1	1	1
1522	TRUE	Empty	Methyltransferase-like protein 13 OS=Homo sapiens OX=9606 GN=METTL13 PE=1 SV=1	MET13_HUMAN		79 kDa		unknown	0	0	1	0	0	0	0	0	0	0	0	0	0	0	0	0	0	0	0	0	0	0	0	0	0	0	2	0	2	0	0	0
1523	TRUE	Empty	60S ribosomal protein L23a OS=Homo sapiens OX=9606 GN=RPL23A PE=1 SV=1	RL23A_HUMAN		18 kDa		unknown	0	1	1	0	0	0	0	0	5	0	0	0	0	0	0	0	0	0	1	0	0	2	0	0	0	1	1	0	0	0	0	0
1524	TRUE	Empty	Nipped-B-like protein OS=Homo sapiens OX=9606 GN=NIPBL PE=1 SV=2	NIPBL_HUMAN		316 kDa		unknown	0	0	0	0	0	0	0	0	0	0	0	0	0	0	0	0	0	0	0	0	0	0	0	0	0	0	1	0	3	1	0	0
1525	TRUE	Empty	Adhesion G protein-coupled receptor B2 OS=Homo sapiens OX=9606 GN=ADGRB2 PE=1 SV=2	AGRB2_HUMAN		173 kDa		unknown	0	0	0	1	0	0	0	0	0	0	0	0	0	0	0	0	0	1	0	0	0	0	0	0	0	0	0	0	0	0	0	0
1526.1	TRUE	Empty	Myosin light polypeptide 6 OS=Homo sapiens OX=9606 GN=MYL6 PE=1 SV=2	MYL6_HUMAN		17 kDa	TRUE	unknown	0	1	0	0	0	0	1	1	5	0	0	0	0	0	2	2	0	0	1	0	1	0	0	0	0	0	3	2	4	1	1	2
1526.2	TRUE	Empty	Myosin light chain 6B OS=Homo sapiens OX=9606 GN=MYL6B PE=1 SV=1	MYL6B_HUMAN		23 kDa	TRUE	unknown	0	0	0	0	0	0	0	0	0	0	0	0	0	0	0	0	0	0	0	0	0	0	0	0	0	0	0	0	0	0	0	0
1527.1	TRUE	Empty	Translationally-controlled tumor protein OS=Homo sapiens OX=9606 GN=TPT1 PE=1 SV=1	TCTP_HUMAN		20 kDa	TRUE	unknown	3	4	3	1	0	1	0	0	0	0	0	0	0	0	0	0	0	0	1	1	0	0	0	0	1	1	0	0	0	0	0	0
1527.2	TRUE	Empty	TPT1-like protein OS=Homo sapiens OX=9606 PE=2 SV=2	TPT1L_HUMAN		16 kDa	TRUE	unknown	0	0	0	0	0	0	0	0	0	0	0	0	0	0	0	0	0	0	0	0	0	0	0	0	0	0	0	0	0	0	0	0
1528.1	TRUE	Empty	Pyridoxal-dependent decarboxylase domain-containing protein 1 OS=Homo sapiens OX=9606 GN=PDXDC1 PE=1 SV=2	PDXD1_HUMAN		87 kDa	TRUE	unknown	0	3	4	1	0	0	0	0	0	0	0	0	0	0	0	0	2	0	0	0	0	0	0	0	0	0	5	1	2	0	0	0
1528.2	TRUE	Empty	Putative pyridoxal-dependent decarboxylase domain-containing protein 2 OS=Homo sapiens OX=9606 GN=PDXDC2P PE=5 SV=3	PDXD2_HUMAN		52 kDa	TRUE	unknown	0	1	2	0	0	0	0	0	0	0	0	0	0	0	0	0	0	0	0	0	0	0	0	0	0	0	1	0	2	0	0	0
1529	TRUE	Empty	C-terminal-binding protein 2 OS=Homo sapiens OX=9606 GN=CTBP2 PE=1 SV=1	CTBP2_HUMAN		49 kDa	TRUE	unknown	2	5	4	0	0	0	0	0	6	0	0	0	0	0	2	0	3	0	3	2	1	2	1	1	3	2	7	3	3	2	1	0
1530	TRUE	Empty	Forkhead box protein K1 OS=Homo sapiens OX=9606 GN=FOXK1 PE=1 SV=1	FOXK1_HUMAN		75 kDa		unknown	0	3	2	0	0	0	0	0	2	0	0	0	0	0	0	0	1	0	0	0	0	0	1	0	0	1	3	0	1	0	1	1
1531	TRUE	Empty	Nuclear pore complex protein Nup85 OS=Homo sapiens OX=9606 GN=NUP85 PE=1 SV=1	NUP85_HUMAN		75 kDa		unknown	0	2	6	0	0	0	0	0	4	0	0	0	0	0	0	0	1	1	0	0	0	0	0	0	0	0	3	2	4	1	0	0
1532	TRUE	Empty	Protein phosphatase 1G OS=Homo sapiens OX=9606 GN=PPM1G PE=1 SV=1	PPM1G_HUMAN		59 kDa		unknown	2	10	8	0	0	0	0	0	1	0	0	0	0	0	0	0	0	0	0	0	0	0	0	0	0	0	4	0	2	0	0	0
1533	TRUE	Empty	26S proteasome regulatory subunit 6B OS=Homo sapiens OX=9606 GN=PSMC4 PE=1 SV=2	PRS6B_HUMAN		47 kDa	TRUE	unknown	5	8	7	0	0	0	0	0	5	0	0	0	0	0	0	1	2	0	1	0	0	1	2	0	0	1	2	0	1	0	0	0
1534	TRUE	Empty	Rab GTPase-activating protein 1 OS=Homo sapiens OX=9606 GN=RABGAP1 PE=1 SV=3	RBGP1_HUMAN		122 kDa	TRUE	unknown	1	3	5	0	0	0	0	0	5	0	0	0	0	0	0	0	0	0	0	0	0	0	0	0	0	0	6	0	0	0	0	0
1535	TRUE	Empty	STE20-like serine/threonine-protein kinase OS=Homo sapiens OX=9606 GN=SLK PE=1 SV=1	SLK_HUMAN		143 kDa	TRUE	unknown	3	1	2	0	0	0	0	0	1	0	0	0	0	0	0	0	0	0	0	0	0	0	0	0	0	0	3	0	1	0	0	0
1536	TRUE	Empty	WD40 repeat-containing protein SMU1 OS=Homo sapiens OX=9606 GN=SMU1 PE=1 SV=2	SMU1_HUMAN		58 kDa		unknown	3	2	1	0	0	0	0	0	10	0	0	0	0	0	0	0	0	0	0	0	0	0	1	0	0	0	5	7	2	0	2	1
1537	TRUE	Empty	Stomatin-like protein 2, mitochondrial OS=Homo sapiens OX=9606 GN=STOML2 PE=1 SV=1	STML2_HUMAN		39 kDa		unknown	4	5	6	0	0	0	0	0	1	1	0	0	0	0	0	1	1	0	2	1	0	1	1	2	1	0	3	1	2	2	1	1
1538	TRUE	Empty	UPF0488 protein C8orf33 OS=Homo sapiens OX=9606 GN=C8orf33 PE=1 SV=1	CH033_HUMAN		25 kDa		unknown	2	3	4	0	0	0	0	2	5	0	0	0	0	0	0	2	2	0	0	6	0	1	1	0	1	3	1	0	0	0	0	0
1539	TRUE	Empty	La-related protein 7 OS=Homo sapiens OX=9606 GN=LARP7 PE=1 SV=1	LARP7_HUMAN		67 kDa		unknown	0	1	0	0	0	0	0	0	0	0	0	0	0	0	0	0	0	0	0	0	0	0	0	0	0	0	1	0	0	0	0	0
1540	TRUE	Empty	Collagen alpha-5(VI) chain OS=Homo sapiens OX=9606 GN=COL6A5 PE=1 SV=1	CO6A5_HUMAN		290 kDa	TRUE	unknown	0	0	0	0	0	0	0	0	0	0	0	0	0	0	3	0	0	0	0	0	3	0	0	0	0	0	0	0	0	0	0	0
1541	TRUE	Empty	Collagen alpha-6(VI) chain OS=Homo sapiens OX=9606 GN=COL6A6 PE=1 SV=2	CO6A6_HUMAN		247 kDa	TRUE	unknown	1	0	0	0	0	0	0	0	1	0	0	0	0	0	0	0	0	0	0	0	0	0	0	0	0	0	0	0	0	0	0	1
1542	TRUE	Empty	1-phosphatidylinositol 4,5-bisphosphate phosphodiesterase eta-1 OS=Homo sapiens OX=9606 GN=PLCH1 PE=1 SV=1	PLCH1_HUMAN		189 kDa		unknown	0	1	0	0	0	0	0	0	0	0	0	0	0	0	0	0	0	0	0	2	0	0	0	0	0	0	0	0	0	1	0	0
1543	TRUE	Empty	Alanyl-tRNA editing protein Aarsd1 OS=Homo sapiens OX=9606 GN=AARSD1 PE=1 SV=2	AASD1_HUMAN		45 kDa		unknown	4	3	2	0	0	0	0	0	1	0	0	0	0	0	0	0	1	0	1	0	1	0	1	0	0	1	1	1	3	0	1	0
1544	TRUE	Empty	Alanine aminotransferase 2 OS=Homo sapiens OX=9606 GN=GPT2 PE=1 SV=1	ALAT2_HUMAN		58 kDa	TRUE	unknown	0	0	0	0	0	0	0	0	2	0	0	0	0	0	1	3	0	0	4	4	0	1	1	2	1	4	0	4	2	1	1	0
1545	TRUE	Empty	Protein arginine N-methyltransferase 3 OS=Homo sapiens OX=9606 GN=PRMT3 PE=1 SV=4	ANM3_HUMAN		60 kDa		unknown	1	5	4	0	0	0	0	0	3	0	0	0	0	0	0	0	1	0	0	0	0	0	2	0	0	0	6	2	1	0	0	0
1546	TRUE	Empty	ATPase ASNA1 OS=Homo sapiens OX=9606 GN=ASNA1 PE=1 SV=2	ASNA_HUMAN		39 kDa		unknown	2	0	0	0	0	0	0	0	3	0	0	0	0	0	0	0	0	0	1	0	0	0	0	0	0	0	2	3	2	2	1	2
1547	TRUE	Empty	Sorbitol dehydrogenase OS=Homo sapiens OX=9606 GN=SORD PE=1 SV=4	DHSO_HUMAN		38 kDa		unknown	2	3	3	0	0	0	0	0	2	0	0	0	0	0	0	1	1	0	1	0	0	1	0	1	0	1	6	0	0	1	0	1
1548	TRUE	Empty	Persulfide dioxygenase ETHE1, mitochondrial OS=Homo sapiens OX=9606 GN=ETHE1 PE=1 SV=2	ETHE1_HUMAN		28 kDa		unknown	0	0	0	0	0	0	2	3	0	1	0	0	1	1	0	0	1	2	2	1	0	1	0	2	1	2	2	4	3	2	3	4
1549	TRUE	Empty	Kinesin-like protein KIF15 OS=Homo sapiens OX=9606 GN=KIF15 PE=1 SV=1	KIF15_HUMAN		160 kDa		unknown	3	2	1	0	0	0	0	0	2	0	0	0	0	0	0	0	0	0	0	0	0	0	0	0	0	0	4	3	4	0	0	2
1550	TRUE	Empty	Leucine-rich repeat-containing protein 59 OS=Homo sapiens OX=9606 GN=LRRC59 PE=1 SV=1	LRC59_HUMAN		35 kDa		unknown	5	4	4	0	0	0	0	0	0	0	0	0	0	0	0	1	0	1	0	0	0	1	1	0	0	0	3	2	2	1	1	1
1551	TRUE	Empty	Neudesin OS=Homo sapiens OX=9606 GN=NENF PE=1 SV=1	NENF_HUMAN		19 kDa		unknown	1	1	1	0	0	1	3	3	0	2	0	0	0	0	2	2	1	1	1	2	2	2	0	1	1	1	2	1	0	1	1	2
1552	TRUE	Empty	Cancer-related nucleoside-triphosphatase OS=Homo sapiens OX=9606 GN=NTPCR PE=1 SV=1	NTPCR_HUMAN		21 kDa		unknown	0	1	1	0	0	0	1	1	1	0	0	0	0	0	2	0	1	2	2	3	1	1	1	4	2	2	4	7	5	1	1	4
1553	TRUE	Empty	Transcription elongation factor, mitochondrial OS=Homo sapiens OX=9606 GN=TEFM PE=1 SV=1	TEFM_HUMAN		42 kDa		unknown	0	0	0	0	0	0	0	0	0	0	0	0	0	1	0	0	1	0	1	1	0	1	0	0	0	0	1	2	2	3	2	2
1554	TRUE	Empty	DNA topoisomerase 2-alpha OS=Homo sapiens OX=9606 GN=TOP2A PE=1 SV=3	TOP2A_HUMAN		174 kDa	TRUE	unknown	7	4	2	0	0	0	0	0	4	0	0	0	0	0	0	0	0	0	0	0	0	0	0	0	0	0	13	0	5	2	0	0
1555	TRUE	Empty	Minor histocompatibility antigen H13 OS=Homo sapiens OX=9606 GN=HM13 PE=1 SV=1	HM13_HUMAN		41 kDa		unknown	2	3	3	0	0	0	0	0	1	0	0	0	0	0	0	0	0	0	0	0	0	0	0	0	0	0	1	1	0	0	0	0
1556	TRUE	Empty	Fructose-bisphosphate aldolase C OS=Homo sapiens OX=9606 GN=ALDOC PE=1 SV=2	ALDOC_HUMAN		39 kDa	TRUE	unknown	6	6	8	0	0	0	0	0	3	0	0	0	0	0	0	1	3	0	0	0	0	1	1	0	0	0	0	0	0	0	0	0
1557	TRUE	Empty	Nicastrin OS=Homo sapiens OX=9606 GN=NCSTN PE=1 SV=2	NICA_HUMAN		78 kDa		unknown	1	0	1	0	0	0	0	0	1	0	0	0	0	0	0	0	0	0	0	0	0	0	0	0	0	0	4	0	0	0	0	0
1558	TRUE	Empty	E3 ubiquitin-protein ligase HECTD3 OS=Homo sapiens OX=9606 GN=HECTD3 PE=1 SV=1	HECD3_HUMAN		97 kDa		unknown	2	0	2	3	0	0	0	0	0	0	0	0	0	0	0	0	0	0	0	0	0	0	0	1	0	0	2	0	1	0	0	0
1559	TRUE	Empty	Probable E3 ubiquitin-protein ligase HERC4 OS=Homo sapiens OX=9606 GN=HERC4 PE=1 SV=1	HERC4_HUMAN		119 kDa	TRUE	unknown	0	0	0	0	0	0	0	0	0	0	0	0	0	0	0	0	0	0	0	0	0	0	0	0	0	0	0	1	3	0	0	0
1560	TRUE	Empty	Notchless protein homolog 1 OS=Homo sapiens OX=9606 GN=NLE1 PE=1 SV=4	NLE1_HUMAN		53 kDa	TRUE	unknown	1	0	0	0	0	0	0	0	1	0	0	0	0	0	0	0	0	0	0	0	0	0	0	0	0	0	0	0	0	0	0	0
1561	TRUE	Empty	Fibrocystin-L OS=Homo sapiens OX=9606 GN=PKHD1L1 PE=2 SV=2	PKHL1_HUMAN		466 kDa		unknown	0	1	0	0	0	0	0	0	0	1	0	0	0	0	0	0	0	0	0	0	0	0	0	0	0	0	0	0	0	0	0	0
1562	TRUE	Empty	Adhesion G protein-coupled receptor A2 OS=Homo sapiens OX=9606 GN=ADGRA2 PE=1 SV=2	AGRA2_HUMAN		143 kDa		unknown	0	0	0	1	0	0	0	0	0	0	0	0	0	0	0	0	0	0	0	0	0	0	0	0	0	0	0	0	0	0	0	0
1563	TRUE	Empty	Intraflagellar transport protein 140 homolog OS=Homo sapiens OX=9606 GN=IFT140 PE=1 SV=1	IF140_HUMAN		165 kDa		unknown	0	0	0	0	0	0	0	0	0	0	0	0	0	0	0	0	0	0	0	0	0	0	0	0	0	0	1	0	0	0	0	0
1564	TRUE	Empty	Branched-chain-amino-acid aminotransferase, cytosolic OS=Homo sapiens OX=9606 GN=BCAT1 PE=1 SV=3	BCAT1_HUMAN		43 kDa		unknown	6	7	7	0	0	0	0	0	3	0	0	0	0	0	0	1	1	0	0	0	0	1	3	0	0	0	4	0	3	0	0	0
1565	TRUE	Empty	Calponin-2 OS=Homo sapiens OX=9606 GN=CNN2 PE=1 SV=4	CNN2_HUMAN		34 kDa	TRUE	unknown	3	13	8	0	0	0	0	0	7	0	0	0	0	0	0	0	2	0	1	0	0	1	0	0	0	0	6	1	5	0	0	0
1566	TRUE	Empty	Dynactin subunit 1 OS=Homo sapiens OX=9606 GN=DCTN1 PE=1 SV=3	DCTN1_HUMAN		142 kDa	TRUE	unknown	5	3	3	0	0	0	0	0	0	0	0	0	0	0	0	0	1	0	0	0	0	0	0	0	0	0	5	0	5	1	0	0
1567	TRUE	Empty	Probable 2-oxoglutarate dehydrogenase E1 component DHKTD1, mitochondrial OS=Homo sapiens OX=9606 GN=DHTKD1 PE=1 SV=2	DHTK1_HUMAN		103 kDa		unknown	0	0	0	0	2	1	0	1	2	0	0	0	0	0	1	0	1	0	2	2	0	1	0	1	0	3	0	0	1	0	0	0
1568	TRUE	Empty	Constitutive coactivator of peroxisome proliferator-activated receptor gamma OS=Homo sapiens OX=9606 GN=FAM120B PE=1 SV=1	F120B_HUMAN		104 kDa		unknown	1	6	5	0	0	0	0	0	0	0	0	0	0	0	0	0	0	0	0	0	0	0	0	0	0	0	9	0	2	0	0	0
1569	TRUE	Empty	Rho GDP-dissociation inhibitor 1 OS=Homo sapiens OX=9606 GN=ARHGDIA PE=1 SV=3	GDIR1_HUMAN		23 kDa		unknown	1	2	0	0	0	0	0	1	12	0	1	0	0	0	0	0	2	1	1	1	0	1	1	1	0	1	4	3	1	0	1	2
1570	TRUE	Empty	Voltage-gated potassium channel subunit beta-2 OS=Homo sapiens OX=9606 GN=KCNAB2 PE=1 SV=2	KCAB2_HUMAN		41 kDa	TRUE	unknown	10	9	10	0	0	0	0	0	0	0	0	0	0	0	0	0	2	0	0	0	0	0	1	0	0	0	6	1	4	0	0	0
1571	TRUE	Empty	Adenylosuccinate lyase OS=Homo sapiens OX=9606 GN=ADSL PE=1 SV=2	PUR8_HUMAN		55 kDa		unknown	5	9	7	0	2	0	0	0	4	0	0	0	0	0	0	0	0	0	0	0	0	0	1	0	0	0	5	0	1	0	0	0
1572	TRUE	Empty	TBC1 domain family member 2A OS=Homo sapiens OX=9606 GN=TBC1D2 PE=1 SV=3	TBD2A_HUMAN		105 kDa		unknown	0	0	0	0	0	0	0	0	1	0	0	0	0	0	0	0	0	0	0	0	0	0	0	0	0	0	4	1	1	0	0	0
1573	TRUE	Empty	Pre-rRNA-processing protein TSR1 homolog OS=Homo sapiens OX=9606 GN=TSR1 PE=1 SV=1	TSR1_HUMAN		92 kDa		unknown	0	0	3	1	0	1	0	0	5	0	0	0	0	0	0	0	0	0	0	0	0	0	0	0	0	0	6	2	3	0	0	2
1574	TRUE	Empty	Actin-related protein 2/3 complex subunit 1A OS=Homo sapiens OX=9606 GN=ARPC1A PE=2 SV=2	ARC1A_HUMAN		42 kDa	TRUE	unknown	4	5	4	0	0	0	0	0	9	0	0	0	0	0	0	0	2	1	1	1	0	0	0	2	1	1	4	3	5	3	1	1
1575	TRUE	Empty	rRNA methyltransferase 2, mitochondrial OS=Homo sapiens OX=9606 GN=MRM2 PE=1 SV=1	MRM2_HUMAN		27 kDa		unknown	1	0	0	0	0	0	1	3	0	0	0	0	0	0	0	0	2	1	2	0	0	2	1	1	0	1	1	1	2	0	0	4
1576	TRUE	Empty	ATP-binding cassette sub-family A member 2 OS=Homo sapiens OX=9606 GN=ABCA2 PE=1 SV=3	ABCA2_HUMAN		270 kDa	TRUE	unknown	1	0	0	0	0	0	0	0	0	0	0	0	0	0	0	0	0	0	0	0	0	0	0	0	0	0	0	0	0	0	0	0
1577	TRUE	Empty	Histone-lysine N-methyltransferase EHMT1 OS=Homo sapiens OX=9606 GN=EHMT1 PE=1 SV=4	EHMT1_HUMAN		141 kDa		unknown	0	1	0	0	0	0	0	0	0	0	0	0	0	0	0	0	0	0	0	0	0	0	0	0	0	0	0	0	0	0	0	0
1578	TRUE	Empty	Nuclear factor of activated T-cells, cytoplasmic 2 OS=Homo sapiens OX=9606 GN=NFATC2 PE=1 SV=2	NFAC2_HUMAN		100 kDa	TRUE	unknown	0	0	0	0	0	0	0	0	0	0	0	0	0	0	1	0	0	0	0	0	0	0	0	0	0	0	1	0	0	0	0	0
1579	TRUE	Empty	AMP deaminase 2 OS=Homo sapiens OX=9606 GN=AMPD2 PE=1 SV=2	AMPD2_HUMAN		101 kDa	TRUE	unknown	1	0	0	0	0	0	0	0	1	0	0	0	0	0	0	0	0	0	0	0	0	0	0	0	0	0	6	2	2	0	0	0
1580	TRUE	Empty	Chloride channel CLIC-like protein 1 OS=Homo sapiens OX=9606 GN=CLCC1 PE=1 SV=1	CLCC1_HUMAN		62 kDa	TRUE	unknown	3	9	3	0	0	0	0	0	2	0	0	0	0	0	0	2	2	0	0	0	0	1	0	0	0	0	0	0	0	0	0	0
[truncated: 2,973 more rows]

## Sheet: 2) Bait
	Replicate	Condition	Test/Control
	IncF-APEX2_1N	IncF-APEX2_	T
	IncF-APEX2_2N	IncF-APEX2_	T
	IncF-APEX2_3N	IncF-APEX2_	T
	IncF-APEX2_4N	IncF-APEX2_	T
	IncF-APEX2_5N	IncF-APEX2_	T
	IncAtm-APEX2_1N	IncAtm-APEX2_	T
	IncAtm-APEX2_2N	IncAtm-APEX2_	T
	IncAtm-APEX2_3N	IncAtm-APEX2_	T
	IncAtm-APEX2_4N	IncAtm-APEX2_	T
	IncAtm-APEX2_5N	IncAtm-APEX2_	T
	IncA-APEX2_1N	IncA-APEX2_	T
	IncA-APEX2_2N	IncA-APEX2_	T
	IncA-APEX2_3N	IncA-APEX2_	T
	IncA-APEX2_4N	IncA-APEX2_	T
	IncA-APEX2_5N	IncA-APEX2_	T
	APEX2_N	APEX2_	C
	APEX2_1N	APEX2_	C
	APEX2_2N	APEX2_	C
	APEX2_3N	APEX2_	C
	APEX2_4N	APEX2_	C
	APEX2_5N	APEX2_	C
	L2WT_N	L2WT	C
	L2WT_1N	L2WT	C
	L2WT_2N	L2WT	C
	L2WT_3N	L2WT	C
	L2WT_4N	L2WT	C
	L2WT_5N	L2WT	C
	HeLa_N	HeLa	C
	HeLa_1N	HeLa	C
	HeLa_2N	HeLa	C
	HeLa_3N	HeLa	C
	HeLa_4N	HeLa	C
	HeLa_5N	HeLa	C

## Sheet: 3) Prey
	Uniprot ID	Length	Uniprot ID
	PYC_HUMAN	1178	PYC_HUMAN
	CPSM_HUMAN	1500	CPSM_HUMAN
	FLNA_HUMAN	2647	FLNA_HUMAN
	K22E_HUMAN	639	K22E_HUMAN
	K2C5_HUMAN	590	K2C5_HUMAN
	K2C79_HUMAN	535	K2C79_HUMAN
	K2C3_HUMAN	628	K2C3_HUMAN
	K2C6A_HUMAN	564	K2C6A_HUMAN
	K2C6B_HUMAN	564	K2C6B_HUMAN
	K22O_HUMAN	638	K22O_HUMAN
	K2C75_HUMAN	551	K2C75_HUMAN
	ACTBL_HUMAN	376	ACTBL_HUMAN
	POTB3_HUMAN	581	POTB3_HUMAN
	ACTA_HUMAN	377	ACTA_HUMAN
	POTEC_HUMAN	542	POTEC_HUMAN
	POTED_HUMAN	584	POTED_HUMAN
	ACTS_HUMAN	377	ACTS_HUMAN
	ACTBM_HUMAN	375	ACTBM_HUMAN
	POTEI_HUMAN	1075	POTEI_HUMAN
	ACTG_HUMAN	375	ACTG_HUMAN
	POTEE_HUMAN	1075	POTEE_HUMAN
	POTEF_HUMAN	1075	POTEF_HUMAN
	ACTB_HUMAN	375	ACTB_HUMAN
	POTEJ_HUMAN	1038	POTEJ_HUMAN
	MCCA_HUMAN	725	MCCA_HUMAN
	LPPRC_HUMAN	1394	LPPRC_HUMAN
	CH60_HUMAN	573	CH60_HUMAN
	K2C1_HUMAN	644	K2C1_HUMAN
	K1C17_HUMAN	432	K1C17_HUMAN
	K1C23_HUMAN	422	K1C23_HUMAN
	KT33B_HUMAN	404	KT33B_HUMAN
	KRT38_HUMAN	456	KRT38_HUMAN
	KRT35_HUMAN	455	KRT35_HUMAN
	KRT37_HUMAN	449	KRT37_HUMAN
	KT222_HUMAN	295	KT222_HUMAN
	K1C40_HUMAN	431	K1C40_HUMAN
	KT33A_HUMAN	404	KT33A_HUMAN
	KRT36_HUMAN	467	KRT36_HUMAN
	KRT34_HUMAN	436	KRT34_HUMAN
	K1C13_HUMAN	458	K1C13_HUMAN
	K1C14_HUMAN	472	K1C14_HUMAN
	K1C16_HUMAN	473	K1C16_HUMAN
	K1C20_HUMAN	424	K1C20_HUMAN
	K1C19_HUMAN	400	K1C19_HUMAN
	K1C15_HUMAN	456	K1C15_HUMAN
	K1C12_HUMAN	494	K1C12_HUMAN
	K1H2_HUMAN	448	K1H2_HUMAN
	ACACA_HUMAN	2346	ACACA_HUMAN
	K1C10_HUMAN	584	K1C10_HUMAN
	EFTU_HUMAN	452	EFTU_HUMAN
	TBB5_HUMAN	444	TBB5_HUMAN
	TBB2B_HUMAN	445	TBB2B_HUMAN
	TBB6_HUMAN	446	TBB6_HUMAN
	TBB4B_HUMAN	445	TBB4B_HUMAN
	TBB3_HUMAN	450	TBB3_HUMAN
	TBB8_HUMAN	444	TBB8_HUMAN
	TBB8L_HUMAN	444	TBB8L_HUMAN
	TBB1_HUMAN	451	TBB1_HUMAN
	TBB2A_HUMAN	445	TBB2A_HUMAN
	TBB4A_HUMAN	444	TBB4A_HUMAN
	EF1A3_HUMAN	462	EF1A3_HUMAN
	EF1A2_HUMAN	463	EF1A2_HUMAN
	GRP75_HUMAN	679	GRP75_HUMAN
	PLEC_HUMAN	4684	PLEC_HUMAN
	KPYM_HUMAN	531	KPYM_HUMAN
	KPYR_HUMAN	574	KPYR_HUMAN
	HS90B_HUMAN	724	HS90B_HUMAN
	HS90A_HUMAN	732	HS90A_HUMAN
	HS902_HUMAN	343	HS902_HUMAN
	H90B3_HUMAN	597	H90B3_HUMAN
	H90B4_HUMAN	505	H90B4_HUMAN
	HS905_HUMAN	334	HS905_HUMAN
	HS904_HUMAN	418	HS904_HUMAN
	H90B2_HUMAN	381	H90B2_HUMAN
	FAS_HUMAN	2511	FAS_HUMAN
	H13_HUMAN	221	H13_HUMAN
	H12_HUMAN	213	H12_HUMAN
	H14_HUMAN	219	H14_HUMAN
	H1T_HUMAN	207	H1T_HUMAN
	H11_HUMAN	215	H11_HUMAN
	CLH1_HUMAN	1675	CLH1_HUMAN
	CLH2_HUMAN	1640	CLH2_HUMAN
	ATPA_HUMAN	553	ATPA_HUMAN
	K2C8_HUMAN	483	K2C8_HUMAN
	ATPB_HUMAN	529	ATPB_HUMAN
	PCCA_HUMAN	728	PCCA_HUMAN
	TBA4A_HUMAN	448	TBA4A_HUMAN
	TBA1C_HUMAN	449	TBA1C_HUMAN
	TBAL3_HUMAN	446	TBAL3_HUMAN
	TBA8_HUMAN	449	TBA8_HUMAN
	TBA1B_HUMAN	451	TBA1B_HUMAN
	TBA3E_HUMAN	450	TBA3E_HUMAN
	TBA3C_HUMAN	450	TBA3C_HUMAN
	VIME_HUMAN	466	VIME_HUMAN
	PERI_HUMAN	470	PERI_HUMAN
	DESM_HUMAN	470	DESM_HUMAN
	K1C9_HUMAN	623	K1C9_HUMAN
	LMNA_HUMAN	664	LMNA_HUMAN
	ECHA_HUMAN	763	ECHA_HUMAN
	ACADV_HUMAN	655	ACADV_HUMAN
	G3P_HUMAN	335	G3P_HUMAN
	LONM_HUMAN	959	LONM_HUMAN
	EFGM_HUMAN	751	EFGM_HUMAN
	P5CS_HUMAN	795	P5CS_HUMAN
	MYH9_HUMAN	1960	MYH9_HUMAN
	MYH11_HUMAN	1972	MYH11_HUMAN
	EF2_HUMAN	858	EF2_HUMAN
	ODPA_HUMAN	390	ODPA_HUMAN
	ODPAT_HUMAN	388	ODPAT_HUMAN
	ANXA2_HUMAN	339	ANXA2_HUMAN
	AXA2L_HUMAN	339	AXA2L_HUMAN
	ENOA_HUMAN	434	ENOA_HUMAN
	ENOG_HUMAN	434	ENOG_HUMAN
	ENOB_HUMAN	434	ENOB_HUMAN
	PRKDC_HUMAN	4128	PRKDC_HUMAN
	SDHA_HUMAN	664	SDHA_HUMAN
	ACTN4_HUMAN	911	ACTN4_HUMAN
	ACTN1_HUMAN	892	ACTN1_HUMAN
	ACTN3_HUMAN	901	ACTN3_HUMAN
	ACTN2_HUMAN	894	ACTN2_HUMAN
	RS3_HUMAN	243	RS3_HUMAN
	ACLY_HUMAN	1101	ACLY_HUMAN
	IF4A1_HUMAN	406	IF4A1_HUMAN
	IF4A2_HUMAN	407	IF4A2_HUMAN
	HNRPU_HUMAN	825	HNRPU_HUMAN
	ACON_HUMAN	780	ACON_HUMAN
	HCD2_HUMAN	261	HCD2_HUMAN
	C1TM_HUMAN	978	C1TM_HUMAN
	MAP1B_HUMAN	2468	MAP1B_HUMAN
	TRAP1_HUMAN	704	TRAP1_HUMAN
	GLYM_HUMAN	504	GLYM_HUMAN
	FLNB_HUMAN	2602	FLNB_HUMAN
	K2C7_HUMAN	469	K2C7_HUMAN
	RACK1_HUMAN	317	RACK1_HUMAN
	XRCC5_HUMAN	732	XRCC5_HUMAN
	TRY3_HUMAN	304	TRY3_HUMAN
	ATD3A_HUMAN	634	ATD3A_HUMAN
	ATD3B_HUMAN	648	ATD3B_HUMAN
	ATD3C_HUMAN	411	ATD3C_HUMAN
	ODPB_HUMAN	359	ODPB_HUMAN
	PCBP1_HUMAN	356	PCBP1_HUMAN
	PCBP2_HUMAN	365	PCBP2_HUMAN
	PCBP3_HUMAN	371	PCBP3_HUMAN
	ETFB_HUMAN	255	ETFB_HUMAN
	DYHC1_HUMAN	4646	DYHC1_HUMAN
	CISY_HUMAN	466	CISY_HUMAN
	TITIN_HUMAN	34350	TITIN_HUMAN
	ALBU_HUMAN	609	ALBU_HUMAN
	K1C18_HUMAN	430	K1C18_HUMAN
	ACADM_HUMAN	421	ACADM_HUMAN
	SYEP_HUMAN	1512	SYEP_HUMAN
	TERA_HUMAN	806	TERA_HUMAN
	ECHB_HUMAN	474	ECHB_HUMAN
	LDHA_HUMAN	332	LDHA_HUMAN
	LDH6A_HUMAN	332	LDH6A_HUMAN
	ADT2_HUMAN	298	ADT2_HUMAN
	ADT3_HUMAN	298	ADT3_HUMAN
	ADT4_HUMAN	315	ADT4_HUMAN
	ADT1_HUMAN	298	ADT1_HUMAN
	MAP4_HUMAN	1152	MAP4_HUMAN
	CLPX_HUMAN	633	CLPX_HUMAN
	PCCB_HUMAN	539	PCCB_HUMAN
	SND1_HUMAN	910	SND1_HUMAN
	ACAD9_HUMAN	621	ACAD9_HUMAN
	AL1B1_HUMAN	517	AL1B1_HUMAN
	AL1A2_HUMAN	518	AL1A2_HUMAN
	AL1A3_HUMAN	512	AL1A3_HUMAN
	MOES_HUMAN	577	MOES_HUMAN
	GLSK_HUMAN	669	GLSK_HUMAN
	DHX9_HUMAN	1270	DHX9_HUMAN
	ODO1_HUMAN	1023	ODO1_HUMAN
	OGDHL_HUMAN	1010	OGDHL_HUMAN
	SPAT5_HUMAN	893	SPAT5_HUMAN
	DHX30_HUMAN	1194	DHX30_HUMAN
	IQGA1_HUMAN	1657	IQGA1_HUMAN
	IDH3A_HUMAN	366	IDH3A_HUMAN
	FAKD4_HUMAN	631	FAKD4_HUMAN
	EPIPL_HUMAN	5088	EPIPL_HUMAN
	AHNK_HUMAN	5890	AHNK_HUMAN
	SYDM_HUMAN	645	SYDM_HUMAN
	PRDX1_HUMAN	199	PRDX1_HUMAN
	VDAC2_HUMAN	294	VDAC2_HUMAN
	VWA8_HUMAN	1905	VWA8_HUMAN
	PROF1_HUMAN	140	PROF1_HUMAN
	PYR1_HUMAN	2225	PYR1_HUMAN
	SERA_HUMAN	533	SERA_HUMAN
	HNRPC_HUMAN	306	HNRPC_HUMAN
	HNRC2_HUMAN	293	HNRC2_HUMAN
	HNRC3_HUMAN	293	HNRC3_HUMAN
	AK1C3_HUMAN	323	AK1C3_HUMAN
	AK1C2_HUMAN	323	AK1C2_HUMAN
	AK1C4_HUMAN	323	AK1C4_HUMAN
	AK1C1_HUMAN	323	AK1C1_HUMAN
	SUCB2_HUMAN	432	SUCB2_HUMAN
	PNPT1_HUMAN	783	PNPT1_HUMAN
	TFR1_HUMAN	760	TFR1_HUMAN
	TCPA_HUMAN	556	TCPA_HUMAN
	SYLM_HUMAN	903	SYLM_HUMAN
	RT29_HUMAN	398	RT29_HUMAN
	MYOF_HUMAN	2061	MYOF_HUMAN
	HSP7C_HUMAN	646	HSP7C_HUMAN
	HSP72_HUMAN	639	HSP72_HUMAN
	RAB14_HUMAN	215	RAB14_HUMAN
	RAB1C_HUMAN	201	RAB1C_HUMAN
	RAB3B_HUMAN	219	RAB3B_HUMAN
	RAB3C_HUMAN	227	RAB3C_HUMAN
	RAB30_HUMAN	203	RAB30_HUMAN
	RAB8B_HUMAN	207	RAB8B_HUMAN
	RAB43_HUMAN	212	RAB43_HUMAN
	RB39B_HUMAN	213	RB39B_HUMAN
	RAB37_HUMAN	223	RAB37_HUMAN
	RAB3A_HUMAN	220	RAB3A_HUMAN
	RAB4B_HUMAN	213	RAB4B_HUMAN
	RAB10_HUMAN	200	RAB10_HUMAN
	RAB1A_HUMAN	205	RAB1A_HUMAN
	RAB35_HUMAN	201	RAB35_HUMAN
	RAB4A_HUMAN	218	RAB4A_HUMAN
	RAB8A_HUMAN	207	RAB8A_HUMAN
	RAB1B_HUMAN	201	RAB1B_HUMAN
	RAB12_HUMAN	244	RAB12_HUMAN
	RAB3D_HUMAN	219	RAB3D_HUMAN
	SCOT1_HUMAN	520	SCOT1_HUMAN
	HSPB1_HUMAN	205	HSPB1_HUMAN
	ENPL_HUMAN	803	ENPL_HUMAN
	ENPLL_HUMAN	399	ENPLL_HUMAN
	EFTS_HUMAN	325	EFTS_HUMAN
	SUCB1_HUMAN	463	SUCB1_HUMAN
	RAN_HUMAN	216	RAN_HUMAN
	SYIM_HUMAN	1012	SYIM_HUMAN
	SYTC_HUMAN	723	SYTC_HUMAN
	MPPB_HUMAN	489	MPPB_HUMAN
	ATPG_HUMAN	298	ATPG_HUMAN
	ETFA_HUMAN	333	ETFA_HUMAN
	VINC_HUMAN	1134	VINC_HUMAN
	PRDX5_HUMAN	214	PRDX5_HUMAN
	ELAV3_HUMAN	367	ELAV3_HUMAN
	ACOT9_HUMAN	439	ACOT9_HUMAN
	ROA2_HUMAN	353	ROA2_HUMAN
	ALDH2_HUMAN	517	ALDH2_HUMAN
	DECR_HUMAN	335	DECR_HUMAN
	NNTM_HUMAN	1086	NNTM_HUMAN
	HNRPK_HUMAN	463	HNRPK_HUMAN
	PDC6I_HUMAN	868	PDC6I_HUMAN
	FLNC_HUMAN	2725	FLNC_HUMAN
	TCPH_HUMAN	543	TCPH_HUMAN
[truncated: 4,717 more rows]

## Sheet: 4) Interaction
	Replicate	Condition	Protein ID	Spectral Counts
[truncated: 158,784 more rows]

[truncated: 1 more sheets: 5) SAINT results]
