# Supplementary material for: Proximity Labeling To Map Host-Pathogen Interactions at the Membrane of a Bacterium-Containing Vacuole in Chlamydia trachomatis-Infected Human Cells
Source: Infect Immun. 2019 Oct 18;87(11):e00537-19. doi: 10.1128/IAI.00537-19 (PMC6803327; doi:10.1128/IAI.00537-19)
Supplement: Supplemental file 5 [file IAI.00537-19-sd005.xlsx]

## Sheet: Sheet1
Table S4. Eukaryotic proteins that associate with the inclusion of C. trachomatis L2 at 24 hpia
Original Reference	Trivial Name	Uniprot ID	Identified in Aeberhard et al 2015a	Identified in the current study
				ID	IncA- APEX2b	IncF-APEX2b	IncATM-APEX2b
(1)	14-3-3β	P31946	YES	YES	0.04	0.05	0.08
(2)	ABCA1	O95477
(3)	ACBD6	Q9BR61
(3)	ACSL3	O95573	YES
(4)	ACTN1	P12814		YES	0.03	0.26	0.32
(4)	ACTN2	P35609		YES	0.1	0.22	0.24
(4)	ACTN3	Q08043		YES	0.1	0.12	0.44
(2)	ApoA1	P02647
(5)	Arf1	P84077	YES	YES	0.44	0.44	0.44
(6)	Arf4	P18085		YES	0.6	0.44	0.39
(7)	BAD	Q92934
(8)	BICD1	Q96G01
(9, 10)	CERT	Q9Y5P4	YES	YES	0.24	0.23	0.04
(11)	Calreticulin	P27797	YES	YES	0.58	0.58	0.58
(4)	CAPZB	P47756	YES	YES	0.35	0.29	0.43
(2, 12)	CLA1	Q8WTV0
(13)	CCDC146	Q8IYE0
(14)	CD59	P13987	YES
(15, 16)	CD63	P08962
(17)	COG3	Q96JB2		YES	0.66	0.66	0.66
(17)	COG8	Q96MW5
(4)	Cytokeratin-18	P05783	YES
(18)	Derlin-1	Q9BUN8		YES	0.66	0.66	0.66
(18)	DP-1	Q00765	YES
(19)	Fyn	P06241		YES	0.5	0.58	0.35
(20)c	FLII	Q13045	YES	YES	0.01	0.24	0.36
(9)	GBP1	P32455		YES	0.46	0.53	0.46
(17)	GS15	Q9NYM9
(11)	IP3-R (ITPR1)	Q14643	YES	YES	0.29	0.28	0.57
(11, 21)	IP3-R (ITPR3)	Q14573	YES	YES	0.13	0.24	0.53
(3)	LPCAT1	Q8NF37	YES
This study	LRRF1	Q32MZ4	YES	YES	0	0	0
(22)	MAP1-LC3	Q9H492		YES	0.1	0.23	0.48
(23)	MYPT1	O14974	YES	YES	0	0.1	0
(5)	OCRL1	Q01968		YES	0.66	0.5	0.66
(18)	PDI	P07237	YES	YES	0.59	0.58	0.58
(5)	PI4KIIα	Q9BTU6		YES	0.57	0.6	0.66
(24)	PKCδ	Q05655	YES
(25)	Rab1A	P62820	YES (ISO)a	YES	0.38	0.41	0.6
(25)	Rab11A	P62491	YES (ISO)a
(26)	RAB11FIP2	Q7L804	YES
(27)	Rab14	P61106		YES	0.07	0.21	0.41
(25)	Rab4A	P20338		YES	0.53	0.31	0.66
(25)	Rab4B	P61018	YES	YES	0.66	0.66	0.66
(25)	Rab6A	P20340	YES (ISO)a	YES	0.13	0.42	0.35
(25)	Rab6B	Q9NRW1	YES	YES	0.2	0.39	0.16
(28)	Rab8	P61006	YES	YES	0.4	0.37	0.2
(28)	Rab10	P61026		YES	0.57	0.38	0.58
(29)	Rab39A	Q14964
(30)	Raf1	P04049	YES	YES	0.66	0.49	0.49
(18)	RTN4	Q9NQC3		YES	0	0.2	0.12
(28)	RUFY1	Q96T51		YES	0.53	0.3	0.53
(31)	Sec16a	O15027		YES	0	0.23	0.44
(31)	Sec31a	O94979		YES	0.05	0.3	0.21
(9)	SMS1	Q86VZ5
(9)	SMS2	Q8NHU3
(32)	SMVT	Q9Y289
(33)	Syntaxin 6	O43752
(34)	Syntaxin 10	O60499	YES	YES	0.66	0.66	0.66
(11)	SERCA2/ATPA2	P16615		YES	0.16	0.33	0.38
(19)	Src	P12931	YES	YES	0.5	0.5	0.5
(35)	STIM1	Q13586	YES	YES	0.27	0.23	0.25
(20)	SNX1	Q13596	YES	YES	0	0.22	0.04
(20)	SNX2	O60749	YES	YES	0	0.22	0.25
(20, 36)	SNX5	Q9Y5X3	YES	YES	0	0.23	0.3
(20, 36)	SNX6	Q9UNH7	YES	YES	0	0.23	0.05
(37)	VAMP3	Q15836
(37)	VAMP4	O75379		YES	0.66	0.59	0.59
(37)	VAMP7	P51809	YES	YES	0.66	0.5	0.66
(37)	VAMP8	Q9BV40	YES
(9)	VAPA	Q9P0L0	YES	YES	0.66	0.66	0.66
(38)	VAPB	O95292		YES	0.06	0.35	0.29
(4)	Vimentin	P08670		YES	0.44	0.48	0.47
(3)	ZNF23	P17027
Table S4. Proteins that associate with the inclusion of C. trachomatis at 24 hpi
A table of eukaryotic proteins known to associate with the inclusion at 24 hpi identified in this study compared to Aeberhard et al 2015 (Table adapted from Aeberhard et al 2015).
a Adapted from Aeberhard et al 2015; ISO indicates if a highly homologous variant was found
b Significance Analysis of Interactome calculated Bayesian False Discovery Rate (BFDR)
c Aeberhard et al 2015 showed localization of transfected and exogenously expressed protein; the current study confirmed localization of the endogenous protein
References to Table S4:
1	Scidmore MA, Hackstadt T. 2001. Mammalian 14-3-3β associates with the Chlamydia trachomatis inclusion membrane via its interaction with IncG. Molecular Microbiology 39:1638-1650.
2	Cox JV, Naher N, Abdelrahman YM, Belland RJ. 2012. Host HDL biogenesis machinery is recruited to the inclusion of Chlamydia trachomatis-infected cells and regulates chlamydial growth. Cellular Microbiology 14:1497-1512.
3	Soupene E, Rothschild J, Kuypers FA, Dean D. 2012. Eukaryotic protein recruitment into the Chlamydia inclusion: implications for survival and growth. PloS one 7:e36843-e36843.
4	Kumar Y, Valdivia RH. 2008. Actin and intermediate filaments stabilize the Chlamydia trachomatis vacuole by forming dynamic structural scaffolds. Cell host & microbe 4:159-169.
5	Moorhead AM, Jung J-Y, Smirnov A, Kaufer S, Scidmore MA. 2010. Multiple Host Proteins That Function in Phosphatidylinositol-4-Phosphate Metabolism Are Recruited to the Chlamydial Inclusion. Infection and Immunity 78:1990.
6	Wesolowski J, Weber MM, Nawrotek A, Dooley CA, Calderon M, St Croix CM, Hackstadt T, Cherfils J, Paumet F. 2017. Chlamydia Hijacks ARF GTPases To Coordinate Microtubule Posttranslational Modifications and Golgi Complex Positioning. MBio 8.
7	Verbeke P, Welter-Stahl L, Ying S, Hansen J, Häcker G, Darville T, Ojcius DM. 2006. Recruitment of BAD by the Chlamydia trachomatis Vacuole Correlates with Host-Cell Survival. PLOS Pathogens 2:e45.
8	Moorhead AR, Rzomp KA, Scidmore MA. 2007. The Rab6 effector Bicaudal D1 associates with Chlamydia trachomatis inclusions in a biovar-specific manner. Infection and immunity 75:781-791.
9	Elwell CA, Jiang S, Kim JH, Lee A, Wittmann T, Hanada K, Melancon P, Engel JN. 2011. Chlamydia trachomatis co-opts GBF1 and CERT to acquire host sphingomyelin for distinct roles during intracellular development. PLoS Pathog 7:e1002198.
10	Derre I, Swiss R, Agaisse H. 2011. The lipid transfer protein CERT interacts with the Chlamydia inclusion protein IncD and participates to ER-Chlamydia inclusion membrane contact sites. PLoS Pathog 7:e1002092.
11	Majeed M, Krause KH, Clark RA, Kihlstrom E, Stendahl O. 1999. Localization of intracellular Ca2+ stores in HeLa cells during infection with Chlamydia trachomatis. J Cell Sci 112 ( Pt 1):35-44.
12	Cox JV, Abdelrahman YM, Peters J, Naher N, Belland RJ. 2016. Chlamydia trachomatis utilizes the mammalian CLA1 lipid transporter to acquire host phosphatidylcholine essential for growth. Cell Microbiol 18:305-18.
13	Almeida F, Luis MP, Pereira IS, Pais SV, Mota LJ. 2018. The Human Centrosomal Protein CCDC146 Binds Chlamydia trachomatis Inclusion Membrane Protein CT288 and Is Recruited to the Periphery of the Chlamydia-Containing Vacuole. Front Cell Infect Microbiol 8:254.
14	Hasegawa A, Sogo LF, Tan M, Sütterlin C. 2009. Host complement regulatory protein CD59 is transported to the chlamydial inclusion by a Golgi apparatus-independent pathway. Infection and immunity 77:1285-1292.
15	Beatty WL. 2006. Trafficking from CD63-positive late endocytic multivesicular bodies is essential for intracellular development of <em>Chlamydia trachomatis</em>. Journal of Cell Science 119:350-359.
16	Beatty WL. 2008. Late endocytic multivesicular bodies intersect the chlamydial inclusion in the absence of CD63. Infect Immun 76:2872-81.
17	Pokrovskaya ID, Szwedo JW, Goodwin A, Lupashina TV, Nagarajan UM, Lupashin VV. 2012. Chlamydia trachomatis hijacks intra-Golgi COG complex-dependent vesicle trafficking pathway. Cellular microbiology 14:656-668.
18	Dumoux M, Clare DK, Saibil HR, Hayward RD. 2012. Chlamydiae assemble a pathogen synapse to hijack the host endoplasmic reticulum. Traffic 13:1612-27.
19	Mital J, Miller NJ, Fischer ER, Hackstadt T. 2010. Specific chlamydial inclusion membrane proteins associate with active Src family kinases in microdomains that interact with the host microtubule network. Cellular microbiology 12:1235-1249.
20	Aeberhard L, Banhart S, Fischer M, Jehmlich N, Rose L, Koch S, Laue M, Renard BY, Schmidt F, Heuer D. 2015. The Proteome of the Isolated Chlamydia trachomatis Containing Vacuole Reveals a Complex Trafficking Platform Enriched for Retromer Components. PLOS Pathogens 11:e1004883.
21	Nguyen PH, Lutter EI, Hackstadt T. 2018. Chlamydia trachomatis inclusion membrane protein MrcA interacts with the inositol 1,4,5-trisphosphate receptor type 3 (ITPR3) to regulate extrusion formation. PLoS Pathog 14:e1006911.
22	Al-Younes HM, Al-Zeer MA, Khalil H, Gussmann J, Karlas A, Machuy N, Brinkmann V, Braun PR, Meyer TF. 2011. Autophagy-independent function of MAP-LC3 during intracellular propagation of Chlamydia trachomatis. Autophagy 7:814-28.
23	Lutter EI, Barger AC, Nair V, Hackstadt T. 2013. Chlamydia trachomatis inclusion membrane protein CT228 recruits elements of the myosin phosphatase pathway to regulate release mechanisms. Cell Rep 3:1921-31.
24	Tse SM, Mason D, Botelho RJ, Chiu B, Reyland M, Hanada K, Inman RD, Grinstein S. 2005. Accumulation of diacylglycerol in the Chlamydia inclusion vacuole: possible role in the inhibition of host cell apoptosis. J Biol Chem 280:25210-5.
25	Rzomp KA, Scholtes LD, Briggs BJ, Whittaker GR, Scidmore MA. 2003. Rab GTPases are recruited to chlamydial inclusions in both a species-dependent and species-independent manner. Infect Immun 71:5855-70.
26	Leiva N, Capmany A, Damiani MT. 2013. Rab11-Family of Interacting Protein 2 associates with chlamydial inclusions through its Rab-binding domain and promotes bacterial multiplication. Cellular Microbiology 15:114-129.
27	Capmany A, Leiva N, Damiani MT. 2011. Golgi-associated Rab14, a new regulator for Chlamydia trachomatis infection outcome. Commun Integr Biol 4:590-3.
28	Faris R, Merling M, Andersen SE, Dooley CA, Hackstadt T, Weber MM. 2019. Chlamydia trachomatis CT229 Subverts Rab GTPase-Dependent CCV Trafficking Pathways to Promote Chlamydial Infection. Cell Rep 26:3380-3390.e5.
29	Gambarte Tudela J, Capmany A, Romao M, Quintero C, Miserey-Lenkei S, Raposo G, Goud B, Damiani MT. 2015. The late endocytic Rab39a GTPase regulates the interaction between multivesicular bodies and chlamydial inclusions. Journal of Cell Science 128:3068.
30	Gurumurthy RK, Maurer AP, Machuy N, Hess S, Pleissner KP, Schuchhardt J, Rudel T, Meyer TF. 2010. A loss-of-function screen reveals Ras- and Raf-independent MEK-ERK signaling during Chlamydia trachomatis infection. Sci Signal 3:ra21.
31	Dickinson MS, Anderson LN, Webb-Robertson B-JM, Hansen JR, Smith RD, Wright AT, Hybiske K. 2019. Proximity-dependent proteomics of the Chlamydia trachomatis inclusion membrane reveals functional interactions with endoplasmic reticulum exit sites. PLOS Pathogens 15:e1007698.
32	Fisher DJ, Fernández RE, Maurelli AT. 2013. Chlamydia trachomatis Transports NAD via the Npt1 ATP/ADP Translocase. Journal of Bacteriology 195:3381-3386.
33	Moore ER, Mead DJ, Dooley CA, Sager J, Hackstadt T. 2011. The trans-Golgi SNARE syntaxin 6 is recruited to the chlamydial inclusion membrane. Microbiology 157:830-8.
34	Lucas AL, Ouellette SP, Kabeiseman EJ, Cichos KH, Rucks EA. 2015. The trans-Golgi SNARE syntaxin 10 is required for optimal development of Chlamydia trachomatis. Front Cell Infect Microbiol 5:68.
35	Agaisse H, Derre I. 2015. STIM1 Is a Novel Component of ER-Chlamydia trachomatis Inclusion Membrane Contact Sites. PLoS One 10:e0125671.
36	Mirrashidi KM, Elwell CA, Verschueren E, Johnson JR, Frando A, Von Dollen J, Rosenberg O, Gulbahce N, Jang G, Johnson T, Jager S, Gopalakrishnan AM, Sherry J, Dunn JD, Olive A, Penn B, Shales M, Starnbach MN, Derre I, Valdivia R, Krogan NJ, Engel J. 2015. Global Mapping of the Inc-Human Interactome Reveals that Retromer Restricts Chlamydia Infection. Cell host & microbe 18:109-121.
37	Delevoye C, Nilges M, Dehoux P, Paumet F, Perrinet S, Dautry-Varsat A, Subtil A. 2008. SNARE Protein Mimicry by an Intracellular Bacterium. PLOS Pathogens 4:e1000022.
38	Agaisse H, Derre I. 2014. Expression of the effector protein IncD in Chlamydia trachomatis mediates recruitment of the lipid transfer protein CERT and the endoplasmic reticulum-resident protein VAPB to the inclusion membrane. Infect Immun 82:2037-47.
