# Supplementary material for: Proximity Labeling To Map Host-Pathogen Interactions at the Membrane of a Bacterium-Containing Vacuole in Chlamydia trachomatis-Infected Human Cells
Source: Infect Immun. 2019 Oct 18;87(11):e00537-19. doi: 10.1128/IAI.00537-19 (PMC6803327; doi:10.1128/IAI.00537-19)
Supplement: Supplemental file 6 [file IAI.00537-19-sd006.xlsx]

## Sheet: PrimersList
Table S5. Primers used in this study
Primer Sequence (5'-3')	Purpose
pBOMB4-Tet
aaagaggagaaaggatctgcTTGCGAAATAGAGGCGCCATGT	Cloning CT226 into pBOMB4-Tet 5' EagI site
tttgaatggtcgaccggtacttacttatcgtcgtcatccttgtagtcTCTCAGACTTTCTTCCAATACACATTTCAAC	Cloning CT226 into pBOMB4-Tet 3' KpnI site (with FLAG sequence in bold)
pST25
ggcgggctgcagggtcgactACAACGCCTACTCTAATC	cloning IncA into pST25 5' XbaI site
cttaggtacccggggatcctCTAGGAGCTTTTTGTAGAGG	cloning IncA into pST25 3' XbaI site
ggcgggctgcagggtcgactGGAGACGTAATGATACAGAG	cloning IncF into pST25 5' XbaI site
cttaggtacccggggatcctCTAGCACTTATTTGTAGAAGC	cloning IncF into pST25 3' XbaI site
ggcgggctgcagggtcgactTTGCGAAATAGAGGCGCC	Cloning CT226 into pST25 5' XbaI site
cttaggtacccggggatcctTTATCTCAGACTTTCTTCCAATACAC	Cloning CT226 into pST25 3' XbaI site
ggcgggctgcagggtcgactATGACCAGCCCCGCGGCC	Cloning LRRF1 into pST25 5' XbaI site
cttaggtacccggggatcctGGACATGGTACAGTCTTCTTTGCTTTTGCC	Cloning LRRF1 into pST25 3' XbaI site
pUT18C
aacgccactgcaggtcgactATGACCAGCCCCGCGGCC	Cloning LRRF1 into pUT18C 5' XbaI/SacI site
tatatcgatgaattcgagctTTAGGACATGGTACAGTCTTCTTTGCTTTTGCC	Cloning LRRF1 into pUT18C 3' XbaI/SacI site
aacgccactgcaggtcgactATGGTTTATTTTAGAGCTCATC	Cloning CT288 into pUT18C 5' XbaI site
gctcggtacccggggatcctTTAGTGATTATCTAACAGGTATTG	Cloning CT288 into pUT18C 3' XbaI site
aacgccactgcaggtcgactATGACTACTCTTCCCAATAC	Cloning CT813 into pUT18C 5' XbaI site
gctcggtacccggggatcctCTATATCGAACCACGTCTTC	Cloning CT813 into pUT18C 3' XbaI site
aacgccactgcaggtcgactATGGTGAGTTTAGCATTAGGGAC	Cloning CT223 into pUT18C 5' XbaI site
gctcggtacccggggatcctCTACACCCGAGAGCCGTAATTG	Cloning CT223 into pUT18C 3' XbaI site
aacgccactgcaggtcgactTTGATGGACAAAATTAAGAAAATAG	Cloning IncA into pUT18C 5' XbaI site
gctcggtacccggggatcctCTAGGAGCTTTTTGTAGAG	Cloning IncA into pUT18C 3' XbaI site
aacgccactgcaggtcgactATGGAATGCGTTAAACAG	Cloning IncE into pUT18C 5' XbaI site
gctcggtacccggggatcctTTATTGAGTTACTAAAATCACTTG	Cloning IncE into pUT18C 3' XbaI site
aacgccactgcaggtcgactTCAGACTTTCTTCCAATACACATTTC	Cloning CT226 into pUT18C 5' XbaI site
gctcggtacccggggatcctATGTCGGCCTTTTTTGCG	Cloning CT226 into pUT18C 3' XbaI site
Table S5 Primers used in this study
Lower case letters indicate vector sequence, and upper case letters indicate the sequence of the gene to be cloned into the vector
