# Supplementary material for: Proximity Labeling To Map Host-Pathogen Interactions at the Membrane of a Bacterium-Containing Vacuole in Chlamydia trachomatis-Infected Human Cells
Source: Infect Immun. 2019 Oct 18;87(11):e00537-19. doi: 10.1128/IAI.00537-19 (PMC6803327; doi:10.1128/IAI.00537-19)
Supplement: Supplemental file 7 [file IAI.00537-19-sd007.xlsx]

## Sheet: Sheet1
Table S6. E. coli strains and plasmids
E. coli	Genotype	Purpose	Source	Catalog number
DH5α lacIq	F´ proA+B+ lacIq ∆(lacZ)M15 zzf::Tn10 (TetR) / fhuA2∆(argF-lacZ)U169 phoA glnV44 Φ80Δ(lacZ)M15 gyrA96 recA1 relA1 endA1 thi-1 hsdR17	Used to clone BACTH plasmids	NEB	C2992H
DHT1	F-, cya-854, ilv 691::Tn10, recA1, endA1, gyrA96 (Nal r), thi1, hsdR17, spoT1, rfbD1, glnV44(AS)	Used in BACTH assays	D. Ladant 66
10-β	Δ(ara-leu) 7697 araD139 fhuA ΔlacX74 galK16 galE15 e14- ϕ80dlacZΔM15 recA1 relA1 endA1 nupG rpsL (StrR) rph spoT1 Δ(mrr-hsdRMS-mcrBC)	Standard cloning	NEB	C3019H
Dam-/Dcm-	ara-14 leuB6 fhuA31 lacY1 tsx78 glnV44 galK2 galT22 mcrA dcm-6 hisG4 rfbD1 R(zgb210::Tn10) TetS endA1 rspL136 (StrR)dam13::Tn9 (CamR) xylA-5 mtl-1 thi-1 mcrB1 hsdR2	Used to create demethylated C. trachomatis plasmids for chlamydial transformation	NEB	C2925H
Plasmids		Purpose	Source	Catalog number
pCMV6-AC-LRRF1-GFP		Overexpression in HeLa cells	Origene	RG226542
pCMV6-AC-FLI1-GFP		Overexpression in HeLa cells	Origene	RG206863
pASK IncF-APEX2		Transform into Ctr L2 (-pL2)	Rucks et al 2017 30
pASK IncATM-APEX2		Transform into Ctr L2 (-pL2)	Rucks et al 2017 30
pASK IncA-APEX2		Transform into Ctr L2 (-pL2)	Rucks et al 2017 30
pASK APEX2		Transform into Ctr L2 (-pL2)	Rucks et al 2017 30
pBOMB4-Tet CT226FLAG		Transform into Ctr L2 (-pL2)	This study
pST25-LRRF1		Test interactions using BACTH	This study
pST25-IncA		Test interactions using BACTH	This study
pST25-CT226		Test interactions using BACTH	This study
pST25-IncF		Test interactions using BACTH	This study
pUT18C empty vector		Test interactions using BACTH	Gauliard et al. 2015 23
pUT18C-LRRF1		Test interactions using BACTH	This study
pUT18C-IncA		Test interactions using BACTH	This study
pUT18C-IncE		Test interactions using BACTH	This study
pUT18C-CT226		Test interactions using BACTH	This study
pUT18C-CT223		Test interactions using BACTH	This study
pUT18C-CT288		Test interactions using BACTH	This study
pUT18C-CT813		Test interactions using BACTH	This study
pUT18C-IncF		Test interactions using BACTH	Gauliard et al. 2015 23
